# Supplementary material for: Effects of aging and calorie restriction on the global gene expression profiles of mouse testis and ovary
Source: BMC Biol. 2008 Jun 3;6:24. doi: 10.1186/1741-7007-6-24 (PMC2426674; doi:10.1186/1741-7007-6-24)
Supplement: Additional file 1 — Table of normalized expression of nonredundant genes with symbols in ovary and testis. [file 1741-7007-6-24-S1.xls]

## Sheet: Sheet1
Table S1. Normalized expression of non-redundant genes in ovary and testis
FeatureID	FA1_rep1	FA1_rep2	FA6_rep1	FA6_rep2	FC6_rep1	FC6_rep2	FA16_rep1	FA16_rep2	FC16_rep1	FC16_rep2	FA24_rep1	FA24_rep2	FC24_rep1	FC24_rep2	MA1_rep1	MA1_rep2	MA6_rep1	MA6_rep2	MC6_rep1	MC6_rep2	MA16_rep1	MA16_rep2	MC16_rep1	MC16_rep2	MA24_rep1	MA24_rep2	MC24_rep1	MC24_rep2	geneSymbol	Annotation	U-Cluster	RefSeq_Acc	GenBank_Acc	MGI
Z00000225-1	3.238	3.0561	3.1936	3.1474	3.0753	2.9924	2.921	2.9361	2.8784	2.9573	2.838	2.9323	2.8817	2.8667	3.2356	3.2892	3.2632	3.239	3.1984	3.2933	3.205	3.1923	3.2323	3.1239	3.2009	3.1707	3.2255	3.1972	Wdr74	WD repeat domain 74	U019121	NM_134139.1	BC019968.1	MGI:2147427
Z00000231-1	2.3069	2.2027	2.142	2.0732	2.1374	2.1265	1.9176	2	2.0075	1.969	1.9799	2.0533	2.0209	2.0317	2.3971	2.4326	2.4567	2.3732	2.4116	2.4704	2.3405	2.2418	2.386	2.3052	2.3083	2.3185	2.5117	2.3263	D11Ertd497e	DNA segment, Chr 11, ERATO Doi 497, expressed	U012576	NM_029976.2	AB041653.1	MGI:1261797
Z00000233-1	3.6423	3.5136	3.4795	3.4514	3.56	3.5882	3.491	3.6058	3.4846	3.4243	3.4437	3.4072	3.334	3.499	3.3644	3.3438	3.3307	3.4153	3.4257	3.3598	3.392	3.3429	3.4091	3.4464	3.3954	3.382	3.3988	3.4491	Tro	trophinin	U039780	NM_001002272.1	BC053018.1	MGI:1928994
Z00000235-1	3.0808	3.1655	3.2252	3.098	3.1606	3.1629	3.0048	3.0772	3.142	3.0381	3.0099	3.099	3.0213	3.0191	2.8454	2.8111	2.8771	2.7977	2.9129	2.9016	2.8339	2.8342	2.8052	2.8117	2.9139	2.8732	2.763	2.6731	LOC433230	similar to TGF beta-inducible nuclear protein 1 (L-name related LNR42)	U042076		XM_484785.2
Z00000238-1	4.2569	4.2494	4.5087	4.3117	4.2384	4.1195	4.1816	4.2679	4.1984	4.1859	4.2459	4.2957	4.2719	4.2845	4.7411	4.8075	4.8084	4.7641	4.7296	4.7926	4.7186	4.722	4.7622	4.7556	4.7296	4.7537	4.7666	4.7434	Edf1	endothelial differentiation-related factor 1	U001496	NM_021519.1	BC023472.1	MGI:1891227
Z00000244-1	4.0008	4.0038	4.0681	3.9921	4.0315	3.9891	3.9358	3.9783	3.9977	3.9372	3.862	3.979	3.8261	3.8815	3.5565	3.5714	3.5136	3.7015	3.5953	3.6103	3.5861	3.5981	3.5474	3.5893	3.6909	3.6025	3.5433	3.5869	Rabep1	rabaptin, RAB GTPase binding effector protein 1	U043185		BC080274.1	MGI:1860236
Z00000245-1	3.7276	3.7878	4.0532	3.9054	3.9453	3.6901	3.9742	3.9517	3.9375	3.96	3.8407	3.9275	3.6851	3.7148	3.8484	3.8261	3.7788	4.0029	3.8076	3.816	3.8598	3.8008	3.812	3.825	3.9354	3.852	3.8261	3.867	Pvrl2	poliovirus receptor-related 2	U028239	NM_008990.2	BC046770.1	MGI:97822
Z00000250-1	2.7195	2.6246	2.6918	2.5076	2.5919	2.6388	2.4759	2.4979	2.4644	2.5019	2.5538	2.5317	2.5661	2.4461	3.6937	3.7522	3.7939	3.6825	3.8267	3.8785	3.7221	3.8136	3.7712	3.729	3.7265	3.7721	3.7807	3.8182	D030070L09Rik	RIKEN cDNA D030070L09 gene	U038259	NM_172625.1	BC056426.1	MGI:2443014
Z00000259-1	3.303	3.1808	3.1207	3.01	2.9569	3.0573	2.7237	2.6076	2.735	2.7791	2.6083	2.7796	2.8045	2.7604	3.7269	3.7433	3.7473	3.7232	3.7788	3.8202	3.7563	3.7552	3.802	3.7084	3.7507	3.7567	3.786	3.7856	Cdc45l	cell division cycle 45 homolog (S. cerevisiae)-like	U036865	NM_009862.1	BC006856.1	MGI:1338073
Z00000260-1	2.973	2.8752	3.1025	2.8543	2.9106	2.7517	2.7912	2.8115	2.7777	2.7584	2.7608	2.7801	2.8717	2.948	3.3511	3.3592	3.3588	3.3327	3.3378	3.4023	3.3279	3.3722	3.4128	3.3619	3.3525	3.3426	3.3768	3.3391	Gmppb	GDP-mannose pyrophosphorylase B	U011012	NM_177910.2	BC061207.1	MGI:2660880
Z00000268-1	3.7129	3.7376	4.0355	3.8676	3.5923	3.4113	3.6914	3.8716	3.575	3.4587	3.5067	3.6779	3.3713	3.4875	2.856	2.8254	2.7258	2.9	2.6869	2.7145	2.7638	2.6855	2.6995	2.6347	2.7692	2.7314	2.6493	2.724	C1qtnf6	C1q and tumor necrosis factor related protein 6	U036384	NM_028331.2	BC025489.1	MGI:1919959
Z00000269-1	2.1366	2.1387	2.132	2.1917	2.1317	2.2357	2.2672	2.2076	2.0369	2.1831	2.3143	2.1649	2.434	2.2809	2.3639	2.2472	2.2311	2.2238	2.305	2.2772	2.2597	2.2684	2.2318	2.1793	2.3368	2.2731	2.1205	2.1733	Irs3	insulin receptor substrate 3	U026852	NM_010571.1	BC098235.1	MGI:1194882
Z00000270-1	2.4863	2.4802	2.526	2.5232	2.4256	2.4127	2.4209	2.4243	2.3326	2.4125	2.4958	2.4987	2.6477	2.5573	3.4726	3.543	3.5958	3.5638	3.5624	3.5524	3.5408	3.5182	3.5947	3.5414	3.59	3.5004	3.5933	3.6306	Cubn	cubilin (intrinsic factor-cobalamin receptor)	U022297	XM_130038.5	BC026593.1	MGI:1931256
Z00000275-1	4.5155	4.5394	4.3813	4.3642	4.4324	4.4494	4.4821	4.3456	4.4006	4.5069	4.5077	4.3425	4.2248	4.2701	4.0558	4.1414	4.0966	4.0614	4.1239	4.0953	4.1025	4.1088	4.0164	4.0987	4.1749	4.1355	4.0827	4.0694	Txnrd1	thioredoxin reductase 1	U011805	NM_015762.1	BC037643.1	MGI:1354175
Z00000280-1	3.1471	3.1312	3.1821	3.14	3.0913	3.1267	3.0512	3.0707	3.077	3.0575	3.0792	3.1139	3.0706	3.0406	3.0184	3.0827	3.0933	3.0909	3.0884	3.1202	3.0539	3.0973	3.0683	3.034	3.1111	3.1255	2.9981	3.011	Arl5a	ADP-ribosylation factor-like 5A	U022628	NM_182994.1	BC048170.1	MGI:1922673
Z00000281-1	3.9288	3.8315	3.8903	3.8816	3.7718	3.7517	3.665	3.6608	3.6431	3.6474	3.5616	3.632	3.5805	3.7256	3.7265	3.7687	3.7585	3.7183	3.7508	3.7521	3.6963	3.7519	3.681	3.6859	3.6986	3.683	3.7267	3.7687	Mrpl21	mitochondrial ribosomal protein L21	U038772	NM_172252.2	BC028768.1	MGI:2660674
Z00000300-1	3.7305	3.7845	3.8375	3.6903	3.641	3.7319	3.5886	3.6897	3.6537	3.6809	3.7617	3.7345	3.791	3.5899	3.3527	3.361	3.374	3.4673	3.423	3.4427	3.4035	3.3599	3.4005	3.4665	3.5038	3.4347	3.3235	3.2871	Cmpk	cytidylate kinase	U025391	NM_025647.2	BC017684.1	MGI:1913838
Z00000302-1	3.8277	3.8442	3.8878	3.8364	3.7325	3.7417	3.8222	3.8145	3.7664	3.7741	3.7781	3.8323	3.8172	3.7636	4.0475	4.0893	4.0478	4.0111	4.0325	4.0265	4.0238	4.0341	4.0393	4.0186	4.0235	4.0337	4.0277	4.0075	2410017P09Rik	RIKEN cDNA 2410017P09 gene	U013714	XM_894956.1	BC067010.1	MGI:1916959
Z00000306-1	4.023	4.0632	4.0723	4.0706	4.0405	4.0763	4.0108	4.0125	3.9782	3.9642	3.9108	4.0313	3.9371	3.9338	3.7814	3.8388	3.7941	3.9329	3.8292	3.836	3.8363	3.7973	3.8195	3.7888	3.8939	3.8235	3.7606	3.7398	BC003965	cDNA sequence BC003965	U017665	XM_128528.4	BC003965.1	MGI:2670966
Z00000308-1	2.9351	2.5824	2.7652	2.8793	2.6947	2.6699	3.0176	3.0205	3.0273	3.6943	3.0139	3.011	3.2485	3.1168	2.5945	2.8268	2.836	2.8842	2.5614	2.654	2.5099	2.5925	2.5944	2.5227	2.6422	2.4891	2.5956	2.6963	Cxcr4	chemokine (C-X-C motif) receptor 4	U021733	NM_009911.2	BC031665.1	MGI:109563
Z00000311-1	4.9165	4.7071	4.8292	4.853	4.7409	4.7171	4.8149	4.7833	4.6826	4.7169	4.5628	4.6387	4.655	4.6308	4.4284	4.5245	4.4882	4.5403	4.4718	4.5446	4.4384	4.459	4.48	4.4639	4.5649	4.4851	4.5043	4.4445	Cyc1	cytochrome c-1	U016364	NM_025567.1	BC005620.1	MGI:1913695
Z00000312-1	2.6417	2.4818	2.7363	2.7129	2.6033	2.5448	2.3933	2.4285	2.4829	2.4633	2.3716	2.3912	2.2981	2.3832	3.0114	2.887	2.7677	2.9019	2.8757	2.9891	3.0592	3.0163	2.9984	2.9884	2.9681	3.0584	2.9121	2.8452	Safb2	scaffold attachment factor B2	U037950	NM_001029979.1	BC022609.1	MGI:2146808
Z00000314-1	3.9675	3.9675	3.8536	3.8987	3.9163	4.0574	3.8823	3.8772	3.8883	3.8618	3.8949	3.9	3.8676	3.8487	3.3666	3.2867	3.247	3.3746	3.3895	3.2506	3.3674	3.3184	3.2938	3.4025	3.4242	3.3362	3.322	3.235	Erbb2ip	Erbb2 interacting protein	U035133	NM_001005868.1	BC005691.1	MGI:1890169
Z00000315-1	3.2597	3.2735	3.2868	3.2438	3.1978	3.2317	3.2236	3.214	3.1085	3.2247	3.1514	3.1609	3.1785	3.0715	3.2472	3.3103	3.3019	3.2289	3.2899	3.322	3.325	3.2852	3.2911	3.2581	3.2761	3.286	3.2838	3.2624	Dlst	dihydrolipoamide S-succinyltransferase (E2 component of 2-oxo-glutarate complex)	U014206		AK019713.2	MGI:1926170
Z00000316-1	3.6185	3.5385	3.7146	3.7189	3.6991	3.6948	3.5757	3.7415	3.6694	3.6223	3.4107	3.6187	3.5443	3.5209	3.1158	3.1192	3.0738	3.2783	3.1046	3.1309	3.0991	3.1301	3.1214	3.1113	3.2033	3.157	3.137	3.0853	Aco1	aconitase 1	U042522	NM_007386.1	BC005454.1	MGI:87879
Z00000317-1	3.1879	3.2669	3.1592	3.0877	3.0893	3.1089	2.9397	2.9872	3.0263	3.0066	3.0247	3.0528	3.0668	3.0331	3.6294	3.5212	3.5493	3.5739	3.6565	3.6334	3.5653	3.5675	3.6165	3.5996	3.6443	3.6197	3.5897	3.4714	Ube2v2	ubiquitin-conjugating enzyme E2 variant 2	U060120	NM_023585.2	BC029742.1	MGI:1917870
Z00000319-1	3.378	3.3932	3.4452	3.4803	3.4145	3.3976	3.3594	3.4071	3.4608	3.4671	3.4168	3.4104	3.4352	3.3761	3.4861	3.4874	3.4869	3.4741	3.4728	3.4841	3.4263	3.466	3.4393	3.3971	3.4008	3.4318	3.4371	3.4458	Oprs1	opioid receptor, sigma 1	U024979	NM_011014.1	BC002000.1	MGI:1195268
Z00000321-1	4.1289	4.1771	4.2049	4.1044	4.1386	4.2012	4.0281	3.9887	4.1309	4.0403	3.979	4.0803	3.9879	4.0274	3.2415	3.3392	3.2264	3.4982	3.2959	3.2778	3.2665	3.2667	3.2471	3.3247	3.4925	3.3452	3.3163	3.2502	Igbp1	immunoglobulin (CD79A) binding protein 1	U020053	NM_008784.2	BC056186.1	MGI:1346500
Z00000322-1	4.158	4.1375	4.2231	4.2112	4.2225	4.1575	4.1583	4.1702	4.2001	4.1351	4.0973	4.1688	3.9855	4.2803	3.4925	3.4332	3.4028	3.5962	3.4823	3.4696	3.4586	3.5056	3.4202	3.4531	3.5587	3.479	3.3956	3.4733	Glg1	golgi apparatus protein 1	U030258		BC050220.1	MGI:104967
Z00000323-1	3.1083	2.8557	2.9501	3.1049	2.9895	2.971	2.8013	2.7828	2.8672	2.8264	2.7093	2.7277	2.774	2.7971	3.588	3.5784	3.5131	3.3875	3.6214	3.7038	3.6863	3.6591	3.6286	3.5625	3.5923	3.6368	3.5707	3.4744	2700091N06Rik	RIKEN cDNA 2700091N06 gene	U087325	NM_026028.1	BC018387.1	MGI:1914450
Z00000329-1	3.2584	3.2086	3.3799	3.2769	3.266	3.1276	3.1283	3.1449	3.1464	3.1297	3.0715	3.139	3.1188	3.1645	3.116	3.1688	3.1293	3.1783	3.0896	3.1749	3.0547	3.109	3.0904	3.0636	3.0946	3.1042	3.1234	3.0914	Bcs1l	BCS1-like (yeast)	U000455	NM_025784.2	BC019781.1	MGI:1914071
Z00000330-1	4.5534	4.5401	4.4615	4.4682	4.4827	4.4943	4.4821	4.453	4.527	4.5299	4.5663	4.4984	4.5234	4.5206	4.9327	5.0318	4.9579	4.8877	5.0245	5.0079	4.9779	4.9166	5.0074	4.969	4.9765	4.9891	4.9931	4.9148	Ap1m1	adaptor-related protein complex AP-1, mu subunit 1	U009486	NM_007456.1	BC003823.1	MGI:102776
Z00000332-1	4.4898	4.6182	4.4693	4.4413	4.4615	4.3316	4.3638	4.413	4.4238	4.3458	4.1667	4.369	4.1674	4.1953	4.3886	4.4322	4.3861	4.3717	4.3945	4.3893	4.373	4.353	4.361	4.3649	4.363	4.3715	4.3759	4.3183	Lap3	leucine aminopeptidase 3	U005554	NM_024434.3	BC016536.1	MGI:1914238
Z00000334-1	3.6085	3.579	3.5349	3.4149	3.3813	3.4708	3.2493	3.1521	3.245	3.1555	3.1911	3.3928	3.2864	3.4479	3.988	3.9771	3.9806	3.8297	4.0014	3.9931	4.0176	3.9681	3.9705	3.9629	3.9006	3.9864	3.9571	3.8982	Gpsm2	G-protein signalling modulator 2 (AGS3-like, C. elegans)	U024531	NM_029522.1	BC021308.1	MGI:1923373
Z00000336-1	3.54	3.4899	3.7432	3.4593	3.5165	3.5603	3.7594	3.7155	3.5854	3.6323	4.0107	3.9476	3.4487	4.0273	2.502	2.5892	2.548	2.5484	2.4787	2.5534	2.6183	2.5547	2.3827	2.4861	2.4535	2.4625	2.5252	2.5564	Krt2-7	keratin complex 2, basic, gene 7	U016689	NM_033073.2	BC030403.1	MGI:96704
Z00000337-1	3.151	3.0492	3.3251	3.0983	3.1098	3.0636	2.9528	3.0574	3.0443	2.9867	2.8686	3.0272	2.8853	2.9315	2.9115	2.975	2.9255	2.9792	2.8828	2.9471	2.8951	2.899	2.9507	2.8558	2.9293	2.9036	2.9692	2.9712	Smpd2	sphingomyelin phosphodiesterase 2, neutral	U031720	NM_009213.2	BC010978.1	MGI:1278330
Z00000338-1	4.3847	4.3149	4.4617	4.354	4.3665	4.3343	4.3635	4.3333	4.324	4.3542	4.2939	4.3517	4.3045	4.3735	4.5714	4.6754	4.6725	4.7065	4.6619	4.7025	4.614	4.6249	4.6085	4.6444	4.6792	4.6475	4.6339	4.6076	2010315L10Rik	RIKEN cDNA 2010315L10 gene	U042911	NM_025917.1	BC075695.1	MGI:1914273
Z00000339-1	3.6619	3.6414	3.5972	3.6059	3.6732	3.6152	3.5355	3.5331	3.6159	3.5984	3.5676	3.57	3.5364	3.6121	3.2498	3.2519	3.1893	3.3391	3.2858	3.2745	3.2678	3.2692	3.2634	3.2546	3.3408	3.2172	3.2306	3.2039	D10Ertd438e	DNA segment, Chr 10, ERATO Doi 438, expressed	U043072		AK160870.1	MGI:1196365
Z00000342-1	2.5244	2.6063	2.7195	2.6696	2.9277	2.7992	2.9392	3.3278	3.0388	3.3036	3.2249	3.2748	3.1568	3.0468	2.4659	2.7431	2.5219	2.5866	2.387	2.4435	2.5545	2.4647	2.567	2.5037	2.4595	2.5176	2.5394	2.4815	Acp5	acid phosphatase 5, tartrate resistant	U030604	NM_007388.1	BC012911.1	MGI:87883
Z00000343-1	2.7818	2.8228	2.8699	2.8734	2.8602	2.78	2.7966	2.8358	2.8292	2.8257	2.7861	2.8204	2.837	2.7914	3.0318	3.0175	3.0587	3.0127	3.0404	3.0302	3.0641	3.0455	3.055	2.9957	3.0059	3.0231	3.0102	3.0163	Prlpa	prolactin-like protein A	U014683	NM_011165.1	BC052218.1	MGI:1206587
Z00000346-1	3.7465	3.5753	3.6762	3.6324	3.7107	3.6306	3.5821	3.6899	3.6307	3.6657	3.6115	3.5765	3.4772	3.7416	3.3511	3.346	3.3201	3.3159	3.2875	3.2893	3.3067	3.3157	3.3069	3.2837	3.3069	3.2978	3.3494	3.3718	Efs	embryonal Fyn-associated substrate	U035565	NM_010112.2	BC005438.1	MGI:105311
Z00000347-1	3.9747	3.8896	4.102	3.9253	3.8208	3.8362	3.7356	3.7201	3.6776	3.6347	3.5637	3.7211	3.5736	3.6716	4.0281	4.0259	4.0485	4.0031	4.01	4.1315	4.0422	4.1076	4.0924	3.9778	4.0362	4.005	4.0871	4.0897	Ddb1	damage specific DNA binding protein 1	U019162	NM_015735.1	BC002210.1	MGI:1202384
Z00000348-1	3.1894	3.1992	3.2064	3.1948	3.1883	3.1999	3.099	3.1834	3.1833	3.1525	3.1602	3.1751	3.2135	3.137	3.323	3.3248	3.3447	3.3101	3.3365	3.3543	3.3119	3.3394	3.3444	3.2998	3.3423	3.3139	3.307	3.2987	Cdc91l1	CDC91 cell division cycle 91-like 1 (S. cerevisiae)	U023532	NM_001004721.1	BC013076.1	MGI:3039607
Z00000354-1	4.6798	4.5612	4.758	4.6571	4.6544	4.6372	4.7178	4.6154	4.5674	4.6616	4.6459	4.6631	4.6521	4.7284	4.0996	4.2444	4.2097	4.4116	4.1801	4.2367	4.2069	4.1837	4.1558	4.1799	4.3458	4.241	4.2129	4.2061	Gstp1	glutathione S-transferase, pi 1	U069335	NM_013541.1	BC002048.1	MGI:95865
Z00000356-1	3.0954	3.1102	2.9023	3.0807	3.1012	3.1441	3.0601	3.0059	3.0846	2.8994	2.83	2.9341	2.8987	2.8557	2.2326	2.1158	2.1957	2.1754	2.1193	2.1137	2.1404	2.1828	2.1352	2.1842	2.0836	2.1196	2.1076	2.081	Dock9	dedicator of cytokinesis 9	U035943	XM_358315.4	AK134685.1	MGI:106321
Z00000357-1	3.5093	3.2834	3.1456	3.1598	3.4196	3.3933	3.3906	3.524	3.3852	3.1502	3.3917	3.4814	3.5562	3.542	2.6858	2.6746	2.6251	2.6398	2.5736	2.672	2.6058	2.6562	2.5624	2.4918	2.5426	2.6418	2.5472	2.5078	Adm	adrenomedullin	U008631	NM_009627.1	BC052665.1	MGI:108058
Z00000358-1	4.0171	3.759	3.9917	3.6871	3.8069	3.6477	3.5864	3.7722	3.7646	3.757	3.7879	3.7955	3.7144	3.826	3.2098	3.166	3.1527	3.2117	3.1728	3.1785	3.1774	3.2106	3.1599	3.222	3.2248	3.1923	3.139	3.2003	Ckb	creatine kinase, brain	U034374	NM_021273.2	BC015271.1	MGI:88407
Z00000359-1	3.5301	3.4521	3.7772	3.5392	3.453	3.3829	3.3758	3.5185	3.3653	3.3865	3.3491	3.5408	3.4582	3.437	3.6334	3.6659	3.6258	3.6182	3.6184	3.6337	3.5874	3.5612	3.6175	3.5963	3.6107	3.6023	3.6343	3.6164	Nadk	NAD kinase	U005209	NM_138671.1	BC004012.1	MGI:2183149
Z00000361-1	4.2469	4.1929	4.1065	4.1021	4.0286	4.1809	4.0076	3.9791	3.9599	3.9643	3.8973	3.9541	3.912	3.8035	4.0524	4.1122	4.106	4.1064	4.0445	4.1271	4.0713	4.0274	4.0814	4.0232	4.0873	4.0544	4.0139	3.9655	Apex1	apurinic/apyrimidinic endonuclease 1	U015575	NM_009687.1	BC052401.1	MGI:88042
Z00000364-1	3.5355	3.5772	3.5956	3.5054	3.4705	3.4784	3.3348	3.4387	3.4204	3.3705	3.3482	3.3949	3.3561	3.3482	3.7816	3.7824	3.7672	3.7254	3.7708	3.7895	3.7465	3.7462	3.7303	3.7566	3.78	3.7616	3.7299	3.6622	Mrpl46	mitochondrial ribosomal protein L46	U028732	NM_023331.2	BC061094.1	MGI:1914558
Z00000367-1	4.2148	4.2969	4.3564	4.2979	4.2383	4.2582	4.0609	4.2395	4.2081	4.1423	3.9914	4.1042	4.0059	3.986	3.8864	3.9705	3.884	3.9777	3.8697	3.889	3.9076	3.8838	3.867	3.92	3.9519	3.9743	3.8679	3.8522	Hars	histidyl-tRNA synthetase	U038344	NM_008214.2	BC020088.1	MGI:108087
Z00000369-1	2.7432	2.7845	2.7243	2.8393	2.8247	2.8413	2.8792	2.8567	2.926	2.9168	2.8962	2.8161	2.9169	2.9261	2.7753	2.8107	2.7574	2.8022	2.79	2.8026	2.7421	2.7627	2.7537	2.7403	2.8097	2.7534	2.728	2.7335	Gjb3	gap junction membrane channel protein beta 3	U025533	NM_008126.1	AK083716.1	MGI:95721
Z00000376-1	3.2037	3.1123	2.9592	3.1892	2.985	3.0048	3.0332	3.0133	2.8332	2.9114	3.0861	2.9285	3.2378	2.9801	2.5237	2.566	2.4542	2.7492	2.5352	2.5699	2.4905	2.5741	2.5549	2.5515	2.6491	2.5231	2.5533	2.6176	Il17r	interleukin 17 receptor	U007342	NM_008359.1	AK010040	MGI:107399
Z00000378-1	4.1883	4.1377	4.2122	4.1974	4.1552	4.1443	4.1589	4.1698	4.1093	4.0605	4.0337	4.1424	4.0176	4.0509	3.5387	3.5773	3.5314	3.6609	3.5254	3.5387	3.4983	3.519	3.4826	3.5263	3.6141	3.5621	3.5228	3.4871	Sar1a	SAR1 gene homolog A (S. cerevisiae)	U011570	NM_009120.1	BC005549.1	MGI:98230
Z00000381-1	3.2989	3.2411	3.4262	3.3286	3.3884	3.2574	3.2615	3.2971	3.2709	3.3021	3.4023	3.3711	3.3114	3.511	2.8774	2.9511	2.8711	3.108	2.9191	2.9706	2.8898	2.8923	2.9233	2.9173	2.9897	2.9438	2.9043	2.9263	Rhob	ras homolog gene family, member B	U033792	NM_007483.2	BC018275.1	MGI:107949
Z00000382-1	3.1922	3.199	3.21	3.1952	3.1115	3.0154	2.8998	2.8926	2.8924	2.9734	2.8741	2.8813	2.8731	2.933	2.9602	2.8581	2.856	2.9173	2.903	2.9583	2.9035	2.9551	2.9638	2.8801	3.0114	2.9946	2.9209	2.9237	Mybbp1a	MYB binding protein (P160) 1a	U012882	NM_016776.2	BC004078.1	MGI:106181
Z00000388-1	5.2129	5.0712	5.1382	5.1008	5.0174	5.0778	5.1387	4.9768	5.0202	5.0084	4.8586	4.9201	4.8712	4.883	4.6501	4.7935	4.5672	4.7992	4.6148	4.6326	4.5823	4.5767	4.5316	4.6402	4.7342	4.6449	4.5537	4.6055	Nme2	expressed in non-metastatic cells 2, protein	U056821	NM_008705.3	BC066995.1	MGI:97356
Z00000394-1	3.1231	3.0039	2.9456	2.9575	2.8019	2.9277	2.6545	2.6426	2.674	2.6485	2.5643	2.6779	2.6495	2.5674	3.545	3.5201	3.5429	3.4459	3.4996	3.5786	3.5275	3.5293	3.5515	3.4606	3.4856	3.497	3.5602	3.4775	Incenp	inner centromere protein	U038792	NM_016692.1	BC052414.1	MGI:1313288
Z00000395-1	4.4301	4.4104	4.5178	4.4618	4.4848	4.4733	4.4657	4.4718	4.4129	4.5018	4.4423	4.446	4.4129	4.4092	3.9015	3.9863	3.9134	4.122	3.9874	3.9882	3.974	3.9275	3.9343	3.9465	4.0991	3.9892	3.9583	3.9084	Lass2	longevity assurance homolog 2 (S. cerevisiae)	U003566	NM_029789.1	BC006847.1	MGI:1924143
Z00000398-1	2.0988	2.123	2.0798	2.0721	2.061	2.0687	2.02	2.1157	2.1086	1.8339	2.0459	1.8973	2.0117	2.1073	2.0888	2.1206	2.0307	2.0755	2.0499	2.1342	2.0235	2.0201	2.2716	2.2315	2.2485	2.0981	2.1389	2.315	Tdo2	tryptophan 2,3-dioxygenase	U024187	NM_019911.2	BC018390.1	MGI:1928486
Z00000399-1	3.0453	3.0016	3.2018	3.1853	3.1047	3.0602	3.015	2.9782	2.9901	3.0157	2.9493	2.9658	2.9582	3.1396	3.9159	3.891	3.8823	3.9156	3.9796	3.9573	3.8842	3.9437	3.9824	3.9569	3.8719	3.8568	3.9568	3.9963	Rc3h1	RING CCCH (C3H) domains 1	U000988	NM_001024952.1	AK139648.1	MGI:2685397
Z00000404-1	3.9026	3.8059	3.8827	3.7805	3.8564	3.6557	3.6052	3.6729	3.6862	3.6333	3.5901	3.643	3.5773	3.6691	4.0834	4.0804	4.0558	3.9661	4.1338	4.1095	4.0896	4.0607	4.0721	4.0843	4.1219	4.0914	4.0883	3.9862	Yipf5	Yip1 domain family, member 5	U038366	NM_023311.3	BC003317.1	MGI:1914430
Z00000405-1	3.7318	3.6575	3.8395	3.6616	3.6605	3.5892	3.5301	3.523	3.5272	3.5344	3.4626	3.6287	3.4018	3.4135	3.8049	3.757	3.799	3.8253	3.7527	3.8788	3.7976	3.7376	3.7514	3.7746	3.8277	3.8459	3.8213	3.8386	1810008A14Rik	RIKEN cDNA 1810008A14 gene	U010162	NM_025457.1	AK007367.1	MGI:1913518
Z00000414-1	2.8579	2.8195	2.6028	2.3641	2.3825	2.4778	2.1612	2.0896	2.1605	2.2236	1.9786	2.2241	2.1906	2.1274	2.8316	2.8254	2.7869	2.8047	2.911	2.8999	2.9323	2.8412	2.9205	2.9262	2.8757	2.9318	2.9476	2.832	Cdc6	cell division cycle 6 homolog (S. cerevisiae)	U013318	NM_001025779.1	BC052434.1	MGI:1345150
Z00000415-1	3.0824	3.183	3.0784	3.0571	3.1436	3.169	3.2244	3.257	3.2791	3.3004	3.3487	3.2456	3.386	3.1999	2.9835	3.04	3.0804	2.9937	3.0266	3.0147	3.0224	3.0127	3.0036	3.0126	3.0002	3.022	3.0322	3.0107	9330175B10Rik	RIKEN cDNA 9330175B10 gene	U009401		AK034302.1
Z00000416-1	3.2538	2.9472	3.5628	3.5815	3.4167	3.36	3.3304	3.5197	3.3999	3.3705	3.548	3.5293	3.599	3.687	2.6438	2.6979	2.6577	2.7832	2.5647	2.5542	2.6215	2.6405	2.8338	2.6204	2.7754	2.7367	2.9248	2.9873	H2-Eb1	histocompatibility 2, class II antigen E beta	U017851	NM_010382.1	AK005018.1	MGI:95901
Z00000417-1	3.656	3.595	3.7474	3.6722	3.7012	3.6408	3.4915	3.5832	3.5341	3.5946	3.448	3.5898	3.8134	3.6546	3.9211	3.9539	3.8954	3.8466	3.8825	3.9457	3.9888	3.9038	3.9458	3.9687	3.8985	3.9339	3.9743	3.9757	Slc25a10	solute carrier family 25 (mitochondrial carrier, dicarboxylate transporter), member 10	U013664	NM_013770.1	AF188712.1	MGI:1353497
Z00000420-1	3.494	3.5513	3.48	3.4503	3.4134	3.4431	3.3003	3.3801	3.3885	3.3068	3.2954	3.3688	3.2905	3.198	3.7466	3.7306	3.713	3.6764	3.7308	3.784	3.6728	3.6836	3.736	3.7158	3.706	3.7134	3.7226	3.627	Psmb7	proteasome (prosome, macropain) subunit, beta type 7	U022568	NM_011187.1	BC033424.1	MGI:107637
Z00000421-1	3.3896	3.02	3.5102	3.0656	3.3099	3.3296	3.0644	3.0444	2.9844	2.9648	3.0677	3.4264	3.2645	3.6071	2.9401	2.9044	2.9613	2.783	2.8637	2.9175	2.8494	2.8699	2.9016	2.8072	2.7976	2.8448	2.8752	2.8791	Gata2	GATA binding protein 2	U007146	NM_008090.3	AK004551.1	MGI:95662
Z00000428-1	3.7834	3.632	4.0026	3.6741	3.8542	3.7207	3.6144	3.839	3.7815	3.915	4.1138	3.9714	3.7725	3.9207	2.9809	3.038	2.972	3.1157	3.0722	3.077	3.0545	3.025	3.0096	3.0313	3.0719	3.0597	3.0485	3.0957	Anxa1	annexin A1	U038902	NM_010730.1	BC002289.1	MGI:96819
Z00000434-1	3.9588	3.9019	3.9652	3.8915	3.9369	3.9383	3.8682	3.9004	3.8871	3.8857	3.8419	3.9322	3.8174	3.7762	3.873	3.9677	3.9394	3.9083	3.967	4.0063	3.9737	3.9267	3.9469	3.9323	3.9463	3.9658	3.9331	3.9143	AI413782	expressed sequence AI413782	U034210	NM_134044.2	BC016646.1	MGI:2144805
Z00000437-1	3.6624	3.6424	3.6057	3.6556	3.6757	3.7662	3.6675	3.6978	3.6609	3.6094	3.6245	3.5942	3.6882	3.6017	3.6196	3.6419	3.6263	3.5899	3.5976	3.64	3.6008	3.6032	3.6018	3.5381	3.5322	3.5793	3.5692	3.5686	Exosc2	exosome component 2	U042276	NM_144886.1	BC021485.1	MGI:2385133
Z00000438-1	3.9167	3.8162	3.9699	3.8401	3.8762	3.8072	3.6691	3.6793	3.7332	3.723	3.6615	3.7354	3.6598	3.764	3.8838	3.8874	3.8616	3.889	3.8674	3.8974	3.872	3.8969	3.9298	3.8689	3.8847	3.8742	3.9349	3.8909	2610031L17Rik	RIKEN cDNA 2610031L17 gene	U002989	NM_133701.1	BC005801.1	MGI:1922946
Z00000439-1	4.246	4.2119	4.2072	4.1583	4.2104	4.0298	4.0157	4.0646	4.1165	3.9791	3.9535	4.1218	4.0308	4.2695	4.4389	4.5098	4.4819	4.4869	4.4881	4.5043	4.4048	4.3995	4.4627	4.446	4.4903	4.444	4.4577	4.3891	Armet	arginine-rich, mutated in early stage tumors	U031310	NM_029103.1	BC022761.1	MGI:1922090
Z00000442-1	3.3216	3.3899	3.4041	3.3739	3.3703	3.3766	3.2539	3.2664	3.3	3.2603	3.2908	3.2845	3.2401	3.2479	4.5359	4.5456	4.5596	4.6229	4.573	4.5555	4.5248	4.5256	4.527	4.5372	4.5279	4.5136	4.4945	4.5024	Rnf139	ring finger protein 139	U016270	NM_175226.2	BC052901.1	MGI:1923091
Z00000444-1	3.9868	3.9289	3.7148	3.7663	3.6202	3.7262	3.7	3.4633	3.5788	3.5973	3.6145	3.5961	3.4718	3.4102	3.1588	3.1664	3.1301	3.2407	3.1586	3.1715	3.1275	3.0986	3.1032	3.0799	3.1955	3.1593	3.0837	3.0966	Nek6	NIMA (never in mitosis gene a)-related expressed kinase 6	U001698	NM_021606.2	AF218847.1	MGI:1891638
Z00000445-1	3.588	3.6283	3.6972	3.6288	3.5741	3.5734	3.4382	3.5486	3.5154	3.468	3.3673	3.5207	3.4079	3.4087	3.7286	3.7588	3.7199	3.6902	3.7722	3.7336	3.7199	3.7091	3.7454	3.7049	3.768	3.7475	3.7245	3.6698	Ndufaf1	NADH dehydrogenase (ubiquinone) 1 alpha subcomplex, assembly factor 1	U023231	NM_027175.2	BC018422.1	MGI:1916952
Z00000446-1	4.5679	4.4511	4.8627	4.6064	4.508	4.3835	4.4824	4.5287	4.5197	4.5378	4.5526	4.5344	4.6415	4.6613	4.31	4.2752	4.2411	4.3421	4.1843	4.2593	4.1819	4.1986	4.1756	4.1953	4.2563	4.2067	4.1623	4.1515	Lgals1	lectin, galactose binding, soluble 1	U016412	NM_008495.1	BC002063.1	MGI:96777
Z00000447-1	3.8718	3.8562	3.9615	3.9203	3.9402	3.9176	3.9772	3.9823	3.9838	4.0855	4.0465	4.0504	4.0088	4.0049	3.9601	3.9414	3.962	3.9404	3.9095	3.9339	3.9097	3.9189	3.9146	3.898	3.9038	3.9197	3.9111	3.9099	Ncln	nicalin homolog (zebrafish)	U032051	NM_134009.1	BC002303.1	MGI:1926081
Z00000453-1	3.5491	3.6005	3.7046	3.5695	3.6626	3.687	3.5159	3.7202	3.6419	3.7229	3.7137	3.6893	3.838	3.7515	2.6833	2.6852	2.6638	2.8712	2.7342	2.794	2.7462	2.7919	2.727	2.6712	2.8033	2.7462	2.6674	2.8103	Slc43a3	solute carrier family 43, member 3	U042326	NM_021398.1	AF188622	MGI:1931054
Z00000460-1	3.6674	3.7625	3.7233	3.6746	3.606	3.6914	3.6448	3.5546	3.6247	3.5103	3.4936	3.5643	3.5008	3.5495	3.3535	3.2924	3.2276	3.3507	3.302	3.3218	3.239	3.2931	3.1988	3.313	3.3785	3.3625	3.2845	3.2306	Prp19	PRP19/PSO4 homolog (S. cerevisiae)	U019168	NM_134129.2	BC004070.1	MGI:106247
Z00000461-1	3.1999	3.1192	3.0039	3.204	3.2304	3.2299	3.3239	3.1236	3.2122	3.0543	3.1021	3.1027	3.045	3.2535	3.0131	2.9215	2.9171	2.987	3.0077	2.9904	3.089	3.1656	3.0697	3.0673	3.0036	3.0765	3.0902	3.2484	Tex19	testis expressed gene 19	U013681	NM_028602.2	BC053492.1	MGI:1920929
Z00000463-1	4.4381	4.4128	4.5712	4.4591	4.4572	4.434	4.4756	4.5264	4.4181	4.4477	4.3673	4.3905	4.9606	4.3604	3.7411	3.8018	3.7268	3.9445	3.658	3.6762	3.7746	3.7719	3.6746	3.7403	3.7962	3.7406	3.7323	3.701	Acly	ATP citrate lyase	U033427	NM_134037.2	BC005533.1	MGI:103251
Z00000465-1	2.2315	2.2614	2.2308	2.234	2.2229	2.2074	2.1381	2.1613	2.1529	2.1497	2.1644	2.2272	2.2176	2.2031	2.6027	2.6818	2.6231	2.6624	2.649	2.7449	2.6271	2.6158	2.6711	2.675	2.6321	2.6795	2.6777	2.6858	Polr3f	polymerase (RNA) III (DNA directed) polypeptide F	U002573	NM_029763.3	AK013897.1	MGI:1924086
Z00000468-1	3.7897	3.7891	3.833	3.8311	3.817	3.8189	3.6697	3.8579	3.8152	3.7334	3.5126	3.8177	3.4434	3.4015	3.0705	3.0829	2.9949	3.1936	3.1315	3.07	2.865	3.0436	2.9186	2.8839	2.9613	2.8442	2.9167	3.0257	Hiatl1	hippocampus abundant transcript-like 1	U034916	NM_133680.2	BC033469.1	MGI:1913881
Z00000470-1	2.8548	2.8653	2.7244	2.721	2.5822	2.942	2.5233	2.4865	2.5058	2.5092	2.3408	2.5999	2.464	2.3787	3.0358	3.0474	3.056	3.0988	3.0712	3.0585	3.0016	3.0287	2.9785	2.9937	3.0396	3.007	3.0458	2.9695	Trip13	thyroid hormone receptor interactor 13	U034962	XM_127444.5	BC023834.1	MGI:1916966
Z00000475-1	3.9322	3.8604	3.9542	3.8134	3.8574	3.7894	3.6163	3.6843	3.7182	3.5751	3.665	3.7732	3.5921	3.8477	4.8592	4.9101	4.8927	4.824	4.8446	4.8608	4.83	4.8654	4.8445	4.8535	4.7809	4.8377	4.8326	4.8412	Elof1	elongation factor 1 homolog (ELF1, S. cerevisiae)	U030603	NM_170777.3	BC019870.1	MGI:1913376
Z00000478-1	4.0596	4.0612	4.2129	4.0667	4.1018	4.1017	4.128	4.1405	4.1347	4.1348	4.1398	4.1384	4.1225	4.1315	4.2129	4.2504	4.2361	4.1893	4.1804	4.2144	4.1581	4.1735	4.1899	4.1205	4.1355	4.1461	4.1679	4.1787	Pef1	penta-EF hand domain containing 1	U004882	NM_026441.2	BC019191.1	MGI:1915148
Z00000487-1	3.5431	3.4808	3.6139	3.5959	3.4901	3.4699	3.389	3.5286	3.4622	3.4802	3.44	3.5738	3.5718	3.444	4.0059	3.9947	3.961	3.8991	3.9631	3.9507	3.9547	3.913	3.9589	3.9439	3.9236	3.9703	3.9495	3.8926	Zadh1	zinc binding alcohol dehydrogenase, domain containing 1	U043299	NM_029880.1	AK007522.1	MGI:1916372
Z00000492-1	2.6753	2.6865	2.7448	2.7307	2.7173	2.7138	2.7505	2.7219	2.6967	2.7282	2.684	2.704	2.722	2.7255	2.9467	2.9201	2.9107	2.9106	2.9718	2.9195	2.9876	2.976	2.9485	2.9591	2.9406	2.9813	2.9256	2.8784	Lmln	leishmanolysin-like (metallopeptidase M8 family)	U017034	NM_172823.1	AK030463.1	MGI:2444736
Z00000496-1	2.1861	2.1615	2.1989	2.2168	2.1933	2.2108	2.2237	2.2062	2.0977	2.14	2.1417	2.0937	2.2187	2.1958	2.5937	2.7165	2.6891	2.6648	2.6718	2.63	2.6848	2.6438	2.8089	2.8449	2.6829	2.6825	2.7508	2.7231	Liph	lipase, member H	U036908	NM_153404.1	BC037489.1	MGI:2388029
Z00000497-1	3.1175	3.1805	3.2783	3.1925	3.1637	3.1991	3.2038	3.2022	3.2139	3.2216	3.1896	3.1912	3.1716	3.1693	3.0475	3.0665	3.0689	3.1372	3.0751	3.0467	3.0969	3.0724	3.0761	3.0962	3.1292	3.1293	3.078	3.0872	Smyd4	SET and MYND domain containing 4	U012947	NM_177009.1	BC049810.1	MGI:2442796
Z00000498-1	3.0612	2.9928	3.1324	3.0025	2.894	2.8464	2.8533	2.87	2.7661	2.7735	2.758	2.8709	2.8344	2.827	3.4196	3.4715	3.4426	3.506	3.4362	3.5414	3.5904	3.5875	3.6121	3.5684	3.5394	3.5723	3.6267	3.5187	Tbc1d7	TBC1 domain family, member 7	U034720	NM_025935.1	AK003271.1	MGI:1914296
Z00000501-1	3.9841	3.9228	4.0203	4.0116	4.0062	3.9029	3.9344	3.9592	3.9497	3.9496	3.9489	3.949	3.9308	3.947	3.4152	3.3966	3.3376	3.5376	3.3891	3.3255	3.3422	3.3743	3.3892	3.4114	3.4431	3.4007	3.4101	3.3492	Spnb2	spectrin beta 2	U032609	NM_009260.1	AF016040	MGI:98388
Z00000502-1	3.1524	3.1621	3.2502	3.1395	3.1624	3.0722	2.9869	3.0525	3.0613	3.0755	2.9962	3.0858	3.1269	3.1127	3.3661	3.3757	3.3611	3.2731	3.3423	3.3663	3.3494	3.2935	3.3502	3.3586	3.3193	3.3433	3.3563	3.2525	Tmem93	transmembrane protein 93	U033037	NM_025318.1	BC022104.1	MGI:1913298
Z00000504-1	3.236	3.2419	3.2903	3.1628	3.2386	3.2185	3.2065	3.0822	3.0814	3.1015	3.0776	3.129	3.0786	3.2457	2.9166	2.8366	2.8876	2.8788	2.879	2.9295	2.8757	2.8909	2.8772	2.8433	2.8722	2.8918	2.8652	2.8861	Slc39a14	solute carrier family 39 (zinc transporter), member 14	U035744	NM_144808.3	BC026868.1	MGI:2384851
Z00000508-1	4.2546	4.1319	4.9376	3.9346	3.8347	3.8631	3.6965	3.6681	3.6211	3.7044	3.6825	3.7242	3.8571	3.7404	3.8947	3.9706	3.9374	4.0326	4.014	3.9788	3.9386	3.9074	3.9351	3.9245	4.0434	3.9427	3.9611	3.8885	Ppa1	pyrophosphatase (inorganic) 1	U011569	NM_026438.2	BC010468.1	MGI:97831
Z00000513-1	4.0246	3.9458	4.1659	4.0093	3.8449	3.7927	3.7924	3.7818	3.7416	3.7522	3.7697	3.8443	3.8216	3.993	3.734	3.8715	3.8789	3.9697	3.8658	3.9086	3.8336	3.8653	3.8783	3.8242	3.9431	3.8546	3.8509	3.8548	Nans	N-acetylneuraminic acid synthase (sialic acid synthase)	U004289	NM_053179.2	BC003307.1	MGI:2149820
Z00000519-1	3.5568	3.464	3.6947	3.5092	3.562	3.3614	3.3917	3.4475	3.4346	3.41	3.3974	3.422	3.3778	3.4032	4.2354	4.2516	4.2832	4.1508	4.2588	4.3461	4.2825	4.2755	4.2878	4.2356	4.2187	4.2666	4.3012	4.2792	Vrk3	vaccinia related kinase 3	U008050	NM_133945.1	BC010473.1	MGI:2182465
Z00000520-1	3.039	2.9365	3.0515	2.9876	2.9706	2.957	2.8618	2.8753	2.8474	2.8992	2.8364	2.9191	2.9217	2.8717	3.0783	3.1103	3.1182	3.0224	3.0441	3.1808	3.079	3.0502	3.1264	3.0142	3.0287	3.0581	3.1533	3.0647	Htf9c	HpaII tiny fragments locus 9c	U016892	NM_008307.1	BC027431.1	MGI:96270
Z00000521-1	3.7505	3.7568	3.9707	3.7071	3.729	3.623	3.5672	3.5762	3.5752	3.5719	3.4969	3.5684	3.413	3.4164	2.7962	2.8071	2.7337	2.9817	2.829	2.8512	2.8092	2.7922	2.7235	2.797	2.8777	2.7289	2.7895	2.785	Pcyox1	prenylcysteine oxidase 1	U027565		BC006056.1	MGI:1914131
Z00000523-1	3.8456	3.7761	4.0632	3.908	3.9257	3.7699	3.8749	3.9136	3.8463	3.8561	3.8639	3.9368	3.9575	3.9477	4.0824	4.1246	4.1201	4.0125	4.1083	4.1448	4.1591	4.1034	4.1191	4.1185	4.0957	4.169	4.1204	4.0908	Esrra	estrogen related receptor, alpha	U038662	NM_007953.1	BC039774.1	MGI:1346831
Z00000531-1	3.3485	3.1066	3.2914	3.2303	3.2178	3.1509	3.0555	3.1026	3.0649	3.1509	2.9953	3.1645	3.1427	3.0956	3.532	3.4724	3.443	3.4294	3.4581	3.4862	3.5054	3.4952	3.5193	3.424	3.4386	3.4621	3.5278	3.4731	Cdc2l1	cell division cycle 2-like 1	U005211	NM_007661.2	BC025058.1	MGI:88353
Z00000532-1	3.677	3.662	3.7968	3.7456	3.6107	3.6547	3.5713	3.5653	3.5701	3.5761	3.5129	3.6232	3.5478	3.5378	3.5793	3.713	3.5398	3.8373	3.5843	3.6188	3.5197	3.5782	3.5256	3.5217	3.6348	3.5561	3.4874	3.556	2010110K16Rik	RIKEN cDNA 2010110K16 gene	U031416	NM_026442.2	BC048547.1	MGI:1915149
Z00000538-1	4.2786	4.2187	4.017	4.0779	4.3021	4.1289	4.0828	4.0852	4.2612	4.1037	3.9989	4.0531	3.9235	3.9211	3.9804	3.8032	3.9256	4.0942	3.9344	4.0003	3.9407	3.9655	3.7213	3.8708	3.8978	3.9628	3.9038	3.9867	Zfp275	zinc finger protein 275	U019934		BC019962.1	MGI:1350985
Z00000543-1	2.8315	2.8278	2.7749	2.6679	2.6787	2.8004	2.6338	2.4315	2.5692	2.5681	2.5936	2.5947	2.5861	2.6037	3.0936	3.1056	3.0882	3.11	3.1873	3.1843	3.1165	3.0484	3.1705	3.2036	3.1663	3.131	3.2059	3.2027	Gtf2a1	general transcription factor II A, 1	U034229	NM_175335.1	AK048711.1	MGI:1933277
Z00000546-1	3.8311	3.8907	3.8267	3.8356	3.8894	3.9104	3.944	3.9154	3.9301	3.9826	3.9875	3.9786	3.9628	3.8633	3.677	3.6737	3.7285	3.7346	3.6908	3.7008	3.6632	3.6897	3.6367	3.6754	3.7107	3.7112	3.64	3.6599	Usp12	ubiquitin specific peptidase 12	U026957	NM_011669.2	BC023858.1	MGI:1270128
Z00000549-1	1.8855	1.8629	2.0485	2.005	1.9781	2.0936	2.1859	2.2294	2.0075	2.3423	2.4398	2.2093	2.3825	2.1866	2.7132	2.6437	2.6932	2.4477	2.5514	2.7032	2.5991	2.7113	2.7614	2.6073	2.6737	2.6514	2.7923	2.9318	Fasl	Fas ligand (TNF superfamily, member 6)	U021959	NM_010177.2	BC052866.1	MGI:99255
Z00000552-1	3.7006	3.6563	3.7147	3.618	3.5134	3.4629	3.3627	3.4849	3.3877	3.4381	3.3207	3.4684	3.3965	3.3126	3.9213	3.9764	3.9437	3.9066	3.9981	4.0334	3.9533	3.9307	3.9613	3.9482	3.9435	3.982	3.9561	3.8503	Timm17a	translocase of inner mitochondrial membrane 17a	U021796	NM_011590.1	BC010830.1	MGI:1343131
Z00000553-1	2.3542	2.3568	2.3892	2.3951	2.354	2.4038	2.5795	2.5736	2.4405	2.5188	2.5655	2.3289	2.4586	2.4441	2.4943	2.4171	2.3797	2.358	2.4557	2.4106	2.5167	2.5044	2.4748	2.4523	2.4958	2.4531	2.2848	2.4313	2210016F16Rik	RIKEN cDNA 2210016F16 gene	U034848		AK052253.1	MGI:1917403
Z00000558-1	3.0753	3.0406	3.2214	3.0823	3.1015	3.056	2.972	3.0296	3.0417	3.0331	2.8387	3.0225	3.0399	3.0485	3.3996	3.3829	3.4317	3.4557	3.3615	3.4414	3.3627	3.3998	3.4307	3.3695	3.3793	3.4313	3.4427	3.4255	Map2k3	mitogen activated protein kinase kinase 3	U012710	NM_008928.1	BC007467.1	MGI:1346868
Z00000559-1	3.7643	3.7477	3.7358	3.7095	3.731	3.725	3.6521	3.6581	3.6307	3.5229	3.5757	3.6504	3.6058	3.6951	4.2489	4.2832	4.264	4.2405	4.2506	4.2869	4.2376	4.2481	4.2454	4.2128	4.207	4.2369	4.2211	4.172	Faf1	Fas-associated factor 1	U004638	NM_007983.2	BC065098.1	MGI:109419
Z00000562-1	3.6615	3.7145	3.7182	3.7045	3.7239	3.6918	3.662	3.7203	3.7298	3.7492	3.6973	3.711	3.7618	3.704	3.68	3.7036	3.6901	3.7249	3.6553	3.6701	3.6464	3.6794	3.689	3.6265	3.704	3.6636	3.647	3.6492	Tmem15	transmembrane protein 15	U022473	NM_177648.2	BC019543.1	MGI:2677836
Z00000563-1	3.0471	3.0477	3.295	3.3799	3.358	3.253	3.3431	3.7142	3.4351	3.7792	3.8604	3.7755	3.8813	3.6445	2.7888	2.722	2.7513	2.9188	2.7288	2.8831	2.7773	2.8133	2.7479	2.7333	2.9199	2.8728	2.7859	2.7924	Lcp1	lymphocyte cytosolic protein 1	U015856	NM_008879.2	BC022943.1	MGI:104808
Z00000566-1	2.6304	2.6483	2.647	2.5212	2.6471	2.5671	2.5724	2.674	2.5298	2.5915	2.5713	2.5345	2.6234	2.6602	2.5157	2.5159	2.4407	2.5006	2.5452	2.5176	2.5004	2.5996	2.5521	2.5084	2.4465	2.502	2.5333	2.5751	4930415J21Rik	RIKEN cDNA 4930415J21 gene	U042921	NM_177767.3	BC040267.1	MGI:2442978
Z00000570-1	2.6622	2.4582	2.942	2.6381	2.5156	2.5162	2.6483	2.6619	2.422	2.5467	2.9324	2.7306	2.7138	2.7132	2.5848	2.617	2.6785	2.6814	2.5863	2.7098	2.5996	2.6195	2.6651	2.5205	2.6552	2.735	2.5874	2.5852	Oas1a	2'-5' oligoadenylate synthetase 1A	U110526	NM_145211.1	BC013715.1	MGI:2180860
Z00000571-1	3.3376	3.2994	3.3003	3.2862	3.3846	3.3217	3.2237	3.2467	3.2927	3.1681	3.1951	3.2971	3.2181	3.2322	3.4487	3.3836	3.3557	3.3535	3.5005	3.463	3.5851	3.4157	3.5521	3.548	3.4998	3.5478	3.4867	3.4167	Vps13b	vacuolar protein sorting 13B (yeast)	U016166	XM_889402.1	AK007749.1	MGI:1916380
Z00000572-1	4.3654	4.2254	4.1057	4.1222	4.272	4.2252	4.1082	4.1042	4.1812	4.0666	4.0722	4.0762	4.0254	4.0474	3.6674	3.6392	3.6023	3.8304	3.6802	3.6691	3.6715	3.6824	3.6512	3.6454	3.7572	3.6586	3.6183	3.7232	Hcfc1	host cell factor C1	U039463	NM_008224.2	BC030898.1	MGI:105942
Z00000573-1	3.8822	3.7596	3.8524	3.807	3.8102	3.8557	3.9409	3.8216	3.7351	3.6705	3.712	3.892	3.6439	4.0582	3.4659	3.5945	3.54	3.7162	3.5797	3.4399	3.4576	3.5844	3.3517	3.3364	3.3902	3.3456	3.3073	3.5582	Efnb2	ephrin B2	U029567	NM_010111.2	BC057009.1	MGI:105097
Z00000584-1	2.8228	2.7734	2.8267	2.8107	2.7118	2.7792	2.643	2.6032	2.6763	2.5435	2.3999	2.6082	2.4376	2.4537	2.7114	2.7144	2.7112	2.8133	2.6421	2.7419	2.6903	2.6887	2.7997	2.6835	2.7128	2.7227	2.7737	2.7803	Ankrd50	ankrin repeat domain 50	U023965	XM_130845.6	BC060298.1	MGI:2139777
Z00000590-1	4.7671	4.8392	5.0143	4.9175	4.8035	4.5841	4.8339	4.9307	4.5917	4.7488	4.7089	4.8313	4.7768	4.5735	4.3349	4.3313	4.3702	4.4936	4.2835	4.3257	4.3806	4.3488	4.333	4.3223	4.3549	4.3527	4.3258	4.3191	Scarb1	scavenger receptor class B, member 1	U026741	NM_016741.1	BC004656.1	MGI:893578
Z00000591-1	3.8353	3.8568	3.9672	3.9258	3.9345	3.7823	3.8005	3.8418	3.846	3.7842	3.7142	3.8167	3.65	3.8802	4.0998	4.0272	4.0595	4.0747	4.092	4.0811	4.1144	4.1506	4.1104	4.1266	4.1244	4.1461	4.085	4.131	BC042901	cDNA sequence BC042901	U028325		AK133691.1	MGI:2448542
Z00000593-1	3.5189	3.5108	3.7353	3.5854	3.5847	3.4548	3.5338	3.6343	3.5016	3.4315	3.4089	3.4982	3.4128	3.4829	3.4552	3.4801	3.468	3.5987	3.5041	3.4907	3.4826	3.5234	3.4857	3.5114	3.5669	3.4934	3.5201	3.5095	Txndc14	thioredoxin domain containing 14	U022813	NM_025868.1	BC013544.1	MGI:1914208
Z00000594-1	4.4891	4.4847	4.5091	4.5437	4.429	4.574	4.5236	4.4282	4.4219	4.3873	4.3493	4.3875	4.3263	4.2859	4.4616	4.5405	4.5004	4.5498	4.5092	4.5186	4.4637	4.4709	4.4725	4.5041	4.6055	4.5114	4.4893	4.4694	Mrps9	mitochondrial ribosomal protein S9	U000220	NM_023514.2	BC022587.1	MGI:1916777
Z00000597-1	4.0365	4.034	4.2689	4.0438	4.0562	3.9073	3.9968	4.0426	3.9903	3.9514	3.9794	4.0183	3.8848	3.9908	3.8003	3.8444	3.804	3.9515	3.8831	3.9225	3.8203	3.847	3.839	3.8286	3.9229	3.8751	3.8513	3.8652	Ap2m1	adaptor protein complex AP-2, mu1	U043506	NM_009679.1	AK141862.1	MGI:1298405
Z00000598-1	3.9028	3.9248	3.8221	3.8065	3.7952	3.8065	3.6622	3.6636	3.7315	3.7301	3.5896	3.6862	3.6924	3.6881	4.6818	4.6855	4.6777	4.6767	4.7033	4.6684	4.6664	4.6429	4.6845	4.6655	4.6856	4.6691	4.6653	4.6502	Whsc1	Wolf-Hirschhorn syndrome candidate 1 (human)	U133579	XM_132006.7	BC046473.1	MGI:1276574
Z00000608-1	3.6399	3.6147	3.6482	3.5879	3.6273	3.6088	3.4992	3.5149	3.5123	3.4965	3.4646	3.5405	3.4564	3.4794	3.1438	3.0808	3.0792	3.2292	3.1686	3.1746	3.1298	3.1358	3.1421	3.1018	3.2305	3.1499	3.1213	3.0843	Zcchc9	zinc finger, CCHC domain containing 9	U035017	NM_145453.1	BC010687.1	MGI:1916335
Z00000610-1	3.4113	3.3556	3.4896	3.4433	3.4205	3.3807	3.3874	3.4552	3.374	3.4191	3.3954	3.382	3.4182	3.4316	3.4505	3.4608	3.4613	3.4925	3.4187	3.447	3.4336	3.4461	3.4516	3.4367	3.4309	3.399	3.4375	3.4704	Csk	c-src tyrosine kinase	U030926	NM_007783.2	BC018394.1	MGI:88537
Z00000611-1	4.0342	4.0202	4.0318	3.9177	4.0161	3.9469	3.9117	3.9008	3.9096	4.0382	3.9541	3.9651	3.7805	3.9521	3.0632	3.0797	3.0791	3.2068	3.068	3.063	3.0578	3.057	2.9333	3.0064	3.1215	3.0722	2.9414	3.0102	AA536743	expressed sequence AA536743	U026229	NM_145923.1	BC023848.1	MGI:2140767
Z00000612-1	3.4932	3.4034	3.5693	3.5465	3.4646	3.4301	3.3529	3.3795	3.3873	3.4101	3.2904	3.3987	3.4082	3.3598	5.1602	5.2001	5.2185	5.2729	5.2207	5.2337	5.214	5.2195	5.189	5.2247	5.2106	5.1922	5.1954	5.1924	Agpat6	1-acylglycerol-3-phosphate O-acyltransferase 6 (lysophosphatidic acid acyltransferase, zeta)	U029645	NM_018743.2	BC031767.1	MGI:2142716
Z00000613-1	3.6152	3.5232	3.805	3.7057	3.6559	3.5568	3.559	3.5783	3.5294	3.5101	3.4518	3.5406	3.4659	3.5275	4.4096	4.4297	4.4346	4.3525	4.3616	4.3946	4.3752	4.3799	4.3899	4.3698	4.3334	4.3638	4.3838	4.3461	Aamp	angio-associated migratory protein	U021477	NM_146110.2	BC031795.1	MGI:107809
Z00000614-1	3.6016	3.6458	4.0947	3.8392	3.5509	3.4706	3.6924	3.8754	3.591	3.6713	3.6009	3.794	3.5461	3.4573	3.394	3.4709	3.39	3.5993	3.5623	3.4478	3.4661	3.4786	3.4746	3.5548	3.5932	3.4872	3.5022	3.5074	Slc25a30	solute carrier family 25, member 30	U035779		AK030950.1	MGI:1914804
Z00000616-1	3.8816	3.8445	3.644	3.7066	3.5138	3.752	3.5102	3.4477	3.4118	3.5934	3.7501	3.6147	3.9745	3.5736	4.0305	4.0655	4.0537	3.8697	3.9666	4.0393	4.0804	4.0258	4.0558	4.0273	4.0273	4.0815	4.0336	3.942	Pik3cd	phosphatidylinositol 3-kinase catalytic delta polypeptide	U025808	NM_001029837.1	BC035203.1	MGI:1098211
Z00000618-1	3.8551	3.8145	4.0883	3.9147	3.881	3.742	3.9021	3.9906	3.8396	3.7511	3.7823	3.8959	3.6346	3.926	3.6811	3.8134	3.7272	3.9194	3.779	3.8211	3.8155	3.8143	3.7703	3.7606	3.8007	3.8286	3.8023	3.7805	Nucb2	nucleobindin 2	U008668	NM_016773.1	BC010459.1	MGI:1858179
Z00000619-1	4.3734	4.328	4.3595	4.3093	4.4359	4.3433	4.2811	4.3253	4.3433	4.3714	4.3436	4.3447	4.464	4.4629	3.7859	3.833	3.7662	3.9939	3.8099	3.849	3.8084	3.8047	3.768	3.8396	3.9198	3.8441	3.8094	3.7872	D3Ucla1	DNA segment, Chr 3, University of California at Los Angeles 1	U024078	NM_030685.1	BC002114.1	MGI:92638
Z00000624-1	4.1347	4.1454	4.1177	4.0996	4.0626	4.1413	4.0877	4.0926	4.0209	3.9914	4.0281	4.0749	4.0569	4.0521	4.9783	4.9489	4.9658	4.9471	5.0001	4.9603	4.9768	4.9663	4.9562	4.9587	4.9637	4.963	4.982	4.9075	Ranbp9	RAN binding protein 9	U034723		BC050877.1	MGI:1928741
Z00000626-1	4.1255	4.0697	4.1283	4.1119	4.0934	4.0792	3.9621	4.0522	4.0182	4.0548	4.0834	4.0976	4.1146	4.0212	3.4365	3.4842	3.4299	3.5951	3.4407	3.439	3.4271	3.4318	3.3772	3.4418	3.5606	3.4684	3.3955	3.3864	Crry	complement receptor related protein	U022232	NM_013499.2	BC028945.1	MGI:88513
Z00000628-1	3.5798	3.5501	3.6351	3.5504	3.5606	3.5434	3.6164	3.6372	3.6086	3.6985	3.6395	3.6567	3.6772	3.5647	4.2606	4.3422	4.3071	4.3171	4.2598	4.4207	4.3687	4.2687	4.2858	4.3732	4.2789	4.3095	4.419	4.3252	Ubxd1	UBX domain containing 1	U037936	NM_024432.2	BC016412.1	MGI:1913780
Z00000631-1	3.7385	3.7209	3.8591	3.6532	3.4518	3.6321	3.6769	3.604	3.6785	3.6556	3.6343	3.6572	3.5605	3.6071	4.3878	4.3148	4.415	4.2936	4.3571	4.3811	4.2187	4.3709	4.3778	4.3589	4.3263	4.3416	4.3114	4.2809	Elf2	E74-like factor 2	U003213	NM_023502.1	BC051937.1	MGI:1916507
Z00000644-1	3.2038	3.2163	3.4035	3.3758	3.2846	3.2204	3.1393	3.3347	3.2944	3.2823	3.1443	3.3214	3.2144	3.2265	3.8401	3.8983	3.8793	3.8791	3.8909	3.9454	3.8524	3.893	3.8761	3.8357	3.8272	3.8658	3.8648	3.8515	Rab10	RAB10, member RAS oncogene family	U277131	NM_016676.2	BC052735.1	MGI:105066
Z00000647-1	3.3566	3.2184	3.4171	3.3825	3.2856	3.2985	3.2965	3.4513	3.2276	3.528	3.3984	3.3855	3.3492	3.2694	3.7299	3.7928	3.7438	3.7724	3.8108	3.8342	3.8786	3.8047	3.8285	3.8542	3.8492	3.8542	3.8583	3.8705	Slc43a2	solute carrier family 43, member 2	U012952	NM_173388.1	BC042513.1	MGI:2442746
Z00000649-1	3.647	3.6541	3.8132	3.8102	3.7566	3.6787	3.7061	3.8237	3.728	3.677	3.6352	3.7726	3.6108	3.6138	4.1852	4.2144	4.2059	4.0636	4.1883	4.2215	4.1936	4.1625	4.1874	4.1279	4.1769	4.1606	4.1839	4.154	Ndrg3	N-myc downstream regulated gene 3	U023566	NM_013865.1	BC018504.1	MGI:1352499
Z00000650-1	3.3094	3.2007	3.277	3.3523	3.3382	3.2444	3.2956	3.2474	3.2972	3.2862	3.2113	3.2713	3.2745	3.2855	3.3227	3.2768	3.2544	3.2702	3.2921	3.2857	3.3	3.341	3.3128	3.3186	3.3022	3.3166	3.325	3.3314	Sh3bp5l	SH3 binding domain protein 5 like	U012658	NM_024480.2	BC003251.1	MGI:1933124
Z00000651-1	3.8139	3.6939	3.7612	3.6132	3.6848	3.6683	3.5857	3.6023	3.5131	3.542	3.9063	3.6912	3.9394	4.011	3.7334	3.7123	3.6509	3.6095	3.7394	3.7237	3.9027	3.7118	3.8353	3.908	3.9291	3.9793	3.785	3.61	Clic4	chloride intracellular channel 4 (mitochondrial)	U025654	NM_013885.1	AF102578.1	MGI:1352754
Z00000652-1	3.6995	3.8152	3.6392	3.5869	3.6021	3.7054	3.428	3.5576	3.5785	3.5255	3.5239	3.5762	3.4737	3.3056	3.8712	3.8872	3.8652	3.8447	3.9251	3.9065	4.0739	3.7987	4.0241	4.0599	4.0975	4.0893	3.9837	3.6672	Bxdc2	brix domain containing 2	U036005	NM_026396.2	BC014832.1	MGI:1915082
Z00000654-1	2.9293	3.0828	3.2054	3.2059	3.132	3.115	2.955	3.1358	3.1797	3.1792	2.9951	2.9765	2.927	3.2914	3.3597	3.2615	3.2232	3.2368	3.2901	3.1411	3.3168	3.3177	3.2951	3.3956	3.2719	3.2392	3.2803	3.3182	BC035291	cDNA sequence BC035291	U042689	XM_892622.1	BC023450.1	MGI:2652820
Z00000655-1	3.0466	3.0433	2.9151	2.9073	2.7556	2.9123	2.6918	2.6589	2.702	2.7098	2.5982	2.7615	2.7177	2.6165	4.033	4.0657	4.0517	3.9064	4.0603	4.124	4.0601	4.063	4.0699	4.0263	4.04	4.0684	4.0636	4.0406	Aurka	aurora kinase A	U023718	NM_011497.2	BC014711.1	MGI:894678
Z00000668-1	3.0733	2.9573	3.1174	2.9761	3.0653	3.1007	3.094	3.0009	2.9982	2.9768	2.9547	2.9761	2.9247	3.0286	2.8492	2.9129	2.9614	2.9692	2.9656	2.9517	2.877	2.9111	2.9233	3.0214	2.9165	2.9584	3.0053	2.9791	Btbd6	BTB (POZ) domain containing 6	U014460	NM_201646.1	BC031195.1	MGI:3026623
Z00000670-1	3.2502	3.2507	3.5406	3.3669	3.3674	3.3228	3.284	3.4884	3.3413	3.3645	3.3227	3.4799	3.2163	3.1931	3.8836	3.9023	3.8841	3.7462	3.8329	3.8837	3.7674	3.767	3.8399	3.6895	3.5798	3.6551	3.7905	3.7342	Nagk	N-acetylglucosamine kinase	U007088	NM_019542.1	BC004689.1	MGI:1860418
Z00000682-1	-9999	-9999	-9999	3.5914	-9999	3.51	-9999	3.6016	-9999	3.4016	-9999	3.4646	-9999	3.5961	3.088	3.0568	3.0196	3.0832	3.1512	3.0925	3.2058	3.196	3.1161	3.1942	3.1192	3.1861	3.1504	3.2852	D130067C23Rik	RIKEN cDNA D130067C23 gene	U047084		AK051710
Z00000687-1	3.2334	2.904	3.1766	2.881	2.9609	2.8632	2.8692	2.8413	2.786	2.8139	2.8163	2.9671	2.8141	3.0502	3.2103	3.2176	3.1956	3.2935	3.3057	3.1796	3.2837	3.3115	3.4534	3.3983	3.2939	3.3237	3.4879	3.6206	Casq1	calsequestrin 1	U022067		BC064057.1	MGI:1309468
Z00000690-1	3.7517	3.7685	3.7615	3.7497	3.7449	3.7256	3.7888	3.8145	3.8225	3.8425	3.8652	3.877	3.8914	3.8031	3.9922	4.0151	3.9952	3.9028	3.972	4.0236	3.9348	3.9657	4.0227	3.9546	3.9858	3.948	4.0161	4.0028	Stk16	serine/threonine kinase 16	U000469	NM_011494.2	BC005703.1	MGI:1313271
Z00000696-1	3.2174	3.2601	3.862	3.5428	3.4038	3.309	3.5785	3.6334	3.5294	3.7083	3.6476	3.6041	3.2479	3.2914	3.439	3.9057	3.8533	3.7642	3.4354	3.4687	3.4085	3.392	3.3927	3.3476	3.444	3.4146	3.6628	3.6584	Tmem37	transmembrane protein 37	U021702	NM_019432.2	BC024613.1	MGI:2157899
Z00000704-1	3.2555	3.2703	3.2989	3.2902	3.2209	3.2296	3.2676	3.2844	3.3462	3.3754	3.3668	3.3032	3.3151	3.2778	3.3169	3.3014	3.2951	3.2747	3.2869	3.2855	3.2647	3.2694	3.2763	3.253	3.2863	3.2711	3.2344	3.2339	Slc25a22	solute carrier family 25 (mitochondrial carrier, glutamate), member 22	U029458	NM_026646.1	BC037949.1	MGI:1915517
Z00000709-1	4.1184	4.0136	4.4145	4.1569	4.0814	3.9131	4.1167	4.2436	4.0131	4.0894	4.1699	4.1864	4.0355	4.0189	3.7194	3.8329	3.7952	4.019	3.7565	3.7822	3.7622	3.7428	3.7194	3.7225	3.8813	3.7799	3.7389	3.672	Slc39a11	solute carrier family 39 (metal ion transporter), member 11	U033595	NM_027216.2	BC004643.1	MGI:1917056
Z00000715-1	3.4134	3.4172	3.4477	3.4582	3.4795	3.441	3.4203	3.4504	3.4675	3.3658	3.416	3.4576	3.4678	3.4573	3.781	3.7368	3.759	3.6688	3.7614	3.7639	3.8044	3.8042	3.7637	3.73	3.7011	3.7667	3.7218	3.7732	Fhod1	formin homology 2 domain containing 1	U030173	NM_177699.2	BC017144.1	MGI:2679008
Z00000729-1	3.6083	3.4992	3.6212	3.5551	3.5719	3.5559	3.4517	3.4676	3.4419	3.3723	3.3453	3.5514	3.3253	3.5347	4.2656	4.3256	4.3161	4.3346	4.338	4.3406	4.3152	4.3361	4.3085	4.3061	4.3207	4.2852	4.3254	4.3073	1500031L02Rik	RIKEN cDNA 1500031L02 gene	U017009	NM_025892.1	BC023715.1	MGI:1914244
Z00000741-1	3.083	3.1477	3.1563	3.1691	3.0816	3.1042	3.0774	3.0391	3.0732	3.1852	3.0612	3.0484	3.4959	3.1046	3.9274	3.9069	3.9382	3.8363	3.8981	3.9232	3.9467	3.9374	3.949	3.9293	3.8607	3.893	3.9583	3.942	2010310D06Rik	RIKEN cDNA 2010310D06 gene	U026824	NM_172541.1	BC046757.1	MGI:2686991
Z00000742-1	3.5825	3.5426	3.6431	3.6587	3.6665	3.606	3.5487	3.533	3.5115	3.4614	3.3688	3.4698	3.3679	3.536	4.0423	4.0265	4.0499	4.094	4.0381	3.9936	4.0206	4.0349	4.0738	4.0526	4.0663	4.0497	4.037	4.0933	Atp10a	ATPase, class V, type 10A	U008160		AK164031.1	MGI:1330809
Z00000743-1	3.0357	2.993	3.0393	3.0138	3.0269	2.9544	2.9518	3.0343	2.9499	3.1202	3.0744	3.0999	3.217	3.0864	3.2361	3.2426	3.1701	3.1475	3.2699	3.202	3.2631	3.2084	3.2119	3.2427	3.2129	3.2421	3.2475	3.1827	Pik3cb	phosphatidylinositol 3-kinase, catalytic, beta polypeptide	U031230	NM_029094.1	AK081350.1	MGI:1922019
Z00000745-1	3.6226	3.6519	3.6483	3.6587	3.653	3.6619	3.7605	3.7275	3.77	3.7865	3.7461	3.7373	3.7352	3.68	3.6884	3.7072	3.7259	3.7059	3.6763	3.7153	3.657	3.6944	3.6617	3.6692	3.6513	3.6632	3.6631	3.6813	Atp6v0a1	ATPase, H transporting, lysosomal V0 subunit a isoform 1	U033441	NM_016920.2	BC066839.1	MGI:103286
Z00000754-1	2.9649	2.9373	3.0964	2.9178	2.959	2.85	2.8113	2.8992	2.8984	2.8792	2.8034	2.8641	2.8104	2.8296	3.3597	3.4677	3.5688	3.0587	3.3755	3.4486	3.4137	3.3756	3.4468	3.105	3.078	3.114	3.1962	3.5776	Snx15	sorting nexin 15	U019018	NM_026912.1	BC016091.1	MGI:1916274
Z00000756-1	4.3352	4.2929	4.3592	4.4209	4.435	4.3065	4.3624	4.3508	4.4233	4.4158	4.3162	4.3237	4.2042	4.428	3.6555	3.625	3.6022	3.8284	3.6301	3.6565	3.6777	3.6611	3.6555	3.6528	3.8113	3.7059	3.6538	3.6451	Mafg	v-maf musculoaponeurotic fibrosarcoma oncogene family, protein G (avian)	U033725	NM_010756.3	BC002092.1	MGI:96911
Z00000757-1	4.0654	4.015	3.9499	3.9636	3.9532	3.9395	3.8567	3.8264	3.8402	3.8668	3.8347	3.885	3.8018	3.7719	3.5428	3.5472	3.4772	3.6507	3.56	3.5918	3.537	3.5031	3.5241	3.5181	3.6359	3.5555	3.5237	3.4605	Etf1	eukaryotic translation termination factor 1	U038315	NM_144866.2	AK049607	MGI:2385071
Z00000758-1	3.8299	3.7006	3.3882	3.4511	3.2106	3.6352	3.0953	2.7298	3.045	2.982	2.8715	3.0174	2.9961	2.8137	4.0956	4.167	4.1472	3.9942	4.1717	4.1703	4.1271	4.1075	4.0769	4.0587	4.0656	4.1178	4.0783	4.0579	Birc5	baculoviral IAP repeat-containing 5	U013607	NM_001012272.1	BC004702.1	MGI:1203517
Z00000759-1	3.8521	3.7477	3.9691	3.9094	3.6728	3.6526	3.8241	3.8443	3.6049	3.7962	3.6528	3.8572	3.6924	3.5768	3.3214	3.3706	3.296	3.5212	3.2691	3.4133	3.3248	3.2723	3.2379	3.3488	3.4233	3.3382	3.3027	3.2581	Pdlim2	PDZ and LIM domain 2	U035741	NM_145978.1	BC024556.1	MGI:2384850
Z00000769-1	3.1309	3.2965	3.1995	3.2297	3.255	3.3268	3.578	3.5478	3.4863	3.6165	3.5866	3.5247	3.5341	3.4298	3.1193	3.1471	3.2013	3.0879	3.0745	3.1046	3.0209	3.1092	3.0679	3.0113	3.0915	3.0851	2.933	3.0153	C3ar1	complement component 3a receptor 1	U027831		AK080984.1	MGI:1097680
Z00000770-1	3.2225	3.1832	3.4203	3.3661	3.3814	3.3051	3.2211	3.2753	3.4066	3.2749	3.2446	3.3964	3.0619	3.2101	2.3094	2.2838	2.4219	2.4665	2.3204	2.458	2.3025	2.368	2.3056	2.3284	2.4178	2.2913	2.2396	2.3166	Serpinb6b	serine (or cysteine) peptidase inhibitor, clade B, member 6b	U014708	NM_011454.1	AK078753.1	MGI:894688
Z00000780-1	2.7886	2.6341	2.94	2.8764	2.7464	2.6798	2.6464	2.6508	2.6016	2.5972	2.5696	2.7147	2.6166	2.7083	2.7135	2.7285	2.7107	2.8207	2.6404	2.706	2.6376	2.6104	2.7018	2.6829	2.6977	2.706	2.6968	2.6199	Cbx8	chromobox homolog 8 (Drosophila Pc class)	U033689	NM_013926.1	BC014815.1	MGI:1353589
Z00000782-1	3.0031	2.9233	3.6006	3.6363	3.3477	3.207	3.181	3.5282	3.3047	3.434	3.6839	3.6482	3.7602	3.7169	2.8068	2.694	2.7584	2.9369	2.6585	2.751	2.7473	2.7863	2.9	2.7572	2.8187	2.9545	3.0715	3.1777	Cd74	CD74 antigen (invariant polypeptide of major histocompatibility complex, class II antigen-associated)	U018783	NM_010545.2	BC061489.1	MGI:96534
Z00000783-1	2.3867	2.3673	2.5053	2.5238	2.4643	2.3974	2.4051	2.6067	2.4301	2.6373	2.6394	2.5631	2.4659	2.4474	2.7337	2.7665	2.7577	2.6111	2.7291	2.7177	2.7103	2.7334	2.7477	2.7213	2.6605	2.6704	2.7725	2.6823	Tmem106a	transmembrane protein 106A	U013374	NM_144830.1	BC022145.1	MGI:1922056
Z00000784-1	3.1924	3.2265	3.0699	3.0711	3.0665	3.0689	3.0355	3.0304	3.0236	3.0224	2.9983	3.0347	3.0237	2.9677	2.626	2.6258	2.5974	2.6138	2.642	2.5563	2.6166	2.6284	2.6454	2.5627	2.5773	2.6037	2.5616	2.6114	Slc25a15	solute carrier family 25 (mitochondrial carrier ornithine transporter), member 15	U029634		AK142223.1	MGI:1342274
Z00000785-1	2.9624	2.7568	2.9713	2.7443	2.8644	2.7836	2.8616	3.0944	2.8577	2.6931	2.8694	2.9502	2.7087	3.193	2.5433	2.548	2.4953	2.579	2.5065	2.4847	2.5349	2.4848	2.4986	2.5204	2.5418	2.5353	2.4972	2.526	Ppp2r2c	protein phosphatase 2 (formerly 2A), regulatory subunit B (PR 52), gamma isoform	U005517	NM_172994.2	BC059811.1	MGI:2442660
Z00000791-1	3.6474	3.7277	3.8655	3.7587	3.6732	3.563	3.5063	3.649	3.6199	3.5949	3.4867	3.5645	3.4979	3.5229	4.1416	4.1861	4.183	4.0686	4.1636	4.2145	4.1885	4.1689	4.1776	4.202	4.145	4.1913	4.186	4.1246	Mrpl41	mitochondrial ribosomal protein L41	U022371	NM_001031808.1	BC034728.1	MGI:1333816
Z00000793-1	3.1535	3.0072	3.2108	3.0605	3.1538	2.9953	3.0378	3.0104	2.9795	3.0677	2.9894	3.1284	2.9461	2.9735	2.4158	2.4136	2.4476	2.4437	2.4238	2.4599	2.3822	2.3334	2.3862	2.5064	2.5806	2.563	2.3608	2.3464	Nostrin	nitric oxide synthase trafficker	U001866		BC069942.1	MGI:3606242
Z00000794-1	3.5522	3.4277	3.6724	3.5495	3.5439	3.5386	3.4774	3.4827	3.4049	3.4426	3.4484	3.4989	3.4934	3.4566	3.7596	3.7616	3.755	3.8138	3.7217	3.785	3.7544	3.7696	3.7851	3.7032	3.7219	3.7474	3.7752	3.7878	Gak	cyclin G associated kinase	U026533	NM_153569.1	BC003958.1	MGI:2442153
Z00000798-1	4.1844	4.1293	4.1928	4.1286	4.1758	4.0612	4.0395	4.0356	4.0955	4.0994	4.027	4.0922	4.0183	4.0832	4.0117	4.0495	4.0374	4.0658	4.0379	4.1032	4.0618	4.0392	4.0412	4.0343	4.0836	4.0653	4.036	4.0077	1810008A18Rik	RIKEN cDNA 1810008A18 gene	U031958	NM_133998.1	BC022775.1	MGI:1916334
Z00000799-1	2.8129	2.7543	2.6751	2.6745	2.6395	2.5691	2.469	2.7318	2.5822	2.5827	2.851	2.5925	2.515	2.6317	2.7757	2.7642	2.7282	2.8088	2.8122	2.7571	2.862	2.7989	2.8477	2.811	2.8654	2.8062	2.8705	2.8449	Nrk	Nik related kinase	U043795		AK012873.1	MGI:1351326
Z00000801-1	4.4159	4.3783	4.4498	4.4359	4.4542	4.3899	4.3326	4.3465	4.3508	4.2102	4.1767	4.284	4.1357	4.3411	4.0416	4.0477	4.0367	4.2033	4.1144	4.1434	4.1519	4.1418	4.127	4.0953	4.1213	4.1436	4.0848	4.1744	Lzts2	leucine zipper, putative tumor suppressor 2	U019497	NM_145503.1	BC014695.1	MGI:2385095
Z00000805-1	3.5287	3.5336	3.6248	3.5639	3.6456	3.5597	3.4853	3.5251	3.5222	3.4824	3.3665	3.5296	3.372	3.5636	3.4903	3.5533	3.5345	3.455	3.5663	3.5074	3.5111	3.5546	3.5172	3.5157	3.4823	3.5005	3.5239	3.57	5730409G15Rik	RIKEN cDNA 5730409G15 gene	U036762	NM_027446.1	BC051078.1	MGI:1917761
Z00000806-1	3.5942	3.6233	3.658	3.6415	3.632	3.6044	3.5624	3.5894	3.6039	3.5778	3.5696	3.5861	3.5929	3.6139	3.7373	3.7176	3.7402	3.7171	3.7159	3.7273	3.7021	3.7266	3.7344	3.7264	3.7222	3.7263	3.7183	3.7308	E2f4	E2F transcription factor 4	U046903	NM_148952.1	BC023859.1	MGI:103012
Z00000807-1	3.6325	3.4771	3.6481	3.6413	3.5902	3.525	3.6219	3.6287	3.5658	3.6011	3.4853	3.5277	3.4029	3.3851	2.7817	2.875	2.8224	3.0608	2.7652	2.845	2.908	2.8552	2.7226	2.8008	2.8571	2.8495	2.8694	2.827	Ldlr	low density lipoprotein receptor	U010151		BC019207.1	MGI:96765
Z00000813-1	2.8619	2.8728	2.9069	2.9082	2.8865	2.8852	2.891	2.9733	2.9191	2.926	3.0001	2.9234	2.9262	2.8923	3.1177	3.1122	3.1261	3.1001	3.0773	3.166	3.1243	3.1339	3.1349	3.1138	3.0912	3.0679	3.1273	3.1275	Ldoc1	leucine zipper, down-regulated in cancer 1	U043762	NM_001018087.1	BC052689.1	MGI:2685212
Z00000822-1	4.0841	4.1083	4.2459	4.2116	4.0713	4.0379	4.0647	4.0747	4.0075	3.9975	3.8908	4.05	3.8462	3.9819	3.5856	3.667	3.6282	3.7671	3.6172	3.6223	3.6043	3.617	3.5857	3.6177	3.6967	3.6708	3.6117	3.598	Stoml2	stomatin (Epb7.2)-like 2	U323098	NM_023231.2	BC003425.1	MGI:1913842
Z00000824-1	3.5966	3.5658	3.6323	3.5833	3.5588	3.5668	3.5977	3.5897	3.5545	3.5632	3.5564	3.6059	3.5444	3.4604	3.3693	3.3753	3.3761	3.3289	3.3654	3.4167	3.3787	3.4022	3.3949	3.3284	3.3324	3.3684	3.3419	3.3907	Slc23a2	solute carrier family 23 (nucleobase transporters), member 2	U023388	NM_018824.2	BC050823.1	MGI:1859682
Z00000825-1	3.9445	3.9293	4.1322	4.0356	4.0205	4.0208	3.9345	4.0089	3.9588	3.9585	3.946	4.0206	3.9685	3.9299	4.4581	4.517	4.5797	4.5017	4.5148	4.5401	4.5182	4.5274	4.4926	4.4777	4.4865	4.5003	4.4833	4.5002	Mbd2	methyl-CpG binding domain protein 2	U018874	NM_010773.1	BC026698.1	MGI:1333813
Z00000830-1	2.8005	2.8488	3.0939	2.8588	2.8539	2.7625	2.7868	2.8615	2.8285	2.7538	2.588	2.7164	2.4949	2.7374	2.836	2.8123	2.8164	2.8063	2.8545	2.8597	2.8495	2.8548	2.8119	2.8292	2.8031	2.8717	2.874	2.8451	Snai1	snail homolog 1 (Drosophila)	U002851	NM_011427.2	BC034857.1	MGI:98330
Z00000831-1	2.5777	2.6021	2.5843	2.5601	2.6153	2.6177	2.6146	2.6135	2.6164	2.6175	2.6093	2.6268	2.6147	2.6045	2.6164	2.5784	2.6175	2.5533	2.6327	2.5686	2.5514	2.5984	2.6406	2.5666	2.5842	2.574	2.6139	2.5796	2610030H06Rik	RIKEN cDNA 2610030H06 gene	U019920	XM_110750.6	AK164163.1	MGI:1914298
Z00000839-1	3.8126	3.8138	3.9077	3.8355	3.8163	3.772	3.8458	3.8569	3.7155	3.8302	3.699	3.7941	3.739	3.7279	4.28	4.3328	4.3457	4.2517	4.348	4.3786	4.3631	4.3368	4.3228	4.2978	4.3299	4.3548	4.3067	4.3487	1700012G19Rik	RIKEN cDNA 1700012G19 gene			AK012010.1	MGI:1914328
Z00000852-1	3.3137	3.4157	3.2223	3.1696	3.1613	3.2691	3.0264	3.0251	3.0776	3.0789	3.043	3.0808	3.1129	2.9034	4.2459	4.2511	4.252	4.1527	4.2887	4.3051	4.2175	4.2171	4.2567	4.2285	4.1949	4.2361	4.2669	4.1699	Wdr12	WD repeat domain 12	U021377	NM_021312.4	BC004748.1	MGI:1927241
Z00000864-1	3.8146	3.7788	4.0066	3.8047	3.833	3.8202	3.751	3.7637	3.7566	3.7028	3.6532	3.8107	3.6704	3.7936	4.1653	4.2085	4.1971	4.1478	4.1718	4.2382	4.1839	4.1776	4.2042	4.1691	4.1342	4.1888	4.1459	4.2255	2210021J22Rik	RIKEN cDNA 2210021J22 gene	U041186	NM_197998.1	AK008763.1	MGI:1919605
Z00000867-1	2.781	2.7658	2.7999	2.7958	2.7917	2.7795	2.6428	2.7435	2.7272	2.7727	2.7602	2.7643	2.8474	2.7446	2.9903	3.048	3.0132	2.9796	3.0293	2.955	3.0623	2.981	3.0526	3.0509	3.0724	2.987	3.0395	2.9627	Ube2j1	ubiquitin-conjugating enzyme E2, J1	U004170	NM_019586.3	AK149985.1	MGI:1926245
Z00000873-1	3.7469	3.7349	3.8285	3.7474	3.7117	3.6802	3.6328	3.6642	3.6027	3.6665	3.5124	3.657	3.5541	3.5216	3.215	3.2729	3.2506	3.3237	3.2481	3.2651	3.2221	3.234	3.2147	3.184	3.3278	3.2468	3.1944	3.1998	Pus1	pseudouridine synthase 1	U026566	NM_001025561.1	BC021446.1	MGI:1929237
Z00000879-1	3.7582	3.854	3.7887	3.7713	3.8068	3.8377	3.9137	3.9531	3.9617	3.9791	3.9864	3.9134	4.0045	3.8712	3.9559	3.9475	3.9881	3.9655	3.9608	3.9637	3.9513	3.9618	3.9767	3.9746	3.9247	3.9615	3.9463	3.9708	Stk11ip	serine/threonine kinase 11 interacting protein	U000477	NM_027886.2	BC035530.1	MGI:1918978
Z00000880-1	3.9603	3.9308	3.9294	3.8777	3.862	3.93	3.9389	3.8876	3.9138	3.8876	3.8749	3.9011	3.8627	3.9063	4.3592	4.358	4.3528	4.2956	4.3557	4.315	4.4027	4.3527	4.3819	4.3862	4.3509	4.3887	4.3933	4.4369	Prkcabp	protein kinase C, alpha binding protein	U016423	NM_008837.1	BC030912.1	MGI:894645
Z00000882-1	3.3158	3.3004	3.3258	3.3275	3.31	3.3059	3.2777	3.2934	3.2739	3.2591	3.2537	3.2554	3.2864	3.2847	3.4023	3.4179	3.4183	3.4001	3.4079	3.4301	3.403	3.4027	3.4009	3.3906	3.3948	3.4	3.3933	3.3849	B230217C12Rik	RIKEN cDNA B230217C12 gene	U013281		AK035650.1	MGI:1915377
Z00000892-1	3.5176	3.5349	3.8547	3.6986	3.4941	3.5118	3.4426	3.6697	3.5882	3.5652	3.6444	3.7921	3.7103	3.6926	3.2542	3.3248	3.3829	3.4894	3.3158	3.3919	3.3089	3.3611	3.2988	3.2658	3.3471	3.3073	3.3186	3.3506	S100a13	S100 calcium binding protein A13	U003496	NM_009113.2	BC005687.1	MGI:109581
Z00000895-1	4.4171	4.4482	4.4178	4.3466	4.3773	4.4424	4.2137	4.2415	4.3107	4.302	4.2897	4.2984	4.2471	4.1429	5.464	5.5088	5.4949	5.5337	5.5664	5.58	5.5508	5.5306	5.5391	5.5968	5.5837	5.5311	5.5924	5.5148	Morf4l1	mortality factor 4 like 1	U031176	NM_001039147.1	BC003894.1	MGI:1096551
Z00000896-1	4.5473	4.4527	4.558	4.4722	4.4431	4.369	4.3993	4.3666	4.3038	4.3967	4.3166	4.3493	4.3138	4.3867	4.6489	4.6773	4.679	4.7012	4.691	4.7324	4.6873	4.6722	4.6916	4.6602	4.6946	4.6845	4.6982	4.695	Psmc5	protease (prosome, macropain) 26S subunit, ATPase 5	U013468	NM_008950.1	BC004052.1	MGI:105047
Z00000897-1	2.3828	2.4451	2.3149	2.4473	2.3655	2.326	2.2644	2.1603	2.2758	2.3154	2.1565	2.4796	2.3888	2.2752	3.203	3.2374	3.2048	3.3088	3.2191	3.214	3.2132	3.1378	3.2566	3.2462	3.3012	3.2512	3.323	3.144	Fmr1nb	fragile X mental retardation 1 neighbor	U019902		BC099411.1	MGI:2672032
Z00000906-1	2.9527	2.8177	3.1847	3.0912	2.9985	2.7976	2.8001	2.9067	2.9036	2.9971	3.0957	2.8597	2.9553	3.0648	3.2188	3.0515	3.0119	3.0566	3.1652	3.1881	3.2861	3.3204	3.2391	3.1938	3.1881	3.2712	3.142	3.0823	Iqgap1	IQ motif containing GTPase activating protein 1	U028769	NM_016721.1	BC022105.1	MGI:1352757
Z00000910-1	3.0775	3.1142	3.0087	3.0447	3.1081	3.1073	3.1019	3.0939	3.1302	3.0529	3.0504	3.0607	3.0184	3.0192	2.7459	2.7221	2.7134	2.6799	2.7161	2.7572	2.6704	2.687	2.6964	2.6732	2.6101	2.7234	2.6289	2.6433	Stxbp5	syntaxin binding protein 5 (tomosyn)	U043865	XM_125517.6	BC038042.1	MGI:1926058
Z00000912-1	3.928	3.8894	4.0201	3.8926	3.9024	3.8093	3.8445	3.8781	3.8834	3.9172	3.9016	3.8975	3.877	3.8811	3.8615	3.778	3.8527	3.9089	3.7998	3.9346	3.8468	3.8233	3.7125	3.7775	3.8153	3.8453	3.7939	3.8402	Pqbp1	polyglutamine binding protein 1	U039233	NM_019478.2	BC009657.1	MGI:1859638
Z00000913-1	3.96	3.8152	4.0295	3.8658	3.9026	3.759	3.7115	3.721	3.7503	3.7408	3.6294	3.7626	3.6359	3.7017	3.813	3.8131	3.7801	3.8917	3.8541	3.8836	3.8754	3.8828	3.8453	3.8284	3.8733	3.9008	3.8477	3.9191	4932417H02Rik	RIKEN cDNA 4932417H02 gene	U043252		BC023733.1	MGI:1921620
Z00000918-1	2.868	2.8619	2.9059	2.8859	2.7856	2.9456	2.7523	2.752	2.8405	2.8741	2.6692	2.6359	2.7237	2.7239	2.8275	2.8577	2.8232	2.7992	2.7559	2.8024	2.8701	2.8094	2.837	2.8891	2.8258	2.8983	2.9098	2.8263	Arrdc2	arrestin domain containing 2	U029932	NM_027560.1	BC034910.1	MGI:1918057
Z00000922-1	3.2311	3.3022	3.1667	3.0697	3.1219	3.1253	2.9261	2.9274	3.0246	3.0196	2.8915	2.9817	2.9345	2.9332	3.2648	3.233	3.213	3.1995	3.2914	3.3462	3.2231	3.2424	3.3112	3.2991	3.3496	3.3204	3.2939	3.2302	Timm9	translocase of inner mitochondrial membrane 9 homolog (yeast)	U014050	NM_001024853.1	BC024370.1	MGI:1353436
Z00000926-1	2.5667	2.6197	2.8543	2.8264	2.6687	2.6246	2.7606	2.7343	2.6656	2.6919	2.5545	2.626	2.5099	2.6727	2.8057	2.6913	2.6851	2.7511	2.7393	2.7773	2.7106	2.6867	2.7299	2.8336	2.7121	2.7398	2.7916	2.7877	B430110G05Rik	RIKEN cDNA B430110G05 gene	U024252	NM_178696.2	BC012234.1	MGI:2444391
Z00000928-1	3.3399	3.3198	3.268	3.2667	3.1666	3.2372	3.1934	3.0899	3.0569	3.0581	3.1072	3.11	3.1307	3.0861	3.4982	3.469	3.4596	3.4399	3.5377	3.4879	3.5066	3.4443	3.4906	3.5042	3.5286	3.4982	3.4935	3.3852	BC010311	cDNA sequence BC010311	U024865	NM_145950.2	BC010311.1	MGI:2384798
Z00000934-1	3.1378	3.1404	3.1605	3.1972	3.1873	3.166	3.1428	3.0997	3.168	3.0823	3.0721	3.0934	3.0638	3.2928	3.2461	3.1454	3.139	3.1446	3.2038	3.2232	3.2317	3.2711	3.2433	3.2551	3.1936	3.2375	3.1888	3.3004	2210018M11Rik	RIKEN cDNA 2210018M11 gene	U028887	XM_620530.2	BC023871.1	MGI:1924203
Z00000936-1	3.374	3.4268	3.3077	3.3202	3.3167	3.2868	3.2667	3.258	3.2523	3.1485	3.1791	3.1878	3.0704	3.2263	3.0242	2.9548	2.9307	3.0867	3.0727	2.9939	2.9759	3.0243	3.0092	2.9969	3.0836	3.0032	2.9552	2.9227	6820424L24Rik	RIKEN cDNA 6820424L24 gene	U026140	XM_144310.6	BC019438.1	MGI:2140750
Z00000937-1	4.4257	4.3063	4.2792	4.3159	4.3489	4.3316	4.2699	4.2765	4.2474	4.2208	4.227	4.2646	4.2317	4.225	3.9367	4.012	3.9624	4.0102	3.988	3.9723	3.9883	3.9398	3.9059	3.9453	4.0306	3.9784	3.9377	3.8759	Coq2	coenzyme Q2 homolog, prenyltransferase (yeast)	U026454	NM_027978.1	BC025633.1	MGI:1919133
Z00000950-1	3.4297	3.4909	3.4609	3.4292	3.4561	3.549	3.4421	3.5203	3.4891	3.485	3.5039	3.508	3.4999	3.4175	3.687	3.6794	3.6614	3.5863	3.711	3.6895	3.6627	3.6123	3.6953	3.697	3.6825	3.6545	3.6689	3.6056	5730494N06Rik	RIKEN cDNA 5730494N06 gene	U023391	NM_027478.1	BC033429.1	MGI:1917862
Z00000952-1	2.7743	2.8084	2.6932	2.6422	2.6909	2.7878	2.6733	2.8639	2.7647	2.793	2.7325	2.7042	2.7367	2.6575	2.7988	2.8127	2.8255	2.856	2.8923	2.8169	2.912	2.872	2.8498	2.8922	2.9231	2.9381	2.8892	2.89	LOC245297	similar to RIKEN cDNA 6030426L16	U013796	NM_001018086.2	BC030401.1
Z00000953-1	3.2994	2.9997	3.3314	2.8816	3.2931	3.0192	2.9675	2.8414	2.9159	3.0419	3.0425	3.1703	3.0383	3.3373	2.8762	2.8525	2.8055	2.8895	2.7189	2.7552	3.0568	2.8697	2.9363	2.8667	2.8987	2.979	2.9136	2.8921	Car2	carbonic anhydrase 2	U003042	NM_009801.3	BC044806.1	MGI:88269
Z00000956-1	3.2198	3.1498	2.9345	3.0607	2.9496	3.1631	2.9522	2.966	3.059	2.9757	2.9537	2.9399	2.9424	2.8455	3.0129	3.0369	3.039	3.0267	3.0256	3.0619	3.0256	3.0201	3.0235	3.0007	3.0164	3.0048	3.0311	3.0247	Slc38a3	solute carrier family 38, member 3	U031320	NM_023805.2	BC010678.1	MGI:1923507
Z00000959-1	3.9234	3.8262	3.8587	4.0758	4.0399	3.8951	4.0164	3.8879	3.9831	3.8931	3.8128	3.9028	3.7765	4.0052	3.8888	3.7355	3.6773	3.9168	3.8221	3.8073	3.9386	4.0666	3.9206	3.8582	3.8657	3.9473	3.8592	4.1806	2210016L21Rik	RIKEN cDNA 2210016L21 gene	U006040	NM_028211.1	BC031162.1	MGI:1919607
Z00000966-1	2.6682	2.7177	2.8602	2.7377	2.6598	2.6145	2.4639	2.5903	2.569	2.6143	2.5687	2.6657	2.8706	2.5962	4.2667	4.2818	4.2911	4.2846	4.2846	4.2966	4.295	4.2828	4.2882	4.2657	4.1958	4.2206	4.2612	4.2807	Abhd5	abhydrolase domain containing 5	U011178	NM_026179.1	BC006683.1	MGI:1914719
Z00000967-1	3.4375	3.3889	3.3753	3.3886	3.33	3.2829	3.3908	3.4073	3.2674	3.2542	3.326	3.3708	3.3834	3.2747	3.6628	3.6173	3.6348	3.7607	3.618	3.6389	3.7199	3.6723	3.5858	3.6243	3.7003	3.6512	3.6736	3.7704	Dock5	dedicator of cytokinesis 5	U035717	XM_619261.2	BC016533.1	MGI:2652871
Z00000969-1	3.0582	3.0481	3.1347	3.1106	3.0886	3.0867	3.0385	3.0404	3.1181	3.166	3.0527	3.1827	3.3139	3.1107	2.887	2.8637	2.9285	2.9515	2.881	2.9192	2.9361	2.9724	2.8745	2.8511	2.864	2.9076	2.888	3.0216	Comt	catechol-O-methyltransferase	U036861	NM_007744.1	BC010402.1	MGI:88470
Z00000975-1	3.6501	3.6818	3.5896	3.5161	3.4784	3.5331	3.4201	3.3654	3.4479	3.3432	3.3209	3.4641	3.3395	3.3958	3.0331	3.0318	3.0167	3.2099	3.074	3.0239	3.0566	2.9711	3.0442	3.0429	3.1351	3.0399	3.0211	2.9025	Hif1a	hypoxia inducible factor 1, alpha subunit	U014085	NM_010431.1	BC026139.1	MGI:106918
Z00000979-1	3.9614	3.9769	3.953	3.884	3.7819	3.8447	3.7596	3.6713	3.7451	3.6823	3.6219	3.7531	3.6056	3.7845	4.536	4.5153	4.5295	4.5335	4.5767	4.6656	4.4444	4.5542	4.4257	4.3917	4.4055	4.4365	4.4604	4.5151	Dym	dymeclin	U018901	NM_027727.1	BC018220.1	MGI:1918480
Z00000980-1	3.1183	3.1953	3.1431	3.1371	3.1989	3.1899	3.0503	3.0555	3.0959	3.0907	3.0206	3.0757	2.9802	3.0584	2.9601	2.9493	2.9289	3.0445	2.937	2.9472	2.9258	2.9495	2.891	2.9447	2.9924	2.991	2.9138	2.8515	Arhgap21	Rho GTPase activating protein 21	U022341	XM_130033.8	BC030480.1	MGI:1918685
Z00000981-1	3.4965	3.5044	3.4592	3.3604	3.3407	3.3482	3.351	3.2483	3.2633	3.316	3.2669	3.2595	3.2437	3.3167	3.2748	3.2749	3.3136	3.4735	3.2836	3.3579	3.2457	3.3409	3.2749	3.1864	3.4023	3.285	3.3138	3.3453	Klf16	Kruppel-like factor 16	U032016	NM_078477.1	BC021615.1	MGI:2153049
Z00000990-1	3.3161	3.3592	3.2445	3.2196	3.0822	3.1735	3.1022	3.073	2.9815	3.2017	3.1452	3.1701	3.3459	3.1102	3.3062	3.2634	3.242	3.4709	3.3376	3.2814	3.2804	3.3793	3.2966	3.3818	3.4991	3.3735	3.2942	3.4041	Hk2	hexokinase 2	U027512	NM_013820.1	BC054472.1	MGI:1315197
Z00000998-1	2.9225	2.8574	2.7322	2.7199	2.7256	2.7871	2.64	2.6138	2.5875	2.5997	2.5955	2.6532	2.6324	2.451	3.1406	3.191	3.1665	3.0682	3.1992	3.2373	3.1976	3.1493	3.1997	3.1348	3.1298	3.1503	3.1873	3.1198	Orc2l	origin recognition complex, subunit 2-like (S. cerevisiae)	U021357	NM_001025378.1	BC015257.1	MGI:1328306
Z00001000-1	3.9896	3.9035	4.0886	3.9458	3.9824	3.8391	3.8769	3.9137	3.9619	3.9251	4.0214	4.1154	3.795	3.8813	3.1635	3.2636	3.1545	3.3615	3.1626	3.2692	3.2186	3.2099	3.1998	3.1974	3.265	3.2403	3.2234	3.2188	Anxa5	annexin A5	U023945	NM_009673.1	BC003716.1	MGI:106008
Z00001002-1	3.6386	3.609	3.5912	3.466	3.508	3.5029	3.2918	3.2968	3.4321	3.3309	3.2727	3.3663	3.2892	3.3262	3.7496	3.7455	3.7299	3.664	3.7526	3.8148	3.7203	3.6932	3.7621	3.7328	3.728	3.7627	3.7629	3.6319	Ruvbl1	RuvB-like protein 1	U007148	NM_019685.1	BC004718.1	MGI:1928760
Z00001003-1	3.1695	3.2271	3.1685	3.2232	3.1702	3.2026	3.2349	3.2025	3.2538	3.298	3.2561	3.2205	3.299	3.2083	3.5217	3.5398	3.5615	3.5081	3.5088	3.5098	3.5034	3.5071	3.5324	3.5214	3.547	3.4939	3.5598	3.5545	1600014K23Rik	RIKEN cDNA 1600014K23 gene	U019990	XM_135938.6	BC049727.1	MGI:1919246
Z00001004-1	2.9504	2.8881	2.8493	2.7718	2.835	2.9096	2.8046	2.7319	2.7724	2.8074	2.7409	2.7059	2.6081	2.8242	3.0997	3.1333	3.1282	3.1531	3.1051	3.0732	3.1318	3.1337	3.2155	3.2294	3.1686	3.0979	3.2089	3.188	Fbxl19	F-box and leucine-rich repeat protein 19	U008813	NM_172748.2	BC053109.1	MGI:3039600
Z00001006-1	3.1896	3.4515	3.9318	3.7559	4.0367	3.4971	3.8999	4.2336	4.0668	4.5406	4.4392	4.2216	3.5803	3.7562	2.9195	3.005	3.0049	3.0425	2.9998	3.1229	3.0268	2.9981	2.8675	2.9923	3.1406	3.0712	3.0365	3.0098	Lgals3	lectin, galactose binding, soluble 3	U056994	NM_010705.1	AK008593.1	MGI:96778
Z00001007-1	2.872	2.8327	2.8359	2.7762	2.7273	2.8252	2.7509	2.8105	2.7466	2.9025	2.8547	2.7601	2.7718	2.7087	2.4895	2.4991	2.5013	2.5658	2.4896	2.5224	2.4749	2.4603	2.4533	2.4352	2.5086	2.4491	2.4944	2.4696	Panx1	pannexin 1	U030491	NM_019482.1	BC020413.1	MGI:1860055
Z00001009-1	4.0938	4.0724	3.7856	3.8	3.8178	4.0271	3.6277	3.6133	3.7909	3.7291	3.6177	3.6822	3.6423	3.5208	4.1938	4.1949	4.1616	4.1028	4.2617	4.244	4.1781	4.1173	4.16	4.1613	4.2087	4.1923	4.1557	4.0303	Slbp	stem-loop binding protein	U026089	NM_009193.1	BC025113.1	MGI:108402
Z00001011-1	4.2169	4.2869	4.2283	4.2511	4.3121	4.1556	4.0911	4.1195	4.2755	4.235	4.1146	4.0927	4.0355	4.0574	4.1443	4.0997	4.0716	4.0405	4.1768	4.0971	4.0965	4.0212	4.0391	4.0669	4.1572	4.0724	4.056	3.8617	Tmed7	transmembrane emp24 protein transport domain containing 7	U043889	XM_128959.4	BC024647.1	MGI:1913926
Z00001012-1	3.2191	3.1222	3.5725	3.3067	3.1625	2.9694	3.0115	3.0309	3.0044	3.0825	2.994	3.1342	2.962	2.9426	3.3343	3.3637	3.329	3.3046	3.3291	3.3499	3.3364	3.3532	3.3853	3.3426	3.2446	3.2878	3.4193	3.3431	Cdc37	cell division cycle 37 homolog (S. cerevisiae)	U030570	NM_016742.2	BC060079.1	MGI:109531
Z00001013-1	4.261	4.2568	4.1177	4.1136	4.1541	4.1613	4.0972	4.0527	4.0737	4.0339	4.0438	4.0479	3.9519	3.9861	3.9399	3.9231	3.8212	4.1706	3.9428	3.8897	3.8678	3.8492	3.8973	3.9057	4.0894	3.9115	3.9204	3.832	Htatsf1	HIV TAT specific factor 1	U019868	NM_028242.1	BC037711.1	MGI:1919709
Z00001014-1	3.6511	3.694	3.5705	3.7137	3.7137	3.6672	3.6744	3.6684	3.649	3.5221	3.5566	3.6586	3.4585	3.4645	3.3698	3.4529	3.3525	3.3862	3.4452	3.3968	3.4268	3.3964	3.38	3.4198	3.3816	3.3868	3.3845	3.2905	Rrs1	RRS1 ribosome biogenesis regulator homolog (S. cerevisiae)	U000021	NM_021511.1	BC003481.1	MGI:1929721
Z00001016-1	3.1538	3.0827	3.431	3.2007	3.1779	3.0735	3.0632	3.1017	3.1095	3.0815	3.1239	3.1519	2.9323	3.2971	3.0828	3.0254	3.0378	3.2158	3.11	3.0806	3.0827	3.1393	3.0972	3.1411	3.2345	3.1367	3.1062	3.115	Rhou	ras homolog gene family, member U	U009945	NM_133955.1	AB051827.1	MGI:1916831
Z00001019-1	2.6869	2.7048	2.6989	2.6793	2.6427	2.6572	2.5902	2.5757	2.5159	2.4966	2.4771	2.627	2.5546	2.6119	3.0387	2.973	2.9585	2.9442	3.0901	3.082	3.0537	3.0593	3.0941	3.0929	2.9548	3.0886	3.0922	3.1001	AI429152	expressed sequence AI429152	U023087	NM_153126.1	BC034516.1	MGI:2138939
Z00001020-1	4.1462	4.1182	4.183	4.1527	4.1056	4.1653	4.1302	4.1291	4.0995	4.071	4.0154	4.0873	4.0213	4.0225	4.3047	4.3314	4.3341	4.2294	4.2607	4.3186	4.2744	4.2695	4.3024	4.2593	4.2612	4.2872	4.2645	4.2714	Timm44	translocase of inner mitochondrial membrane 44	U029553	NM_011592.1	BC023454.1	MGI:1343262
Z00001021-1	2.8438	2.8098	2.8171	2.802	2.8338	2.8489	2.7684	2.7888	2.7158	2.6844	2.74	2.7811	2.7649	2.7287	2.8612	2.9341	2.9734	2.8944	2.9565	3.0325	2.9035	2.9799	3.0176	2.9488	2.9469	2.9359	3.0182	2.9423	Ddx31	DEAD/H (Asp-Glu-Ala-Asp/His) box polypeptide 31	U001552	NM_001033294.1	BC066017.1	MGI:2682639
Z00001022-1	4.3369	4.3602	4.3854	4.2919	4.2709	4.3006	4.1771	4.1316	4.1361	4.1178	4.0947	4.113	4.1103	4.1896	4.9043	4.9072	4.8921	4.8889	4.8764	4.9219	4.8928	4.8749	4.9012	4.8873	4.8793	4.8915	4.9138	4.8695	Eif3s4	eukaryotic translation initiation factor 3, subunit 4 (delta)	U030562	NM_016876.2	BC008511.1	MGI:1858258
Z00001024-1	3.9277	3.9352	3.9264	3.9787	3.9708	3.9914	4.0172	4.028	4.1088	4.098	4.1747	4.0401	4.2002	4.0452	4.0458	4.0452	4.0393	4.0457	4.0341	4.0577	4.0163	4.0399	4.0107	3.9813	4.024	4.0451	3.9731	3.9971	Esam1	endothelial cell-specific adhesion molecule	U010260	NM_027102.1	BC019460.1	MGI:1916774
Z00001033-1	2.647	2.7195	2.5556	2.6619	2.742	2.7688	2.8316	2.8639	2.931	2.8472	2.9091	2.8383	2.8074	2.7805	2.6511	2.6746	2.672	2.6729	2.6189	2.6896	2.6613	2.6421	2.6047	2.6255	2.5777	2.5742	2.6343	2.6386	Gjb5	gap junction membrane channel protein beta 5	U025534	NM_010291.2	BC011148.1	MGI:95723
Z00001034-1	2.6516	2.7355	2.9369	2.8163	2.7993	2.7722	2.7553	2.7824	2.6981	2.6368	2.5911	2.6781	2.429	2.61	2.5173	2.3856	2.3269	2.6058	2.4538	2.4883	2.3606	2.3965	2.5034	2.434	2.474	2.4126	2.5818	2.383	Siae	sialic acid acetylesterase	U010262		AK033980.1	MGI:104803
Z00001037-1	3.4873	3.4997	3.3913	3.3564	3.3097	3.4396	3.271	3.3059	3.2953	3.2221	3.2344	3.2865	3.2831	3.2158	3.6951	3.7055	3.6903	3.6667	3.6903	3.6821	3.6766	3.6905	3.6862	3.6642	3.6684	3.6706	3.6542	3.6883	Blm	Bloom syndrome homolog (human)	U028766	NM_007550.2	AB008674.1	MGI:1328362
Z00001039-1	3.6248	3.599	3.6232	3.5694	3.4827	3.3925	3.2919	3.4006	3.3755	3.4389	3.3793	3.3956	3.3179	3.3016	3.36	3.3756	3.3611	3.4204	3.3855	3.4028	3.3441	3.3077	3.3805	3.3445	3.4729	3.3931	3.3722	3.2031	2610029G23Rik	RIKEN cDNA 2610029G23 gene	U020115	NM_026312.2	BC035042.1	MGI:1914933
Z00001045-1	3.5719	3.4942	3.5465	3.5697	3.6106	3.5874	3.5252	3.4421	3.5131	3.4107	3.4112	3.4752	3.3217	3.4537	2.8984	2.8671	2.7618	3.0131	2.8858	2.7829	2.9038	2.856	2.8438	2.8826	2.9839	2.9409	2.8632	2.8732	Akap9	A kinase (PRKA) anchor protein (yotiao) 9	U043845	NM_194462.1	BC024825.1	MGI:2178217
Z00001048-1	3.1447	3.1373	2.9942	3.0803	3.0436	2.9758	2.9464	2.898	2.9523	3.0099	2.9858	3.0244	3.0523	3.0136	3.6176	3.595	3.5418	3.4668	3.6159	3.5491	3.6451	3.5632	3.6188	3.6257	3.5888	3.5855	3.5835	3.5551	Tal1	T-cell acute lymphocytic leukemia 1	U004663	BC060706.1	AJ131017.1	MGI:98480
Z00001059-1	4.5509	4.5169	4.6032	4.5295	4.5378	4.5853	4.5482	4.557	4.5216	4.519	4.5605	4.5032	4.558	4.5607	4.3328	4.406	4.3645	4.3972	4.348	4.3407	4.3661	4.346	4.361	4.3235	4.3873	4.3688	4.3645	4.3679	Lypla2	lysophospholipase 2	U025664	NM_011942.1	BC068120.1	MGI:1347000
Z00001061-1	3.6179	3.6936	3.7569	3.7303	3.8969	3.6907	3.9526	4.072	3.9151	4.2705	4.1724	4.0597	3.7107	3.7372	3.5541	3.5568	3.5806	3.6013	3.5623	3.552	3.5271	3.5939	3.3948	3.3985	3.4738	3.499	3.4003	3.4228	Syngr1	synaptogyrin 1	U016441	NM_009303.2	AJ002306.1	MGI:1328323
Z00001066-1	3.5646	3.5001	3.6386	3.52	3.5144	3.4068	3.4277	3.4177	3.4029	3.4128	3.3171	3.4059	3.3921	3.4135	3.6704	3.7287	3.7021	3.6373	3.6916	3.6764	3.615	3.6758	3.6377	3.526	3.5553	3.5526	3.6554	3.7449	Mrps27	mitochondrial ribosomal protein S27	U015182	NM_173757.3	BC049149.1	MGI:1919064
Z00001067-1	4.5314	4.3991	4.4336	4.4096	4.4738	4.4671	4.3373	4.4145	4.3943	4.4082	4.3576	4.3643	4.3515	4.1308	4.4839	4.4969	4.4684	4.4445	4.4926	4.457	4.4055	4.3806	4.4364	4.451	4.5236	4.4574	4.4387	4.3102	Sumo1	SMT3 suppressor of mif two 3 homolog 1 (yeast)	U021371	NM_009460.1	BC082566.1	MGI:1197010
Z00001072-1	4.0264	3.8596	3.9398	3.812	4.0879	3.9256	3.7317	3.7651	3.793	3.7794	3.9114	3.945	4.1297	4.1433	3.6035	3.6366	3.5945	3.7322	3.7047	3.719	3.6102	3.6325	3.6069	3.633	3.7187	3.627	3.6129	3.663	Errfi1	ERBB receptor feedback inhibitor 1	U005142	NM_133753.1	BC005546.1	MGI:1921405
Z00001077-1	3.5871	3.5656	3.5588	3.5443	3.5643	3.5865	3.4048	3.4979	3.4821	3.4966	3.5203	3.5028	3.5798	3.5598	3.3735	3.3249	3.2937	3.3485	3.3721	3.3973	3.3162	3.3617	3.3613	3.3572	3.4019	3.3359	3.351	3.293	Ppp1r15b	protein phosphatase 1, regulatory (inhibitor) subunit 15b	U000809		BC006897.1	MGI:2444211
Z00001078-1	3.9227	3.9471	3.9644	3.9029	3.9055	3.9165	3.8276	3.9242	3.9131	3.8648	3.8109	3.9196	3.8195	3.8085	3.713	3.7495	3.6993	3.7732	3.733	3.7229	3.711	3.6992	3.7173	3.6992	3.7683	3.7179	3.7062	3.6471	Taf13	TAF13 RNA polymerase II, TATA box binding protein (TBP)-associated factor	U003739	NM_025444.1	BC021447.1	MGI:1913500
Z00001079-1	3.7198	3.6352	3.9271	3.8162	3.6026	3.4606	3.546	3.6024	3.4282	3.3719	3.4788	3.5544	3.547	3.7773	3.2318	3.2631	3.1953	3.3445	3.1557	3.2153	3.1199	3.2007	3.0335	3.0659	3.0844	3.0464	3.1593	3.2565	Pdia4	protein disulfide isomerase associated 4	U027263	NM_009787.1	BC066857.1	MGI:104864
Z00001082-1	3.0819	3.0767	3.1797	3.1611	3.1023	3.1209	3.0514	3.0164	3.0831	3.0126	2.9603	3.0131	2.8782	2.9803	3.2792	3.195	3.158	3.2568	3.255	3.1965	3.2092	3.25	3.2513	3.2171	3.2372	3.24	3.276	3.27	Clcn3	chloride channel 3	U029860	NM_007711.2	BC057133.1	MGI:103555
Z00001086-1	3.5771	3.525	3.4663	3.4415	3.4862	3.4447	3.1824	3.2458	3.3289	3.3538	3.2764	3.3555	3.3442	3.2543	3.7057	3.7482	3.6765	3.7356	3.7679	3.7667	3.6418	3.6775	3.6916	3.6932	3.7416	3.7296	3.7122	3.6702	Eif3s1	eukaryotic translation initiation factor 3, subunit 1 alpha	U002363	NM_144545.1	BC006055.1	MGI:1925905
Z00001087-1	3.2945	3.2177	3.3385	3.2777	3.3524	3.0589	3.1305	3.1913	3.2624	3.1423	3.064	3.129	3.1139	3.1752	3.3357	3.2985	3.2714	3.1863	3.3709	3.2313	3.3514	3.3316	3.3145	3.378	3.3048	3.3611	3.3014	3.2749	1110001M19Rik	RIKEN cDNA 1110001M19 gene	U012994	NM_001024205.1	AK003251.1	MGI:1915814
Z00001090-1	4.2921	4.2971	4.5262	4.4577	4.4478	4.4195	4.628	4.7731	4.5245	4.9433	4.8766	4.7586	4.4873	4.5156	3.3525	3.4348	3.3767	3.5888	3.3489	3.4115	3.4236	3.4052	3.3574	3.4035	3.5562	3.4778	3.4099	3.4356	Ctsz	cathepsin Z	U023740	NM_022325.3	AF136277.1	MGI:1891190
Z00001093-1	3.5119	3.4647	3.7913	3.5547	3.4961	3.5117	3.5152	3.4799	3.4944	3.5772	3.505	3.4894	3.4384	3.5274	3.1642	3.1217	3.1127	3.182	3.1395	3.1784	3.2023	3.2321	3.1397	3.1764	3.2107	3.2631	3.1282	3.2177	Sdc3	syndecan 3	U040628	NM_011520.2	BC054795.1	MGI:1349163
Z00001094-1	3.7281	3.5647	3.6502	3.5483	3.5576	3.5395	3.4786	3.4305	3.3846	3.4027	3.2852	3.3913	3.3471	3.3814	4.1217	4.2239	4.2521	4.1381	4.1852	4.2909	4.2164	4.2027	4.2548	4.0964	4.1697	4.1243	4.2392	4.1712	Abcb6	ATP-binding cassette, sub-family B (MDR/TAP), member 6	U021492	NM_023732.2	BC006634.1	MGI:1921354
Z00001099-1	3.8583	3.7959	3.8299	3.7114	3.7579	3.7485	3.6006	3.61	3.639	3.5942	3.6494	3.6838	3.6696	3.6873	4.0561	4.0551	4.0428	3.999	4.0532	4.1075	4.0483	4.0509	4.0646	4.0278	4.0354	4.0396	4.0781	4.023	Farslb	phenylalanine-tRNA synthetase-like, beta subunit	U021510	NM_011811.2	AK010271.1	MGI:1346035
Z00001102-1	3.4184	3.4681	3.457	3.3941	3.3578	3.3525	3.2256	3.291	3.2842	3.2719	3.2525	3.2954	3.2243	3.2295	3.216	3.2289	3.1976	3.2199	3.2583	3.2957	3.2442	3.1961	3.2485	3.2954	3.3478	3.3453	3.2673	3.1379	Mrpl19	mitochondrial ribosomal protein L19	U027505	NM_026490.2	BC020315.2	MGI:1926274
Z00001107-1	2.257	2.2546	2.3381	2.3139	2.2994	2.2799	2.4321	2.4517	2.3154	2.412	2.7088	2.5961	2.3966	2.429	2.2555	2.3454	2.3317	2.2511	2.2468	2.1848	2.2537	2.2887	2.302	2.3044	2.2847	2.1271	2.1941	2.2869	Ceacam15	CEA-related cell adhesion molecule 15	U028189	XM_145393.3	BC099491.1	MGI:2141810
Z00001110-1	3.1256	3.1559	3.1557	3.1767	3.1327	3.0896	3.112	3.091	3.1016	3.0694	2.9415	3.0445	2.9987	3.2027	4.0953	4.133	4.1585	4.0507	4.1434	4.0746	4.0977	4.1214	4.0771	4.1043	4.0249	4.0722	4.0809	4.1703	6820429M01	hypothetical protein 6820429M01	U008820	NM_172749.3	BC068300.1
Z00001111-1	4.0151	4.0554	4.0826	4.0358	3.9796	3.9952	3.9315	3.9159	3.9417	3.9237	3.822	3.9385	3.6829	3.8469	4.0362	4.079	4.0652	4.1595	4.161	4.1433	4.1022	4.0679	4.0663	4.0706	4.1538	4.1217	4.066	3.9704	Ube2e3	ubiquitin-conjugating enzyme E2E 3, UBC4/5 homolog (yeast)	U001958	NM_009454.2	BC011477.1	MGI:107412
Z00001112-1	4.4539	4.4089	3.4986	4.1591	4.2273	3.8618	4.2388	4.195	3.9667	4.0106	3.7652	3.8157	3.9903	3.5441	3.9626	4.1053	3.9572	4.1162	3.7224	3.7626	3.9718	3.8728	3.8844	3.9087	3.8284	3.7948	3.9227	3.9112	Cyp17a1	cytochrome P450, family 17, subfamily a, polypeptide 1	U039115	NM_007809.2	BC064793.1	MGI:88586
Z00001114-1	3.2173	3.2039	3.2175	3.2321	3.2035	3.1952	3.1795	3.1878	3.1646	3.2096	3.2196	3.1733	3.2294	3.1933	3.6801	3.5218	3.5249	3.6145	3.5188	3.6572	3.5943	3.5499	3.4898	3.565	3.5007	3.5308	3.6157	3.5911	Ap2a1	adaptor protein complex AP-2, alpha 1 subunit	U028505	NM_007458.1	BC031433.1	MGI:101921
Z00001115-1	2.8295	2.7685	2.8996	2.7949	2.7998	2.713	2.6843	2.6865	2.7266	2.7243	2.6507	2.6689	2.7008	2.7209	2.6503	2.5679	2.6816	2.7141	2.6676	2.7401	2.6333	2.7014	2.6357	2.5662	2.6753	2.6571	2.6557	2.6705	Slc35a4	solute carrier family 35, member A4	U018592	NM_026404.1	AK011633.1	MGI:1915093
Z00001117-1	3.4638	3.3875	3.4558	3.4306	3.4001	3.3953	3.3087	3.3135	3.2952	3.2574	3.2015	3.2968	3.2078	3.2778	4.1982	4.2101	4.1841	4.1303	4.1172	4.2527	4.1651	4.1839	4.2125	4.1703	4.109	4.179	4.1828	4.1668	Dhx30	DEAH (Asp-Glu-Ala-His) box polypeptide 30	U031362	NM_133347.1	BC004082.1	MGI:1920081
Z00001118-1	2.9424	2.9152	2.9924	2.9707	2.9503	2.9648	2.9679	2.9534	2.8518	2.9079	2.9588	2.9772	2.9979	2.9699	3.2183	3.2021	3.1585	3.1122	3.2112	3.1965	3.2111	3.2105	3.2137	3.2235	3.1405	3.1811	3.2174	3.1741	Dus2l	dihydrouridine synthase 2-like (SMM1, S. cerevisiae)	U009765	XM_134309.2	BC058431.1	MGI:1913619
Z00001120-1	2.7419	2.7604	2.9004	2.7887	2.6849	2.6662	2.7427	2.6729	2.6483	2.6671	2.5673	2.6688	2.5759	2.6995	3.8176	3.6435	3.7427	3.6557	3.6374	3.677	3.7115	3.7227	3.6739	3.7666	3.6508	3.5931	3.7812	3.7452	Thop1	thimet oligopeptidase 1	U011773	NM_022653.2	BC031175.1	MGI:1354165
Z00001123-1	2.7664	2.7971	2.8566	2.7405	2.7999	2.822	2.888	2.8405	2.7979	2.8064	2.8332	2.8247	2.8577	2.8784	2.8873	2.8151	2.9272	2.8868	2.8958	2.9522	2.8883	2.847	3.0321	2.9383	2.8286	2.8853	3.0318	2.9563	Dennd1a	DENN/MADD domain containing 1A	U022566	NM_146122.2	BC023016.1	MGI:2442794
Z00001124-1	2.9438	2.8517	2.8437	2.8593	2.7708	2.743	2.7788	2.7245	2.6276	2.6786	2.7269	2.7114	2.6164	2.7075	2.5041	2.3775	2.4763	2.4751	2.5407	2.514	2.4337	2.4206	2.4495	2.3396	2.5848	2.5446	2.3801	2.3204	Pld1	phospholipase D1	U003097		AK136111.1	MGI:109585
Z00001129-1	4.3679	4.4095	4.4292	4.4327	4.4063	4.468	4.3853	4.3818	4.4344	4.3716	4.3664	4.3784	4.4025	4.3941	4.8761	4.8919	4.9168	4.9556	4.8972	4.9126	4.9052	4.9083	4.9052	4.8926	4.9315	4.8942	4.8748	4.8653	Dnajc7	DnaJ (Hsp40) homolog, subfamily C, member 7	U033428	NM_019795.3	BC023681.1	MGI:1928373
Z00001130-1	3.778	3.7947	3.782	3.7362	3.6683	3.6543	3.5283	3.655	3.645	3.6309	3.5632	3.6449	3.5694	3.5833	4.1408	4.1531	4.1354	4.1434	4.2347	4.2639	4.1543	4.1961	4.1974	4.2031	4.1898	4.2091	4.1664	4.1618	C77604	expressed sequence C77604	U041329		BC006861.1	MGI:2141291
Z00001136-1	3.8792	3.8818	3.8599	3.7444	3.7283	3.7555	3.5346	3.5074	3.5944	3.4883	3.5097	3.6426	3.6427	3.7744	3.004	2.9807	2.9959	3.0851	3.0127	3.1034	3.0312	3.0528	3.0086	2.9586	3.102	3.0489	2.9775	2.9689	Bzw2	basic leucine zipper and W2 domains 2	U033903	NM_025840.2	BC013060.1	MGI:1914162
Z00001140-1	4.1539	4.0225	4.398	4.221	4.1689	4.0324	4.1606	4.2088	4.0841	4.1624	4.145	4.1877	4.1373	4.0946	4.0347	4.0916	4.0672	4.1058	4.0117	4.066	4.0237	4.0173	4.0435	3.9913	4.0461	4.0001	4.039	4.08	Coro1b	coronin, actin binding protein 1B	U038752	NM_011778.1	BC029326.1	MGI:1345963
Z00001147-1	3.599	3.4413	3.7083	3.4533	3.4921	3.3062	3.3487	3.3529	3.3533	3.349	3.3701	3.5407	3.6812	3.7224	3.6269	3.7375	3.7089	3.7571	3.6689	3.7215	3.6849	3.6951	3.7195	3.6339	3.7341	3.6626	3.6693	3.6772	Gale	galactose-4-epimerase, UDP	U004957	NM_178389.2	BC027438.1	MGI:1921496
Z00001151-1	4.0946	3.9135	4.1183	3.9158	3.8151	3.737	3.6559	3.7759	3.6919	3.577	3.7258	3.8881	3.6517	3.7297	3.3114	3.3843	3.375	3.4071	3.3638	3.4587	4.1195	3.4245	4.1707	4.1574	4.179	4.1935	3.9069	3.459	Tubb6	tubulin, beta 6	U018843	NM_026473.2	BC008225.1	MGI:1915201
Z00001152-1	3.6695	3.6896	3.721	3.6572	3.6425	3.62	3.5002	3.5422	3.5362	3.513	3.4642	3.5787	3.46	3.4825	4.3034	4.3684	4.3455	4.288	4.4113	4.3814	4.382	4.3264	4.3259	4.3569	4.3747	4.3794	4.3544	4.3174	Gatad1	GATA zinc finger domain containing 1	U005282	NM_026033.1	AB047921.1	MGI:1914460
Z00001155-1	4.3304	4.3381	4.3825	4.3275	4.3524	4.3236	4.2396	4.2865	4.2768	4.3056	4.1967	4.2637	4.1952	4.1483	3.9505	4.0178	3.9892	4.1457	4.0209	4.0727	3.965	3.9657	3.9825	3.9659	4.0914	3.9867	3.9958	3.903	Jtb	jumping translocation breakpoint	U003487	NM_206924.1	BC008139.1	MGI:1346082
Z00001162-1	2.8109	2.8675	3.1281	3.0441	2.9628	2.8967	3.0449	3.1498	3.0851	3.1327	3.1444	3.0968	2.9769	3.0734	2.8843	2.8771	2.9276	2.9685	2.8588	2.9415	2.8835	2.8894	2.8215	2.8014	2.8828	2.8541	2.8867	2.8431	Hmox1	heme oxygenase (decycling) 1	U009507	NM_010442.1	BC010757.1	MGI:96163
Z00001170-1	3.5815	3.5887	3.7606	3.6555	3.6556	3.5432	3.4803	3.6253	3.5677	3.544	3.5848	3.6085	3.5454	3.6145	3.9542	3.9805	3.9418	3.8914	3.9517	4.0133	3.9522	3.936	3.9399	3.939	3.9208	3.9685	3.9418	3.893	Vps28	vacuolar protein sorting 28 (yeast)	U245635	NM_025842.1	BC013535.1	MGI:1914164
Z00001171-1	4.0193	3.9929	3.9928	3.9404	3.8542	3.8955	3.9418	3.9054	3.8069	3.8434	3.8761	3.9205	3.9246	3.7777	4.078	4.117	4.0952	4.0832	4.1001	4.1146	4.0443	4.0496	4.0525	4.043	4.0657	4.0633	4.0531	4.0025	2310042G06Rik	RIKEN cDNA 2310042G06 gene	U023744	NM_025531.2	BC004775.1	MGI:1913640
Z00001173-1	3.5642	3.6418	3.4741	3.5088	3.5699	3.5117	3.4289	3.4574	3.469	3.5007	3.3382	3.3096	3.2374	3.1683	3.1483	3.0765	3.0456	3.2124	3.1466	3.1015	3.1034	3.0302	3.1053	3.149	3.2066	3.1056	3.1148	3.0207	Appbp2	amyloid beta precursor protein (cytoplasmic tail) binding protein 2	U033215		AK122222.1	MGI:1914134
Z00001174-1	2.4041	2.358	2.3855	2.3484	2.4109	2.3067	2.3564	2.3856	2.3042	2.3795	2.3154	2.3635	2.3641	2.3349	2.573	2.5874	2.5777	2.58	2.5851	2.5502	2.578	2.6178	2.6381	2.615	2.6552	2.6207	2.6125	2.6252	Gm9	gene model 9, (NCBI)	U039321	XM_110786.3	AK145837.1	MGI:2684855
Z00001176-1	2.8485	2.8298	2.7605	2.8403	2.826	2.8442	2.8441	2.9385	2.8824	2.8642	2.877	2.8522	2.9189	2.8464	2.9056	2.9298	2.9217	2.8886	2.9378	2.8771	2.8815	2.895	2.9313	2.9647	2.8464	2.909	2.934	2.9227	Pfpl	pore forming protein-like	U043708	NM_019540.1	AF250839	MGI:1860266
Z00001179-1	3.8525	3.7574	3.8978	3.7785	3.8353	3.7119	3.7534	3.8169	3.7492	3.6857	3.721	3.8175	3.6792	3.8636	3.3279	3.3174	3.2738	3.4752	3.3345	3.3399	3.2767	3.3113	3.2631	3.2281	3.3672	3.2739	3.2492	3.3085	C79267	expressed sequence C79267	U005018		BC024904.1	MGI:2140675
Z00001183-1	2.5487	2.4448	2.4527	2.2983	2.3392	2.3547	2.2909	2.3416	2.4148	2.2941	2.3028	2.2873	2.2501	2.3328	2.714	2.7263	2.6613	2.8528	2.7304	2.7675	2.6093	2.5914	2.9448	2.9505	2.9449	2.8304	2.8843	2.9493	Sox8	SRY-box containing gene 8	U037556	NM_011447.1	BC085619.1	MGI:98370
Z00001185-1	3.8119	3.7774	3.8684	3.8304	3.8394	3.8605	3.8677	3.8465	3.8299	3.756	3.8408	3.8715	3.8792	3.902	4.0168	4.0357	4.0139	4.0322	3.9834	4.0145	3.9876	4.0127	4.0068	4.0031	3.9843	3.9689	4.0079	4.0796	Tomm34	translocase of outer mitochondrial membrane 34	U023624	NM_025996.1	BC018278.1	MGI:1914395
Z00001187-1	3.7449	3.6359	3.7583	3.6373	3.7355	3.6065	3.5263	3.5635	3.5859	3.5526	3.4746	3.5994	3.4709	3.5042	3.5598	3.5258	3.5248	3.5221	3.5206	3.533	3.5358	3.5218	3.5356	3.4707	3.5017	3.5101	3.5098	3.4932	Abl1	v-abl Abelson murine leukemia oncogene 1	U001605	NM_009594.1	BC013801.1	MGI:87859
Z00001193-1	2.1851	2.1522	2.1453	2.1267	2.1881	2.1746	2.125	2.2161	2.2776	2.1162	2.1477	2.1612	2.0868	2.1762	2.0595	2.2733	2.2964	2.2726	2.2016	2.292	2.2941	2.2724	2.3563	2.3564	2.2317	2.2963	2.2727	2.2607	Mbnl3	muscleblind-like 3 (Drosophila)	U039375	NM_134163.4	AK040522.1	MGI:2444912
Z00001196-1	3.1876	3.162	3.2776	3.2045	3.0969	3.1188	2.9644	2.9425	2.9092	2.8666	2.7844	2.8272	2.7786	2.9004	3.6863	3.596	3.6695	3.5546	3.5949	3.6011	3.6467	3.6886	3.621	3.6242	3.5913	3.6141	3.5915	3.6418	D8Ertd594e	DNA segment, Chr 8, ERATO Doi 594, expressed	U029802	NM_133791.3	BC054434.1	MGI:1261872
Z00001199-1	2.9656	2.9396	2.9668	2.9367	2.9431	2.9843	2.9103	2.9471	2.9153	2.8795	2.9443	2.9744	3.02	2.8766	2.9452	2.9525	2.9576	2.9737	2.9736	3.0338	2.9862	3.0083	2.9917	2.9863	2.9737	2.9754	3.0528	2.9923	1200015F23Rik	RIKEN cDNA 1200015F23 gene	U013915	XM_203936.5	BC055754.1	MGI:1915059
Z00001200-1	4.6255	4.5605	4.8245	4.6729	4.6242	4.5523	4.6005	4.6737	4.5189	4.6432	4.6471	4.6578	4.645	4.6343	4.041	4.1123	4.0666	4.3492	4.0853	4.0616	4.0658	4.0564	4.0759	4.0853	4.2627	4.1251	4.0785	4.0592	Lrp10	low-density lipoprotein receptor-related protein 10	U015624	NM_022993.3	BC011058.1	MGI:1929480
Z00001218-1	2.7469	2.6998	2.7798	2.7877	2.716	2.7426	2.7873	2.7768	2.7237	2.794	2.7587	2.7508	2.8126	2.7423	2.9606	2.9827	2.9754	2.9518	2.9653	2.9391	2.9298	2.9325	2.9427	2.9037	2.9334	2.9321	2.9138	2.9207	MGC27770	hypothetical protein MGC27770	U016451	NM_145986.1	BC016600.1
Z00001219-1	3.5813	3.4911	3.7082	3.5428	3.5465	3.4284	3.428	3.6068	3.4724	3.5256	3.2613	3.43	3.2613	3.2082	3.9707	3.9858	3.9944	3.9511	3.9916	3.9707	3.9686	3.9914	3.9918	3.9551	3.9892	3.9851	3.994	3.889	Sqle	squalene epoxidase	U016276	NM_009270.2	BC042781.1	MGI:109296
Z00001220-1	3.5486	3.3173	3.4121	3.3783	3.4399	3.3228	3.2658	3.2894	3.2465	3.3332	3.3031	3.3048	3.2853	3.2837	3.145	3.1682	3.1613	3.2046	3.1742	3.1862	3.1473	3.1901	3.0938	3.1285	3.1654	3.1342	3.1517	3.1826	M6pr	mannose-6-phosphate receptor, cation dependent	U007368	NM_010749.6	BC027210.1	MGI:96904
Z00001222-1	4.3959	4.4021	4.4635	4.3334	4.3588	4.4172	4.2924	4.3083	4.3307	4.3043	4.2743	4.3094	4.248	4.2321	4.0622	4.1125	4.0557	4.2095	4.1143	4.0759	4.0277	4.0529	4.0449	4.0694	4.1562	4.0904	4.0782	4.0385	Pdcd6	programmed cell death 6	U034968	NM_011051.2	BC040079.1	MGI:109283
Z00001224-1	3.2706	3.1442	3.2652	3.1947	3.1995	3.0933	3.12	3.2106	3.0709	2.9961	3.0168	3.0873	2.9794	3.0944	3.656	3.6813	3.6702	3.5079	3.7478	3.7732	3.7305	3.6978	3.8081	3.7134	3.6246	3.7221	3.7522	3.7811	BC027092	cDNA sequence BC027092	U030799	XM_622103.2	BC066145.1	MGI:2384878
Z00001225-1	3.5469	3.567	3.4994	3.4977	3.486	3.5594	3.4361	3.4377	3.4265	3.4137	3.3898	3.4448	3.4028	3.3729	3.5504	3.5664	3.5604	3.5318	3.6073	3.61	3.5638	3.5698	3.5387	3.5493	3.5456	3.5781	3.5389	3.5228	2610528A17Rik	RIKEN cDNA 2610528A17 gene	U026553	NM_028273.1	BC021317.1	MGI:1919792
Z00001228-1	3.9856	3.8903	3.9188	3.8758	3.9234	3.8646	3.7852	3.8745	3.8098	3.777	3.8258	3.8586	3.8479	3.9422	3.7973	3.8504	3.8149	3.7961	3.8671	3.8848	3.8769	3.844	3.8207	3.8143	3.8344	3.8622	3.8487	3.8847	Wars	tryptophanyl-tRNA synthetase	U034345	NM_011710.2	BC003450.1	MGI:104630
Z00001230-1	3.3563	3.346	3.4591	3.3433	3.309	3.2436	3.0885	3.1509	3.2015	3.2442	3.1551	3.2255	3.1369	3.0942	3.5391	3.5727	3.497	3.471	3.5293	3.5597	3.5822	3.414	3.5737	3.5802	3.5618	3.5801	3.6034	3.3862	G431001I09Rik	RIKEN cDNA G431001I09 gene	U022256	NM_133837.2	BC019753.1	MGI:2138811
Z00001233-1	4.0738	4.109	4.0892	4.1113	4.1255	4.1473	4.176	4.1433	4.1227	4.0506	4.0855	4.0637	4.0371	4.2021	3.9731	3.9948	3.9697	3.942	3.9465	3.9277	3.9211	3.9573	3.9457	3.9159	3.9469	3.9463	3.959	4.0232	Mta2	metastasis-associated gene family, member 2	U019136	NM_011842.3	BC079847.1	MGI:1346340
Z00001235-1	-9999	-9999	-9999	3.3047	-9999	3.2063	-9999	3.4014	-9999	3.1843	-9999	3.2501	-9999	3.2075	3.0589	3.0812	3.0931	3.135	3.0441	3.1258	3.0863	3.0691	3.0655	3.0612	3.1054	3.1093	3.0984	3.0984	Arpc4	actin related protein 2/3 complex, subunit 4	U007268	NM_026552.1	AJ278129.1	MGI:1915339
Z00001236-1	4.5198	4.3683	4.5233	4.4147	4.4445	4.4174	4.2852	4.2846	4.2587	4.2594	4.2589	4.3824	4.2767	4.4376	3.8946	3.9406	3.8772	4.0816	3.9052	3.9458	3.9145	3.9023	3.9083	3.8558	4.0181	3.9121	3.9086	3.8953	Arhgap1	Rho GTPase activating protein 1	U002127	NM_146124.2	BC006592.1	MGI:2445003
Z00001237-1	3.385	3.2477	3.4581	3.3708	3.3316	3.239	3.2872	3.3248	3.2275	3.2313	3.2657	3.2618	3.3194	3.3645	4.0198	3.9957	3.9871	3.9473	3.9742	4.0056	3.9742	4.0321	3.9796	3.9611	3.9121	3.9634	3.9854	4.0125	Ankrd13a	ankyrin repeat domain 13a	U006036	NM_026718.2	BC003286.1	MGI:1915670
Z00001239-1	2.843	2.8019	4.1073	3.3935	2.9608	3.0073	3.0329	3.0293	2.9467	2.9114	2.8934	3.1663	3.0515	3.0551	2.9173	2.9578	2.9926	3.1823	3.0008	2.9606	2.9906	2.9861	2.9329	2.9654	3.1558	3.0303	2.9092	2.9584	4930486L24Rik	RIKEN cDNA 4930486L24 gene	U061008	NM_178098.2	BC061218.1	MGI:1922258
Z00001240-1	3.3517	3.3603	3.2189	3.236	3.2546	3.3103	3.2251	3.1265	3.1298	3.1127	3.1319	3.1504	3.1715	3.0478	2.6744	2.6457	2.621	2.7574	2.7344	2.6874	2.6599	2.7326	2.6607	2.6713	2.654	2.6311	2.6247	2.6408	Wdr43	WD repeat domain 43	U043620	XM_484662.2	BC079913.1	MGI:1919765
Z00001241-1	3.3632	3.4317	3.6144	3.4931	3.458	3.4368	3.3908	3.5036	3.4999	3.6196	3.605	3.6262	3.6548	3.5585	3.3453	3.2945	3.3103	3.363	3.342	3.3073	3.2448	3.9483	3.2913	3.1897	3.2327	3.2935	3.1812	3.3316	Nfkb2	nuclear factor of kappa light polypeptide gene enhancer in B-cells 2, p49/p100	U019521	NM_019408.1	BC027423.1	MGI:1099800
Z00001245-1	3.3528	3.3232	3.4014	3.3728	3.3516	3.3345	3.3402	3.3435	3.3115	3.3453	3.3689	3.3656	3.3906	3.4052	3.4866	3.4956	3.5189	3.4975	3.5046	3.5088	3.4821	3.505	3.4902	3.4509	3.4679	3.4969	3.451	3.4777	Tmem40	transmembrane protein 40	U027755	NM_144805.1	BC019416.1	MGI:2137870
Z00001247-1	2.7526	2.7503	2.8221	2.8276	2.8122	2.8068	2.8906	2.9764	2.9236	2.9389	3.523	3.1317	3.7724	3.2431	2.3274	2.2388	2.3075	2.4424	2.2607	2.2869	2.2863	2.2924	2.324	2.2954	2.3241	2.33	2.2637	2.3388	Spn	sialophorin	U029278	NM_009259.4	AK077764.1	MGI:98384
Z00001249-1	3.6219	3.5898	3.4797	3.5381	3.5615	3.5131	3.4789	3.4603	3.4691	3.4632	3.4445	3.4504	3.4726	3.4906	3.1571	3.0825	3.0338	3.2184	3.1548	3.1286	3.1456	3.1553	3.1508	3.1155	3.2143	3.1296	3.1091	3.1578	6230429P13Rik	RIKEN cDNA 6230429P13 gene	U192999		AK078133.1	MGI:1923384
Z00001250-1	4.0172	3.8706	3.9957	3.9185	3.8943	3.8735	3.7243	3.695	3.7508	3.7716	3.7062	3.7648	3.7608	3.7968	4.0507	4.1732	4.135	4.0546	4.1056	4.1845	4.1589	4.0884	4.1869	4.127	4.117	4.1608	4.1628	4.1029	Eif3s12	eukaryotic translation initiation factor 3, subunit 12	U110977	NM_028659.1	BC027638.1	MGI:1921080
Z00001254-1	3.6437	3.6609	3.6085	3.6093	3.5983	3.5792	3.4683	3.4675	3.4978	3.4912	3.4622	3.4979	3.4581	3.4598	3.7932	3.7852	3.7332	3.7727	3.8593	3.8473	3.8412	3.8061	3.8422	3.8303	3.8583	3.8635	3.8368	3.7359	Cul2	cullin 2	U018351	NM_029402.1	BC025902.1	MGI:1918995
Z00001255-1	3.079	2.9763	3.1841	3.1354	2.9843	2.902	2.914	2.9837	2.9011	2.9447	2.9064	3.0279	2.9322	2.8886	3.9573	3.9826	3.9997	3.9573	4.0059	4.0889	3.9686	3.9748	4.0282	3.9909	3.9588	3.9785	4.0462	3.9629	Dhrs1	dehydrogenase/reductase (SDR family) member 1	U168530	NM_026819.2	BC003930.1	MGI:1196314
Z00001257-1	2.9455	2.8383	2.9404	2.8997	2.8763	2.8677	2.7896	2.7695	2.7052	2.7324	2.6502	2.7845	2.7001	2.7088	3.7249	3.7569	3.7742	3.6812	3.7302	3.8247	3.7656	3.75	3.8188	3.737	3.6974	3.7477	3.7825	3.7627	D2Wsu81e	DNA segment, Chr 2, Wayne State University 81, expressed	U022470	NM_172660.1	BC078441.1	MGI:106544
Z00001269-1	4.5489	4.4786	4.77	4.5861	4.4707	4.4441	4.4995	4.5261	4.4367	4.3248	4.2993	4.4679	4.2909	4.3644	4.9164	4.9943	4.9624	4.9291	4.9528	5.0055	4.954	4.905	4.9568	4.9258	4.969	4.9244	4.9799	4.9051	Dnpep	aspartyl aminopeptidase	U021500	NM_016878.2	BC092232.1	MGI:1278328
Z00001271-1	2.6712	2.8076	2.6117	2.5671	2.511	2.4542	2.5196	2.5335	2.4125	2.3986	2.4019	2.567	2.4664	2.5075	3.2956	3.2134	3.3137	3.217	3.3091	3.2796	3.3371	3.2767	3.3091	3.3644	3.2472	3.2852	3.3108	3.3149	Lig4	ligase IV, DNA, ATP-dependent	U029574	NM_176953.3	AK048442.1	MGI:1335098
Z00001278-1	3.2173	3.2326	3.1206	3.1443	3.2276	3.2039	3.2512	3.3008	3.2314	2.9802	3.0895	3.1773	3.1445	2.9543	2.7929	2.8691	2.8354	2.7893	2.8006	2.8073	2.791	2.7635	2.7387	2.7557	2.7389	2.7546	2.7273	2.7109	Golt1b	golgi transport 1 homolog B (S. cerevisiae)	U042775	NM_025872.3	AK145964.1	MGI:1914214
Z00001280-1	3.5515	3.4839	3.5792	3.5743	3.5672	3.4563	3.5016	3.5711	3.4952	3.5002	3.3929	3.4268	3.5455	3.4574	3.641	3.7002	3.659	3.6578	3.6668	3.6154	3.6562	3.6496	3.6133	3.6575	3.6517	3.6468	3.6691	3.6313	Slc25a20	solute carrier family 25 (mitochondrial carnitine/acylcarnitine translocase), member 20	U011036	NM_020520.2	BC029733.1	MGI:1928738
Z00001282-1	3.7553	3.7248	3.7353	3.7227	3.7204	3.6408	3.6783	3.6816	3.6107	3.6075	3.5586	3.6601	3.5906	3.6302	3.3964	3.4492	3.7587	3.4537	3.4405	3.4401	3.4417	3.4215	3.4227	3.4033	3.4526	3.4431	3.4363	3.3944	0610039J04Rik	RIKEN cDNA 0610039J04 gene	U009695	NM_001035123.1	AK010304.1	MGI:1913333
Z00001283-1	3.7501	3.7221	3.7968	3.7384	3.7078	3.6898	3.5918	3.6941	3.6511	3.6436	3.6734	3.745	3.6573	3.6648	3.5057	3.4744	3.5339	3.5674	3.5116	3.5743	3.4899	3.5223	3.4394	3.4106	3.5184	3.5064	3.3889	3.3958	Rsu1	Ras suppressor protein 1	U022296	NM_009105.2	BC003827.1	MGI:103040
Z00001284-1	4.0908	4.0544	4.0595	4.014	3.9704	4.0731	3.9677	3.9527	3.8885	3.9014	3.8993	3.9658	3.8377	3.8248	4.2265	4.2292	4.2502	4.2416	4.2849	4.2193	4.2147	4.2198	4.2213	4.2235	4.2795	4.2517	4.1972	4.1583	1110004F10Rik	RIKEN cDNA 1110004F10 gene	U008666	NM_019772.1	BC072575.1	MGI:1929274
Z00001286-1	3.1096	3.1062	3.2676	3.1935	3.1383	3.1738	3.206	3.1799	3.1382	3.2926	3.2101	3.2361	3.2168	3.1289	3.1414	3.1442	3.1746	3.1561	3.1612	3.1738	3.1573	3.1433	3.1899	3.1574	3.1434	3.1453	3.1739	3.1568	2310011J03Rik	RIKEN cDNA 2310011J03 gene	U032005	NM_025521.2	BC023429.1	MGI:1913624
Z00001288-1	3.609	3.6675	3.6051	3.5029	3.5689	3.5406	3.3498	3.3886	3.514	3.366	3.3006	3.4028	3.2842	3.3125	3.9343	3.9471	3.9261	3.9291	3.9713	4.0088	3.9342	3.9063	3.9981	3.9776	3.9697	3.9969	4.0042	3.8853	Tnfsf5ip1	tumor necrosis factor superfamily, member 5-induced protein 1	U018846	NM_134138.1	AB031387.1	MGI:1922901
Z00001293-1	3.8953	3.8716	3.8977	3.8743	3.8886	3.9106	3.8629	3.8221	3.8229	3.813	3.7267	3.8365	3.7464	3.7564	3.6076	3.6537	3.6465	3.6225	3.6091	3.6118	3.6189	3.6394	3.6223	3.5852	3.6642	3.6466	3.612	3.6263	Trmu	tRNA 5-methylaminomethyl-2-thiouridylate methyltransferase	U016533		AY349617.1	MGI:1919276
Z00001305-1	3.9008	3.779	3.893	3.8204	3.7518	3.7301	3.7346	3.7031	3.6946	3.7163	3.6233	3.6992	3.6008	3.6268	3.8183	3.8025	3.8392	3.8251	3.7828	3.8618	3.793	3.799	3.8189	3.7722	3.817	3.8108	3.7583	3.7633	Galk1	galactokinase 1	U033637	NM_016905.1	BC016602.1	MGI:95730
Z00001310-1	3.5098	3.3981	3.6213	3.6212	3.4538	3.4531	3.5325	3.5326	3.3849	3.4756	3.4943	3.5919	3.5906	3.5591	3.0064	3.0524	2.9882	3.0947	2.9789	2.9735	2.9771	2.9987	2.9502	2.9733	3.0366	3.0345	3.0169	3.0643	Vasp	vasodilator-stimulated phosphoprotein	U028218	BC010223.1	X98475.1	MGI:109268
Z00001311-1	4.6504	4.6281	4.7015	4.6156	4.6341	4.6018	4.532	4.5074	4.574	4.5986	4.4429	4.5378	4.4781	4.5046	4.8367	4.8804	4.8496	4.7828	4.8777	4.8786	4.8758	4.825	4.8334	4.8494	4.8578	4.8706	4.8431	4.8083	Trpc4ap	transient receptor potential cation channel, subfamily C, member 4 associated protein	U023539		BC003931.1	MGI:1930751
Z00001314-1	4.2597	4.1015	4.4317	4.3686	4.3493	4.3127	4.3601	4.4087	4.2239	4.4711	4.3947	4.4313	4.2715	4.2183	4.4602	4.5014	4.4962	4.4769	4.4993	4.5584	4.4628	4.4853	4.505	4.4749	4.4519	4.4952	4.5194	4.4608	Lamp1	lysosomal membrane glycoprotein 1	U009101	NM_010684.1	BC006044.1	MGI:96745
Z00001322-1	3.4442	3.339	3.2927	3.3046	3.2921	3.3305	3.3377	3.2116	3.1688	3.1492	3.2855	3.2736	3.1455	3.3112	3.7073	3.7829	3.6885	3.6665	3.7262	3.7032	3.8415	3.7736	3.7349	3.8473	3.7818	3.7862	3.7049	3.7027	Rbbp8	retinoblastoma binding protein 8	U018416	XM_484703.2	BC019665.1	MGI:2442995
Z00001326-1	-9999	-9999	-9999	3.137	-9999	3.0451	-9999	2.955	-9999	2.9887	-9999	2.9472	-9999	2.9062	3.3038	3.2153	3.1615	3.1764	3.28	3.2126	3.2956	3.2067	3.2572	3.2686	3.221	3.2571	3.2414	3.2279	Cblb	Casitas B-lineage lymphoma b	U017207	XM_156257.5	BC035536.1	MGI:2146430
Z00001342-1	-9999	-9999	-9999	3.4517	-9999	3.3579	-9999	3.3928	-9999	3.3534	-9999	3.37	-9999	3.3506	3.4782	3.5113	3.4866	3.5245	3.5178	3.5039	3.4846	3.4876	3.4901	3.5048	3.4805	3.5025	3.5057	3.497	Tgoln1	trans-golgi network protein	U027480	NM_009443.2	BC009143.1	MGI:105080
Z00001343-1	3.4238	3.2914	3.507	3.5494	3.5188	3.3919	3.533	3.5708	3.5673	3.5647	3.5484	3.551	3.5887	3.5849	2.9571	2.9937	2.951	3.1817	2.9807	2.9947	2.9896	2.9978	2.9827	3.0086	3.1356	3.011	3.0001	3.0454	Tle3	transducin-like enhancer of split 3, homolog of Drosophila E(spl)	U010593		BC006672.1	MGI:104634
Z00001356-1	3.2607	3.2299	3.1812	3.1807	3.1865	3.2119	3.1591	3.1048	3.127	3.1276	3.1585	3.1124	3.1077	3.1171	3.2504	3.2777	3.2501	3.3037	3.2566	3.3097	3.2349	3.2428	3.2906	3.2593	3.2755	3.2922	3.2875	3.2678	Polr3a	polymerase (RNA) III (DNA directed) polypeptide A	U035313	XM_487324.2	BC053071.1	MGI:2681836
Z00001390-1	3.8047	3.8548	3.9653	3.8614	3.7345	3.8448	3.7914	3.778	3.7503	3.7609	3.7129	3.813	3.7562	3.7456	4.1175	4.147	4.1502	4.1462	4.1522	4.1577	4.1016	4.1311	4.0579	4.0867	4.1255	4.104	4.074	4.093	Mrpl40	mitochondrial ribosomal protein L40	U036866	NM_010922.1	BC028436.1	MGI:1332635
Z00001394-1	3.2741	3.1486	3.3809	3.1002	3.2991	3.2716	2.7046	3.251	3.1525	3.1988	3.0941	3.1216	3.1228	3.0446	4.5913	4.568	4.5598	4.5727	4.5076	4.4662	4.5363	4.5591	4.477	4.5219	4.5175	4.4984	4.4997	4.5256	Zfp423	zinc finger protein 423	U030074	NM_033327.2	BC059234.1	MGI:1891217
Z00001405-1	2.8952	2.9422	2.8897	2.9028	2.9052	2.8886	2.845	2.8062	2.849	2.8536	2.7577	2.8041	2.8294	2.8249	2.702	2.6379	2.5758	2.6648	2.7047	2.658	2.6686	2.7056	2.7242	2.6891	2.7313	2.6503	2.6603	2.7269	Ap4e1	adaptor-related protein complex AP-4, epsilon 1	U002425	XM_485064.3	BC042530.1	MGI:1336993
Z00001413-1	3.2361	3.2266	3.027	3.1064	3.0921	3.1787	3.2221	3.2061	3.2984	3.2973	3.2814	3.2825	3.2322	3.1918	2.9905	3.0484	3.0301	2.9436	2.9908	2.9642	2.9264	2.968	3.0047	2.8976	2.9808	2.9934	2.9907	2.992	Epn2	epsin 2	U041450	NM_010148.1	BC039138.1	MGI:1333766
Z00001421-1	3.7256	3.697	3.8569	3.7528	3.8702	3.8392	3.7543	3.8041	3.8017	3.7563	3.8115	3.8424	3.7473	3.8614	3.4635	3.4405	3.4283	3.5771	3.5466	3.4846	3.5505	3.4936	3.502	3.5038	3.5963	3.5415	3.5015	3.5023	U2af1-rs1	U2 small nuclear ribonucleoprotein auxiliary factor (U2AF) 1, related sequence 1	U012371	NM_011663.1	AK030552.1	MGI:98885
Z00001428-1	3.2526	3.1975	3.3287	3.3663	3.3472	3.3181	3.2121	3.2915	3.2532	3.2671	3.3804	3.3665	3.4782	3.3642	2.647	2.6336	2.6532	2.7759	2.7111	2.7468	2.6919	2.7155	2.64	2.5972	2.6685	2.7493	2.6816	2.6148	Pml	promyelocytic leukemia	U030936		AK171755.1	MGI:104662
Z00001432-1	2.6492	2.5966	2.6137	2.606	2.6318	2.6396	2.7389	2.6555	2.4911	2.7121	2.7177	2.6997	2.6847	2.6984	2.5055	2.5662	2.5397	2.5001	2.5169	2.4888	2.4947	2.4995	2.5384	2.4766	2.5493	2.5247	2.5131	2.5455	Scin	scinderin	U033911	NM_009132.1	BC063328.1	MGI:1306794
Z00001439-1	3.0514	3.0254	3.1257	3.0793	3.0514	3.0427	2.9398	3.0615	2.9864	2.9952	2.8419	2.9766	2.8628	2.8446	3.2051	3.2085	3.1304	3.2836	3.2312	3.2923	3.2934	3.2899	3.3593	3.3572	3.2806	3.3503	3.3085	3.3665	1300010F03Rik	RIKEN cDNA 1300010F03 gene	U015880	XM_894625.1	BC019143.1	MGI:1919008
Z00001455-1	3.3064	3.186	3.1799	3.1006	3.1702	3.0508	3.0004	3.0069	3.0293	3.0228	2.9877	3.0229	3.0625	3.113	3.4085	3.4328	3.3472	3.3491	3.3902	3.4266	3.4077	3.3583	3.431	3.3774	3.3533	3.4052	3.4639	3.3858	Cables2	Cdk5 and Abl enzyme substrate 2	U023759		BC024565.1	MGI:2182335
Z00001472-1	3.2821	3.2842	3.3359	3.3516	3.232	3.2664	3.4048	3.2905	3.1338	3.1181	3.4205	3.2293	3.369	3.4082	3.1551	3.1613	3.1553	3.2206	3.1664	3.1522	3.3584	3.1113	3.2646	3.366	3.4043	3.4087	3.2602	3.0412	Sub1	SUB1 homolog (S. cerevisia	U036014	NM_011294.2	AK048371.1	MGI:104811
Z00001478-1	3.9275	3.9581	3.7742	3.7861	3.7694	3.8026	3.7725	3.6161	3.6954	3.6255	3.6082	3.5964	3.5863	3.6084	4.4121	4.3929	4.3845	4.3433	4.4468	4.3997	4.397	4.4079	4.4073	4.4013	4.3852	4.3933	4.3933	4.3358	Slc39a6	solute carrier family 39 (metal ion transporter), member 6	U038262	NM_139143.1	BC054780.1	MGI:2147279
Z00001479-1	2.7078	2.699	2.7196	2.7709	2.7386	2.7185	2.736	2.7264	2.7189	2.7285	2.7123	2.7306	2.7527	2.6736	2.9403	2.9471	2.9712	2.926	2.9257	2.9321	2.9096	2.9515	2.9288	2.9103	2.9332	2.8948	2.9625	2.9447	Gad1	glutamic acid decarboxylase 1		NM_008077.2	BC027059.1	MGI:95632
Z00001488-1	4.0569	4.0177	4.1727	4.1676	4.1002	4.0192	4.0463	4.0514	4.0306	4.0095	3.9614	4.106	3.9629	4.273	4.1987	4.0833	4.0769	4.0216	4.1127	4.1049	4.1978	4.2184	4.1061	4.2339	4.1452	4.2932	4.1375	4.1289	Smad1	MAD homolog 1 (Drosophila)	U029992	NM_008539.3	BC058693.1	MGI:109452
Z00001492-1	3.3477	3.3063	3.1921	3.1756	3.4359	3.2557	3.1031	3.1348	3.2486	3.1514	3.1356	3.1727	3.1853	3.2017	2.8817	2.7995	2.7362	2.814	2.9595	2.7629	2.8078	2.8228	2.8706	2.9042	2.8706	2.8572	2.828	2.8053	6330403M23Rik	RIKEN cDNA 6330403M23 gene	U233593	XM_891875.1	AK078053.1	MGI:1924271
Z00001514-1	-9999	-9999	-9999	1.9578	-9999	2.0926	-9999	1.8794	-9999	1.6077	-9999	1.7626	-9999	1.8192	1.6346	1.8883	1.7986	1.6465	1.5994	1.8322	1.8325	1.7811	1.6871	1.736	1.6437	1.7315	2.0792	1.7104	B930049G02Rik	RIKEN cDNA B930049G02 gene	U048388		AK047321
Z00001515-1	2.6177	2.626	2.5926	2.5927	2.5775	2.5384	2.5956	2.5954	2.5618	2.6378	2.6784	2.6142	2.5683	2.5915	2.8354	2.825	2.8293	2.8247	2.8129	2.8282	2.7922	2.8686	2.8095	2.8154	2.8774	2.809	2.8083	2.7951	Map3k9	mitogen-activated protein kinase kinase kinase 9	U034143		BC036387.1	MGI:2449952
Z00001516-1	2.4875	2.4774	2.805	2.6934	2.5274	2.701	2.5688	2.746	2.5357	2.6193	2.8822	2.7985	2.8481	2.7154	2.4206	2.4776	2.4167	2.4133	2.4106	2.4296	2.4228	2.4536	2.4476	2.4136	2.3883	2.3734	2.3694	2.4459	BC057170	cDNA sequence BC057170	U243842	NM_172777.1	BC057170.1	MGI:3605620
Z00001521-1	3.1001	2.9949	3.034	3.053	2.984	2.8965	2.9164	2.8957	2.9235	2.9458	2.9305	2.9142	2.9772	2.9935	3.5735	3.5731	3.5562	3.5642	3.5517	3.5009	3.5644	3.5827	3.5906	3.6011	3.616	3.5522	3.5746	3.6173	AI317237	expressed sequence AI317237	U016664		BC023757.1	MGI:2145977
Z00001558-1	3.5019	3.5118	3.2517	3.4963	3.4903	3.4352	3.4884	3.478	3.4226	3.4122	3.4015	3.5093	3.6574	3.6678	3.1276	3.0465	2.9996	3.2566	3.1895	3.1421	3.1679	3.0313	3.0133	3.0602	3.1727	3.1017	3.0179	3.0206	Prkce	protein kinase C, epsilon	U217463		AK017901.1	MGI:97599
Z00001567-1	2.669	2.6059	2.6382	2.6532	2.7133	2.6065	2.5924	2.6075	2.5867	2.5717	2.5703	2.6016	2.658	2.6017	2.775	2.791	2.7783	2.7611	2.7808	2.7646	2.7247	2.7971	2.751	2.8068	2.8079	2.8013	2.7296	2.7519	Magel2	melanoma antigen, family L, 2	U008171	XM_622091.2	BC054763.1	MGI:1351648
Z00001568-1	4.4165	4.4256	4.2985	4.3254	4.3445	4.3176	4.2878	4.2124	4.325	4.2288	4.135	4.203	4.1324	4.188	3.9255	3.8888	3.8404	3.8543	3.9048	3.8416	3.9222	3.8873	3.8715	3.892	3.9247	3.9172	3.8143	3.7639	BC033915	cDNA sequence BC033915	U010432	XM_916876.1	BC082313.1	MGI:2446296
Z00001571-1	2.9778	3.043	3.0026	2.9519	2.9798	3.007	2.8234	2.86	2.994	2.9668	2.8589	2.9708	2.965	2.9088	3.1977	3.1602	3.1146	3.2055	3.2395	3.1915	3.1934	3.2149	3.2259	3.2391	3.1572	3.2251	3.234	3.2531	Pitpnb	phosphatidylinositol transfer protein, beta	U005992	NM_019640.2	BC034676.1	MGI:1927542
Z00001582-1	2.8232	2.7777	2.896	2.7035	2.7449	2.7536	2.7239	2.6355	2.6567	2.6665	2.6481	2.7021	2.7069	2.6983	3.052	3.0666	3.0141	2.9491	3.0268	3.0966	3.0247	3.0248	3.0679	3.024	3.0719	3.0859	3.0976	3.0492	4930556P03Rik	RIKEN cDNA 4930556P03 gene	U036649	NM_029236.1	BC016225.1	MGI:1922534
Z00001584-1	2.4871	2.562	2.4812	2.5657	2.5052	2.5294	2.5099	2.5482	2.5558	2.5316	2.6034	2.5283	2.6404	2.556	2.7142	2.7104	2.7414	2.7207	2.7646	2.6547	2.6847	2.6892	2.706	2.7074	2.6604	2.7021	2.6877	2.7244	Prlpc2	prolactin-like protein C 2	U034640	NM_023332.2	BC064762.1	MGI:1914560
Z00001592-1	3.7287	3.6846	3.7516	3.6965	3.7396	3.7392	3.6667	3.6671	3.6652	3.631	3.631	3.6445	3.6078	3.7338	4.1302	4.0962	4.0533	4.1256	4.0751	4.0701	4.1242	4.0979	4.0711	4.0652	4.0699	4.0811	4.1235	4.1196	BC060631	cDNA sequence BC060631	U042933	NM_177700.3	BC058974.1	MGI:2682328
Z00001599-1	4.246	4.2792	4.261	4.1994	4.2768	4.3076	4.2621	4.2884	4.3002	4.3272	4.3457	4.3193	4.3364	4.1971	4.3654	4.4093	4.3949	4.3677	4.4269	4.449	4.4027	4.3767	4.3936	4.422	4.3883	4.4186	4.4188	4.3785	4933434E20Rik	RIKEN cDNA 4933434E20 gene	U003483	NM_025762.1	BC018438.1	MGI:1914027
Z00001600-1	2.6459	2.6311	2.942	2.6302	2.8158	2.7982	2.8195	2.5919	2.5815	2.5991	2.7135	2.877	2.6414	3.0578	3.1012	3.0515	3.1142	3.2378	3.078	2.9203	2.9992	3.044	3.1008	3.0445	3.0715	3.0151	3.1479	3.206	Il17re	interleukin 17 receptor E	U007270	NM_001034029.1	BC026737.1	MGI:1889371
Z00001614-1	2.2513	2.0571	2.1926	2.1798	2.1907	2.0705	2.1478	2.0941	2.155	2.2078	2.0679	2.0807	1.9991	2.2489	2.1633	2.2329	2.0495	2.1514	2.24	2.3073	2.217	2.207	2.1099	2.067	2.2776	2.2602	2.0806	1.9919	C330012H03Rik	RIKEN cDNA C330012H03 gene	U036909	NM_183029.1	BC023758.1	MGI:2442686
Z00001616-1	3.7708	3.7971	3.8154	3.7246	3.7252	3.7604	3.5883	3.5531	3.5613	3.5176	3.5201	3.6262	3.5321	3.6985	3.3599	3.3361	3.3322	3.3872	3.3441	3.381	3.3151	3.3408	3.2974	3.2982	3.3711	3.3266	3.3047	3.3226	Osbpl5	oxysterol binding protein-like 5	U029516	NM_024289.1	BC079872.1	MGI:1930265
Z00001622-1	3.9008	3.9048	3.8359	3.8204	3.8191	3.8346	3.7458	3.6836	3.7537	3.6801	3.6927	3.7221	3.6804	3.7128	3.938	3.963	3.9483	3.9561	4.0322	4.0019	3.9426	3.9509	3.9556	3.9636	4.0069	3.9949	3.9607	3.9295	Bxdc5	brix domain containing 5	U024741	NM_027371.1	BC028802.1	MGI:1917535
Z00001625-1	3.618	3.6477	3.6547	3.6844	3.724	3.561	3.5784	3.5608	3.7184	3.5217	3.5927	3.6103	3.6102	3.6945	3.9564	3.9516	3.9663	4.0103	4.0607	4.0346	3.9965	4.0322	4.0399	4.0374	4.0294	4.03	3.9809	3.9417	Btbd5	BTB (POZ) domain containing 5	U033998	NM_025707.1	BC018469.1	MGI:1913939
Z00001626-1	2.0399	2.0047	2.1362	2.0044	1.8988	2.1634	1.9863	1.9841	2.0585	2.1122	2.0058	2.008	1.9856	1.8843	2.8994	2.8476	2.8373	2.8198	2.7893	2.8444	2.8198	2.9041	2.9069	2.9511	2.7983	2.9081	3.0015	2.9288	Pde10a	phosphodiesterase 10A	U017473	NM_011866.2	AF110507.1	MGI:1345143
Z00001628-1	2.883	2.8206	2.8529	2.8788	2.9107	2.7717	2.886	2.7869	2.8341	2.855	2.7784	2.7574	2.8293	2.8761	3.1316	2.9344	2.9149	2.9498	3.032	3.035	3.1812	3.1653	3.1006	3.0396	3.0663	3.0752	3.0067	3.0083	Tnrc15	trinucleotide repeat containing 15	U000557	NM_146112.2	BC021370.1	MGI:2138584
Z00001650-1	3.9714	3.8722	3.9124	3.8982	3.8914	3.8575	3.8072	3.8214	3.8749	3.8481	3.7621	3.8509	3.7399	3.9155	4.4743	4.5482	4.544	4.4361	4.4965	4.5219	4.5066	4.4692	4.5063	4.5053	4.5272	4.5247	4.5029	4.4845	2310005N01Rik	RIKEN cDNA 2310005N01 gene	U004798	NM_027310.1	BC108404.1	MGI:1917338
Z00001663-1	2.7918	2.7942	2.7983	2.7005	2.7789	2.8013	2.7065	2.6841	2.705	2.5599	2.5839	2.702	2.6613	2.6908	3.3776	3.3601	3.3604	3.2977	3.4561	3.3923	3.3939	3.3931	3.3962	3.4133	3.3703	3.3643	3.4699	3.4303	Zbtb25	zinc finger and BTB domain containing 25	U034088	NM_028356.1	BC068249.1	MGI:99197
Z00001665-1	2.7279	2.5198	2.8504	2.9842	3.0575	2.9674	2.9519	3.042	2.8787	2.761	3.509	3.1538	3.5395	4.0667	3.1797	3.2395	3.3654	3.3776	3.2872	3.2035	3.2261	3.2762	3.2406	3.3045	3.4115	3.3644	3.2647	3.2345	Rab6b	RAB6B, member RAS oncogene family	U010941	NM_173781.3	BC059903.1	MGI:107283
Z00001671-1	2.6285	2.6683	2.7378	2.676	2.6003	2.6092	2.5579	2.7177	2.615	2.606	2.5936	2.6272	2.6401	2.5535	3.148	3.0886	3.0717	3.1467	3.1461	3.2139	3.1267	3.0874	3.1882	3.1206	3.0848	3.0922	3.1832	3.2162	Scfd2	sec1 family domain containing 2	U026305		AK088353.1	MGI:2443446
Z00001681-1	3.1432	3.1374	3.0146	2.9857	3.1015	3.0242	2.9864	2.9831	2.9659	2.9692	2.983	3.0128	2.914	3.0116	2.9127	2.9448	2.9728	2.9278	2.9362	2.9751	2.901	2.9231	2.9505	2.91	2.8819	2.8906	2.8694	2.8575	Dzip1l	DAZ interacting protein 1-like	U010910	NM_028258.1	AK012132
Z00001728-1	3.1148	3.0747	3.0355	3.0567	3.0685	3.0585	3.1755	3.0779	3.0982	3.1293	3.0891	3.0036	3.1276	3.1376	3.016	3.0865	3.0756	3.0276	3.0332	3.0179	3.0533	2.9844	3.0213	3.0485	3.0659	3.0509	3.0293	2.994	2410131K14Rik	RIKEN cDNA 2410131K14 gene	U006091	XM_485677.2	AK090380.1	MGI:1924042
Z00001739-1	2.8789	2.8991	2.9061	2.9229	2.9759	2.9085	2.8806	2.897	2.9549	2.7987	2.896	2.8878	2.9026	2.9107	2.5529	2.5172	2.626	2.6057	2.4938	2.6168	2.5911	2.6358	2.349	2.515	2.442	2.5741	2.4566	2.39	Prkcbp1	protein kinase C binding protein 1	U023664	NM_172270.1	BC023300.1	MGI:1918025
Z00001747-1	2.4287	2.6218	2.5451	2.3424	2.3895	2.437	2.4205	2.395	2.4374	2.3073	2.2868	2.368	2.1933	2.2187	3.1348	3.1586	3.2058	3.0125	3.1119	3.1482	3.1055	3.0999	3.152	3.1828	2.9065	3.0787	3.1373	3.143	Pard6g	par-6 partitioning defective 6 homolog gamma (C. elegans)	U018936	NM_053117.2	BC037678.1	MGI:2135606
Z00001759-1	3.8566	3.8117	3.8518	3.8215	3.8131	3.8189	3.6971	3.6913	3.7276	3.671	3.6702	3.6913	3.7464	3.7867	4.4048	4.3262	4.3085	4.2916	4.3639	4.3606	4.3708	4.3296	4.3775	4.3757	4.3172	4.3511	4.3828	4.3552	2700029E10Rik	RIKEN cDNA 2700029E10 gene	U015824	NM_180588.1	BC033929.1	MGI:1919799
Z00001760-1	3.4005	3.3584	3.3016	3.3352	3.2589	3.3596	3.2381	3.2044	3.2306	3.1852	3.1526	3.2388	3.2308	3.0801	3.169	3.1582	3.141	3.1644	3.1634	3.2123	3.1632	3.1892	3.1165	3.1477	3.1589	3.1949	3.1623	3.123	Ttf2	transcription termination factor, RNA polymerase II	U024429	NM_001013026.1	BC087733.1	MGI:1921294
Z00001766-1	3.1784	3.208	3.3655	3.0508	3.1654	3.1047	3.158	3.2236	3.1071	3.1525	3.1256	3.1304	3.1095	3.1047	2.8628	2.8664	2.8877	2.8795	2.9535	2.8821	2.8652	2.8503	2.8646	2.8583	2.8796	2.8882	2.8923	2.8796	Entpd1	ectonucleoside triphosphate diphosphohydrolase 1	U019438	NM_009848.2	AK028625.1	MGI:102805
Z00001769-1	4.3195	4.3718	4.2812	4.1468	3.901	4.0945	4.0324	3.8173	3.8113	3.7292	3.6327	3.777	3.6185	3.7005	3.1951	3.2889	3.1057	3.3853	3.0942	3.1574	3.1673	3.1002	3.0414	3.126	3.2755	3.1514	3.169	3.0679	D9Ucla1	DNA segment, Chr 9, University of California at Los Angeles 1	U030757	NM_178644.2	BC025514.1	MGI:94852
Z00001778-1	3.1807	3.131	3.1719	3.0835	3.121	3.0381	2.9992	2.9425	2.953	3.0098	2.9266	3.0056	3.0169	3.0781	3.42	3.5961	3.5202	3.4881	3.4713	3.4762	3.4006	3.503	3.4875	3.3761	3.4278	3.3844	3.4729	3.5299	Sitpec	signaling intermediate in Toll pathway-evolutionarily conserved	U030602	NM_012029.1	BC004583.1	MGI:1349469
Z00001782-1	2.7738	2.7204	2.7997	2.7355	2.7735	2.7508	2.7593	2.7673	2.738	2.7549	2.7515	2.7435	2.8618	2.9018	2.9167	2.9615	2.897	2.8745	2.9481	2.955	2.9467	2.9255	2.899	3.0453	2.9629	2.966	3.0315	2.9592	Tmem24	transmembrane protein 24	U030767	NM_027909.1	BC035271.1	MGI:1919014
Z00001783-1	3.9402	3.9283	3.8603	3.9941	3.8975	3.9332	3.9216	3.8859	3.8863	3.9672	4.0695	3.9041	4.2399	3.9487	3.6805	3.7307	3.7046	3.8028	3.719	3.6991	3.6766	3.7254	3.6306	3.6081	3.7798	3.7169	3.6232	3.6908	Crlf3	cytokine receptor-like factor 3	U033158	NM_018776.1	BC004780.1	MGI:1860086
Z00001800-1	3.0786	3.1191	3.1649	3.0941	3.0652	3.0517	3.0224	3.0212	3.028	3.0293	2.9355	3.0593	2.9331	2.9955	2.8893	2.9357	2.9093	2.9746	2.8597	2.8834	2.8961	2.8525	2.8783	2.8274	2.9249	2.9358	2.8822	2.8397	4633402N23Rik	RIKEN cDNA 4633402N23 gene	U032349	NM_025716.1	BC014757.1	MGI:1913951
Z00001815-1	4.5303	4.5556	4.4902	4.5354	4.5057	4.4514	4.3811	4.4262	4.4664	4.3608	4.2631	4.3841	4.2908	4.2458	4.9838	5.0602	5.0042	4.9632	5.0523	5.0379	5.0052	4.949	5.0026	5.0274	5.0433	4.9971	5.0429	4.9511	Pmpcb	peptidase (mitochondrial processing) beta	U005339	XM_131914.6	BC038321.1	MGI:1920328
Z00001841-1	3.057	3.0725	3.0069	3.0029	2.9682	2.9854	2.9736	2.9776	2.9587	2.748	2.9715	2.9567	2.9044	3.1915	3.6469	3.5473	3.6422	3.6819	3.5025	3.4723	3.3436	3.6211	3.4769	3.3249	3.3655	3.344	3.487	3.6599	Flrt3	fibronectin leucine rich transmembrane protein 3	U023422	NM_178382.2	BC052043.1	MGI:1918686
Z00001863-1	3.4572	3.3965	3.5714	3.502	3.4548	3.3636	3.4187	3.4495	3.418	3.4024	3.4086	3.4243	3.4436	3.5226	3.4838	3.4705	3.4812	3.4458	3.4625	3.4477	3.4672	3.4805	3.4719	3.4699	3.4503	3.4728	3.5254	3.4965	Lman2	lectin, mannose-binding 2	U034812	NM_025828.2	BC055327.1	MGI:1914140
Z00001868-1	3.2853	3.3349	3.0378	3.0015	3.0075	3.0556	2.9228	2.8234	2.9319	2.8767	2.7223	2.8332	2.7649	2.8011	2.9495	2.9454	2.9637	3.0498	3.0015	2.9833	2.9982	3.0155	2.9363	2.929	2.9954	2.9576	2.9593	3.0448	Skp2	S-phase kinase-associated protein 2 (p45)	U042092	NM_013787.2	BC092236.1	MGI:1351663
Z00001871-1	4.1933	4.1061	4.1915	4.2159	4.1591	4.1347	4.093	4.0379	4.085	3.9833	3.9687	4.0057	3.9494	4.0753	3.8124	3.6808	3.6789	3.7838	3.8115	3.8151	3.804	3.7901	3.7715	3.8116	3.8435	3.8247	3.6951	3.6352	Tsn	translin	U021684	NM_011650.2	AF234179.1	MGI:109263
Z00001873-1	3.1609	3.2433	3.2329	3.2406	3.1397	3.1191	3.0985	3.1581	3.148	3.05	3.1028	3.0972	3.1214	3.1269	2.7093	2.6565	2.6464	2.8321	2.7469	2.7599	2.6669	2.6772	2.6901	2.7295	2.8343	2.7175	2.6968	2.6288	Rap2c	RAP2C, member of RAS oncogene family	U041239	NM_172413.2	BC027363.1	MGI:1919315
Z00001879-1	3.2113	3.3019	3.1784	3.2396	3.2331	3.232	3.2022	3.1944	3.1853	3.1864	3.1031	3.0894	2.8458	2.9989	2.9724	2.9005	2.8433	3.0641	3.0003	3.0016	2.9652	2.9373	2.8967	2.9734	3.0245	2.9373	2.9352	2.9887	C330018K18Rik	RIKEN cDNA C330018K18 gene	U010876		AK131936.1	MGI:2443336
Z00001889-1	2.7643	2.8694	2.6632	2.7527	2.6487	2.8332	2.8055	2.771	2.7923	2.7386	2.7651	2.7306	2.7047	2.7392	2.6215	2.5974	2.6375	2.6168	2.6557	2.6951	2.6072	2.6573	2.5993	2.5736	2.6325	2.6823	2.5528	2.5778	D130076A03Rik	RIKEN cDNA D130076A03 gene	U035433		AK084007.1	MGI:2444338
Z00001909-1	1.9139	1.8677	1.8316	1.7999	1.8595	1.7169	1.7572	1.7219	1.841	1.8727	1.7252	1.8275	1.8595	2.1245	2.459	2.4634	2.4121	2.4256	2.4733	2.4426	2.5011	2.452	2.5087	2.6356	2.5134	2.5224	2.5068	2.5527	2610207I05Rik	RIKEN cDNA 2610207I05 gene	U140505	NM_001031814.1	BC024431.1	MGI:1919742
Z00001912-1	4.0547	3.9792	4.1704	4.0215	3.9318	3.9817	4.0193	3.9909	3.803	3.8314	3.9028	3.9798	3.7702	3.7321	4.4052	4.4633	4.4942	4.4031	4.4593	4.4798	4.4687	4.4212	4.4589	4.417	4.431	4.4627	4.4253	4.3871	Zfp297	zinc finger protein 297	U017832	NM_020625.2	BC052154.1	MGI:1931870
Z00001914-1	3.0626	3.0394	3.022	2.9735	2.9598	2.9951	2.9248	2.8551	2.9574	2.9221	2.831	2.9171	2.7761	2.9771	3.698	3.6658	3.6009	3.5799	3.6197	3.6296	3.6251	3.6828	3.5851	3.6341	3.5852	3.5959	3.6665	3.6587	Lig3	ligase III, DNA, ATP-dependent	U043205	NM_010716.2	BC049240.1	MGI:109152
Z00001916-1	2.9978	2.9446	2.988	2.9825	2.9871	3.0868	3.0642	3.0439	3.0058	2.9558	2.9811	2.9866	2.949	3.0069	2.5493	2.5757	2.6115	2.6343	2.6428	2.6248	2.6137	2.6159	2.5867	2.5687	2.6309	2.5828	2.5156	2.5529	Tbn	taube nuss	U037883	NM_022015.2	BC023756.1	MGI:1926879
Z00001917-1	4.2381	4.1768	4.0761	4.0611	4.0313	4.108	3.9833	3.8516	3.992	3.8931	3.8308	3.9061	3.7697	3.7846	4.4768	4.5059	4.4702	4.3768	4.4745	4.4693	4.494	4.4627	4.4921	4.4195	4.4373	4.466	4.4494	4.401	Zfp41	zinc finger protein 41	U016350	NM_011759.1	BC053927.1	MGI:99186
Z00001928-1	3.2521	3.3213	3.2089	3.1865	3.0821	3.1821	3.0293	3.0348	3.1456	3.1174	3.0769	3.0714	3.0257	3.0909	3.0018	3.0111	3.0206	3.0692	3.0567	3.0458	3.0045	2.9998	3.0266	2.9613	3.0642	3.0224	2.9669	2.9871	Gfpt2	glutamine fructose-6-phosphate transaminase 2	U012539	NM_013529.1	BC031928.1	MGI:1338883
Z00001929-1	3.0473	3.1774	3.0732	3.0727	3.0847	3.0852	3.1731	3.1781	3.1711	3.2053	3.2088	3.0947	3.2219	3.159	3.26	3.266	3.2288	3.2216	3.2072	3.2179	3.2187	3.2445	3.2306	3.2356	3.2167	3.2275	3.2361	3.2339	Dnajc16	DnaJ (Hsp40) homolog, subfamily C, member 16	U025733	NM_172338.1	BC046424.1	MGI:2442146
Z00001939-1	3.69	3.6162	3.766	3.7206	3.6132	3.491	3.5584	3.6293	3.515	3.4756	3.4607	3.566	3.4295	3.4689	3.9234	3.9106	3.9234	3.9479	3.8688	3.919	3.889	3.9079	3.8632	3.844	3.8241	3.8763	3.836	3.917	Afg3l1	AFG3(ATPase family gene 3)-like 1 (yeast)	U009941	NM_054070.2	BC043320.1	MGI:1928277
Z00001943-1	3.7863	3.6714	3.8019	3.7392	3.77	3.6969	3.7152	3.8043	3.7271	3.6248	3.6631	3.7258	3.5997	3.7838	3.4117	3.4136	3.3853	3.4573	3.3991	3.3717	3.3997	3.4117	3.3641	3.4184	3.4844	3.4026	3.4405	3.4027	6720456H20Rik	RIKEN cDNA 6720456H20 gene	U015554	NM_172600.2	BC046454.1	MGI:2443219
Z00001946-1	-9999	-9999	-9999	3.3189	-9999	3.3448	-9999	3.0951	-9999	3.048	-9999	3.1674	-9999	3.1425	3.9148	3.9326	3.9154	3.8031	3.9605	3.9821	3.9083	3.8866	3.9041	3.8912	3.9113	3.948	3.9268	3.8309	BC088983	cDNA sequence BC088983	U029838	NM_001009951.1	BC088983.1	MGI:3525111
Z00001949-1	3.4906	3.4841	3.5116	3.3391	3.4693	3.3229	3.2256	3.2473	3.298	3.2763	3.2044	3.3098	3.2287	3.2686	3.5727	3.6594	3.6373	3.5219	3.5823	3.6425	3.6046	3.536	3.6215	3.5843	3.5472	3.5925	3.6374	3.6127	2510038A11Rik	RIKEN cDNA 2510038A11 gene	U036422	NM_175109.3	BC038691.1	MGI:1913788
Z00001961-1	3.658	3.5394	3.7183	3.5398	3.7396	3.626	3.6009	3.5837	3.6242	3.6415	3.6502	3.7587	3.6368	3.7194	3.1817	3.1572	3.1503	3.3529	3.2492	3.2365	3.1651	3.2397	3.2342	3.2217	3.3747	3.2969	3.2453	3.1647	Cgnl1	cingulin-like 1	U031071	NM_026599.4	BC026522.1	MGI:1915428
Z00001966-1	2.9415	2.9718	2.7878	2.9528	2.9442	3.0528	3.3239	3.082	3.1453	3.0367	3.1189	3.0091	2.9255	3.2062	2.8139	2.76	2.7904	2.7574	2.8248	2.7507	2.7475	2.8019	2.7713	2.7381	2.8098	2.8275	2.7205	2.753	Pla2g2f	phospholipase A2, group IIF	U025690	NM_012045.2	AK029254.1	MGI:1349661
Z00001968-1	3.0578	3.1782	3.1605	3.1536	3.2837	3.2816	3.2602	3.3007	3.1336	3.1356	3.3221	3.0994	3.1016	3.1372	2.5583	2.4401	2.345	2.5795	2.4932	2.4393	2.5041	2.4993	2.5586	2.7229	2.6223	2.5487	2.6721	2.592	Art4	ADP-ribosyltransferase 4	U027977	NM_026639.1	BC046306.1	MGI:1202710
Z00001979-1	4.9169	4.895	4.8281	4.8186	4.8709	4.8132	4.6948	4.7016	4.8146	4.8078	4.661	4.7624	4.7204	5.1045	4.8965	4.8448	4.8272	4.8861	4.8753	4.8547	4.8257	4.8049	4.8429	4.9014	4.8868	4.8624	4.8672	4.7293	Hspa5	heat shock 70kD protein 5 (glucose-regulated protein)	U042281	NM_022310.2	BC050927.1	MGI:95835
Z00001984-1	4.3431	4.3188	4.5312	4.4277	4.3228	4.3252	4.3742	4.3746	4.304	4.3035	4.2897	4.3705	4.3334	4.3183	4.5264	4.6101	4.5806	4.5708	4.5481	4.6159	4.559	4.5423	4.542	4.5293	4.5604	4.5556	4.5491	4.5724	AI462493	expressed sequence AI462493	U038782	XM_887080.1	BC029863.1	MGI:2147553
Z00001990-1	3.2601	3.2095	3.293	3.2979	3.2124	3.2048	3.2671	3.2622	3.1965	3.2431	3.2048	3.1999	3.1306	3.1846	2.8325	2.8518	2.8425	2.9151	2.7964	2.8587	2.8612	2.8784	2.8359	2.8752	2.8808	2.9485	2.8788	2.8524	Srd5a2l	steroid 5 alpha-reductase 2-like	U005698	NM_020611.3	AK075635.1	MGI:1930252
Z00001998-1	3.5945	3.5904	3.6109	3.5835	3.5734	3.5539	3.4782	3.5327	3.5754	3.5129	3.5248	3.5868	3.5582	3.5777	3.7146	3.7183	3.702	3.6282	3.7331	3.7274	3.6812	3.6622	3.6545	3.6702	3.7165	3.6863	3.6517	3.5706	Tmem33	transmembrane protein 33	U005652	NM_028975.3	BC016570.1	MGI:1915128
Z00002002-1	2.9291	2.8531	2.777	2.7817	2.8155	2.8108	2.7849	2.6647	2.698	2.5337	2.6419	2.7644	2.6437	2.8511	2.6888	2.6589	2.6396	2.7275	2.7134	2.6573	2.656	2.6853	2.6956	2.6604	2.6884	2.6575	2.6722	2.6428	5330427D05Rik	RIKEN cDNA 5330427D05 gene	U042442	XM_485258.2	BC051460.1	MGI:2442208
Z00002007-1	2.1699	2.2225	2.3681	2.2062	2.206	2.3009	2.295	2.3583	2.2352	2.4513	2.4455	2.3823	2.3309	2.2281	2.0794	2.0906	2.0106	2.0326	1.998	1.9802	2.0798	2.1622	1.9847	2.053	2.0304	1.9922	2.0837	2.1087	Apob48r	apolipoprotein B48 receptor	U008772	NM_138310.1	BC030718.1	MGI:2176230
Z00002009-1	2.9851	3.0358	3.0263	2.9034	3.0086	3.0576	2.9699	3.0133	3.0436	3.0312	3.0695	3.082	3.1082	2.992	2.917	2.9843	2.9547	2.9796	2.9164	2.9823	2.9074	2.9175	2.9257	2.8834	2.8714	2.8911	2.9182	2.9239	Tspan7	tetraspanin 7	U019701	NM_019634.2	BC026516.1	MGI:1298407
Z00002018-1	3.736	3.7183	3.7224	3.7169	3.6967	3.7032	3.7629	3.7356	3.7533	3.792	3.8076	3.8131	3.8046	3.708	3.9907	3.9963	3.9668	3.9867	3.9506	4.0004	3.9215	3.9179	4.0504	3.9722	3.9721	3.9298	3.9634	3.9548	Zmym3	zinc finger, MYM-type 3	U039578	NM_019831.1	BC050131.1	MGI:1927231
Z00002037-1	-9999	-9999	-9999	2.4632	-9999	2.4669	-9999	2.4293	-9999	2.4012	-9999	2.4735	-9999	2.5878	4.5007	4.5279	4.5236	4.5392	4.4883	4.4502	4.5079	4.5165	4.4618	4.4946	4.4905	4.4787	4.4435	4.4898	Hsd3b6	hydroxysteroid dehydrogenase-6, delta-3-beta	U024419	NM_013821.2	BC053501.1	MGI:109598
Z00002044-1	3.1312	2.7938	3.0792	3.1266	3.0434	2.9294	2.7998	2.8793	2.9704	2.7841	2.6934	2.646	2.564	2.819	2.7841	2.6372	2.6091	2.6355	2.7146	2.7337	2.8298	2.7494	2.6762	2.7238	2.8413	2.7661	2.5677	2.5917	Myo6	myosin VI	U043014	NM_008662.1	AK135310.1	MGI:104785
Z00002050-1	3.2721	3.1788	3.2154	3.205	3.2976	3.1946	3.1525	3.1517	3.1302	3.131	3.1025	3.2024	3.1991	3.2935	3.6847	3.6454	3.6432	3.5652	3.6742	3.6362	3.718	3.7138	3.6966	3.6494	3.6358	3.6554	3.6972	3.7866	Trim39	tripartite motif protein 39	U037769	NM_024468.1	AB046382.1	MGI:1890659
Z00002054-1	3.262	3.3461	3.1681	3.2442	3.312	3.3646	3.3247	3.3343	3.2941	3.2659	3.2899	3.2803	3.2538	3.0297	2.5332	2.5432	2.4111	2.5723	2.5248	2.5447	2.4604	2.4224	2.4613	2.4864	2.4929	2.4504	2.4036	2.3834	1110007A13Rik	RIKEN cDNA 1110007A13 gene	U029325	NM_145955.2	BC038342.1	MGI:1920977
Z00002060-1	2.2581	2.2533	2.6235	2.6971	2.7711	2.259	2.5438	2.5891	2.7495	3.0094	2.7151	2.6698	2.3898	2.301	2.6617	2.6952	2.6744	2.8382	2.7377	2.8002	2.7891	2.7048	2.8729	2.8043	2.8535	2.8045	2.7935	2.7796	F10	coagulation factor X			BC050219.1	MGI:103107
Z00002061-1	3.2263	3.1744	3.2127	3.1764	3.1917	3.1913	3.2919	3.1891	3.2165	3.2452	3.3078	3.3266	3.4454	3.4458	3.1571	3.1553	3.1605	3.1505	3.1341	3.1384	3.1396	3.1678	3.1895	3.1678	3.1358	3.1625	3.1452	3.1981	Svep1	sushi, von Willebrand factor type A, EGF and pentraxin domain containing 1	U025112	NM_022814.1	BC008135.1	MGI:1928849
Z00002071-1	3.1266	3.0404	3.2571	3.1855	3.1154	2.9949	3.0033	3.0875	2.9737	2.9955	2.8957	3.0549	2.9892	2.9674	2.9369	3.0506	3.0281	3.0789	2.9649	3.0376	2.9597	2.9665	2.9467	2.9627	3.0251	3.0101	2.9927	2.9251	Gcat	glycine C-acetyltransferase (2-amino-3-ketobutyrate-coenzyme A ligase)	U016418	NM_013847.2	BC024107.1	MGI:1349389
Z00002093-1	2.6459	2.6067	2.717	2.5684	2.5479	2.622	2.6048	2.5585	2.5047	2.51	2.5244	2.579	2.5051	2.4998	2.3385	2.3338	2.3561	2.3204	2.2501	2.289	2.3851	2.4019	2.2054	2.2959	2.1287	2.3169	2.4181	2.3569	Capn5	calpain 5	U028880	NM_007602.2	AK139476.1	MGI:1100859
Z00002099-1	2.8967	2.919	2.9825	2.9391	2.8763	2.7556	2.8752	2.9277	2.8921	2.9355	2.9778	3.1343	3.1165	3.0282	2.8348	2.8308	2.7936	2.7781	2.7502	2.7888	2.7715	2.7917	2.7455	2.7059	2.6894	2.7537	2.6868	2.7071	Egln3	EGL nine homolog 3 (C. elegans)	U033945	NM_028133.1	BC058278.1	MGI:1932288
Z00002100-1	3.3553	3.3433	3.3829	3.3586	3.3428	3.4168	3.2789	3.2941	3.3006	3.2855	3.2177	3.3374	3.2766	3.2355	3.9686	3.991	3.9837	3.9074	4.0286	4.0289	4.0195	4.0166	3.9808	4.0087	4.0059	4.0269	3.9937	3.9554	4933424B01Rik	RIKEN cDNA 4933424B01 gene	U028034	NM_138757.1	BC005696.1	MGI:1918427
Z00002108-1	2.6334	2.5583	2.626	2.6327	2.6091	2.5779	2.5689	2.4806	2.4774	2.4707	2.4196	2.4569	2.4173	2.662	2.4916	2.4606	2.4417	2.4195	2.4705	2.4909	2.5228	2.5513	2.5049	2.4648	2.5295	2.4969	2.4648	2.5883	Wdr4	WD repeat domain 4	U037651		AK035125.1	MGI:1889002
Z00002110-1	-9999	-9999	-9999	2.8444	-9999	2.7821	-9999	2.6604	-9999	2.7558	-9999	2.7237	-9999	2.8153	2.9571	2.997	2.996	3.0379	2.9656	2.9968	2.9664	2.9954	2.9049	2.9193	2.9951	2.9713	2.9611	2.956	Jarid1d	jumonji, AT rich interactive domain 1D (Rbp2 like)	U142654	NM_011419.2	BC059077.1	MGI:99780
Z00002112-1	3.3958	3.3646	3.2856	3.355	3.443	3.4426	3.3516	3.3914	3.3782	3.3572	3.3747	3.3503	3.3299	3.3303	2.6476	2.5797	2.5481	2.6712	2.6383	2.7134	2.658	2.648	2.6167	2.6086	2.708	2.6769	2.6196	2.6063	D630014A15Rik	RIKEN cDNA D630014A15 gene	U029532		BC029772.1	MGI:2442502
Z00002113-1	2.1506	2.31	2.2948	2.2139	2.31	2.2108	2.1887	2.246	2.2677	2.2104	2.17	2.3571	2.1241	2.5604	2.3507	2.3779	2.3923	2.3179	2.4319	2.3524	2.3509	2.3464	2.2699	2.3223	2.3445	2.3949	2.2438	2.226	5730467H21Rik	RIKEN cDNA 5730467H21 gene	U026415	NM_175270.2	AK019966.1	MGI:1925338
Z00002119-1	3.9296	4.0433	3.9632	3.9577	3.9664	4.0488	4.0537	4.0593	4.0645	4.1542	4.1493	4.0867	4.0895	4.0695	5.0421	5.1877	5.1742	5.1605	5.1107	5.0598	5.1086	5.1053	5.1343	5.163	5.1642	5.0945	5.1431	5.1708	Pwwp2	PWWP domain containing 2	U008903	XM_133936.7	AK086357.1	MGI:2142008
Z00002121-1	3.4197	3.4935	3.49	3.4232	3.4881	3.4054	3.2646	3.3471	3.4147	3.4051	3.372	3.4889	3.3949	3.4044	3.0642	3.066	2.9953	3.1967	3.135	3.0872	3.0121	2.9311	3.0941	3.1659	3.2102	3.0706	3.0814	2.9453	Mtdh	Metadherin	U016148		AK034836.1	MGI:1914404
Z00002129-1	2.8951	2.889	2.8583	2.8823	2.9654	2.9098	2.8745	2.8837	2.8963	2.8774	2.8083	2.8963	2.7974	2.7883	2.8697	2.8006	2.8122	2.8247	2.8387	2.8246	2.8284	2.8049	2.8309	2.785	2.8382	2.8468	2.8176	2.7727	Gpkow	G patch domain and KOW motifs	U019663	NM_173747.2	BC062646.1	MGI:1859610
Z00002138-1	3.9867	4.027	4.0685	3.8768	3.8087	3.8166	3.7933	3.7926	3.6787	3.6863	3.7935	3.7942	3.8932	3.7055	4.8138	4.8588	4.8595	4.9015	4.8557	4.8874	4.808	4.8264	4.8279	4.7665	4.8319	4.7859	4.8289	4.8704	0610007L01Rik	RIKEN cDNA 0610007L01 gene	U040648		BC033455.1	MGI:1918917
Z00002140-1	2.821	3.0184	2.8652	2.9482	2.9899	3.0034	3.0988	3.0853	3.185	3.1514	3.1733	3.0762	2.9989	3.1836	2.9131	2.7245	2.7534	2.8626	2.7439	2.7325	2.8393	2.8967	2.7707	2.7446	2.8241	2.8311	2.7783	2.9377	Cgn	cingulin			BC087546.1	MGI:1927237
Z00002164-1	2.5988	2.5799	2.893	2.6857	2.7051	2.6843	2.6209	2.6401	2.6709	2.6517	2.5555	2.648	2.5165	2.6826	2.4409	2.3516	2.3604	2.3647	2.3679	2.4586	2.4192	2.4495	2.2603	2.3917	2.4172	2.4683	2.4153	2.5112	Rdm1	RAD52 motif 1	U013375	NM_025654.1	BC026811.1	MGI:1913849
Z00002165-1	3.865	3.8118	3.922	3.9205	3.9911	3.9143	3.882	3.876	3.9402	3.9418	3.8208	3.9246	3.8461	3.9617	3.9833	4.0229	3.9885	3.983	3.9694	3.9739	3.9884	3.9844	4.0285	3.9771	4.0198	4.0001	3.9807	4.0358	BC010801	cDNA sequence BC010801	U011153	NM_144793.1	BC010801.1	MGI:2384782
Z00002166-1	3.8387	3.8375	3.7892	3.7533	3.8323	3.6808	3.5701	3.5883	3.7072	3.6959	3.5832	3.5946	3.5247	3.5487	3.6692	3.5935	3.5727	3.6974	3.672	3.6107	3.6398	3.6073	3.6381	3.5808	3.6995	3.6099	3.5672	3.5769	Phactr4	phosphatase and actin regulator 4	U057098	NM_175306.2	AK029356
Z00002181-1	2.4677	2.4715	2.5112	2.5026	2.446	2.7147	2.4923	2.501	2.4064	2.4899	2.5128	2.4828	2.6626	2.5525	2.2463	2.3156	2.2979	2.337	2.3059	2.2056	2.2612	2.2081	2.2388	2.3409	2.3929	2.3659	2.2496	2.1475	Ehhadh	enoyl-Coenzyme A, hydratase/3-hydroxyacyl Coenzyme A dehydrogenase	U036902	NM_023737.2	BC016899.1	MGI:1277964
Z00002183-1	3.2259	3.1654	3.1634	3.1984	3.2159	3.1809	3.1107	3.1729	3.1342	3.0921	3.0943	3.1905	3.1562	3.0406	3.3808	3.3827	3.3519	3.2844	3.3969	3.4044	3.3751	3.3544	3.3605	3.3474	3.3601	3.3805	3.3593	3.2656	2810446P07Rik	RIKEN cDNA 2810446P07 gene	U015075	NM_175187.3	BC037611.1	MGI:1919995
Z00002185-1	2.568	2.5893	2.6533	2.5435	2.4638	2.5829	2.4992	2.4745	2.3738	2.396	2.4741	2.4519	2.51	2.5601	3.6109	3.6213	3.5417	3.5411	3.6065	3.5687	3.5659	3.6027	3.6428	3.5852	3.5565	3.5853	3.6874	3.7409	Gpr19	G protein-coupled receptor 19	U027958	NM_008157.1	BC021648.1	MGI:892973
Z00002188-1	3.5362	3.4285	3.4698	3.4952	3.5237	3.501	3.3986	3.4128	3.4416	3.4407	3.4162	3.4171	3.4923	3.3599	3.3163	3.3081	3.2815	3.2877	3.3138	3.3004	3.321	3.3145	3.3052	3.2596	3.2935	3.3322	3.269	3.2669	5630401D06Rik	RIKEN cDNA 5630401D06 gene	U191991		AK017469.1	MGI:1918687
Z00002197-1	3.0791	3.0198	3.2444	3.0117	3.195	3.1836	3.0126	3.1279	3.0781	2.9721	2.993	3.0043	2.9493	3.0285	4.0107	3.9809	3.9478	3.7954	4.0921	3.9558	4.0763	3.9494	4.0598	4.1181	3.9981	4.0056	4.0586	3.9732	6620401M08Rik	RIKEN cDNA 6620401M08 gene	U028606		AK029831.1	MGI:1922994
Z00002198-1	3.1998	3.1929	3.2801	3.106	3.177	3.0357	3.0395	3.0473	3.0721	3.0642	2.9993	3.0654	3.0487	3.0587	3.4452	3.4447	3.4671	3.4871	3.4867	3.4697	3.4036	3.52	3.4618	3.4519	3.4626	3.4519	3.5302	3.5695	Fbxo42	F-box protein 42	U042590	NM_172518.2	BC003960.1	MGI:1924992
Z00002215-1	3.3436	3.3244	3.3117	3.2248	3.1843	3.2259	3.2716	3.2807	3.1368	3.1566	3.1419	3.1328	3.2145	3.1246	3.3279	3.3468	3.3514	3.3893	3.3309	3.3308	3.3259	3.3371	3.3496	3.2928	3.3652	3.3341	3.3347	3.3302	1110012J17Rik	RIKEN cDNA 1110012J17 gene			AK051750.1	MGI:1915867
Z00002240-1	2.9239	3.0107	2.9842	2.9144	2.9274	2.9469	2.8169	2.7974	2.8908	2.7555	2.821	2.8456	2.8653	2.8918	3.0636	3.0198	3.0698	3.0865	3.1982	3.2003	3.1228	3.1165	3.335	3.1179	3.1153	3.1693	3.2701	3.1322	Pde1b	phosphodiesterase 1B, Ca2 -calmodulin dependent	U016741	NM_008800.1	BC058531.1	MGI:97523
Z00002270-1	2.3235	2.3008	2.2256	2.1994	2.266	2.3057	2.3864	2.3089	2.2829	2.3375	2.4452	2.3044	2.3632	2.3895	2.6058	2.6529	2.5688	2.6099	2.5803	2.5725	2.6879	2.5612	2.6197	2.7626	2.6233	2.6616	2.6946	2.7072	Flt4	FMS-like tyrosine kinase 4	U012536	NM_008029.1	L07296.1	MGI:95561
Z00002279-1	3.1991	3.2576	3.0907	3.1742	3.3086	3.2555	3.2572	3.2564	3.2854	3.2862	3.3246	3.2079	3.2675	3.2779	2.9812	2.9988	3.0118	2.9716	3.0944	2.9973	2.976	3.0033	3.0377	2.9632	3.0385	3.0011	3.0011	2.9711	Zmynd19	zinc finger, MYND domain containing 19	U001471	NM_026021.1	AJ409150
Z00002282-1	3.0642	3.0295	3.0576	3.0372	3.1631	3.1015	2.9991	2.9604	3.067	3.1941	2.9418	2.9683	2.9222	2.9426	3.6761	3.6322	3.6532	3.6953	3.6814	3.6796	3.6445	3.6001	3.723	3.7091	3.681	3.6915	3.7091	3.6815	Phlpp	PH domain and leucine rich repeat protein phosphatase	U042196	XM_129968.3	BC022703.1	MGI:2138327
Z00002298-1	3.4298	3.4292	3.6444	3.5639	3.5997	3.5523	3.518	3.5994	3.521	3.4937	3.5432	3.5705	3.4936	3.6784	2.9732	2.9884	2.9646	3.2354	3.0087	3.0186	3.0411	3.0422	3.0462	3.0982	3.1633	3.0346	3.066	3.0796	Sft2d2	SFT2 domain containing 2	U021989	NM_145512.2	BC039965.1	MGI:1917362
Z00002299-1	-9999	-9999	-9999	2.5901	-9999	2.6924	-9999	2.57	-9999	2.6137	-9999	2.5903	-9999	2.4915	2.7581	2.677	2.6448	2.6944	2.7736	2.7259	2.7496	2.7112	2.7997	2.8909	2.7366	2.7494	2.8287	2.8731	C130022M03Rik	RIKEN cDNA C130022M03 gene	U016077		AK047371.1	MGI:2444779
Z00002301-1	3.7849	3.8203	3.6661	3.8256	3.8316	3.896	3.973	3.9087	3.9307	3.997	4.0044	3.9064	4.0462	3.9156	3.7983	3.7801	3.786	3.7734	3.7807	3.7823	3.7863	3.8129	3.7543	3.726	3.7759	3.7996	3.6728	3.7484	Rpusd2	RNA pseudouridylate synthase domain containing 2	U002295	NM_173450.1	AK035752.1	MGI:1918066
Z00002318-1	3.7459	3.7408	3.7806	3.6999	3.6557	3.685	3.555	3.5257	3.5748	3.445	3.5208	3.6136	3.4651	3.5618	3.78	3.7811	3.7624	3.6602	3.7833	3.7877	3.7704	3.7374	3.7305	3.7739	3.7821	3.808	3.7432	3.6833	Mnat1	menage a trois 1	U014074	NM_008612.1	AK008134.1	MGI:106207
Z00002330-1	3.5535	3.6119	3.6001	3.6098	3.6594	3.6498	3.489	3.5052	3.6121	3.4516	3.4958	3.5255	3.4993	3.4429	3.6867	3.5873	3.5296	3.634	3.7018	3.6396	3.6776	3.5815	3.6741	3.6913	3.6729	3.6559	3.648	3.5407	Arid4b	AT rich interactive domain 4B (Rbp1 like)	U014560	NM_194262.1	AK034400.1	MGI:2137512
Z00002345-1	3.6233	3.4606	3.5876	3.3949	3.694	3.5591	3.4724	3.4906	3.4924	3.4743	3.3824	3.4252	3.2754	3.4837	2.6129	2.586	2.4898	2.9044	2.638	2.5499	2.7598	2.5564	2.541	2.7413	2.7984	2.6399	2.6546	2.5662	Dmd	dystrophin, muscular dystrophy	U019989	NM_007868.1	AK036936.1	MGI:94909
Z00002374-1	2.6378	2.5032	2.6243	2.5294	2.5364	2.4424	2.55	2.5868	2.4352	2.3983	2.4511	2.5016	2.4779	2.5891	2.3664	2.3303	2.3914	2.3592	2.3771	2.3288	2.2664	2.3258	2.2533	2.2613	2.2042	2.2871	2.2944	2.5466	Nrarp	Notch-regulated ankyrin repeat protein	U001476	NM_025980.1	BC048088.1	MGI:1914372
Z00002383-1	3.9682	3.8862	4.0546	3.9096	3.9921	3.8247	3.8484	3.8664	3.8658	3.8478	3.6617	3.8324	3.6277	3.7911	3.9244	3.8824	3.8878	3.9165	3.9337	3.9146	3.9434	3.9503	3.9343	3.8921	3.9185	3.9194	3.9042	3.9776	Ptpn23	protein tyrosine phosphatase, non-receptor type 23	U031364	XM_135197.7	BC006582.1	MGI:2144837
Z00002385-1	3.8687	3.8359	3.8348	3.8464	3.8621	3.7757	3.7327	3.7594	3.8072	3.7663	3.7012	3.7362	3.7543	3.7427	3.7886	3.7758	3.7155	3.8261	3.7926	3.7532	3.7563	3.7732	3.7464	3.7626	3.8049	3.7583	3.7337	3.7637	Cdc37l1	cell division cycle 37 homolog (S. cerevisiae)-like 1	U019337	NM_025950.1	BC031761.1	MGI:1914322
Z00002392-1	3.1766	3.1443	3.1907	3.1119	2.9922	3.1149	3.0767	3.0099	2.9688	2.8831	2.906	2.9916	2.8851	2.9519	3.2281	3.3172	3.3023	3.3045	3.2343	3.3115	3.3328	3.2764	3.3483	3.2677	3.2676	3.2939	3.3368	3.3817	Top1mt	DNA topoisomerase 1, mitochondrial	U036306	NM_028404.1	AF362952.1	MGI:1920210
Z00002407-1	3.3183	3.3541	3.3344	3.3051	3.3184	3.3408	3.2928	3.2816	3.2759	3.19	3.1912	3.2023	3.1319	3.2701	3.3013	3.2702	3.2632	3.3165	3.2835	3.2913	3.2525	3.2793	3.329	3.3232	3.2966	3.2865	3.2963	3.3259	Wiz	widely-interspaced zinc finger motifs	U037664	NM_011717.2	BC053035.1	MGI:1332638
Z00002410-1	3.2614	3.2213	3.3228	3.2528	3.3188	3.2708	3.1494	3.1974	3.2033	3.15	3.1589	3.2295	3.1293	3.2336	2.4919	2.3793	2.4114	2.5828	2.4719	2.5199	2.4888	2.4881	2.3698	2.4386	2.4426	2.4242	2.4166	2.4838	2610020O08Rik	RIKEN cDNA 2610020O08 gene	U019791	NM_025937.2	AK038344.1	MGI:1914300
Z00002411-1	3.6701	3.6137	3.5949	3.5541	3.5453	3.5421	3.2938	3.3523	3.4185	3.4216	3.3064	3.4217	3.2979	3.2417	4.1179	4.1687	4.1474	4.0289	4.2025	4.1442	4.0976	4.0938	4.1029	4.0877	4.1128	4.1042	4.1181	4.0205	Mrps31	mitochondrial ribosomal protein S31	U009168	NM_020560.1	BC006764.1	MGI:1913153
Z00002418-1	2.5414	2.5307	2.6446	2.6383	2.6266	2.6015	2.5955	2.6293	2.5673	2.5736	2.5789	2.5287	2.4587	2.6104	2.2827	2.2591	2.3209	2.3487	2.3932	2.3019	2.3346	2.2665	2.2079	2.199	2.3871	2.3706	2.1715	2.2624	Fbxl17	F-box and leucine-rich repeat protein 17	U037995		XM_925135.1	MGI:1354704
Z00002420-1	3.5082	3.5127	3.6023	3.5034	3.449	3.5373	3.5171	3.4759	3.4894	3.4775	3.5384	3.552	3.5466	3.5585	3.3968	3.4054	3.53	3.4572	3.4598	3.4243	3.5351	3.5415	3.5252	3.3909	3.3872	3.4469	3.4754	3.5912	Arhgef10l	Rho guanine nucleotide exchange factor (GEF) 10-like	U025711	NM_172415.2	BC021843.1	MGI:1920004
Z00002421-1	3.4859	3.4354	3.4849	3.4599	3.4986	3.3879	3.3708	3.4101	3.4257	3.4048	3.3939	3.4236	3.3733	3.3942	3.9703	3.9438	3.9622	3.8855	3.9904	3.9325	3.9728	3.9628	3.9532	3.9125	3.9569	3.9718	3.9277	3.896	Akap10	A kinase (PRKA) anchor protein 10	U032897	NM_019921.2	BC026451.1	MGI:1890218
Z00002424-1	3.7019	3.8905	3.6813	3.7656	3.7933	3.8813	4.0163	4.0024	4.065	4.0789	4.0967	3.9811	4.1234	3.9907	3.9573	3.9622	3.9653	3.8557	3.8803	3.8666	3.859	3.8566	3.981	3.9749	3.8916	3.9341	3.933	3.9023	Wdtc1	WD and tetratricopeptide repeats 1	U025616	NM_199306.1	BC034833.1	MGI:2685541
Z00002435-1	2.7516	2.7622	2.7137	2.7199	2.6815	2.7493	2.5989	2.5265	2.581	2.5622	2.5167	2.5105	2.4839	2.4982	3.5576	3.583	3.5832	3.6405	3.5822	3.6065	3.5606	3.6138	3.6356	3.6392	3.5645	3.6102	3.6161	3.6917	Eya3	eyes absent 3 homolog (Drosophila)	U004903	NM_010166.2	BC023233.1	MGI:109339
Z00002439-1	3.1055	3.0083	2.7198	2.8849	2.9244	2.9711	3.0648	3.0393	3.0994	3.1249	3.2321	2.9743	3.2842	3.0759	2.7034	2.7589	2.6923	2.6828	2.7513	2.6229	2.6915	2.6889	2.628	2.7227	2.7027	2.6739	2.6472	2.7267	Cecr2	cat eye syndrome chromosome region, candidate 2 homolog (human)	U007344	XM_204234.5	AK048664.1	MGI:1923799
Z00002444-1	4.0621	4.0585	3.9624	3.9815	3.9668	3.9476	3.8974	3.8746	3.8612	3.7397	3.662	3.8668	3.634	3.9079	3.5293	3.5459	3.57	3.719	3.5499	3.5556	3.5211	3.5596	3.5763	3.5308	3.6354	3.566	3.5204	3.559	Enah	enabled homolog (Drosophila)	U022160		AK076131.1	MGI:108360
Z00002447-1	2.6681	2.6572	2.6433	2.6626	2.573	2.6419	2.5505	2.5491	2.6151	2.5606	2.638	2.6395	2.7168	2.6478	2.72	2.774	2.7659	2.7245	2.7116	2.7151	2.7228	2.6969	2.7242	2.6889	2.6836	2.7491	2.6239	2.6086	Pcdh21	protocadherin 21	U035424	NM_130878.2	BC042454.1	MGI:2157782
Z00002458-1	2.3725	2.3126	2.3718	2.3717	2.3097	2.3119	2.3244	2.3235	2.322	2.3221	2.2925	2.3401	2.3419	2.3112	2.6349	2.6184	2.6246	2.6167	2.541	2.663	2.6373	2.56	2.6949	2.7399	2.6018	2.6033	2.7066	2.7785	Man1b1	mannosidase, alpha, class 1B, member 1	U001486	NM_001029983.1	BC006645.1	MGI:2684954
Z00002471-1	3.8369	3.6855	3.8027	3.8398	3.8278	3.6804	3.6101	3.6368	3.6663	3.6243	3.5408	3.5142	3.6226	3.6748	3.6809	3.5293	3.4743	3.5141	3.6358	3.6226	3.6915	3.6892	3.6675	3.5986	3.6328	3.6865	3.571	3.4905	Ankrd11	ankyrin repeat domain 11	U030366	XM_134514.5	BC005576.1	MGI:1924337
Z00002473-1	3.0702	3.0443	3.1559	3.113	2.9948	3.0189	3.0937	3.0696	2.9717	2.9303	2.9538	3.0221	2.9696	3.0949	3.825	3.7982	3.8079	3.775	3.7462	3.8179	3.7422	3.7719	3.8168	3.8302	3.8119	3.8087	3.8993	3.8956	Cpt1c	carnitine palmitoyltransferase 1c	U123195	NM_153679.1	BC043460.1	MGI:2446526
Z00002480-1	3.4664	3.3707	3.4517	3.4793	3.4036	3.3759	3.2858	3.3271	3.3288	3.2473	3.2614	3.1875	3.2399	3.2713	3.9011	3.8144	3.7627	3.6867	3.9445	3.93	3.993	3.984	3.9184	3.8901	3.8759	3.932	3.7929	3.7673	Topors	topoisomerase I binding, arginine/serine-rich	U024955	NM_134097.2	BC019421.1	MGI:2146189
Z00002484-1	2.7377	2.6506	2.7704	2.6552	2.6783	2.6284	2.6266	2.6573	2.6012	2.8094	2.6986	2.6679	2.7311	2.7847	2.9837	2.963	2.9518	3.0145	2.9695	2.9527	3.0216	3.0068	3.0214	3.0416	2.943	3.0449	3.0113	3.006	6330416G13Rik	RIKEN cDNA 6330416G13 gene	U004411	NM_144905.2	BC022599.1	MGI:1913920
Z00002490-1	4.4465	4.3069	4.1506	4.1033	4.0952	4.1425	4.2957	3.4016	4.1767	3.8308	3.5563	3.8163	3.7689	3.9233	3.3415	3.3464	3.2878	3.4858	3.4325	3.3705	3.3134	3.3193	3.3919	3.4456	3.5043	3.3357	3.3285	3.3914	Inhbb	inhibin beta-B	U021694	NM_008381.1	BC024067.1	MGI:96571
Z00002515-1	3.2374	3.233	3.3132	3.3561	3.2644	3.2448	3.3268	3.3206	3.2366	3.3244	3.3177	3.2841	3.3268	3.3331	3.6342	3.5743	3.561	3.5161	3.5556	3.5785	3.5495	3.5542	3.5634	3.5367	3.5197	3.5357	3.586	3.5564	Rnf123	ring finger protein 123	U031328	NM_032543.1	BC057082.1	MGI:2148796
Z00002531-1	2.8156	2.7383	2.9093	2.7889	2.8239	2.6839	2.6164	2.7185	2.6777	2.5756	2.5432	2.7184	2.597	2.7369	3.8966	3.8321	3.9017	3.8094	3.7993	3.9676	3.9797	3.8832	3.9872	3.8706	3.8416	3.8884	3.9295	3.9277	Ift140	intraflagellar transport 140 homolog (Chlamydomonas)	U017662	NM_134126.2	BC009019.1	MGI:2146906
Z00002535-1	3.5834	3.5664	3.6875	3.6064	3.4788	3.525	3.4827	3.6079	3.4532	3.6265	3.6651	3.6189	3.6685	3.5092	2.6374	2.6001	2.6258	2.9587	2.6178	2.659	2.5809	2.717	2.572	2.4875	2.6648	2.6203	2.5554	2.6697	Mical1	microtubule associated monoxygenase, calponin and LIM domain containing 1	U011433	NM_138315.1	BC021477.1	MGI:2385847
Z00002563-1	2.254	2.2281	2.1832	2.1755	2.2289	2.2159	2.1657	2.2192	2.1348	2.2916	2.2283	2.236	2.3446	2.2702	2.7977	2.7449	2.7374	2.9932	2.7605	2.697	2.7479	2.781	2.7566	2.7779	2.8858	2.8447	2.8206	2.8274	C78409	expressed sequence C78409	U032326	NM_177615.2	BC089587.1	MGI:2143920
Z00002572-1	3.6694	3.6801	3.7116	3.6827	3.7166	3.7002	3.5825	3.4946	3.5818	3.5982	3.393	3.5707	3.2304	3.4733	3.5032	3.438	3.4301	3.6848	3.5852	3.4984	3.5416	3.565	3.5268	3.5196	3.6328	3.5635	3.5309	3.5495	BC023744	cDNA sequence BC023744	U093757	XM_898723.1	BC023744.1	MGI:2448533
Z00002599-1	3.3625	3.5207	3.3618	3.4127	3.4284	3.5429	3.6844	3.6336	3.6811	3.7596	3.7771	3.6898	3.7335	3.5274	4.0243	4.1024	4.1136	4.0211	4.0921	4.1752	4.099	4.1023	4.1216	4.06	4.0604	4.0419	4.1323	4.1633	BC050196	cDNA sequence BC050196	U028520	NM_201374.1	BC050196.1	MGI:2687329
Z00002600-1	3.1596	3.1936	3.2126	3.1407	3.1453	3.1429	3.1654	3.2046	3.0799	3.0909	3.1269	3.1293	3.1952	3.071	2.9624	2.9951	2.9309	3.0255	2.9561	2.9675	3.0377	3.0569	2.8804	2.9403	2.9833	2.9909	2.9156	2.9857	9430098F02Rik	RIKEN cDNA 9430098F02 gene	U012579		AK035193.1	MGI:2144233
Z00002607-1	3.9934	3.8974	3.8304	3.8342	3.7372	3.7334	3.7473	3.7115	3.6339	3.5276	3.4199	3.6382	3.4174	3.6424	3.7645	3.8881	3.862	3.7958	3.8097	3.8743	3.7775	3.8107	3.8184	3.7447	3.7926	3.7952	3.8125	3.8118	B4galt2	UDP-Gal:betaGlcNAc beta 1,4- galactosyltransferase, polypeptide 2	U025435	NM_017377.4	BC086615.1	MGI:1858493
Z00002612-1	-9999	-9999	-9999	3.4026	-9999	3.4761	-9999	3.4113	-9999	3.38	-9999	3.3963	-9999	3.4424	3.1554	3.1862	3.1766	3.1762	3.2252	3.1967	3.2067	3.2217	3.1669	3.1713	3.1928	3.2113	3.1109	3.2321	BE457698	expressed sequence BE457698	U057641		AK036289
Z00002615-1	3.0583	3.0646	3.1398	3.1143	3.1282	3.1537	3.1552	3.0909	3.1062	3.0283	3.053	3.1612	3.0175	3.124	3.0405	3.0164	2.9938	2.9674	2.9619	2.9884	3.0208	3.0294	3.0015	3.0296	2.9249	3.0261	2.9601	3.0304	BC032265	cDNA sequence BC032265	U013689		AK078838.1	MGI:2679256
Z00002624-1	2.9834	2.9536	2.9301	2.9865	2.8657	2.8954	2.8632	2.9053	2.818	2.7874	2.8694	2.8397	2.9094	2.8399	2.5346	2.5773	2.5464	2.6407	2.5879	2.6346	2.6429	2.6518	2.5343	2.5689	2.5189	2.6025	2.5836	2.6274	Helb	helicase (DNA) B	U032276	NM_080446.1	BC068140.1	MGI:2152895
Z00002627-1	3.2071	3.1368	3.0593	3.1967	3.224	3.2388	3.2718	3.2176	3.2162	3.1119	3.1499	3.1351	3.1568	3.3253	3.3111	3.2249	3.1504	3.2178	3.2281	3.1896	3.342	3.4355	3.2925	3.3111	3.2757	3.3748	3.295	3.5468	Dusp27	dual specificity phosphatase 27 (putative)	U022002	NM_001033344.1	BC059034.1	MGI:2685055
Z00002628-1	2.2933	2.2531	2.2607	2.2653	2.2017	2.1658	2.2099	2.1646	2.2035	2.199	2.1969	2.2163	2.2658	2.2703	2.914	3.0255	2.8719	2.7174	2.9417	2.7757	2.8937	2.7488	3.0147	2.9218	2.8353	2.7777	2.9044	2.9444	4930428J16Rik	RIKEN cDNA 4930428J16 gene	U019299		XM_129160.7	MGI:1921875
Z00002630-1	3.1478	3.0872	3.407	3.2928	3.1129	2.9795	3.1019	3.1615	3.0226	3.0236	3.0937	3.1431	3.1194	3.1184	2.754	2.8224	2.9098	2.9262	2.8363	2.9715	2.8522	2.866	2.7785	2.7322	2.8568	2.8229	2.71	2.7557	Loxl3	lysyl oxidase-like 3	U007069	NM_013586.2	BC011298.1	MGI:1337004
Z00002657-1	2.7116	2.7005	2.719	2.7371	2.8043	2.6428	2.6593	2.7036	2.7371	2.6071	2.7588	2.7406	2.7099	2.8056	2.7149	2.7272	2.7555	2.682	2.6977	2.6935	2.7031	2.7349	2.6645	2.6613	2.7091	2.796	2.6187	2.611	Six4	sine oculis-related homeobox 4 homolog (Drosophila)	U034064	NM_011382.1	D50416	MGI:106034
Z00002659-1	3.8166	3.72	3.7343	3.7069	3.6557	3.8149	3.7528	3.6693	3.6535	3.5918	3.5864	3.6138	3.4769	3.7318	3.3603	3.3556	3.3275	3.488	3.3387	3.3274	3.2902	3.3506	3.3017	3.3163	3.4517	3.3311	3.3201	3.398	X99384	cDNA sequence X99384	U031836	NM_013753.1	AK088577.1	MGI:1351623
Z00002661-1	-9999	-9999	-9999	2.5408	-9999	2.457	-9999	2.516	-9999	2.4074	-9999	2.4643	-9999	2.4846	3.1603	3.0783	2.9663	2.9973	3.1825	3.0486	3.1462	3.0387	3.0293	3.1117	3.0033	3.0225	3.161	3.1414	C330019L16Rik	RIKEN cDNA C330019L16 gene	U028470	XM_284552.5	AK049289.1	MGI:3036263
Z00002671-1	3.546	3.4933	3.603	3.5028	3.6	3.4262	3.3098	3.3803	3.5383	3.4679	3.2858	3.4782	3.3802	3.4668	3.7575	3.7709	3.7756	3.6908	3.8084	3.7715	3.6946	3.7026	3.7159	3.6922	3.7407	3.7113	3.6989	3.6232	0610011N22Rik	RIKEN cDNA 0610011N22 gene	U015015	NM_024201.2	BC003345.1	MGI:1914683
Z00002676-1	3.5185	3.3958	3.5966	3.4764	3.4872	3.393	3.3369	3.3806	3.3431	3.3754	3.235	3.3979	3.3113	3.2791	3.6479	3.6721	3.6738	3.7023	3.6872	3.6988	3.7062	3.669	3.6845	3.6774	3.7206	3.6887	3.676	3.687	AA881470	EST AA881470	U006378		BC068301.1	MGI:1891679
Z00002681-1	2.9281	2.9156	3.3054	3.1714	3.0908	3.1068	3.1407	3.3191	3.1522	3.1398	3.3582	3.3005	3.1534	3.1657	2.482	2.4458	2.4471	2.5709	2.337	2.4113	2.4611	2.4863	2.439	2.4288	2.3972	2.4699	2.5347	2.4961	Gbp2	guanylate nucleotide binding protein 2	U003925	NM_010260.1	BC011336.1	MGI:102772
Z00002682-1	3.3252	3.359	3.3043	3.2617	3.2925	3.3178	3.1987	3.1996	3.2772	3.1618	3.1978	3.2505	3.1662	3.1653	3.4943	3.4868	3.5018	3.4839	3.6292	3.5572	3.5601	3.5491	3.5559	3.5521	3.5871	3.5612	3.5328	3.4205	Stag1	stromal antigen 1	U221224	NM_009282.2	BC062954.1	MGI:1098658
Z00002691-1	4.1949	4.1803	4.2872	4.2133	4.1547	4.1104	4.0289	4.1264	4.0777	4.1219	4.0781	4.1656	4.141	4.0615	4.6869	4.7113	4.6951	4.6588	4.6795	4.7165	4.6807	4.6441	4.7211	4.6628	4.6754	4.6679	4.668	4.6016	Sod2	superoxide dismutase 2, mitochondrial	U017505	NM_013671.3	BC010548.1	MGI:98352
Z00002692-1	3.2637	3.2345	3.2283	3.2325	3.1604	3.227	3.0643	3.059	3.0332	3.0291	3.0094	3.0551	2.9736	2.9312	3.0697	3.0006	2.9565	3.0404	3.0293	3.0738	3.1088	3.036	3.0519	3.1148	3.1351	3.1299	3.0966	2.9951	Sdccag10	serologically defined colon cancer antigen 10	U035138	XM_127535.6	BC025437.1	MGI:1914535
Z00002706-1	3.8646	3.9681	4.1019	4.1461	4.1859	3.9283	4.0301	4.1969	3.9514	3.9073	3.5653	3.99	3.5939	3.3976	3.3765	3.4031	3.3001	3.4332	3.3218	3.3405	3.19	3.3438	3.2856	3.2129	3.183	3.2146	3.2675	3.3578	Iqgap2	IQ motif containing GTPase activating protein 2	U236460		BC042790.1	MGI:2449975
Z00002709-1	3.4234	3.3224	3.4872	3.4073	3.408	3.353	3.3356	3.3381	3.3278	3.3254	3.2504	3.4053	3.2733	3.3065	3.0458	3.1565	3.123	3.2902	3.1653	3.1949	3.1417	3.1171	3.1135	3.1182	3.2117	3.1286	3.1345	3.2137	Mrm1	mitochondrial rRNA methyltransferase 1 homolog (S. cerevisiae)	U033208	NM_145433.1	BC005625.1	MGI:2443470
Z00002712-1	3.907	3.9826	3.7933	3.8884	3.9659	3.7901	3.9239	3.9426	3.9407	3.7574	3.8941	3.8755	3.5771	3.6416	3.1079	3.0514	3.0092	3.1028	3.1091	3.0366	3.0875	3.0696	3.0476	3.069	3.096	3.0935	3.0375	2.9365	5430405N12Rik	RIKEN cDNA 5430405N12 gene	U015306		AK017277.1	MGI:1918574
Z00002716-1	3.3402	3.3376	3.3723	3.3451	3.3192	3.2955	3.2948	3.3363	3.3723	3.3961	3.3162	3.3642	3.3809	3.3059	3.4745	3.4668	3.4958	3.4526	3.4354	3.4471	3.4457	3.4416	3.4677	3.4453	3.4458	3.448	3.4641	3.4709	Tubg1	tubulin, gamma 1	U013357	NM_134024.1	BC006581.1	MGI:101834
Z00002719-1	2.1328	2.0718	1.8464	1.9548	2.1127	1.9227	1.9223	1.9786	1.8673	1.8191	1.9435	1.9917	2.0968	1.883	2.0055	2.0502	2.1035	2.0627	1.9462	2.0559	2.0536	2.0729	1.8725	2.0667	1.9433	2.0267	2.0304	1.8713	Tmem87a	transmembrane protein 87A	U023244	NM_173734.2	BC004047.1	MGI:2441844
Z00002721-1	2.8416	2.701	3.05	2.9415	2.7469	2.633	2.6888	2.7826	2.7072	2.6134	2.5516	2.6886	2.5218	2.739	2.4068	2.3127	2.3582	2.3099	2.2638	2.3001	2.3349	2.357	2.2581	2.2336	2.1599	2.2526	2.2249	2.2396	Loxl2	lysyl oxidase-like 2	U015808	NM_033325.1	BC086801.1	MGI:2137913
Z00002726-1	3.6596	3.7169	3.6327	3.5586	3.4608	3.5595	3.3781	3.4046	3.3805	3.354	3.4172	3.4686	3.4412	3.328	4.4138	4.3629	4.3649	4.314	4.429	4.4223	4.3877	4.3647	4.3553	4.3547	4.389	4.3496	4.3763	4.3141	4930511A21Rik	RIKEN cDNA 4930511A21 gene	U320989	NM_021529.2	BC024754.1	MGI:1930009
Z00002737-1	3.2858	3.2514	3.3695	3.2299	3.3703	3.2812	3.39	3.4213	3.3104	3.4263	3.4305	3.3993	3.2439	3.3333	3.0826	3.1857	3.172	3.129	3.1516	3.1923	3.1012	3.1595	3.1684	3.0837	3.1054	3.1063	3.142	3.1696	B3gnt7	UDP-GlcNAc:betaGal beta-1,3-N-acetylglucosaminyltransferase 7	U000535	NM_145222.1	BC026409.1	MGI:2384394
Z00002750-1	2.4834	2.4805	2.3624	2.3132	2.4013	2.4051	2.3398	2.3566	2.4058	2.3725	2.3441	2.3531	2.3588	2.3551	2.5266	2.5457	2.5331	2.4994	2.557	2.5352	2.5168	2.5084	2.5186	2.4871	2.4365	2.4661	2.5668	2.5254	A730016F12Rik	RIKEN cDNA A730016F12 gene	U007265	NM_170673.3	AK042692.1	MGI:2443052
Z00002755-1	3.7431	3.7171	3.8906	3.7984	3.7388	3.6893	3.6492	3.6974	3.5603	3.5121	3.4418	3.6243	3.4468	3.6079	3.6484	3.6418	3.6142	3.7482	3.6433	3.6613	3.606	3.6174	3.6434	3.6007	3.6624	3.6199	3.6394	3.634	Hmbs	hydroxymethylbilane synthase	U030768	NM_013551.1	BC003861.1	MGI:96112
Z00002762-1	3.9359	3.8771	4.1631	3.8929	3.9561	3.8084	3.8337	3.8264	3.8483	3.856	3.9222	3.9295	3.7755	3.9468	3.3009	3.2815	3.2792	3.4274	3.3182	3.3253	3.3093	3.2389	3.2299	3.3115	3.4647	3.327	3.2562	3.2268	Hs6st1	heparan sulfate 6-O-sulfotransferase 1	U000154	NM_015818.1	BC052316.1	MGI:1354958
Z00002763-1	-9999	-9999	-9999	3.2775	-9999	3.2399	-9999	3.3178	-9999	3.2214	-9999	3.1063	-9999	3.3813	2.6381	2.5757	2.5748	2.6744	2.6257	2.6341	2.6086	2.6862	2.6021	2.6504	2.6572	2.6215	2.6125	2.7931	A130010C12Rik	RIKEN cDNA A130010C12 gene	U053240		AK037356.1	MGI:2443594
Z00002768-1	2.5791	2.6372	2.6587	2.5301	2.5832	2.5315	2.4409	2.495	2.4393	2.4309	2.4274	2.4549	2.4422	2.4506	2.3434	2.4161	2.2465	2.4108	2.3096	2.3072	2.386	2.2394	2.3548	2.4079	2.3527	2.385	2.4152	2.2861	1110065L07Rik	RIKEN cDNA 1110065L07 gene	U009065	XM_133990.6	AK032495.1	MGI:1916154
Z00002770-1	3.0324	3.008	2.9582	2.7453	2.743	2.8654	2.6898	2.4765	2.5153	2.4463	2.4878	2.5569	2.4689	2.8789	2.7587	2.7354	2.678	2.8157	2.7384	2.7452	2.5925	2.6665	2.7221	2.6479	2.6974	2.6488	2.7029	2.7331	Gyltl1b	glycosyltransferase-like 1B	U023034	NM_172670.1	BC058199.1	MGI:2443769
Z00002773-1	2.7712	2.5206	2.6717	2.7671	2.7604	2.6162	2.6334	2.5902	2.6109	2.6404	2.5591	2.5295	2.4541	2.6838	2.4462	2.3312	2.3849	2.4513	2.4277	2.426	2.4743	2.4542	2.4662	2.4329	2.5421	2.5098	2.3812	2.3089	Bcl2l2	Bcl2-like 2	U015635		AK020923.1	MGI:108052
Z00002774-1	2.7682	2.6225	2.6658	2.6294	2.6887	2.6589	2.6087	2.6656	2.7577	2.644	2.6271	2.6569	2.6616	2.7241	2.7574	2.714	2.7403	2.7075	2.7403	2.7578	2.7253	2.7331	2.7407	2.7612	2.7444	2.7748	2.7477	2.7131	Rab24	RAB24, member RAS oncogene family	U034810	NM_009000.2	AK007602
Z00002781-1	3.1543	3.1636	3.2229	3.2417	3.176	3.1117	3.1275	3.1894	3.1439	3.1191	3.0947	3.1452	3.1339	3.1151	2.9538	2.9881	2.9157	3.0343	3.002	3.0071	2.8711	2.907	2.9582	2.9453	3.0452	2.9166	2.9353	2.8059	D530033C11Rik	RIKEN cDNA D530033C11 gene	U043446		AK134445.1	MGI:1925831
Z00002787-1	3.3021	3.1604	3.3879	3.4804	3.3779	3.1809	3.2348	3.2826	3.2833	3.2249	3.1545	3.1066	3.0843	3.2512	3.291	3.1986	3.1662	3.1475	3.2269	3.2018	3.3207	3.272	3.2292	3.258	3.2113	3.2786	3.1883	3.0875	Sntb2	syntrophin, basic 2	U009782	NM_009229.2	BC085295.1	MGI:101771
Z00002812-1	3.3422	3.3246	3.3295	3.2858	3.2843	3.2793	3.222	3.2428	3.2442	3.2353	3.2198	3.2248	3.1837	3.2089	3.1517	3.1109	3.1189	3.1966	3.2505	3.2104	3.2326	3.2013	3.1789	3.2187	3.2785	3.2733	3.2009	3.151	Tlk1	tousled-like kinase 1	U022723	NM_172664.2	BC047088.1	MGI:2441683
Z00002828-1	3.1453	3.1654	3.2069	3.131	3.1126	3.041	3.0225	3.0786	2.9998	2.9694	2.9974	3.0836	2.981	3.0115	2.671	2.6557	2.7121	2.777	2.7226	2.7489	2.6579	2.6489	2.7287	2.65	2.7659	2.6709	2.6694	2.5853	Mtap	methylthioadenosine phosphorylase	U004487	NM_024433.1	BC003858.1	MGI:1914152
Z00002849-1	2.3612	2.3339	2.4365	2.2993	2.4101	2.3811	2.2521	2.281	2.4006	2.2676	2.2032	2.3058	2.2053	2.3145	2.8642	2.7582	2.8191	2.7026	2.9109	2.9719	3.0272	2.9977	3.1139	2.9784	2.8701	2.9872	2.9833	2.945	Ccdc45	coiled-coil domain containing 45	U013473	NM_177088.1	AK052705.1	MGI:2443502
Z00002857-1	4.223	4.0431	4.278	4.0807	4.1215	4.0888	4.1101	4.1009	3.9234	3.9326	4.1018	4.2063	4.1398	4.3263	4.2267	4.3073	4.2101	4.5491	4.3298	4.2891	4.2696	4.2744	4.2814	4.2657	4.5037	4.2943	4.235	4.3583	Agpat4	1-acylglycerol-3-phosphate O-acyltransferase 1 (lysophosphatidic acid acyltransferase, delta)	U017492	NM_026644.1	BC031179.1	MGI:1915512
Z00002859-1	2.3213	2.3532	2.3275	2.2168	2.3787	2.3427	2.3426	2.2256	2.2286	2.2646	2.2678	2.3796	2.2036	2.5023	2.3422	2.3856	2.2882	2.3212	2.3574	2.3007	2.3797	2.3504	2.3278	2.3242	2.3304	2.354	2.3844	2.4341	Ankrd6	ankyrin repeat domain 6	U024916	NM_001012450.1	BC065177.1	MGI:2154278
Z00002878-1	4.4935	4.502	4.4525	4.4204	4.2516	4.4506	4.3789	4.1793	4.2199	4.2519	4.1419	4.2129	4.3891	4.3346	4.1179	4.2153	4.1884	4.2728	4.1726	4.2484	4.1928	4.1435	4.152	4.1703	4.2463	4.1962	4.1687	4.157	Pim3	proviral integration site 3	U016547	NM_145478.1	BC017621.1	MGI:1355297
Z00002889-1	3.9728	3.8482	3.9517	3.9747	3.9697	3.8894	3.9376	3.8526	3.8735	3.8505	3.7817	3.8363	3.7829	4.1165	3.8883	3.9086	3.8927	3.8512	3.8503	3.8085	3.8464	3.8927	3.8164	3.8243	3.8408	3.833	3.848	3.9691	Mtmr4	myotubularin related protein 4	U013141	NM_133215.1	AF262986.1	MGI:2180699
Z00002906-1	3.3109	3.3006	3.27	3.2576	3.2599	3.2217	3.039	3.1376	3.1387	3.1511	2.9852	3.1221	3.1029	2.9689	4.4959	4.5225	4.5204	4.5606	4.5359	4.5326	4.4898	4.51	4.5124	4.4978	4.5185	4.5098	4.4884	4.4795	0610009I22Rik	RIKEN cDNA 0610009I22 gene	U002510	NM_001024384.1	BC048702.1	MGI:1913836
Z00002917-1	3.684	3.7715	3.5305	3.505	3.602	3.6534	3.4962	3.3288	3.6024	3.4522	3.3364	3.4475	3.3799	3.4054	3.0415	3.0815	3.0003	3.2654	3.1447	3.0887	3.0734	3.0888	3.0286	3.0759	3.1838	3.1004	3.0717	3.2386	C330017I15Rik	RIKEN cDNA C330017I15 gene	U025983	XM_621654.2	BC008544.1	MGI:1925947
Z00002921-1	3.4065	3.361	3.4278	3.5045	3.456	3.3982	3.4109	3.4684	3.4323	3.5496	3.545	3.4783	3.5538	3.4963	3.0283	3.1094	3.1151	3.1304	2.9943	3.0273	2.9957	3.0719	2.9931	2.9369	3.0463	3.0233	2.9777	3.0113	Snx30	sorting nexin family member 30	U182498	NM_172468.2	AK043054.1	MGI:2443882
Z00002924-1	3.5899	3.7106	3.5911	3.5904	3.705	3.7567	3.7652	3.7659	3.776	3.8666	3.8502	3.8165	3.8663	3.7696	3.5152	3.5226	3.5578	3.4682	3.4847	3.5132	3.4729	3.4871	3.5072	3.4895	3.4941	3.5043	3.4771	3.5119	Zfp206	zinc finger protein 206	U043572	XM_285225.5	AK141259.1	MGI:3040700
Z00002925-1	3.1558	3.1405	3.1218	3.0512	3.1114	3.1275	2.9956	3.0763	3.0928	3.0451	2.9895	3.0965	2.9484	2.9322	2.9674	2.9672	2.9387	2.8973	2.9703	2.9309	2.9163	2.9288	3.001	2.9444	2.9423	2.9552	2.968	2.8694	Gm237	gene model 237, (NCBI)	U031889	NM_001005419.1	BC057106.1	MGI:2685083
Z00002929-1	3.3085	3.246	3.1701	3.2032	3.2076	3.2135	3.2104	3.1202	3.1114	3.0726	3.0274	3.0214	3.0386	3.1436	2.8878	2.8875	2.877	2.9011	2.868	2.9209	2.8716	2.9257	2.852	2.8784	2.8919	2.9191	2.8672	2.9064	Hdac4	histone deacetylase 4	U021595		AK164979.1	MGI:3036234
Z00002931-1	2.7839	2.6925	2.756	2.778	2.7301	2.5913	2.5298	2.7343	2.6977	2.8339	2.9012	2.8792	3.0513	2.7666	2.342	2.3259	2.3833	2.3886	2.3531	2.4871	2.323	2.3719	2.3194	2.2987	2.2676	2.3213	2.2999	2.2604	4632417K18Rik	RIKEN cDNA 4632417K18 gene	U019195	NM_026640.1	BC038020.1	MGI:1915508
Z00002941-1	3.1915	3.0722	3.2166	3.1935	3.0512	3.0157	2.9196	2.9427	2.8779	2.9813	2.8291	2.9916	2.8585	2.7845	3.3039	3.3602	3.306	3.3103	3.2649	3.5079	3.3083	3.3231	3.4523	3.2746	3.3209	3.3024	3.4686	3.4038	Mrps5	mitochondrial ribosomal protein S5	U002440	NM_029963.2	BC021947.1	MGI:1924971
Z00002942-1	3.0627	3.0156	3.2143	3.144	3.1013	3.0701	3.0473	3.0324	3.0078	3.0227	2.907	3.059	2.9118	2.9933	3.2256	3.2474	3.215	3.3064	3.2283	3.3162	3.2202	3.2388	3.261	3.2462	3.2267	3.2844	3.3098	3.2913	Rab40c	Rab40c, member RAS oncogene family	U037561	NM_139154.1	BC027008.1	MGI:2183454
Z00002949-1	3.2333	3.1222	3.2925	3.1544	3.1341	3.1124	3.0072	3.0037	2.9985	3.002	2.9768	3.0845	2.851	3.1145	3.9166	3.9246	3.9077	3.894	3.8536	3.9054	3.8863	3.9011	3.9264	3.8916	3.8465	3.9066	3.8992	3.9092	Gas8	growth arrest specific 8	U009943	NM_018855.1	BC003779.1	MGI:1202386
Z00002955-1	2.5647	2.5743	2.4703	2.575	2.5492	2.6672	2.6167	2.6241	2.6842	2.6768	2.6781	2.5856	2.5954	2.5549	2.4987	2.5309	2.559	2.4654	2.5081	2.4889	2.492	2.4976	2.5194	2.483	2.4414	2.4617	2.5377	2.5265	2410007B07Rik	RIKEN cDNA 2410007B07 gene	U024164		AK010436.1	MGI:1916443
Z00002973-1	3.9309	3.9126	3.7933	3.825	3.8329	3.9313	3.7631	3.7136	3.7769	3.6688	3.4893	3.7285	3.4624	3.4307	3.7539	3.7035	3.6829	3.6835	3.7317	3.7393	3.6304	3.739	3.6674	3.6551	3.6968	3.6812	3.674	3.714	2010012C16Rik	RIKEN cDNA 2010012C16 gene	U027933	NM_025564.1	BC027505.1	MGI:1913691
Z00002975-1	3.6051	3.5398	3.6783	3.5488	3.5999	3.4621	3.3863	3.4567	3.3837	3.4082	3.3195	3.4354	3.4054	3.3808	3.5021	3.5099	3.4875	3.6011	3.5656	3.526	3.5727	3.5528	3.5504	3.5083	3.6046	3.5467	3.546	3.5391	Nol6	nucleolar protein family 6 (RNA-associated)	U024967	NM_139237.1	BC019981.1	MGI:2140151
Z00002976-1	4.013	4.0584	3.8695	3.8785	3.8588	3.9998	3.7572	3.8012	3.8751	3.8526	3.8751	3.8662	3.8249	3.7316	3.9109	3.9275	3.8857	3.9093	3.9565	3.9359	3.849	3.8487	3.8422	3.8651	3.9218	3.8663	3.8643	3.7488	Wdsof1	WD repeats and SOF domain containing 1	U016200	NM_198606.1	BC060375.1	MGI:2684929
Z00002982-1	3.2478	3.2281	3.432	3.2972	3.3449	3.2267	3.2087	3.2897	3.2626	3.2353	3.1891	3.3025	3.167	3.1942	2.8747	2.919	2.8766	2.9744	2.9157	2.9428	2.9501	2.9141	2.9657	2.9163	2.9183	2.9222	2.9947	2.9948	Mpv17	Mpv17 transgene, kidney disease mutant	U026061	NM_008622.1	BC013452.1	MGI:97138
Z00002983-1	3.3205	3.3702	3.2348	3.2428	3.1277	3.2168	3.0818	2.9449	3.0669	3.014	3.0395	3.0985	3.1059	3.0979	3.0719	3.0768	3.1663	3.1099	3.0842	3.1127	3.0801	3.1285	3.1535	3.0804	3.1188	3.1216	3.0562	3.0245	Psrc1	proline/serine-rich coiled-coil 1	U003734	NM_019976.1	BC019165.1	MGI:1913099
Z00002986-1	3.6567	3.6413	3.701	3.6347	3.537	3.5085	3.4076	3.4362	3.4267	3.3864	3.3804	3.4625	3.3791	3.4251	5.1908	5.2183	5.2562	5.2846	5.2638	5.2795	5.2518	5.2583	5.2516	5.2718	5.242	5.2294	5.2357	5.261	Psmf1	proteasome (prosome, macropain) inhibitor subunit 1	U023493	NM_144889.2	BC012260.1	MGI:1346072
Z00003033-1	2.6201	2.6489	2.6324	2.5555	2.6275	2.5564	2.4519	2.4687	2.5405	2.5236	2.3924	2.5161	2.4304	2.5176	2.7295	2.6271	2.656	2.6342	2.6661	2.709	2.7633	2.7802	2.6836	2.7573	2.6947	2.7734	2.7444	2.5295	Zik1	zinc finger protein interacting with K protein 1	U028133	NM_009577.2	BC050942.1	MGI:108070
Z00003035-1	2.8526	2.8974	2.8826	2.8461	2.9945	2.8433	2.8153	2.8518	2.9426	2.8675	2.7983	2.8674	2.8112	2.9271	2.3082	2.2307	2.1163	2.2642	2.2337	2.2102	2.1803	2.2487	2.1818	2.2641	2.2348	2.1241	2.1528	2.1362	Pcdhb17	protocadherin beta 17	U018624	NM_053142.2	BC017149.1	MGI:2136754
Z00003042-1	-9999	-9999	-9999	2.8963	-9999	3.0464	-9999	2.9789	-9999	2.9149	-9999	2.8521	-9999	2.8253	2.3177	2.2519	2.2512	2.336	2.3159	2.233	2.3422	2.3218	2.4626	2.318	2.2554	2.2795	2.274	2.3825	Ssbp2	single-stranded DNA binding protein 2	U015096	NM_024272.2	AK034207.1	MGI:1914220
Z00003049-1	3.8857	3.6398	4.0408	3.9944	3.985	3.8561	3.9427	4.0317	3.9369	3.7317	3.7768	3.8232	3.715	4.1066	2.9469	2.9343	2.9259	3.0431	2.8483	2.9162	2.9761	2.9717	2.847	2.8994	2.936	2.9738	2.8843	2.9004	Wnt5a	wingless-related MMTV integration site 5A	U043385	NM_009524.2	BC018425.1	MGI:98958
Z00003065-1	3.3527	3.2988	3.2623	3.2422	3.2418	3.262	3.2401	3.1258	3.1631	3.1155	3.0644	3.1671	3.0541	3.0869	3.3694	3.3392	3.3256	3.3172	3.3817	3.3868	3.3889	3.3119	3.3485	3.3862	3.333	3.3912	3.3941	3.3132	Crsp3	cofactor required for Sp1 transcriptional activation, subunit 3	U011349	NM_027347.2	BC005508.1	MGI:1917458
Z00003066-1	3.7911	3.7482	3.7622	3.7367	3.7713	3.7362	3.7059	3.7834	3.7016	3.6079	3.6685	3.694	3.6427	3.6694	3.5792	3.5932	3.5791	3.5646	3.6118	3.5572	3.6047	3.5554	3.574	3.6061	3.6795	3.6213	3.5718	3.5195	Prpf18	PRP18 pre-mRNA processing factor 18 homolog (yeast)	U043836	NM_026045.3	BC004573.1	MGI:1914479
Z00003071-1	3.4335	3.3872	3.4214	3.4734	3.5456	3.4958	3.4405	3.4353	3.5335	3.5386	3.4907	3.3796	3.5064	3.5301	3.5191	3.4042	3.3448	3.3275	3.4706	3.4116	3.5488	3.5259	3.5357	3.4386	3.4185	3.4727	3.419	3.3837	Ankrd12	ankyrin repeat domain 12	U038011	NM_001025572.1	BC023046.1	MGI:1914357
Z00003095-1	2.7288	2.7258	2.5004	2.5252	2.5338	2.6906	2.4326	2.4078	2.4202	2.335	2.3076	2.3984	2.3676	2.2664	2.5778	2.5324	2.4741	2.5951	2.5677	2.5191	2.543	2.4995	2.5104	2.5232	2.4604	2.5058	2.5772	2.4354	C130052G03Rik	RIKEN cDNA C130052G03 gene	U043203	NM_001029856.1	BC046463.1	MGI:2442925
Z00003098-1	3.2816	3.1731	3.4672	3.2053	3.2607	3.1527	3.2286	3.2314	3.2081	3.2053	3.2863	3.3381	3.275	3.3209	2.454	2.517	2.5388	2.6343	2.4794	2.5381	2.5632	2.4926	2.5301	2.5162	2.5741	2.5526	2.5666	2.4549	A830007P12Rik	RIKEN cDNA A830007P12 gene	U022375	NM_146115.2	BC013092.1	MGI:2442720
Z00003101-1	3.8762	3.8646	3.8317	3.75	3.7036	3.6907	3.5893	3.5619	3.6032	3.6161	3.5171	3.5911	3.5139	3.63	3.1488	3.2367	3.134	3.393	3.2534	3.2523	3.2061	3.1998	3.178	3.1862	3.3566	3.2343	3.2069	3.227	Ftsj1	Ftsj homolog 1 (E. coli)	U039245	NM_133991.2	BC011144.1	MGI:1859648
Z00003103-1	2.8711	2.8836	2.9462	2.9319	2.9747	2.9019	2.8646	2.8845	2.9801	2.8752	2.8693	2.8836	2.8084	2.9103	2.9308	2.9414	2.989	2.9536	2.9355	3.0001	2.958	2.9436	2.9918	2.945	2.9842	2.996	2.9657	2.8912	Zfp248	zinc finger protein 248	U043851	NM_028335.1	BC049087.1	MGI:1919970
Z00003105-1	2.7114	2.7934	2.7888	2.792	2.6969	2.6938	2.684	2.6566	2.6905	2.6519	2.5812	2.7175	2.6133	2.7109	2.5838	2.6322	2.6103	2.7068	2.5772	2.6015	2.5825	2.5898	2.6062	2.6292	2.6066	2.6259	2.6006	2.524	Morc4	microrchidia 4	U039735	NM_029413.1	BC036164.1	MGI:1922996
Z00003110-1	2.9615	2.9149	2.7658	2.6325	2.5547	2.773	2.5928	2.4821	2.4811	2.372	2.4481	2.5572	2.2993	2.8139	2.2741	2.3339	2.3444	2.4218	2.3436	2.365	2.3229	2.4062	2.4616	2.3621	2.2934	2.3409	2.448	2.465	Arhgef16	Rho guanine nucleotide exchange factor (GEF) 16	U025855	XM_149562.7	BC020030.1	MGI:2446219
Z00003113-1	2.6174	2.6821	2.5141	2.5255	2.472	2.6287	2.685	2.658	2.4983	2.4869	2.4987	2.4824	2.4354	2.4774	2.0953	2.1069	2.0796	2.0925	2.1692	2.0369	2.1817	2.0457	2.042	2.1255	2.0822	2.1034	2.1447	2.1058	B230120H23Rik	RIKEN cDNA B230120H23 gene	U001910	NM_023057.1	BC023718.1	MGI:2443258
Z00003118-1	2.9107	2.8151	3.0824	3.0102	2.9527	2.8958	2.926	2.9017	2.8422	2.8797	2.7869	2.8797	2.8275	2.8518	3.1825	3.204	3.202	3.3045	3.1725	3.2939	3.2003	3.1757	3.2261	3.231	3.2114	3.253	3.3373	3.3281	Zfyve27	zinc finger, FYVE domain containing 27	U040845	NM_177319.2	BC024801.1	MGI:1919602
Z00003127-1	2.9146	2.8444	2.8368	2.7154	2.7963	2.8697	2.7429	2.6695	2.7775	2.66	2.6581	2.7684	2.7161	2.9485	2.4628	2.4395	2.4829	2.486	2.5812	2.5793	2.4797	2.4905	2.3745	2.3914	2.5699	2.5582	2.3669	2.362	Eda2r	ectodysplasin A2 isoform receptor	U039558		AK029268.1	MGI:2442860
Z00003132-1	2.786	3.0666	2.5616	2.9948	3.1597	3.296	3.2891	3.298	3.2512	3.2056	3.3251	2.9979	3.1892	3.1803	2.9899	2.9978	2.9983	3.0308	2.9142	2.9751	2.9542	2.9463	3.0427	2.8909	2.9429	2.9521	3.0433	2.9958	4933433C11Rik	RIKEN cDNA 4933433C11 gene	U022377	XM_130141.3	BC050147.1	MGI:1921722
Z00003141-1	3.7624	3.79	3.8736	3.7461	3.7256	3.7194	3.641	3.6338	3.6519	3.6581	3.588	3.6926	3.4697	3.7412	3.6749	3.6724	3.6153	3.7099	3.745	3.6988	3.6782	3.6623	3.6711	3.697	3.7816	3.6837	3.691	3.6142	Slc35f5	solute carrier family 35, member F5	U000744	NM_028787.2	BC026858.1	MGI:1921400
Z00003145-1	3.5366	3.416	3.6537	3.5433	3.5773	3.3981	3.4496	3.5433	3.4595	3.4469	3.5013	3.5801	3.3606	3.3732	3.2545	3.3043	3.2631	3.3109	3.2165	3.3095	3.2509	3.2556	3.2421	3.2073	3.319	3.2584	3.2366	3.316	Ada	adenosine deaminase	U023620	NM_007398.2	AK075899.1	MGI:87916
Z00003149-1	3.2162	3.1009	2.9043	2.9152	2.9874	2.9364	2.9464	2.7879	2.8218	2.8109	2.747	2.8074	2.8042	2.9362	2.8558	2.8703	2.9299	2.9542	2.9208	2.9362	2.8862	2.921	2.915	2.8548	2.9585	2.9425	2.878	2.8481	1110018J23Rik	RIKEN cDNA 1110018J23 gene	U043738		BC038663.1	MGI:1920963
Z00003154-1	3.9779	3.9234	3.9912	3.9512	4.0197	3.9406	3.9704	3.9752	3.9893	4.0334	3.9495	3.9447	3.8888	3.9224	3.269	3.2909	3.2158	3.5014	3.2897	3.3574	3.3604	3.414	3.2308	3.3639	3.4675	3.4229	3.3121	3.4561	Rxra	retinoid X receptor alpha	U001539	NM_011305.3	BC024493.1	MGI:98214
Z00003156-1	3.1046	3.1085	2.8888	2.7723	2.6817	2.8524	2.5145	2.4286	2.4909	2.5157	2.24	2.4887	2.4366	2.4119	3.2736	3.3153	3.2723	3.3112	3.3501	3.3348	3.2778	3.2877	3.2905	3.3088	3.376	3.2555	3.3244	3.2528	Exo1	exonuclease 1	U042234	NM_012012.2	BC006671.1	MGI:1349427
Z00003159-1	2.4839	2.4472	2.9022	2.767	2.4681	2.5398	2.7327	2.7316	2.5453	2.5465	2.9201	2.7386	2.3607	2.6499	2.4505	2.3807	2.5103	2.5191	2.2743	2.3096	2.5129	2.448	2.4224	2.5973	2.4684	2.5298	2.5784	2.6388	BC013672	cDNA sequence BC013672	U042906	XM_358375.3	BC013672.1	MGI:2384570
Z00003165-1	3.3505	3.3551	3.2784	3.3437	3.3841	3.2832	3.315	3.3452	3.3106	3.2475	3.2787	3.2484	3.276	3.3527	3.6284	3.4831	3.5182	3.5567	3.5528	3.6104	3.63	3.6525	3.6211	3.651	3.6087	3.6498	3.5975	3.6688	Herc2	hect (homologous to the E6-AP (UBE3A) carboxyl terminus) domain and RCC1 (CHC1)-like domain (RLD) 2	U008155	NM_010418.1	BC054829.1	MGI:103234
Z00003192-1	3.2338	3.1928	3.3067	3.2619	3.2185	3.19	3.1991	3.3336	3.2132	3.1947	3.2114	3.2537	3.2346	3.2532	3.7365	3.701	3.75	3.6254	3.7326	3.712	3.6852	3.6518	3.803	3.749	3.629	3.6795	3.7513	3.7559	AI428855	expressed sequence AI428855	U038665	NM_207220.1	BC048078.1	MGI:2147529
Z00003193-1	3.2581	3.2318	3.2243	3.2034	3.1815	3.223	3.1631	3.1078	3.0979	3.1238	3.0974	3.1183	3.1073	3.0705	3.4059	3.4647	3.4402	3.4472	3.4137	3.3901	3.3593	3.3937	3.3962	3.3782	3.4215	3.3974	3.4009	3.3781	Napg	N-ethylmaleimide sensitive fusion protein attachment protein gamma	U018809	XM_355095.4	BC026977.1	MGI:104561
Z00003194-1	3.9736	3.8747	4.0345	4.0204	3.9735	3.9628	4.0577	4.1351	4.0039	4.0441	4.0947	4.1054	4.0416	3.9727	3.8506	3.8345	3.8188	3.7696	3.8401	3.8131	3.9797	3.8267	3.8599	3.8979	3.9133	3.9455	3.8341	3.7888	Atg7	autophagy-related 7 (yeast)	U007288	NM_028835.1	BC058597.1	MGI:1921494
Z00003204-1	3.6316	3.5115	3.5391	3.4844	3.422	3.4501	3.2482	3.2499	3.2934	3.1973	3.2375	3.3553	3.3706	3.369	4.4187	4.4466	4.4443	4.3792	4.4288	4.4808	4.4341	4.4477	4.4283	4.3958	4.4164	4.4392	4.4382	4.439	Pkmyt1	protein kinase, membrane associated tyrosine/threonine 1	U017619	NM_023058.1	BC025061.1	MGI:2137630
Z00003210-1	4.1692	4.112	4.1603	4.271	4.3343	4.2773	4.2424	4.2695	4.3824	4.3552	4.2204	4.2724	4.2118	4.1833	4.5741	4.5725	4.5193	4.5072	4.5724	4.4991	4.5605	4.5171	4.5152	4.5282	4.5462	4.5409	4.4894	4.437	Birc2	baculoviral IAP repeat-containing 2	U059745	NM_007465.1	BC033480.1	MGI:1197009
Z00003216-1	2.8584	2.7829	2.7028	2.7143	2.6731	2.7301	2.6304	2.6189	2.555	2.5901	2.7046	2.6859	2.7888	2.592	2.6048	2.5403	2.4877	2.6587	2.5645	2.5768	2.5302	2.5754	2.5668	2.5313	2.5183	2.5148	2.5794	2.5093	Bid	BH3 interacting domain death agonist	U027813	NM_007544.3	BC002031.1	MGI:108093
Z00003221-1	3.6678	3.7063	3.7008	3.6742	3.6095	3.6362	3.4707	3.5564	3.5702	3.5365	3.4458	3.5584	3.6377	3.5232	4.5201	4.5126	4.4988	4.4078	4.5419	4.5382	4.5112	4.4886	4.5	4.5133	4.4933	4.5136	4.4936	4.4182	Pex13	peroxisomal biogenesis factor 13	U032575	NM_023651.2	BC023683.1	MGI:1919379
Z00003224-1	3.2193	3.2468	3.3379	3.282	3.1865	3.2394	3.3088	3.2559	3.2032	3.1407	3.0977	3.3296	3.0908	3.1575	3.5151	3.4712	3.4787	3.517	3.5302	3.4796	3.5082	3.4755	3.5395	3.5735	3.5235	3.5297	3.5343	3.5291	2007-09-04	septin 4	U013140	NM_011129.1	AB078010.1	MGI:1270156
Z00003228-1	3.3393	3.3197	3.385	3.3175	3.3392	3.3509	3.3242	3.3092	3.3296	3.3259	3.3016	3.3265	3.3553	3.359	3.1245	3.1578	3.1582	3.1555	3.1404	3.0792	3.1022	3.1414	3.1135	3.1415	3.171	3.1415	3.1392	3.1355	Atg16l1	autophagy-related 16-like 1 (yeast)	U000563	NM_029846.2	BC049122.1	MGI:1924290
Z00003231-1	3.2779	3.2894	3.2649	3.3155	3.2541	3.2605	3.2966	3.2902	3.2861	3.3329	3.3152	3.2639	3.3049	3.2708	3.6187	3.5743	3.5602	3.5238	3.5549	3.5906	3.5541	3.5862	3.5837	3.5647	3.538	3.5595	3.6054	3.5674	Nup188	nucleoporin 188	U001584	NM_198304.2	BC025526.1	MGI:2446190
Z00003234-1	2.1763	2.2135	2.2738	2.2812	2.1781	2.1707	2.3376	2.3269	2.148	2.3584	2.2465	2.3189	2.2521	2.1816	2.2131	2.2133	2.2756	2.2087	2.1482	2.2286	2.188	2.1721	2.148	2.2003	2.2192	2.1165	2.2088	2.1583	St6galnac4	ST6 (alpha-N-acetyl-neuraminyl-2,3-beta-galactosyl-1,3)-N-acetylgalactosaminide alpha-2,6-sialyltransferase 4	U001624	NM_011373.2	BC056451.1	MGI:1341894
Z00003235-1	3.2448	3.1819	3.1671	3.0956	3.1232	3.1232	2.9879	2.9885	3.0286	2.9588	2.9411	3.0156	2.9511	2.9511	3.7479	3.7212	3.7682	3.624	3.8389	3.7829	3.7715	3.7057	3.8006	3.8097	3.7426	3.7703	3.7704	3.7645	Rg9mtd3	RNA (guanine-9-) methyltransferase domain containing 3	U004269	NM_027266.2	BC019428.1	MGI:1917184
Z00003236-1	3.65	3.5819	3.5744	3.6107	3.6385	3.6394	3.6824	3.6822	3.6597	3.5819	3.6622	3.6155	3.5631	3.5633	3.6863	3.6486	3.6096	3.6779	3.6603	3.6651	3.6823	3.7198	3.6485	3.6299	3.7118	3.6837	3.6369	3.6838	Ercc6	excision repair cross-complementing rodent repair deficiency, complementation group 6	U015478	XM_484360.3	AK040645.1	MGI:1100494
Z00003239-1	3.7911	3.7637	3.9905	3.754	3.7427	3.7428	3.6986	3.6985	3.6582	3.6998	3.7138	3.7353	3.6915	3.6013	3.4099	3.472	3.4755	3.6037	3.4868	3.5829	3.4633	3.5166	3.4188	3.4068	3.522	3.4921	3.4613	3.5232	Pkn1	protein kinase N1	U030017	NM_177262.3	BC031702.1	MGI:108022
Z00003240-1	3.0729	3.0822	3.1024	3.1449	3.0915	3.07	3.1106	3.1207	3.1089	3.1344	3.1192	3.1091	3.1438	3.0903	3.092	3.0951	3.1188	3.0477	3.1196	3.1576	3.1554	3.1039	3.1303	3.1166	3.0716	3.0964	3.1589	3.0724	2600005N12Rik	RIKEN cDNA 2600005N12 gene	U033717		BC009089.1	MGI:1917567
Z00003241-1	3.6014	3.5387	3.6259	3.5721	3.5498	3.5376	3.508	3.5221	3.5149	3.5612	3.508	3.5203	3.5172	3.4915	4.1496	4.195	4.1941	4.0521	4.2061	4.2096	4.0807	4.1546	4.18	4.1014	4.028	4.0128	4.1364	4.1293	Pigo	phosphatidylinositol glycan, class O	U024982	NM_020035.1	BC025857.1	MGI:1861452
Z00003244-1	3.159	3.1328	3.3579	3.275	3.2595	3.2522	3.2514	3.2587	3.1913	3.2029	3.1496	3.2593	3.2576	3.1549	3.2439	3.2951	3.2742	3.24	3.2432	3.2894	3.2451	3.2583	3.2794	3.2266	3.2782	3.2451	3.2723	3.2589	9130017A15Rik	RIKEN cDNA 9130017A15 gene	U006135	NM_177242.3	BC038622.1	MGI:2444593
Z00003247-1	4.0434	4.0408	4.0787	4.024	4.0525	3.9444	4.0031	4.0619	4.016	3.872	3.9954	4.0501	4.1321	4.2286	3.7212	3.6416	3.69	3.8113	3.7559	3.7633	3.7738	3.7551	3.7367	3.7278	3.8125	3.7874	3.7165	3.7255	Utrn	utrophin	U031542		AK012837.1	MGI:104631
Z00003251-1	3.3442	3.4116	3.4516	3.4697	3.8017	3.5142	3.7626	3.9399	3.867	4.2731	4.0239	3.8876	3.5387	3.5206	2.8815	2.892	2.9716	3.1019	2.8947	2.9988	2.947	2.8824	2.9532	2.9272	3.0877	3.0332	2.9079	2.8267	Tm7sf1	transmembrane 7 superfamily member 1	U271068	XM_919652.1	AK080884.1	MGI:1891463
Z00003252-1	2.545	2.5762	2.7132	2.6606	2.5078	2.666	2.5294	2.6202	2.5714	2.5084	2.6185	2.5996	2.5666	2.5854	2.2348	2.1701	2.2569	2.2755	2.2766	2.3067	2.2399	2.2826	2.2307	2.2115	2.2943	2.2582	2.2191	2.248	Adar	adenosine deaminase, RNA-specific	U042455	NM_001038587.1	BC042505.1	MGI:1889575
Z00003254-1	2.736	2.573	3.2764	3.0056	2.8482	2.7829	2.7449	3.0401	2.7552	2.9552	2.9978	3.0631	3.086	2.8781	2.3089	2.3082	2.2424	2.3231	2.2498	2.2744	2.2563	2.2769	2.3133	2.3136	2.2734	2.3065	2.27	2.2904	Tap2	transporter 2, ATP-binding cassette, sub-family B (MDR/TAP)	U017849	NM_011530.2	BC005578.1	MGI:98484
Z00003257-1	3.4283	3.3567	3.4821	3.4087	3.341	3.3175	3.3265	3.3316	3.2262	3.221	3.2527	3.2934	3.2419	3.2546	3.5239	3.5628	3.5682	3.555	3.5774	3.6275	3.6007	3.5936	3.6021	3.5168	3.5337	3.5698	3.5765	3.6093	Dnajc14	DnaJ (Hsp40) homolog, subfamily C, member 14	U043137	NM_028873.2	BC011146.1	MGI:1921580
Z00003260-1	3.0038	2.9197	2.853	2.8384	2.8046	2.9535	2.6885	2.6891	2.6923	2.6917	2.6182	2.7547	2.67	2.6483	3.15	3.2343	3.1979	3.1354	3.1972	3.3239	3.2133	3.1874	3.2163	3.1818	3.2146	3.199	3.2675	3.1917	Nup107	nucleoporin 107	U139132	NM_134010.1	BC004655.1	MGI:2143854
Z00003261-1	2.5868	2.5794	2.5649	2.6608	2.6283	2.6247	2.6808	2.638	2.5964	2.6347	2.6031	2.6067	2.6236	2.6015	2.6097	2.5357	2.5786	2.5701	2.5983	2.5738	2.5323	2.6081	2.5981	2.5465	2.5958	2.6269	2.5634	2.5985	Zfyve26	zinc finger, FYVE domain containing 26	U034114	XM_127031.6	AK029679.1	MGI:1924767
Z00003269-1	3.9977	3.9418	3.9062	3.85	3.7841	3.8235	3.7661	3.8652	3.7124	3.6741	3.6755	3.7033	3.7761	3.7482	3.5965	3.615	3.59	3.5873	3.5624	3.6357	3.5814	3.5891	3.6106	3.5953	3.5635	3.5849	3.5992	3.6074	Uck1	uridine-cytidine kinase 1	U022498	NM_011675.1	BC025146.1	MGI:98904
Z00003272-1	3.8969	3.8572	3.8828	3.8715	3.8875	3.849	3.8556	3.8759	3.9025	3.9648	3.9061	3.9174	3.9516	3.9296	4.4173	4.4279	4.4178	4.4253	4.4163	4.3853	4.4019	4.4033	4.4326	4.4144	4.3969	4.4088	4.4278	4.4491	Acbd4	acyl-Coenzyme A binding domain containing 4	U013410	NM_025988.1	BC048371.1	MGI:1914381
Z00003274-1	2.5854	2.6096	2.7349	2.7131	2.6467	2.6895	2.9891	2.7753	2.6735	2.7854	2.737	2.7139	2.7206	2.7424	2.8186	2.8504	2.7823	2.7761	2.8233	2.7574	2.8356	2.8298	2.7585	2.7792	2.7807	2.8212	2.8005	2.7654	Zfp668	zinc finger protein 668	U029311	NM_146259.2	BC028251.1	MGI:2442943
Z00003275-1	1.8234	1.9027	1.9043	1.9651	1.8879	2.03	1.9681	1.9072	2.0386	1.9414	1.8405	1.9517	1.9383	1.8326	1.8926	1.8829	1.903	1.9381	1.8071	1.7757	1.9861	1.9702	1.9487	1.7452	1.9811	2.0353	1.9482	1.9986	LOC433761	PREDICTED: Mus musculus hypothetical gene supported by AY512921 (LOC433761), mRNA	U004912	XM_489061.1	AK080410
Z00003287-1	3.487	3.4195	3.6714	3.5797	3.6222	3.4709	3.6748	3.8024	3.6921	3.8029	3.8873	3.8059	3.7057	3.7871	3.1112	3.0723	3.0618	3.176	3.0257	3.0834	3.0276	3.0644	3.0387	3.0916	3.162	3.1161	3.1079	3.0989	Cxcl16	chemokine (C-X-C motif) ligand 16	U033002	NM_023158.5	AK003085.1	MGI:1932682
Z00003302-1	2.2775	2.2244	2.4003	2.2853	2.2366	2.0069	1.8912	2.071	2.1007	2.0948	2.0541	2.06	2.0816	2.2081	2.1341	2.0958	2.0768	2.0693	2.2658	2.1267	2.1731	2.1542	2.0952	2.0299	2.1842	2.1231	1.9719	2.0601	Hmgb2l1	high mobility group box 2-like 1	U009505	NM_178017.1	BC023167.1	MGI:1918073
Z00003303-1	3.6742	3.5019	3.6887	3.6013	3.6602	3.5136	3.4271	3.5145	3.4562	3.3205	3.4133	3.6216	3.3398	3.799	5.0224	5.0048	5.0371	5.0501	5.0234	5.0218	5.036	5.0462	4.9817	5.0196	4.9798	4.9811	5.0033	5.0318	Ift172	intraflagellar transport 172 homolog (Chlamydomonas)	U104372	NM_026298.4	BC042583.1	MGI:2682064
Z00003313-1	3.3994	3.383	3.366	3.4013	3.319	3.3702	3.3356	3.3003	3.2479	3.1939	3.2929	3.384	3.3805	3.3389	4.2746	4.285	4.2794	4.3435	4.2581	4.2216	4.2909	4.2991	4.2679	4.2932	4.352	4.3452	4.2436	4.2869	Dyrk2	dual-specificity tyrosine-(Y)-phosphorylation regulated kinase 2	U032267	NM_001014390.1	BC085145.1	MGI:1330301
Z00003316-1	4.1814	4.1332	4.2145	4.1365	4.0664	4.0369	4.0569	4.0599	4.0053	4.0022	4.0155	4.0563	4.0164	4.0357	4.3948	4.5121	4.4902	4.3335	4.4314	4.4699	4.422	4.4256	4.4193	4.3783	4.3938	4.4109	4.4232	4.4433	2410019G02Rik	RIKEN cDNA 2410019G02 gene	U033108	NM_001024920.1	BC062271.1	MGI:1915125
Z00003327-1	3.0713	3.017	3.0767	3.0426	3.0407	3.0748	2.9308	2.9679	3.0248	2.9832	3.0677	2.9362	2.984	3.0704	2.9963	2.8747	2.8382	2.9086	3.0368	3.0388	2.9599	3.0163	2.9607	2.9475	3.0479	3.0286	2.9672	2.8689	Rnf184	ring finger protein 184	U043023	XM_150227.7	BC100371.1	MGI:1925103
Z00003330-1	4.1966	4.2205	4.2457	4.2099	4.172	4.2077	4.183	4.0941	4.2041	4.0891	4.0237	4.0898	3.7952	3.9764	3.5087	3.5481	3.4694	3.834	3.5441	3.5283	3.4798	3.5253	3.4966	3.5208	3.6746	3.528	3.4771	3.5214	Gpc4	glypican 4	U039381	NM_008150.1	BC006622.1	MGI:104902
Z00003338-1	3.2425	3.2414	3.2972	3.3052	3.2092	3.1987	3.2416	3.2412	3.1544	3.1782	3.2937	3.2941	3.4282	3.3	3.1531	3.2056	3.2084	3.3374	3.2132	3.2205	3.1812	3.2235	3.2044	3.1964	3.2398	3.2254	3.2099	3.2523	Map4k2	mitogen activated protein kinase kinase kinase kinase 2	U038690		BC034109.1	MGI:1346883
Z00003341-1	2.2173	2.1917	2.3441	2.2685	2.155	2.2455	2.3417	2.284	2.0985	2.1989	2.2586	2.2717	2.2781	2.2649	2.4863	2.4643	2.5044	2.483	2.5106	2.3252	2.5274	2.3692	2.4892	2.4603	2.4749	2.5037	2.606	2.6803	Padi4	peptidyl arginine deiminase, type IV	U041418	AK137625.1	AB121692.1	MGI:1338898
Z00003342-1	3.9092	3.9087	3.8473	3.8417	3.8171	3.8364	3.8231	3.8287	3.7909	3.8127	3.8824	3.8258	3.8366	3.8226	3.6362	3.6419	3.6386	3.6257	3.6384	3.6189	3.6298	3.6474	3.5984	3.5996	3.6422	3.6393	3.588	3.6025	Pdgfb	platelet derived growth factor, B polypeptide	U036419	NM_011057.3	BC023427.1	MGI:97528
Z00003346-1	3.4822	3.4219	3.4306	3.4338	3.4052	3.4562	3.3396	3.3353	3.3366	3.3334	3.2855	3.3744	3.3099	3.1946	3.2793	3.3059	3.2593	3.2943	3.3069	3.343	3.294	3.2793	3.2806	3.2728	3.3	3.2798	3.3004	3.2514	Gm1040	gene model 1040, (NCBI)	U297078	XM_131953.5	AK148406.1	MGI:2685886
Z00003349-1	3.5573	3.5394	3.5588	3.5876	3.5464	3.5478	3.6095	3.5645	3.5534	3.5918	3.5697	3.5684	3.5876	3.5512	3.4737	3.4677	3.4975	3.4761	3.4981	3.4957	3.4627	3.4915	3.4575	3.4353	3.4602	3.5014	3.4267	3.4408	D4st1	dermatan 4 sulfotransferase 1	U002292	NM_028117.2	BC026886.1	MGI:1919386
Z00003354-1	2.9494	2.8291	3.2366	2.9033	2.9768	2.9128	2.7585	2.9883	2.7897	2.6155	3.1012	3.1652	2.846	3.1787	2.5364	2.5486	2.5149	2.5746	2.5412	2.5743	2.5504	2.5867	2.5594	2.6731	2.6366	2.5998	2.5584	2.5875	Usp18	ubiquitin specific peptidase 18	U007356	NM_011909.1	AF069502.1	MGI:1344364
Z00003360-1	2.5603	2.4151	2.539	2.4953	2.5292	2.5103	2.4597	2.4098	2.3995	2.4183	2.2778	2.43	2.262	2.3157	2.4942	2.4497	2.4714	2.4931	2.5115	2.4794	2.3958	2.4985	2.4074	2.4222	2.4793	2.4169	2.5336	2.4521	5630401D24Rik	RIKEN cDNA 5630401D24 gene	U021965	NM_144877.1	BC014872.1	MGI:1918699
Z00003372-1	3.654	3.6316	3.606	3.5424	3.5339	3.4901	3.3822	3.4039	3.4276	3.4059	3.3333	3.4106	3.3716	3.3935	4.416	4.493	4.4293	4.3351	4.479	4.4438	4.4454	4.4499	4.4336	4.4756	4.391	4.4435	4.4916	4.5021	Gnb1l	guanine nucleotide binding protein (G protein), beta polypeptide 1-like	U016897	NM_023120.2	BC024635.1	MGI:1338057
Z00003378-1	4.1006	4.0352	3.94	3.9197	4.0408	4.061	4.1341	4.1675	4.113	4.1549	4.2894	4.101	4.1854	4.1122	3.8604	3.8741	3.8879	3.8549	3.8143	3.8982	3.8306	3.8765	3.8198	3.8132	3.8471	3.873	3.8058	3.8477	Gdpd5	glycerophosphodiester phosphodiesterase domain containing 5	U008438	NM_201352.2	BC024955.1	MGI:2686926
Z00003379-1	2.5508	2.4711	3.4491	3.0402	2.6592	2.4714	2.4991	2.6795	2.4541	2.2737	2.64	2.8884	2.6534	2.8786	3.1493	3.2181	3.1659	3.2428	3.1875	3.2106	3.1472	3.1605	3.1904	3.1728	3.2543	3.1972	3.2011	3.1444	Cdkn2b	cyclin-dependent kinase inhibitor 2B (p15, inhibits CDK4)		NM_007670.2	BC002010.1	MGI:104737
Z00003380-1	3.3871	3.2107	3.748	3.6426	3.5	3.3948	3.5547	3.8009	3.4539	3.8518	3.7583	3.831	3.7653	3.6926	2.9666	3.0005	2.9179	3.1901	2.9078	3.0199	3.0604	2.9971	2.9551	3.0054	3.1233	3.0918	3.0303	2.9888	Unc93b1	unc-93 homolog B1 (C. elegans)	U038763	NM_019449.1	BC018388.1	MGI:1859307
Z00003382-1	2.7718	2.8245	2.8503	2.804	2.8177	2.7986	2.7809	2.7532	2.7395	2.7586	2.7285	2.7563	2.7203	2.7471	3.0135	3.0286	3.0277	3.013	3.0096	3.0061	3.0002	2.973	3.0117	3.0197	2.9893	2.9757	3.0293	3.0533	Ubiad1	UbiA prenyltransferase domain containing 1	U025789	NM_027873.1	BC015303.1	MGI:1918957
Z00003385-1	3.6623	3.6669	3.9643	3.7299	3.6758	3.5861	3.614	3.6504	3.5799	3.5436	3.5475	3.6718	3.5499	3.7176	3.6356	3.6691	3.6514	3.6857	3.6385	3.6872	3.6701	3.6487	3.688	3.6759	3.692	3.6896	3.6947	3.7007	Hcfc1r1	host cell factor C1 regulator 1 (XPO1-dependent)	U017616	NM_181821.1	BC079865.1	MGI:2663619
Z00003392-1	4.4332	4.4438	4.6214	4.4257	4.3431	4.249	4.1114	4.233	4.0878	4.1819	4.1415	4.2734	4.2096	4.0784	4.9955	4.9848	5.0101	4.9716	5.0258	5.0522	4.9742	4.9391	5.0014	5.0254	5.0048	5.0146	5.0443	4.9302	Cox5a	cytochrome c oxidase, subunit Va	U010546	NM_007747.1	BC034302.1	MGI:88474
Z00003396-1	3.4976	3.5383	3.4583	3.2529	3.3419	3.4091	3.1141	3.176	3.3606	3.218	3.1867	3.2238	3.1086	3.0716	3.7078	3.6683	3.649	3.7179	3.7739	3.7825	3.642	3.6234	3.7007	3.7137	3.7411	3.7126	3.7159	3.5138	Hat1	histone aminotransferase 1	U001900	NM_026115.2	BC038262.1	MGI:96013
Z00003400-1	3.8528	3.7677	3.7538	3.7838	3.7813	3.7333	3.6435	3.6135	3.6833	3.6071	3.4798	3.6267	3.4838	3.6023	4.2206	4.2893	4.2319	4.1342	4.2255	4.2745	4.2254	4.1855	4.2211	4.2005	4.2244	4.2665	4.193	4.2149	2310016C08Rik	RIKEN cDNA 2310016C08 gene	U006610	NM_023516.3	BC020081.1	MGI:1916823
Z00003403-1	2.6943	2.7027	2.7253	2.7055	2.6344	2.6128	2.6525	2.6355	2.5531	2.648	2.5479	2.8034	2.6036	2.6206	2.5674	2.4631	2.5618	2.4963	2.4989	2.6685	2.5225	2.5149	2.4699	2.374	2.4843	2.5196	2.3779	2.372	Tnfaip8l1	tumor necrosis factor, alpha-induced protein 8-like 1	U018126	NM_025566.2	BC032199.1	MGI:1913693
Z00003404-1	4.5694	4.5089	4.6142	4.4632	4.6217	4.5348	4.4352	4.5327	4.6033	4.4757	4.4538	4.5407	4.3877	4.6599	3.5224	3.4821	3.4137	3.6327	3.4965	3.5018	3.4871	3.4829	3.3835	3.4726	3.5852	3.5136	3.4051	3.4508	Cbx6	chromobox homolog 6	U036414	NM_028763.3	BC011199.1	MGI:3512628
Z00003407-1	3.7948	3.7057	3.8001	3.8045	3.717	3.7126	3.7576	3.8076	3.7033	3.6313	3.6708	3.6989	3.7031	3.6872	4.3078	4.3042	4.3098	4.3927	4.3384	4.3491	4.3339	4.3968	4.3181	4.3493	4.3683	4.4041	4.2881	4.3433	Mrpl55	mitochondrial ribosomal protein L55	U012678	NM_026035.1	BC028538.1	MGI:1914462
Z00003409-1	2.8609	2.7989	2.9682	2.8297	2.9	2.6906	2.7512	2.7729	2.7825	2.7853	2.7015	2.7127	2.7615	2.7587	3.1577	3.1661	3.186	3.1312	3.1639	3.2169	3.1882	3.1843	3.2575	3.1337	3.1985	3.1836	3.2442	3.2552	Mknk1	MAP kinase-interacting serine/threonine kinase 1	U004678	NM_021461.2	BC021369.1	MGI:894316
Z00003413-1	3.7157	3.6438	3.7782	3.6648	3.709	3.7205	3.6615	3.6051	3.553	3.5416	3.5724	3.6885	3.5292	3.818	3.4181	3.4323	3.4102	3.468	3.4225	3.4457	3.3936	3.4306	3.3628	3.3545	3.4142	3.423	3.36	3.3894	Llglh2	lethal giant larvae homolog 2	U013547	NM_145438.1	BC013232.1	MGI:1918843
Z00003418-1	3.7194	3.7145	3.684	3.6835	3.611	3.6115	3.4492	3.4517	3.5262	3.4378	3.5015	3.4495	3.5012	3.6053	3.7276	3.716	3.6755	3.6439	3.7199	3.6613	3.6734	3.6955	3.6401	3.6624	3.7236	3.6744	3.6513	3.7157	Wdr40a	WD repeat domain 40A	U024969	NM_026893.2	BC023852.1	MGI:1916220
Z00003421-1	2.9237	2.991	3.0543	3.0228	2.9037	2.8859	2.8807	2.8474	2.8353	2.8531	2.7379	2.8326	2.738	2.8449	3.5974	3.6584	3.6866	3.6545	3.673	3.7366	3.6347	3.6863	3.7144	3.6938	3.6493	3.6461	3.6916	3.644	Ddx49	DEAD (Asp-Glu-Ala-Asp) box polypeptide 49	U029912	NM_001024922.2	BC099554.1	MGI:2136689
Z00003424-1	3.6972	3.6756	3.9436	3.7355	3.7739	3.7806	3.7637	3.757	3.7769	3.6981	3.7702	3.838	3.614	3.8717	3.5066	3.407	3.4457	3.5049	3.4918	3.4738	3.5124	3.5242	3.502	3.5046	3.5032	3.5428	3.4938	3.46	Cdc42bpg	CDC42 binding protein kinase gamma (DMPK-like)	U038692		BC046418.1	MGI:2652845
Z00003426-1	3.1351	3.1081	3.1719	3.2086	3.187	3.0747	3.0207	2.9898	3.0894	2.9401	2.9438	2.9748	2.984	3.0248	3.5071	3.3334	3.2938	3.2655	3.4688	3.443	3.5295	3.4988	3.4749	3.5246	3.3897	3.5502	3.3897	3.384	Pparbp	peroxisome proliferator activated receptor binding protein		NM_013634.1	AF000294.1	MGI:1100846
Z00003429-1	3.0742	2.9651	2.9338	2.9258	2.9803	2.7779	2.6833	2.7435	2.8479	2.8068	2.6935	2.7273	2.6792	2.6873	3.4946	3.4977	3.4638	3.3162	3.5938	3.4981	3.5063	3.3523	3.5059	3.5025	3.4937	3.4212	3.4612	3.3404	Arl6ip6	ADP-ribosylation factor-like 6 interacting protein 6	U001777	NM_022989.2	BC019550.1	MGI:1929507
Z00003434-1	3.0877	3.077	3.3458	3.259	3.2365	3.2368	3.1937	3.3021	3.2679	3.2676	3.1994	3.1789	3.1615	3.2228	3.6386	3.5934	3.5408	3.413	3.4977	3.567	3.6021	3.5374	3.5419	3.6219	3.5318	3.6236	3.611	3.4569	Rusc2	RUN and SH3 domain containing 2	U004231	NM_001037709.1	BC024790.1	MGI:2140371
Z00003437-1	2.8897	2.9217	2.819	2.933	2.8743	2.9086	2.8952	2.9213	2.9643	2.9162	2.9873	2.9274	2.938	2.912	2.9288	2.9594	2.945	2.9281	2.9767	2.9918	2.9956	2.967	2.955	2.9799	2.929	2.9399	2.9828	2.9687	Bmp8b	bone morphogenetic protein 8b	U004765	NM_007559.2	AK082895.1	MGI:107335
Z00003439-1	3.5643	3.631	3.6931	3.5943	3.3659	3.4244	3.3268	3.327	3.2979	3.3282	3.2916	3.2914	3.5479	3.3025	3.3433	3.4891	3.4335	3.478	3.3207	3.4529	3.3526	3.3426	3.4244	3.3818	3.4047	3.3721	3.3904	3.4093	Eif4ebp1	eukaryotic translation initiation factor 4E binding protein 1	U009218	NM_007918.2	BC002045.1	MGI:103267
Z00003443-1	3.822	3.7109	4.1615	3.8438	3.8429	3.6168	3.7428	3.7678	3.7056	3.6807	3.6704	3.8078	3.6004	3.7441	3.2281	3.2816	3.2419	3.3835	3.2173	3.2336	3.2617	3.2614	3.2073	3.1958	3.2927	3.2615	3.2344	3.3156	Il17rc	interleukin 17 receptor C	U007271	NM_134159.2	BC004759.1	MGI:2159336
Z00003444-1	2.7964	2.8478	2.8686	2.8278	2.7109	2.5733	2.5493	2.6476	2.728	2.6598	2.6214	2.7364	2.6388	2.6796	4.1698	4.1859	4.1921	4.1901	4.2027	4.1923	4.1852	4.1517	4.1848	4.1781	4.1736	4.1371	4.1619	4.1334	Ap2b1	adaptor-related protein complex 2, beta 1 subunit	U013085	NM_001035854.1	BC013699.1	MGI:1919020
Z00003447-1	3.1869	3.2145	3.2613	3.1872	3.0845	3.0867	2.9298	3.01	3.0289	2.986	2.8912	2.9982	2.8826	2.8803	3.6829	3.756	3.7328	3.5867	3.7229	3.8071	3.7153	3.6802	3.7542	3.7237	3.6514	3.7339	3.7509	3.7007	Mrpl11	mitochondrial ribosomal protein L11	U038736	NM_025553.1	BC046750.1	MGI:2137215
Z00003450-1	2.0053	1.9229	2.2145	2.2129	2.1255	2.115	2.1759	2.0768	1.901	2.188	2.1473	2.1956	2.0732	2.0748	2.426	2.384	2.3882	2.361	2.4337	2.4009	2.3647	2.3912	2.3853	2.423	2.3473	2.442	2.4315	2.3437	Letm1	leucine zipper-EF-hand containing transmembrane protein 1	U026091	NM_019694.1	BC023862.1	MGI:1932557
Z00003453-1	2.6515	2.5408	2.8165	2.3143	2.5059	2.5978	1.9758	2.1018	2.2288	2.1301	2.3071	2.3987	2.6924	2.6008	2.4594	2.5899	2.4144	2.7265	2.4838	2.4768	2.6126	2.5376	2.6145	2.5493	3.0369	2.5946	2.7387	2.6933	A530050D06Rik	RIKEN cDNA A530050D06 gene	U014441	XM_203596.6	BC023353.1	MGI:2144822
Z00003461-1	3.252	3.1828	3.145	3.1314	3.1321	3.1928	3.067	2.9537	3.0413	2.9011	3.0373	3.0508	3.094	3.2124	4.3954	4.4456	4.4487	4.3759	4.4539	4.41	4.4355	4.4272	4.4257	4.4371	4.4682	4.4369	4.4206	4.4242	Thnsl1	threonine synthase-like 1 (bacterial)	U001444	NM_001001297.2	AK029518.1	MGI:2139347
Z00003464-1	3.7995	3.7822	3.9188	3.8418	3.8164	3.8266	3.8907	3.8805	3.8305	3.9289	3.9668	3.8957	3.8824	3.9414	3.9693	4.0684	4.0223	3.9992	3.9533	4.0246	3.9734	3.987	3.9355	3.9281	4.0272	3.9926	3.9421	3.962	Sertad1	SERTA domain containing 1	U007853	NM_018820.3	BC016077.1	MGI:1913438
Z00003468-1	3.9011	3.8454	3.9286	3.994	4.0029	4.029	3.9377	3.7741	3.8734	3.834	3.8921	3.9067	3.955	3.9404	3.3786	3.4533	3.4079	3.4965	3.4238	3.3733	3.3423	3.3894	3.3244	3.35	3.4746	3.398	3.3518	3.3668	3732413I11Rik	RIKEN cDNA 3732413I11 gene	U012491	NM_028862.1	BC040799.1	MGI:1921565
Z00003474-1	3.4145	3.3119	3.4095	3.4009	3.3586	3.3696	3.3381	3.3467	3.2926	3.2653	3.3173	3.2751	3.2864	3.4415	3.8514	3.8487	3.829	3.8322	3.8933	3.9734	3.9263	3.9142	3.9517	3.9942	3.9882	3.9467	3.9539	3.9991	Hnrpul1	heterogeneous nuclear ribonucleoprotein U-like 1	U028283		BC027844.1	MGI:2443517
Z00003482-1	3.6624	3.5817	3.9554	3.767	3.7612	3.5844	3.6285	3.7392	3.6429	3.8674	3.7946	3.7708	3.649	3.6729	3.1156	3.1101	3.0886	3.3202	3.0299	3.1434	3.0937	3.0972	3.1008	3.0839	3.2081	3.1298	3.1195	3.0835	Grn	granulin	U013390	NM_008175.2	BC037047.1	MGI:95832
Z00003483-1	3.8951	3.9509	4.0113	3.9449	4.0314	4.0121	3.8927	4.0724	4.0193	4.2146	4.0933	4.08	3.9201	3.9335	3.4193	3.4483	3.3868	3.6497	3.4527	3.4332	3.421	3.3793	3.3811	3.4394	3.5667	3.4469	3.3828	3.3014	Atp6ap2	ATPase, H transporting, lysosomal accessory protein 2	U019711	NM_027439.2	AK017482.1	MGI:1917745
Z00003484-1	3.8324	3.8643	3.8883	3.7502	3.7378	3.7663	3.7659	3.6622	3.6615	3.633	3.6321	3.6934	3.5951	3.7102	4.2959	4.3514	4.378	4.2545	4.3058	4.3142	4.2781	4.3192	4.2722	4.2895	4.2553	4.2885	4.2928	4.3492	Thap7	THAP domain containing 7	U036845	NM_026909.1	BC018221.1	MGI:1916259
Z00003486-1	2.6033	2.403	2.3457	2.2489	2.3605	2.5686	2.4754	2.1744	2.093	2.1898	2.6382	2.5128	2.2414	2.6662	2.0823	2.1913	2.1506	2.1909	2.0671	1.9847	2.0828	2.1534	2.1075	2.0666	1.9059	1.804	2.1583	2.1489	Cldn4	claudin 4	U026810	NM_009903.1	BC032172.1	MGI:1313314
Z00003488-1	2.7169	2.4641	2.7945	2.4957	2.6918	2.6783	2.6885	2.4781	2.4568	2.4959	2.6401	2.6536	2.5825	2.8655	2.2568	2.1902	2.3869	2.286	2.3005	2.3193	2.3054	2.2796	2.222	2.2609	2.2839	2.2023	2.2036	2.2265	Ggt6	gamma-glutamyltransferase 6	U012881	NM_027819.1	BC055837.1	MGI:1918772
Z00003490-1	4.0097	3.9326	4.067	4.045	4.001	3.8229	3.7504	3.8246	3.8993	3.817	3.7222	3.7442	3.6937	3.8866	4.7343	4.7043	4.6631	4.5353	4.767	4.7806	4.7905	4.7827	4.7225	4.7092	4.6488	4.7485	4.6901	4.6824	4921506J03Rik	RIKEN cDNA 4921506J03 gene	U032229		BC030168.1	MGI:1914971
Z00003495-1	3.1366	3.0737	2.8133	2.5771	2.7175	2.7814	2.683	2.5618	2.5447	2.4808	2.5594	2.6254	2.5482	2.7349	2.6098	2.301	2.4819	2.3448	2.4386	2.466	2.2726	2.4831	2.3365	2.3269	2.3033	2.2202	2.6082	2.7037	Susd4	sushi domain containing 4	U001229		AK082116.1	MGI:2138351
Z00003497-1	3.8022	3.6898	3.7547	3.7267	3.5507	3.6352	3.6802	3.7018	3.4812	3.6256	3.7532	3.7316	3.7008	3.6502	3.1799	3.2462	3.1814	3.4481	3.2129	3.2798	3.194	3.1836	3.1721	3.1567	3.391	3.2254	3.1553	3.2114	Ier2	immediate early response 2	U030034	NM_010499.2	BC002067.1	MGI:104815
Z00003504-1	4.0629	4.044	4.2236	4.0056	4.0177	3.8902	3.932	3.954	3.9139	3.9263	3.9397	3.957	3.8793	3.8669	4.1536	4.1385	4.1154	4.0643	4.1691	4.1904	4.1043	4.1141	4.0814	4.1131	4.1596	4.1374	4.1082	4.0388	Churc1	churchill domain containing 1	U014122	XM_126982.7	BC076499.1	MGI:1923684
Z00003505-1	4.21	4.1765	4.3472	4.2672	4.2069	4.1675	4.2116	4.2222	4.1597	4.149	4.1264	4.191	4.1135	4.139	3.897	3.9629	3.9238	4.0177	3.9186	3.9728	3.8889	3.9212	3.8912	3.9159	4.0196	3.9376	3.9197	3.9091	Hspc171	HSPC171 protein	U009744	NM_025486.1	BC005665.1	MGI:1913570
Z00003507-1	3.5519	3.4441	3.3773	3.3896	3.3775	3.3779	3.2757	3.2754	3.2473	3.2289	3.208	3.238	3.2108	2.9895	3.6004	3.634	3.6054	3.5316	3.6103	3.6772	3.5753	3.5492	3.5834	3.5607	3.5289	3.5699	3.6038	3.5298	Psarl	presenilin associated, rhomboid-like	U044131	NM_001005767.1	BC083153.1	MGI:1277152
Z00003519-1	-9999	-9999	-9999	2.5329	-9999	2.4106	-9999	2.3617	-9999	2.4249	-9999	2.4384	-9999	2.4651	3.205	3.1362	3.1655	3.2222	3.2243	3.1187	3.1124	3.2213	3.2337	3.1955	3.24	3.1348	3.2482	3.1779	Smad5	MAD homolog 5 (Drosophila)	U043341	NM_008541.2	BC050001.1	MGI:1328787
Z00003525-1	3.57	3.5426	3.6506	3.6143	3.6939	3.6197	3.5399	3.5762	3.6136	3.5208	3.4238	3.5817	3.4402	3.5591	3.1831	3.2701	3.183	3.313	3.2692	3.2754	3.2511	3.2213	3.2427	3.2605	3.3181	3.2561	3.2632	3.2564	AW495713	expressed sequence AW495713	U029599		BC030839.1	MGI:2142792
Z00003528-1	2.6335	2.6152	2.5985	2.5683	2.6147	2.6139	2.6299	2.672	2.6156	2.621	2.6058	2.5981	2.6361	2.637	2.7457	2.7819	2.788	2.7537	2.7349	2.7803	2.7038	2.7671	2.7082	2.719	2.7269	2.7557	2.7214	2.7484	Mesdc2	mesoderm development candiate 2	U008321	NM_023403.2	AK031949.1	MGI:1891421
Z00003531-1	2.8819	2.864	2.9075	2.8344	2.7545	2.8989	2.7886	2.7842	2.8051	2.7392	2.7987	2.8151	2.6691	2.6735	2.8642	2.8374	2.8479	2.8492	2.8629	2.8994	2.9015	2.8467	2.8644	2.8291	2.775	2.8242	2.8316	2.7932	3110037I16Rik	RIKEN cDNA 3110037I16 gene	U025484	NM_028457.1	BC023360.1	MGI:1920422
Z00003534-1	-9999	-9999	-9999	2.8383	-9999	2.8645	-9999	2.7832	-9999	2.738	-9999	2.7585	-9999	2.8066	2.7996	2.7401	2.742	2.7447	2.839	2.7935	2.7294	2.7777	2.7703	2.7581	2.792	2.7989	2.7655	2.6864	BC063263	cDNA sequence BC063263	U071213	XM_485924.3	BC063263.1	MGI:3584269
Z00003549-1	3.0334	3.0722	3.0856	3.0593	3.0519	3.0452	3.0394	3.0462	3.0457	3.0552	3.0335	3.041	3.0632	3.0246	3.1784	3.1625	3.1489	3.1205	3.128	3.1782	3.1144	3.1514	3.1587	3.1402	3.0989	3.1848	3.1564	3.1407	Polh	polymerase (DNA directed), eta (RAD 30 related)	U037848	NM_030715.2	BC049159.1	MGI:1891457
Z00003551-1	3.3957	3.3136	3.3922	3.3608	3.3221	3.4013	3.4821	3.4708	3.3787	3.3799	3.4025	3.4014	3.2961	3.3911	3.0003	2.9938	3.0083	3.0484	3.0239	2.9945	3.0036	3.0297	3.0007	3.0329	3.0152	3.0072	3.0169	3.017	Rhbdl6	rhomboid, veinlet-like 6 (Drosophila)	U033658	NM_172572.1	BC031398.1	MGI:2442473
Z00003552-1	2.3424	2.1915	2.3192	2.7014	2.184	2.1388	2.1714	2.3277	2.1129	1.9725	2.3682	2.3126	2.3806	2.4258	5.1398	5.1631	5.1698	5.1996	5.1688	5.136	5.1848	5.1638	5.1165	5.1758	5.1789	5.155	5.0935	5.1091	Bcl2l14	Bcl2-like 14 (apoptosis facilitator)	U007474	NM_025778.1	BC025541.1	MGI:1914063
Z00003555-1	2.9266	2.8924	2.8507	2.8486	2.9179	2.7924	2.7681	2.7702	2.8338	2.8668	2.7971	2.7758	2.8603	2.9317	2.6109	2.6438	2.6577	2.71	2.6278	2.6406	2.6367	2.6783	2.6213	2.6119	2.7388	2.5571	2.6512	2.6568	Apex2	apurinic/apyrimidinic endonuclease 2	U039778	NM_029943.1	BC053107.1	MGI:1924872
Z00003560-1	3.6371	3.5851	3.6715	3.6196	3.5408	3.5447	4.1323	3.3794	3.4101	3.4062	3.307	3.5191	3.3987	3.5322	4.6382	4.7317	4.7613	4.7124	4.7456	4.8051	4.704	4.7089	4.737	4.6729	4.7574	4.6779	4.7175	4.6964	Rab3ip	RAB3A interacting protein	U032247	NM_001003950.1	BC080289.1	MGI:105933
Z00003562-1	3.1558	3.1462	3.1728	3.1786	3.1772	3.1446	3.1174	3.1115	3.1387	3.0426	3.0117	3.0843	2.9717	3.0298	2.8445	2.8369	2.8149	2.8568	2.8449	2.8481	2.7949	2.8331	2.81	2.8311	2.8052	2.7931	2.8285	2.8049	1600012H06Rik	RIKEN cDNA 1600012H06 gene	U017515	NM_026451.1	BC027313.1	MGI:1915162
Z00003568-1	2.3072	2.2362	2.2844	2.2566	2.2809	2.3087	2.191	2.0927	2.2077	2.1643	2.1756	2.2763	2.1536	2.2777	2.2934	2.2054	2.2594	2.2333	2.2744	2.3115	2.3101	2.2697	2.3642	2.2797	2.1121	2.2293	2.3432	2.2541	Pdzk2	PDZ domain containing 2	U030763	NM_133226.1	BC022661.1	MGI:2429554
Z00003569-1	2.148	1.9564	2.0928	2.0949	1.8486	1.9904	2.1406	2.1385	2.1299	2.1204	1.9946	1.9616	2.0028	2.0977	1.7306	1.884	1.769	1.757	1.824	1.8596	1.7971	1.7691	1.7431	2.0297	1.7178	1.7715	1.8932	1.7621	A730016A17	hypothetical protein A730016A17	U028604		AK042688.1
Z00003579-1	3.0062	2.9485	2.9279	2.8695	2.9364	2.7955	2.7854	2.778	2.7385	2.7459	2.6166	2.8144	2.7504	2.7945	2.8963	2.9051	2.8843	2.9368	2.9652	2.9696	3.2347	2.9368	3.3238	2.8953	2.9634	2.9288	2.9792	2.997	Gfer	growth factor, erv1 (S. cerevisiae)-like (augmenter of liver regeneration)	U037533	NM_023040.2	BC023941.1	MGI:107757
Z00003596-1	3.2083	3.2027	3.3339	3.2202	3.2245	3.22	3.2304	3.2304	3.2528	3.3271	3.3287	3.3288	3.3272	3.3968	2.9256	2.908	3.0185	2.9402	2.9599	3.0014	2.921	2.9336	2.9222	2.8903	2.9554	2.9557	2.8412	2.9105	Paqr4	progestin and adipoQ receptor family member IV	U037504	NM_023824.2	BC011185.1	MGI:1923748
Z00003613-1	3.1989	3.2111	3.0943	3.1374	3.1787	3.1259	3.0723	3.0453	3.0651	3.0441	2.8874	3.032	3.0024	3.0235	3.3475	3.3853	3.3499	3.3244	3.3963	3.3562	3.3795	3.3742	3.4086	3.383	3.4064	3.3224	3.4068	3.4046	Slc7a6	solute carrier family 7 (cationic amino acid transporter, y system), member 6	U009769	NM_178798.2	BC042898.1	MGI:2142598
Z00003616-1	2.6219	2.6329	2.6318	2.6374	2.5957	2.6015	2.769	2.637	2.7224	2.6553	2.7459	2.7403	2.602	2.6552	2.8222	2.8031	2.7762	2.7995	2.8111	2.7636	2.8093	2.8014	2.7591	2.8428	2.7886	2.8057	2.9549	2.8693	Tdh	L-threonine dehydrogenase	U035670	NM_021480.4	BC058860.1	MGI:1926231
Z00003629-1	3.2262	3.177	3.3065	3.1733	3.1714	3.1661	3.1037	3.1076	3.0167	3.0128	3.1031	3.1544	3.1187	3.1969	3.3107	3.346	3.3673	3.3626	3.3508	3.3198	3.3758	3.3713	3.3923	3.3792	3.4396	3.3933	3.3758	3.3379	Dclre1b	DNA cross-link repair 1B, PSO2 homolog (S. cerevisiae)	U024458	NM_001025312.1	BC011094.1	MGI:2156057
Z00003630-1	3.559	3.6184	3.6064	3.5826	3.5681	3.564	3.3987	3.5718	3.4788	3.483	3.4578	3.5643	3.4443	3.3635	3.3923	3.4033	3.3139	3.5701	3.4752	3.3976	3.3644	3.3338	3.3541	3.4103	3.588	3.3904	3.3868	3.278	Syap1	synapse associated protein 1	U039849	NM_025932.1	BC021373.1	MGI:1914293
Z00003631-1	3.3511	3.3708	3.4531	3.3543	3.3307	3.1798	3.1595	3.221	3.1904	3.2951	3.2481	3.3262	3.3092	3.2477	3.2522	3.2519	3.2457	3.3949	3.2972	3.2647	3.2652	3.179	3.2379	3.28	3.3634	3.2933	3.2625	3.1094	Adam9	a disintegrin and metallopeptidase domain 9 (meltrin gamma)	U029657	NM_007404.1	BC052710.1	MGI:105376
Z00003636-1	3.1345	3.1694	3.3868	3.1799	3.138	3.0507	3.0947	3.0811	3.0393	3.053	3.0205	3.0517	2.9746	3.017	3.0115	3.039	3.1057	3.0417	3.0013	3.0489	3.0239	3.0103	3.0326	2.9623	3.0115	2.9909	3.0119	3.026	Flot2	flotillin 2	U013004	NM_008028.1	BC070423.1	MGI:103309
Z00003640-1	3.8212	3.7716	3.7786	3.7243	3.6945	3.679	3.6403	3.6839	3.6222	3.6269	3.608	3.693	3.6217	3.617	4.7441	4.7906	4.8213	4.7514	4.804	4.8249	4.803	4.7971	4.7888	4.77	4.791	4.7852	4.7917	4.7717	Katnb1	katanin p80 (WD40-containing) subunit B 1	U009683	NM_028805.2	BC045200.1	MGI:1921437
Z00003647-1	2.2273	2.1803	2.19	2.2021	2.2071	2.2276	2.1217	2.0523	2.1384	2.113	2.1017	2.1475	2.1427	2.1306	3.2431	3.3812	3.3244	3.3894	3.4399	3.5067	3.2963	3.3327	3.5604	3.417	3.4788	3.3796	3.4243	3.5015	1700020O03Rik	RIKEN cDNA 1700020O03 gene	U014217	NM_027405.2	BC044824.1	MGI:1917623
Z00003648-1	3.0567	3.0283	3.028	3.092	3.0103	3.0044	2.9443	2.9647	2.9911	2.9774	2.9459	2.9517	3.0073	2.9772	3.2493	3.2689	3.2623	3.2661	3.2568	3.2583	3.2477	3.2664	3.2593	3.2526	3.2434	3.2353	3.2639	3.2783	mKIAA1934	mKIAA1934 protein	U039447	XM_359410.2	AK141385.1
Z00003660-1	3.8437	3.8599	3.7562	3.7303	3.6823	3.7277	3.6367	3.496	3.5533	3.4876	3.5506	3.5765	3.5534	3.626	4.6856	4.6607	4.6507	4.5977	4.6909	4.6655	4.6783	4.6966	4.6694	4.6702	4.6386	4.667	4.6566	4.6632	Trim24	tripartite motif protein 24	U006682	NM_145076.1	BC025482.1	MGI:109275
Z00003666-1	2.8603	2.8876	2.9121	2.824	2.8282	2.7882	2.7793	2.7538	2.728	2.7535	2.6568	2.7479	2.6419	2.6955	3.0035	2.9444	2.9524	2.9611	3.0107	3.001	3.051	3.0194	3.0028	3.0158	2.9728	2.9929	3.0059	3.0416	Cwf19l1	CWF19-like 1, cell cycle control (S. pombe)	U039071	XM_129328.7	BC037640.1	MGI:1919752
Z00003668-1	3.8867	3.7155	3.8572	3.8449	3.8257	3.7452	3.7215	3.6734	3.6744	3.6866	3.613	3.7151	3.6114	3.6871	4.3649	4.4071	4.3934	4.3564	4.3517	4.375	4.3899	4.3592	4.3693	4.3225	4.3485	4.3392	4.3375	4.3206	4632419K20Rik	RIKEN cDNA 4632419K20 gene	U029035	NM_199009.1	BC018464.1	MGI:1921599
Z00003677-1	3.3914	3.3842	3.3623	3.4116	3.4438	3.3964	3.3481	3.3888	3.3667	3.4109	3.463	3.4223	3.4933	3.3564	3.0716	3.0326	2.9991	3.2054	3.1125	3.0727	3.095	3.0767	3.0217	3.0271	3.1702	3.0943	3.072	3.0901	Hps3	Hermansky-Pudlak syndrome 3 homolog (human)	U023863	NM_080634.2	BC049350.1	MGI:2153839
Z00003683-1	2.5652	2.6494	2.7154	2.6405	2.6183	2.7582	2.5689	2.6484	2.6511	2.6063	2.5334	2.5707	2.5322	2.4948	2.6461	2.6712	2.6918	2.6896	2.6579	2.636	2.6122	2.6662	2.6521	2.6503	2.6462	2.6306	2.6539	2.5105	Sco1	SCO cytochrome oxidase deficient homolog 1 (yeast)	U012775	XM_618888.2	BC038283.1	MGI:106362
Z00003684-1	3.0049	2.9598	3.0572	3.0836	3.0285	2.9785	2.9892	2.9883	2.9539	2.9547	2.97	2.9782	3.0124	2.8719	4.4333	4.463	4.4303	4.4415	4.4253	4.3775	4.4325	4.4266	4.4088	4.4416	4.3662	4.403	4.3904	4.4083	Zfyve1	zinc finger, FYVE domain containing 1	U034152	NM_183154.1	BC050015.1	MGI:3026685
Z00003693-1	3.7775	3.4209	3.8083	3.473	3.7044	3.6534	3.5417	3.5405	3.4245	3.4257	3.6549	3.838	3.5426	3.9504	2.9484	3.0326	3.0647	3.0449	3.0358	3.0315	3.0674	3.0015	2.9883	2.9768	2.9868	3.0591	2.9172	2.8732	St14	suppression of tumorigenicity 14 (colon carcinoma)	U030643	NM_011176.3	BC005496.1	MGI:1338881
Z00003696-1	2.8858	2.7586	3.0941	2.7978	2.7267	2.6309	2.6469	2.6766	2.5434	2.5137	2.6505	2.7567	2.5552	2.7259	2.2962	2.2617	2.2671	2.3305	2.3246	2.3761	2.2858	2.3211	2.2002	2.1008	2.3372	2.3462	2.2278	2.2381	Slc35e4	solute carrier family 35, member E4	U032440	NM_153142.2	BC020181.1	MGI:2144150
Z00003703-1	2.618	2.64	2.648	2.6014	2.5105	2.4997	2.4222	2.4991	2.4897	2.5005	2.4717	2.5056	2.4569	2.4247	2.9454	2.8478	2.8324	2.846	2.9775	2.8823	2.8279	2.8514	2.8043	2.9296	2.912	2.8747	2.832	2.7202	2810407C02Rik	RIKEN cDNA 2810407C02 gene	U003264	XM_283848.5	AK013022.1	MGI:1916477
Z00003709-1	2.9371	2.8918	2.9302	2.9131	2.9607	2.8747	2.811	2.7994	2.768	2.7912	2.7971	2.8087	2.7651	2.8439	2.4917	2.4997	2.4685	2.5637	2.5982	2.5312	2.5451	2.5826	2.5058	2.5283	2.587	2.6097	2.5459	2.5065	Harsl	histidyl-tRNA synthetase-like	U018596	NM_080636.1	BC004596.1	MGI:1918041
Z00003719-1	2.4663	2.0852	2.5596	2.049	2.2901	2.7131	2.3804	1.8731	1.9668	1.6797	2.2912	2.5783	2.0072	2.8267	1.8711	1.6975	1.8334	1.8324	1.7121	1.7364	1.8231	1.7191	1.7152	1.5874	1.8577	1.9235	1.944	1.8584	Slc1a1	solute carrier family 1 (neuronal/epithelial high affinity glutamate transporter, system Xag), member 1	U019335	NM_009199.1	BC064797.1	MGI:105083
Z00003720-1	3.124	3.1129	3.4437	2.9813	3.02	2.8276	2.9417	2.8888	2.9379	3.2344	2.8184	2.9085	2.785	2.8379	2.9646	2.8827	2.9465	3.0168	2.8464	2.9148	2.9171	3	3.0272	3.0039	3.0186	2.9647	3.0795	3.1245	BC014699	cDNA sequence BC014699	U007065	NM_145570.1	BC014699.1	MGI:2385247
Z00003721-1	4.0619	4.0261	4.0049	4.0002	4.0126	4.033	3.9896	3.9943	3.9814	3.9247	3.8783	4.0166	3.8172	3.7336	3.8218	3.9154	3.8568	3.8262	3.8764	3.8674	3.8215	3.7547	3.7913	3.8019	3.8625	3.8181	3.7506	3.6145	Ier3ip1	immediate early response 3 interacting protein 1	U018911	NM_025409.1	BC021512.1	MGI:1913441
Z00003727-1	2.7067	2.7241	2.9458	2.7919	2.7622	2.8196	2.891	2.8922	2.789	2.6931	2.6469	2.6633	2.6722	2.671	2.9995	2.9876	3.0025	2.9978	3.0168	3.0676	3.1325	2.9722	3.1537	3.2275	3.1224	3.0975	3.1973	3.0196	Fancc	Fanconi anemia, complementation group C		NM_007985.1	BC038609.1	MGI:95480
Z00003742-1	3.7502	3.7413	3.7237	3.6998	3.6848	3.7071	3.4846	3.6804	3.6253	3.6029	3.6314	3.7488	3.6048	3.5548	3.6901	3.7047	3.6607	3.6923	3.7728	3.735	3.7078	3.6794	3.6903	3.733	3.7392	3.6937	3.6566	3.6013	2007-09-07	septin 7	U010177	NM_009859.2	BC058587.1	MGI:1335094
Z00003746-1	3.3626	3.3144	3.5662	3.381	3.3473	3.3658	3.2756	3.4193	3.2596	3.241	3.3019	3.4048	3.5514	3.287	3.0741	3.0825	3.0587	3.2224	3.0721	3.1268	3.0786	3.0743	3.0807	3.0827	3.1033	3.0892	3.1114	3.0805	2310001A20Rik	RIKEN cDNA 2310001A20 gene	U023480	NM_027977.1	BC055706.1	MGI:1919131
Z00003748-1	5.6189	5.488	5.5024	5.4731	5.4793	5.6189	5.4938	5.3577	5.4499	5.4682	5.4479	5.4296	5.4847	5.5266	5.2353	5.2375	5.1726	5.2604	5.1879	5.1805	5.1251	5.1273	5.1459	5.1959	5.2182	5.1723	5.1966	5.1319	Eef1a1	eukaryotic translation elongation factor 1 alpha 1	U031121	NM_010106.1	BC003969.1	MGI:1096881
Z00003752-1	-9999	-9999	-9999	2.9735	-9999	2.9577	-9999	2.9948	-9999	2.8447	-9999	2.9517	-9999	2.9425	2.677	2.6626	2.6411	2.7563	2.6944	2.6948	2.6481	2.6359	2.6885	2.6697	2.7401	2.737	2.7612	2.6992	Arhgef18	rho/rac guanine nucleotide exchange factor (GEF) 18	U009017	NM_133962.3	BC009156.1	MGI:2142567
Z00003753-1	3.1827	3.0972	3.2623	3.2286	3.1888	3.1438	3.0829	3.044	3.0596	3.0932	3.0039	3.0912	3.0578	3.1635	4.5685	4.5928	4.5951	4.4642	4.5092	4.5603	4.5221	4.5193	4.5019	4.5316	4.4404	4.5332	4.5142	4.4992	C730048E16Rik	RIKEN cDNA C730048E16 gene	U036396	NM_144849.1	BC014743.1	MGI:2444209
Z00003754-1	3.3342	3.3811	3.4576	3.4143	3.4502	3.3746	3.2335	3.3695	3.3486	3.319	3.2646	3.3227	3.2437	3.2732	3.1551	3.1882	3.1317	3.2822	3.2469	3.2196	3.2034	3.0888	3.1862	3.1885	3.3199	3.2287	3.1509	3.0128	Plekha3	pleckstrin homology domain-containing, family A (phosphoinositide binding specific) member 3	U001950	NM_031256.2	AF286163	MGI:1932515
Z00003757-1	4.2334	4.2306	3.9347	3.9941	3.8547	3.9727	3.788	3.792	3.7761	3.7721	3.8625	3.7498	3.9668	3.8645	5.3141	5.365	5.3749	5.4024	5.3805	5.3715	5.3674	5.3473	5.3622	5.3804	5.4233	5.372	5.3861	5.3816	4930431B09Rik	RIKEN cDNA 4930431B09 gene	U024427	XM_622580.2	BC037072.1	MGI:1921895
Z00003759-1	2.7519	2.7333	2.6748	2.746	2.7007	2.6634	2.6737	2.6972	2.6851	2.6861	2.6714	2.6704	2.7791	2.6796	3.6267	3.74	3.6029	3.539	3.6969	3.5522	3.6978	3.6742	3.8034	3.7911	3.6073	3.669	3.8377	3.8309	Aqp9	aquaporin 9	U149101	NM_022026.2	BC024105.1	MGI:1891066
Z00003769-1	2.5897	2.6641	2.3678	2.3688	2.2735	2.4643	2.3601	2.2601	2.2332	2.2806	2.2645	2.2138	2.2618	2.2608	2.9082	2.9271	2.9665	2.8731	3.0414	2.8967	3.0227	2.8444	3.0707	3.0284	2.8602	2.9135	2.9644	2.9506	LOC435970	hypothetical LOC435970	U008005	XM_893373.1	BC066874.1
Z00003784-1	2.5491	2.4612	2.3688	2.3725	2.4304	2.5948	2.32	2.2733	2.3769	2.3599	2.1975	2.3482	2.2292	2.2255	2.5915	2.5636	2.5083	2.5796	2.615	2.6124	2.5736	2.5245	2.5757	2.5679	2.6005	2.5547	2.604	2.475	Zmym1	zinc finger, MYM domain containing 1	U025531	NM_026670.3	BC027750.1	MGI:1915560
Z00003785-1	2.7122	2.5762	2.8376	2.6772	2.6644	2.6063	2.6207	2.5351	2.5654	2.653	2.525	2.6828	2.573	2.6311	2.742	2.7545	2.7933	2.8507	2.6127	2.6787	2.6175	2.5506	2.6347	2.6169	2.6888	2.711	2.6501	2.6003	Rab4a	RAB4A, member RAS oncogene family	U009947	NM_009003.1	AK136566.1	MGI:105069
Z00003805-1	3.7877	3.772	3.6762	3.6709	3.6743	3.6672	3.6079	3.6419	3.5629	3.567	3.4791	3.6845	3.5963	3.5921	4.5886	4.7026	4.6697	4.5572	4.6362	4.5551	4.5963	4.6156	4.7283	4.6542	4.6167	4.5616	4.684	4.6573	Pask	PAS domain containing serine/threonine kinase	U021613	NM_080850.1	BC029725.1	MGI:2155936
Z00003831-1	-9999	-9999	-9999	3.8228	-9999	3.6017	-9999	3.5776	-9999	3.545	-9999	3.3961	-9999	3.6648	3.9624	3.7433	3.6342	3.6802	3.8659	3.9473	3.8837	4.0003	3.7905	3.7665	3.7988	3.8473	3.8085	3.8788	5830417I10Rik	RIKEN cDNA 5830417I10 gene	U320625	XM_909855.1	BC021356.1	MGI:1923272
Z00003844-1	3.1468	3.1553	3.2324	3.262	3.1506	3.1608	3.2624	3.3116	3.219	3.1974	3.3327	3.3225	3.2395	3.2263	3.1281	3.177	3.2326	3.1948	3.197	3.2131	3.1782	3.1876	3.1868	3.1448	3.1606	3.2299	3.111	3.0691	Rsad2	radical S-adenosyl methionine domain containing 2	U033851	NM_021384.2	AK036373.1	MGI:1929628
Z00003848-1	3.4257	3.4236	3.5522	3.405	3.4705	3.4787	3.1902	3.3505	3.3426	3.3416	3.4111	3.4121	3.505	3.4513	2.5703	2.6218	2.5092	2.6449	2.6567	2.6704	2.5338	2.5716	2.4386	2.4854	2.6523	2.6221	2.4587	2.4073	Rhoq	ras homolog gene family, member Q	U043633	NM_145491.2	BC056363.1	MGI:1931553
Z00003851-1	3.7756	3.7424	3.8276	3.8126	3.8636	3.8057	3.8032	3.7845	3.7394	3.7544	3.6921	3.7527	3.7084	3.7548	3.5735	3.6245	3.6175	3.6843	3.6376	3.5993	3.6203	3.6255	3.5957	3.5957	3.6453	3.6098	3.6112	3.6801	Crtc2	CREB regulated transcription coactivator 2	U003489	NM_028881.1	BC019713.1	MGI:1921593
Z00003852-1	2.2941	2.254	2.37	2.3447	2.3467	2.4096	2.3293	2.3546	2.3003	2.3565	2.6506	2.3881	2.8452	2.6157	2.4419	2.4832	2.4647	2.5304	2.465	2.4672	2.6781	2.4737	2.7693	2.8517	2.8094	2.8618	2.7757	2.8441	AI597013	expressed sequence AI597013	U025150		BC025835.1	MGI:2140340
Z00003864-1	3.464	3.4202	3.196	3.1663	3.2009	3.2082	2.9062	2.8988	3.0705	2.8203	2.8521	2.9074	2.9909	3.05	3.3522	3.2695	3.3058	3.4317	3.3804	3.3591	3.3847	3.4104	3.3432	3.396	3.396	3.3821	3.381	3.4331	Brca1	breast cancer 1	U033456	NM_009764.2	BC068303.1	MGI:104537
Z00003875-1	4.0684	4.0375	4.176	4.0645	4.0981	4.0431	4.0026	4.0007	3.9532	3.9711	3.972	3.9739	4.0013	4.0559	4.5616	4.5415	4.5672	4.4664	4.5806	4.5744	4.6271	4.5749	4.6284	4.5908	4.5781	4.5734	4.6098	4.6134	Rnf40	ring finger protein 40	U008809	NM_172281.1	BC038348.1	MGI:2142048
Z00003879-1	2.6294	2.5674	2.7	2.5056	2.5627	2.5935	2.7551	2.8567	2.5237	2.4915	2.6601	2.6292	2.5114	2.6255	3.1585	3.1477	3.1666	3.1305	3.1472	3.173	3.2751	3.1105	3.2415	3.2527	3.227	3.1785	3.2305	3.2664	Ldoc1l	leucine zipper, down-regulated in cancer 1-like	U036488	NM_177630.2	BC023053.1	MGI:2675858
Z00003886-1	2.7934	2.6416	2.7054	2.4703	2.6056	2.5748	2.4641	2.54	2.5781	2.4204	2.5292	2.5805	2.4908	2.5216	2.5923	2.597	2.6001	2.6035	2.5999	2.5563	2.5609	2.5878	2.6469	2.6944	2.636	2.5702	2.6239	2.6021	C230079D11Rik	RIKEN cDNA C230079D11 gene	U018473	XM_140204.5	AK032949.1	MGI:2685175
Z00003905-1	3.5106	3.4914	3.3885	3.4183	3.3932	3.3184	3.2967	3.2395	3.2431	3.2133	3.1846	3.264	3.177	3.2288	3.4319	3.426	3.4291	3.4271	3.4869	3.5061	3.4634	3.4721	3.4949	3.4509	3.4705	3.4604	3.4778	3.4892	BC057079	cDNA sequence BC057079	U004478	XM_283973.5	BC039622.1	MGI:2676921
Z00003910-1	3.6526	3.6961	3.7841	3.6568	3.9558	3.9825	3.838	3.8396	3.911	4.1101	3.9055	3.7622	3.9794	3.9778	3.127	3.1662	3.1303	3.2894	3.1851	3.1969	3.2438	3.1576	3.2363	3.2444	3.3101	3.2115	3.2278	3.3012	Slco2b1	solute carrier organic anion transporter family, member 2b1	U028895	NM_175316.2	BC019209.1	MGI:1351872
Z00003913-1	-9999	-9999	-9999	3.7299	-9999	3.6907	-9999	3.7673	-9999	3.6754	-9999	3.7026	-9999	3.6965	3.3612	3.2917	3.258	3.3966	3.3596	3.3309	3.3478	3.3786	3.3154	3.352	3.3977	3.3874	3.3157	3.3627	Zzef1	zinc finger, ZZ-type with EF hand domain 1	U012887	XM_111053.7	BC099976.1	MGI:2444286
Z00003923-1	3.592	3.5672	3.7439	3.499	3.671	3.454	3.49	3.4725	3.5375	3.5747	3.4988	3.5163	3.4681	3.5087	3.7722	3.7572	3.727	3.6751	3.7806	3.8009	3.7856	3.73	3.7834	3.7895	3.7487	3.7929	3.8218	3.7669	Prosc	proline synthetase co-transcribed	U009213	NM_054057.3	AK032308.1	MGI:1891207
Z00003928-1	3.1194	3.1656	3.1882	3.0742	3.0625	3.0961	3.0269	3.0356	3.0102	3.0015	2.9898	3.0577	2.9694	2.951	2.7887	2.7761	2.7536	2.8009	2.819	2.9114	2.7715	2.7755	2.679	2.6768	2.8056	2.82	2.6654	2.6003	2810428C21Rik	RIKEN cDNA 2810428C21 gene	U019793	NM_153503.1	BC024906.1	MGI:1917192
Z00003935-1	2.8069	2.6711	2.5459	2.5354	2.6108	2.6213	2.3796	2.278	2.4841	2.2317	2.2418	2.3389	2.2475	2.2882	2.8136	2.88	2.8337	2.9413	2.9127	2.9746	2.862	2.8183	2.8633	2.7995	2.9146	2.808	2.9092	2.9056	MGC65590	similar to hypothetical protein FLJ10706	U021981	NM_201364.1	BC052855.1
Z00003936-1	3.8976	4.0547	3.9914	4.0274	3.8904	3.8435	3.8532	4.1022	3.9812	3.5213	3.8975	3.8615	3.8318	3.9665	3.7985	3.7543	3.6036	3.9451	3.8017	3.6865	3.6841	3.7239	3.6864	3.7959	3.9119	3.767	3.7147	3.763	Gpm6b	glycoprotein m6b	U043807	NM_023122.1	AF254869.1	MGI:107672
Z00003946-1	2.4457	2.48	2.4244	2.3326	2.4261	2.4491	2.6007	2.4122	2.4601	2.4887	2.4624	2.563	2.5154	2.4924	2.3109	2.3502	2.3455	2.3287	2.2789	2.3471	2.3676	2.3764	2.2816	2.3523	2.3065	2.318	2.3032	2.2903	9330182L06Rik	RIKEN cDNA 9330182L06 gene	U025898	NM_172706.1	BC029010.1	MGI:2443264
Z00003947-1	2.829	2.7888	2.8146	2.8307	2.8587	2.8426	2.8311	2.8634	2.827	2.857	2.8535	2.8016	2.8289	2.7951	2.9804	2.9374	2.9698	2.9194	2.9457	2.9355	2.9487	2.9518	2.9597	2.9419	2.9293	2.9455	2.9602	2.9042	2700067D09Rik	RIKEN cDNA 2700067D09 gene	U036755	NM_028301.1	BC050929.1	MGI:1919865
Z00003957-1	2.5658	2.6792	2.9411	2.6514	2.6419	2.6294	2.8011	2.8387	2.6839	2.6964	2.8442	2.7909	2.6775	2.7175	2.5263	2.4646	2.4676	2.4952	2.5138	2.4054	2.4393	2.4397	2.5113	2.5216	2.5325	2.4844	2.5483	2.5706	P2ry6	pyrimidinergic receptor P2Y, G-protein coupled, 6	U028920	NM_183168.1	BC027331.1	MGI:2673874
Z00003962-1	3.1388	3.1388	3.0878	3.0995	3.2299	3.1894	3.0822	3.0704	3.1273	3.0735	3.0843	3.1559	3.1606	3.2953	3.479	3.4365	3.4015	3.3497	3.5744	3.5041	3.5733	3.4193	3.5226	3.6384	3.5864	3.5636	3.5559	3.3968	1810074P20Rik	RIKEN cDNA 1810074P20 gene	U024896		BC058809.1	MGI:1914740
Z00003970-1	3.0137	2.9489	3.0028	3.0094	2.9076	2.901	2.906	2.8219	2.8852	2.8028	2.785	2.9083	2.7297	2.9856	3.2393	3.2023	3.1572	3.0825	3.2438	3.2917	3.3364	3.3174	3.3279	3.354	3.29	3.3691	3.2939	3.2342	Tsga14	testis specific gene A14	U027123	NM_031998.2	BC031892.1	MGI:1891414
Z00003976-1	-9999	-9999	-9999	3.5314	-9999	3.5879	-9999	3.3885	-9999	3.3378	-9999	3.3947	-9999	3.2877	2.8586	2.7331	2.7976	2.8617	2.8276	2.8086	2.8246	2.7973	2.6838	2.7232	2.8007	2.7524	2.6701	2.7651	D10627	cDNA sequence D10627	U158385		AK040352	MGI:2675306
Z00003977-1	3.5427	3.7464	3.6188	3.7019	3.6079	3.7781	3.9272	3.8455	3.9467	4.0284	4.0018	3.8954	3.9329	3.8272	3.5948	3.5959	3.6274	3.5575	3.5515	3.5295	3.5348	3.5441	3.5232	3.5365	3.5675	3.5366	3.4961	3.5017	Mvk	mevalonate kinase	U006032	NM_023556.2	BC005606.1	MGI:107624
Z00003978-1	3.3842	3.4333	3.3178	3.3587	3.4195	3.3376	3.2554	3.2145	3.3874	3.2592	3.1595	3.2393	3.0778	3.1311	3.1108	3.0477	2.9529	3.0853	3.1357	3.0648	3.1209	3.0602	3.0709	3.0671	3.0853	3.0583	3.0832	3.0149	Pign	phosphatidylinositol glycan, class N	U021654	NM_013784.1	AB030279
Z00003983-1	3.6863	3.6437	3.5431	3.5417	3.5465	3.6687	3.4172	3.375	3.4035	3.3429	3.4221	3.4447	3.3656	3.3671	3.6229	3.5912	3.5551	3.5148	3.6394	3.5762	3.6359	3.6147	3.5578	3.6042	3.6133	3.6362	3.5737	3.5545	Cep57	centrosomal protein 57	U030477	NM_026665.2	BC056968.1	MGI:1915551
Z00003992-1	3.1136	3.1272	3.1832	3.1397	3.0803	3.0754	3.0484	3.158	3.1004	3.0751	2.966	3.0642	2.9564	2.9613	2.8419	2.8671	2.8319	2.9343	2.8531	2.8302	2.8209	2.875	2.859	2.8307	2.8896	2.8927	2.8266	2.8578	Zdhhc24	zinc finger, DHHC domain containing 24	U038738		BC056621.1	MGI:1917855
Z00003997-1	3.3463	3.3416	3.3949	3.3033	3.3555	3.3507	3.3236	3.3284	3.3359	3.2258	3.2506	3.3124	3.2361	3.2454	3.3244	3.3205	3.3422	3.3228	3.3577	3.3143	3.3552	3.3505	3.3568	3.343	3.3318	3.3485	3.3396	3.3577	Zfp319	zinc finger protein 319	U030134	NM_024467.3	BC059823.1	MGI:1890618
Z00004004-1	3.5539	3.5359	3.4988	3.548	3.496	3.4973	3.537	3.4517	3.4405	3.4145	3.4127	3.4114	3.3776	3.4479	3.3086	3.3097	3.3133	3.3304	3.3295	3.3113	3.3267	3.3269	3.3093	3.2966	3.3647	3.3185	3.3074	3.2962	BC024969	cDNA sequence BC024969	U038601	XM_140497.5	BC044904.1	MGI:2448562
Z00004021-1	3.1423	3.0561	3.0575	2.9653	3.0607	2.9177	2.9649	3.0221	2.8892	2.832	2.8096	3.0971	2.7316	3.0335	2.4563	2.4853	2.4718	2.4309	2.4323	2.4634	2.4786	2.4599	2.4627	2.4574	2.4034	2.3967	2.4698	2.4944	Agtrl1	angiotensin receptor-like 1	U002007	NM_011784.2	BC039224.1	MGI:1346086
Z00004024-1	3.287	3.2293	3.3083	3.2151	3.2853	3.1364	3.1455	3.1532	3.1481	3.1404	3.1302	3.1664	3.0813	3.0913	2.7407	2.748	2.7066	2.8468	2.7634	2.7579	2.7226	2.7247	2.7707	2.7141	2.7506	2.708	2.744	2.7562	Ccdc22	coiled-coil domain containing 22	U039227	NM_138603.2	BC011195.1	MGI:1859608
Z00004026-1	3.7359	3.6209	3.7104	3.7407	3.7689	3.7019	3.6742	3.7674	3.6776	3.6415	3.5806	3.6925	3.5905	3.5602	3.3929	3.4049	3.3739	3.5396	3.4031	3.3809	3.3603	3.4241	3.4234	3.3841	3.4852	3.408	3.3737	3.3869	Cox15	COX15 homolog, cytochrome c oxidase assembly protein (yeast)	U039064	NM_144874.2	BC011509.1	MGI:1920112
Z00004030-1	3.3474	3.3841	3.2894	3.1929	3.1898	3.3049	3.0657	3.0755	3.0924	3.0825	3.1723	3.1912	3.279	3.1246	3.2248	3.1615	3.1159	3.2586	3.23	3.2239	3.1941	3.1189	3.165	3.1526	3.2218	3.1983	3.167	3.0602	Rb1	retinoblastoma 1	U085478	NM_009029.1	BC096525.1	MGI:97874
Z00004031-1	3.1273	3.0082	3.0625	2.9513	3.0668	2.9679	2.8281	2.823	2.8951	2.9301	2.8146	2.8197	2.9365	2.9667	3.9911	3.9977	4.0373	3.8784	4.0356	4.0394	4.0134	4.0147	4.0341	4.0029	3.9854	3.9909	4.0276	4.0534	Tubd1	tubulin, delta 1	U013127	NM_019756.2	BC026465.1	MGI:1891826
Z00004060-1	3.6944	3.7082	3.7234	3.6747	3.6973	3.6096	3.53	3.5857	3.6322	3.5393	3.5486	3.6019	3.5183	3.567	3.527	3.5149	3.5862	3.5614	3.5836	3.5752	3.5743	3.5379	3.5407	3.539	3.6104	3.5693	3.5315	3.4427	Stam	signal transducing adaptor molecule (SH3 domain and ITAM motif) 1	U042257	NM_011484.2	BC044666.1	MGI:1329014
Z00004072-1	4.2158	4.1678	4.1579	4.1257	4.0929	4.1082	4.0176	3.9562	3.9817	3.9664	3.8389	3.997	3.8461	4.0033	4.2614	4.2881	4.2904	4.2342	4.3058	4.2951	4.4044	4.2714	4.4522	4.2866	4.3057	4.3027	4.2905	4.2572	Tjap1	tight junction associated protein 1	U037851	NM_028751.2	AK002882.2	MGI:1921344
Z00004088-1	3.3366	3.3129	3.2982	3.2829	3.2989	3.3249	3.1932	3.2648	3.2028	3.1892	3.2239	3.2375	3.2323	3.1494	3.031	3.0053	2.9727	3.0117	3.1197	3.0609	3.0186	2.9881	3.0052	3.0568	3.0999	3.058	3.0382	2.9516	8430437G11Rik	RIKEN cDNA 8430437G11 gene	U027051	NM_028990.2	BC007160.1	MGI:1921794
Z00004091-1	3.4967	3.4782	3.5619	3.6257	3.6517	3.546	3.4357	3.3788	3.5603	3.4264	3.3302	3.3872	3.3437	3.5231	3.3072	3.072	3.0168	3.1747	3.2974	3.281	3.3751	3.4243	3.3189	3.3364	3.3404	3.3691	3.2447	3.3041	Ash1l	ash1 (absent, small, or homeotic)-like (Drosophila)	U220219	NM_138679.5	BC057142.1	MGI:2183158
Z00004106-1	3.7344	3.7212	3.9308	3.783	3.5039	3.6913	3.4614	3.3739	3.4563	3.325	3.4465	3.5339	3.0945	3.3921	2.8063	2.819	2.8352	2.9301	2.8637	2.9062	2.7285	2.7944	2.8062	2.7309	2.8104	2.8355	2.7784	2.9024	Mmp11	matrix metallopeptidase 11	U031937	NM_008606.1	BC052854.1	MGI:97008
Z00004118-1	2.9521	2.9713	3.0394	3.017	3.0253	2.9692	2.9708	3.0538	3.0234	3.015	3.0975	3.1059	3.0884	3.1561	2.9948	2.9994	3.0004	2.9177	3.0046	3.0069	2.8826	2.9736	2.8938	2.8349	2.9137	2.8845	2.901	2.949	C030044C12Rik	RIKEN cDNA C030044C12 gene	U212237		AK021144.1	MGI:1924733
Z00004131-1	-9999	-9999	-9999	3.1602	-9999	3.0203	-9999	3.1775	-9999	3.1047	-9999	3.1155	-9999	3.1481	2.788	2.7519	2.7115	2.7942	2.7835	2.7797	2.7745	2.726	2.7541	2.7199	2.7826	2.7849	2.7197	2.7334	1110032E23Rik	RIKEN cDNA 1110032E23 gene	U042440	NM_133187.1	BC056975.1	MGI:1915909
Z00004134-1	3.1365	3.1069	3.1983	3.013	2.938	3.0142	2.9228	2.8466	2.8952	2.7504	2.6623	2.9978	2.6008	2.6818	2.3401	2.2831	2.26	2.402	2.2097	2.2818	2.3453	2.255	2.2928	2.3583	2.2325	2.25	2.4019	2.36	1200009O22Rik	RIKEN cDNA 1200009O22 gene	U027329	NM_025817.3	BC043099.1	MGI:1914123
Z00004138-1	-9999	-9999	-9999	3.0801	-9999	3.2348	-9999	3.2346	-9999	3.1777	-9999	3.1508	-9999	3.0261	2.8162	2.6103	2.6557	2.6224	2.6036	2.5603	2.6156	2.6375	2.6244	2.5606	2.5865	2.5459	2.5826	2.6847	4833430A08Rik	RIKEN cDNA 4833430A08 gene	U056990		AK076499.1	MGI:3026998
Z00004146-1	2.3305	2.102	2.2374	2.1105	2.0795	2.1763	2.1793	2.0339	1.8814	1.9213	2.2042	2.1643	1.9927	2.458	2.218	2.1789	2.1246	2.1734	2.1645	2.0589	2.2695	2.2304	2.1302	2.2302	2.2415	2.1379	2.3349	2.1658	5830467P10Rik	RIKEN cDNA 5830467P10 gene	U023400	XM_141372.6	AF073489.1	MGI:2443583
Z00004154-1	3.2116	3.2355	3.2188	3.0825	3.2592	3.2587	3.0691	3.1077	3.1721	3.1725	3.2093	3.2484	3.2272	3.1858	3.0276	3.0181	2.9972	3.1726	3.0657	3.0083	2.9703	2.9644	2.9725	3.0405	3.1794	3.0499	2.9897	2.9317	Ssfa2	sperm specific antigen 2	U001964		BC008560.1	MGI:1917849
Z00004158-1	2.7515	2.8067	2.8156	2.7845	2.7752	2.7371	2.8781	3.0508	2.9971	2.8301	2.8747	2.9058	2.8633	2.9084	3.059	3.0661	3.0517	3.2786	3.2675	3.1075	3.1861	3.0118	3.2118	3.3802	3.3047	3.1409	3.207	3.3208	Frzb	frizzled-related protein	U129873	NM_011356.2	AK029941.1	MGI:892032
Z00004160-1	3.9584	3.895	3.8927	3.9023	3.878	3.7958	3.8091	3.7852	3.8005	3.7909	3.7561	3.8079	3.735	3.8064	4.6274	4.6366	4.678	4.5702	4.6711	4.6501	4.5829	4.6073	4.5734	4.5523	4.5812	4.5936	4.5591	4.6007	Ppp2r5e	protein phosphatase 2, regulatory subunit B (B56), epsilon isoform	U034078	NM_012024.2	BC085149.1	MGI:1349473
Z00004165-1	3.3633	3.332	3.3347	3.3393	3.3305	3.3243	3.2945	3.2917	3.3257	3.3067	3.2682	3.271	3.2258	3.3306	3.4686	3.46	3.3928	3.3376	3.4641	3.3827	3.4282	3.4274	3.437	3.4463	3.4285	3.4506	3.4341	3.4093	Hace1	HECT domain and ankyrin repeat containing, E3 ubiquitin protein ligase 1	U011488	NM_172473.1	BC025227.1	MGI:2446110
Z00004168-1	3.4742	3.5152	3.5676	3.5169	3.3519	3.4956	3.4673	3.3841	3.2978	3.294	3.2418	3.3626	3.4667	3.4705	3.2017	3.1465	3.1144	3.1041	3.1315	3.0431	3.0739	3.1806	3.1671	3.1833	3.1179	3.0844	3.204	3.1908	Itga8	integrin alpha 8	U040949	NM_001001309.1	BC037488.1	MGI:109442
Z00004176-1	3.0259	3.0748	3.1554	3.1841	3.0511	3.0224	3.2282	3.1892	2.9273	2.9787	3.169	3.0191	3.2045	3.3249	2.8333	2.8444	2.8244	3.0507	2.862	2.9129	3.3075	2.8707	3.2456	3.4579	3.5156	3.4971	3.3306	2.9506	Mccc2	methylcrotonoyl-Coenzyme A carboxylase 2 (beta)	U035101	NM_030026.1	BC051500.1	MGI:1925288
Z00004181-1	4.501	4.4438	4.6359	4.4401	4.5116	4.449	4.4196	4.4398	4.4586	4.4484	4.4126	4.4688	4.4234	4.4336	4.55	4.5546	4.5498	4.5509	4.5747	4.572	4.562	4.5531	4.5292	4.5086	4.573	4.5279	4.5383	4.5614	Dctn1	dynactin 1	U007080		BC066061.1	MGI:107745
Z00004187-1	3.205	3.1063	3.139	3.0851	3.0561	3.208	2.8957	2.8805	2.926	3.1043	2.9536	2.9287	3.0891	3.1042	2.9287	2.9938	2.9109	3.1049	3.0081	3.0076	3.0153	3.0183	2.9737	2.9666	3.0052	3.0297	2.9917	2.9921	Mthfd1l	methylenetetrahydrofolate dehydrogenase (NADP dependent) 1-like	U043043	NM_172308.2	BC030437.1	MGI:1924836
Z00004195-1	3.1686	3.2105	3.198	3.2916	3.2832	3.2146	3.2656	3.1916	3.2067	3.0453	3.0479	3.1388	3.0178	3.0865	2.7734	2.6836	2.6546	2.8242	2.8194	2.7907	2.7675	2.8388	2.8235	2.8328	2.7835	2.791	2.8024	2.8402	Zfp322a	zinc finger protein 322a	U072774		AK036877.1	MGI:2442566
Z00004214-1	3.0681	3.0488	3.1346	3.0211	3.1184	3.0668	2.9112	2.9628	2.9588	2.8619	2.8535	2.9976	2.8375	3.0906	2.5022	2.5535	2.4762	2.7196	2.5201	2.5837	2.5533	2.5202	2.5506	2.5158	2.6666	2.5784	2.5704	2.5906	9630050M13Rik	RIKEN cDNA 9630050M13 gene	U001321	XM_194000.6	BC030327.1	MGI:2442917
Z00004223-1	3.9256	3.8597	3.9366	3.9343	3.84	3.8423	3.7362	3.694	3.7699	3.7609	3.5878	3.7787	3.5604	3.716	5.4112	5.4329	5.4452	5.5065	5.4211	5.3898	5.4068	5.4072	5.3793	5.4167	5.4134	5.3928	5.3934	5.4009	D11Wsu47e	DNA segment, Chr 11, Wayne State University 47, expressed	U013519	NM_177777.3	BC026908.1	MGI:106356
Z00004252-1	3.5433	3.5372	3.4885	3.5455	3.6225	3.5406	3.51	3.4943	3.5595	3.4423	3.453	3.5089	3.4746	3.4903	3.7713	3.6696	3.6476	3.6529	3.7107	3.6948	3.7372	3.7733	3.722	3.7588	3.6682	3.7509	3.7139	3.7442	Herc1	hect (homologous to the E6-AP (UBE3A) carboxyl terminus) domain and RCC1 (CHC1)-like domain (RLD) 1	U010657	XM_620756.2	BC062121.1	MGI:2384589
Z00004256-1	2.8411	2.936	2.9618	2.8962	3.1716	3.1382	3.1012	3.1345	3.0543	3.1028	3.2862	3.1952	2.9673	3.3741	3.9759	3.8704	3.711	3.7116	3.7474	3.5727	3.834	3.7657	3.846	3.9187	3.8109	3.8132	3.931	3.7694	Sox6	SRY-box containing gene 6	U029157	NM_001025560.1	BC028447.1	MGI:98368
Z00004269-1	3.9742	3.9442	3.9276	3.8309	3.9578	3.7883	3.8461	3.8979	3.7516	3.9218	3.9862	3.9536	3.8	3.8326	2.843	2.8222	2.7273	3.0293	2.9383	2.9072	2.8663	2.8362	2.7378	2.7562	2.9548	2.8174	2.7575	2.8771	Fer1l3	fer-1-like 3, myoferlin (C. elegans)	U039007	XM_283556.5	BC025449.1	MGI:1919192
Z00004280-1	3.389	3.35	3.3643	3.3559	3.3269	3.3231	3.2498	3.2536	3.292	3.2617	3.2007	3.3265	3.2239	3.2917	3.7934	3.7703	3.7892	3.7539	3.7821	3.7607	3.7804	3.7763	3.7865	3.7524	3.7545	3.7854	3.7594	3.7696	Slc4a1ap	solute carrier family 4 (anion exchanger), member 1, adaptor protein	U042625	NM_009206.1	BC056187.1	MGI:1196608
Z00004286-1	3.8665	3.8227	3.8335	3.8087	3.782	3.7705	3.723	3.7345	3.7094	3.6452	3.6633	3.7733	3.6156	3.7269	3.0974	3.1547	3.0781	3.2418	3.1596	3.1493	3.1288	3.0971	3.0957	3.066	3.1685	3.0987	3.1153	3.0914	9630046K23Rik	RIKEN cDNA 9630046K23 gene	U037039		AK076379.1	MGI:2444232
Z00004293-1	3.6144	3.5637	3.4874	3.543	3.5786	3.5752	3.4452	3.4977	3.4763	3.41	3.5129	3.5164	3.5806	3.4783	4.1127	4.0177	4.0122	3.9733	4.1072	4.0757	4.1277	4.122	4.0979	4.0535	4.0085	4.0664	4.0819	4.0872	Cep1	centrosomal protein 1	U001652		BC079536.1	MGI:1889576
Z00004298-1	2.7642	2.833	2.8924	2.795	2.863	2.7543	2.6133	2.7878	2.8164	2.7152	2.6842	2.7816	2.6144	2.8236	2.3505	2.2452	2.0969	2.3607	2.3976	2.3664	2.2414	2.2646	2.2971	2.3378	2.395	2.3115	2.2197	2.2215	2010007L08Rik	RIKEN cDNA 2010007L08 gene	U039499	XM_489353.1	AK008151
Z00004316-1	2.4534	2.4576	2.4706	2.4482	2.4513	2.4533	2.4547	2.6187	2.4399	2.384	2.4203	2.4607	2.4438	2.4418	2.5874	2.6798	2.5946	2.6141	2.6333	2.6243	2.6783	2.5965	2.6761	2.6248	2.583	2.5731	2.6505	2.6882	Igsf1	immunoglobulin superfamily, member 1	U039366	NM_177591.3	AK030701.1	MGI:2147913
Z00004328-1	3.0097	3.0045	2.8262	2.8729	2.9695	2.952	2.7876	2.7424	2.8535	2.7488	2.7018	2.7983	2.7028	2.7203	2.4551	2.3395	2.1849	2.3934	2.4495	2.37	2.4187	2.3933	2.3373	2.3983	2.4556	2.4605	2.3841	2.2249	Aprin	androgen-induced proliferation inhibitor	U006494		AK047172.1	MGI:2140945
Z00004334-1	2.8721	2.8386	2.9589	2.8748	2.8902	2.9603	2.9117	2.8508	2.8131	2.8005	2.8303	2.843	2.8204	2.8571	3.0281	2.995	2.9515	2.9425	3.0065	3.0743	3.0473	2.96	3.0808	3.1454	3.0673	3.0598	3.149	3.0832	Rab36	RAB36, member RAS oncogene family	U011653	NM_029781.1	AK038445.1	MGI:1924127
Z00004351-1	3.661	3.6544	3.5118	3.5609	3.6482	3.6412	3.5676	3.5003	3.5988	3.4623	3.5136	3.5518	3.5499	3.5569	3.8124	3.7963	3.783	3.8209	3.8962	3.8541	3.8806	3.8939	3.8715	3.8285	3.8279	3.8415	3.8456	3.8669	1810007M14Rik	RIKEN cDNA 1810007M14 gene	U037295	XM_358888.4	BC014838.1	MGI:1914617
Z00004353-1	3.6994	3.6872	3.7481	3.6692	3.8269	3.6898	3.5516	3.7025	3.736	3.6917	3.7054	3.7916	3.7641	3.8084	2.9186	2.8627	2.8034	3.0586	2.9508	2.9532	2.9517	2.8278	2.8804	2.9764	3.0132	2.8462	2.9402	2.8517	Klf3	Kruppel-like factor 3 (basic)	U005621	NM_008453.2	AJ810305	MGI:1342773
Z00004354-1	2.5652	2.755	2.6362	2.4924	2.4889	2.5765	2.7159	2.6672	2.6081	2.6568	2.7868	2.7273	2.6085	2.6832	3.4964	3.5395	3.4807	3.5965	3.5366	3.4325	3.5079	3.5205	3.5084	3.547	3.5339	3.5288	3.4974	3.5872	Ttyh1	tweety homolog 1 (Drosophila)	U007610	NM_021324.3	BC065694.1	MGI:1889007
Z00004359-1	3.4781	3.4873	3.5513	3.529	3.5251	3.4474	3.4566	3.5616	3.5214	3.3823	3.4513	3.4735	3.3342	3.5545	2.9525	3.0224	2.963	3.1053	2.9681	2.998	2.989	3.0181	2.9093	2.9437	3.0033	3.0272	2.9625	2.9621	Aph1b	anterior pharynx defective 1b homolog (C. elegans)	U031022	NM_177583.2	AK049828.1	MGI:3522097
Z00004360-1	2.1708	2.2107	2.201	2.2191	2.1434	2.4314	2.1392	2.0601	2.1689	2.1508	2.056	2.107	2.4941	2.1464	2.1539	2.1665	2.1516	2.2044	2.1046	2.2274	2.23	2.1489	2.2033	2.2285	2.2026	2.1384	2.2493	2.1684	Fgf13	fibroblast growth factor 13	U039401	NM_010200.2	BC018238.1	MGI:109178
Z00004361-1	3.3488	3.4218	3.4243	3.3554	3.4331	3.4011	3.3303	3.4497	3.3871	3.3586	3.3977	3.4262	3.3202	3.3986	3.4838	3.5145	3.4976	3.4971	3.5274	3.4944	3.443	3.4593	3.5009	3.5091	3.5109	3.52	3.5212	3.4907	1200016B10Rik	RIKEN cDNA 1200016B10 gene	U021882	NM_025819.2	AK004803.2	MGI:1914125
Z00004363-1	2.9498	2.9058	3.1214	3.038	2.9013	2.8196	2.9575	3.0073	2.8837	2.8339	2.9728	3.0428	2.9367	3.142	2.3688	2.5268	2.4912	2.7157	2.5277	2.4684	2.4206	2.4977	2.432	2.3713	2.5385	2.3722	2.4207	2.5641	Rnd3	Rho family GTPase 3	U022610	NM_028810.1	AK011442.1	MGI:1921444
Z00004368-1	2.7742	2.8864	3.0098	2.8705	2.8061	2.7941	2.73	2.742	2.7796	2.7278	2.6635	2.7246	2.6155	2.741	3.5921	3.6218	3.6199	3.6376	3.5909	3.5513	3.6754	3.6099	3.7435	3.6536	3.5699	3.5391	3.6797	3.6955	E130304F04Rik	RIKEN cDNA E130304F04 gene	U127605	NM_175538.2	BC051189.1	MGI:2442399
Z00004371-1	3.5725	3.7838	3.2173	3.6856	3.3316	3.4431	3.4918	3.2008	3.2894	3.0418	3.1574	3.0459	3.0124	3.2754	4.6041	4.5577	4.5062	4.5148	4.5888	4.4407	4.5579	4.5467	4.4713	4.5631	4.4553	4.5406	4.539	4.5294	Asb4	ankyrin repeat and SOCS box-containing protein 4	U006515	NM_023048.4	BC046819.1	MGI:1929751
Z00004387-1	4.3633	4.2773	3.9701	4.2843	4.3198	4.2487	4.3234	4.3789	4.3272	3.9332	3.9659	4.1436	3.9978	3.9422	2.7994	2.8431	2.8842	2.9095	2.8551	2.8428	2.8111	2.8224	2.8129	2.7429	2.8905	2.8275	2.7664	2.7818	Trib2	tribbles homolog 2 (Drosophila)	U033826	NM_144551.5	BC027159.1	MGI:2145021
Z00004398-1	3.6235	3.6961	3.5473	3.5532	3.5379	3.5571	3.5415	3.4355	3.4982	3.392	3.4015	3.4246	3.3926	3.3866	3.5089	3.5062	3.4552	3.5036	3.5444	3.4849	3.5374	3.5061	3.5152	3.5665	3.5516	3.5395	3.4899	3.4701	Npat	nuclear protein in the AT region	U010496	XM_146900.5	BC024717.1	MGI:107605
Z00004399-1	3.2889	3.3467	3.4229	3.4411	3.3777	3.3595	3.3716	3.3217	3.3085	3.2683	3.2773	3.3298	3.2874	3.3714	3.0224	3.008	2.9058	3.1131	2.9972	2.9972	2.9904	3.0495	2.947	3.006	3.0163	2.9728	2.9648	3.0306	B630005N14Rik	RIKEN cDNA B630005N14 gene	U027052		AK135664.1	MGI:2141466
Z00004400-1	3.4481	3.4212	3.5553	3.5342	3.4882	3.5106	3.6155	3.5784	3.4826	3.5037	3.5449	3.57	3.5171	3.4678	3.1447	3.1737	3.1837	3.1774	3.1468	3.1263	3.1492	3.1347	3.124	3.123	3.1745	3.1571	3.203	3.2742	Wdfy2	WD repeat and FYVE domain containing 2	U043402		AK164078.1	MGI:2442811
Z00004402-1	3.2515	3.2008	3.2503	3.1582	3.1807	3.1649	3.0815	3.0973	3.1426	2.9338	2.9784	3.176	2.952	3.2516	4.1816	4.2133	4.2034	4.1986	4.2162	4.192	4.1771	4.2111	4.1853	4.1795	4.1622	4.1752	4.1836	4.2119	Ica1	islet cell autoantigen 1	U027039	NM_010492.2	BC002030.1	MGI:96391
Z00004409-1	2.5135	2.5152	2.5531	2.5357	2.5194	2.5634	2.5307	2.4733	2.4733	2.4907	2.499	2.4702	2.4313	2.6055	3.3113	3.0804	3.041	2.9551	3.2395	3.093	3.2243	3.1029	3.2262	3.3071	3.2793	3.1993	3.2758	3.0629	A830039H10Rik	RIKEN cDNA A830039H10 gene	U026171	NM_172153.1	AB076078.1	MGI:2651932
Z00004413-1	3.9809	4.0002	4.0482	4.0009	3.9746	3.9275	3.9081	3.9928	3.9103	3.8993	3.8594	4.0025	3.7374	3.7485	3.3184	3.3984	3.3037	3.5856	3.4267	3.3873	3.3731	3.3278	3.2837	3.3972	3.492	3.4021	3.3618	3.3268	Cyfip1	cytoplasmic FMR1 interacting protein 1	U008152		BC002174.1	MGI:1338801
Z00004420-1	2.9468	2.9282	2.9905	2.9488	3.0065	2.9903	3.0112	3.1079	2.9559	2.9722	2.9566	3.0763	3.0643	3.0195	2.978	3.0032	2.8083	2.8632	2.849	2.8953	2.8601	2.9968	2.9764	3.0792	2.9358	2.9753	3.0193	2.9311	Nos3	nitric oxide synthase 3, endothelial cell	U005359	NM_008713.2	BC052636.1	MGI:97362
Z00004448-1	3.5896	3.613	3.5572	3.5245	3.475	3.5077	3.4606	3.3737	3.4206	3.2995	3.2621	3.3237	3.1673	3.3415	3.1558	3.242	3.2368	3.3258	3.2136	3.3	3.1952	3.2469	3.1969	3.2209	3.2411	3.2777	3.185	3.2543	Nme4	expressed in non-metastatic cells 4, protein	U037575	NM_019731.1	BC027277.1	MGI:1931148
Z00004460-1	2.8776	2.8557	2.9549	2.8369	2.8427	2.8182	3.0208	3.0505	2.8337	2.8582	2.9531	2.7801	2.7484	2.7993	2.821	2.8192	2.8076	2.8694	2.8656	2.7992	2.8149	2.8421	2.8598	2.8225	2.8353	2.8266	2.7864	2.7839	AI314831	expressed sequence AI314831	U023111	XM_924512.1	AK031729.1	MGI:2138884
Z00004466-1	4.53	4.5922	4.341	4.4576	4.484	4.5209	4.6743	4.6373	4.6504	4.7099	4.7389	4.5616	4.7009	4.4979	4.0697	4.1208	4.1775	4.1559	4.0681	4.0713	4.0616	4.0761	4.0631	4.0406	4.1113	4.1009	4.0348	4.0481	Lhfpl2	lipoma HMGIC fusion partner-like 2	U015126	NM_172589.1	BC029779.1	MGI:2145236
Z00004468-1	3.6869	3.6952	3.7835	3.694	3.6715	3.6388	3.5835	3.6162	3.5747	3.5093	3.5089	3.6391	3.4931	3.6064	3.3024	3.2942	3.2213	3.4057	3.3332	3.2805	3.2504	3.2505	3.2713	3.3109	3.4246	3.2844	3.2999	3.181	8430410K20Rik	RIKEN cDNA 8430410K20 gene	U010009	NM_145609.1	BC014729.1	MGI:1925350
Z00004477-1	2.7933	2.4933	2.873	2.6476	2.6789	2.5508	2.6504	2.6552	2.608	2.6459	2.636	2.6487	2.6342	2.6294	2.3135	2.2349	2.2223	2.294	2.1877	2.257	2.1162	2.1395	2.212	2.1995	2.2575	2.2104	2.2132	2.2675	Pthr1	parathyroid hormone receptor 1	U031370	NM_011199.1	BC013446.1	MGI:97801
Z00004479-1	3.9955	3.9776	3.9067	3.8467	3.7892	3.8314	3.7881	3.7249	3.7107	3.7008	3.6385	3.7534	3.6477	3.6575	3.7376	3.7722	3.7565	3.8312	3.8066	3.8011	3.7503	3.735	3.7674	3.7122	3.756	3.7389	3.7238	3.698	Mrps2	mitochondrial ribosomal protein S2		NM_080452.2	BC033460.1	MGI:2153089
Z00004481-1	3.5667	3.4791	3.5492	3.5219	3.6009	3.4637	3.4512	3.422	3.4358	3.4867	3.4295	3.4569	3.4234	3.5046	3.9828	4.0366	4.0022	4.0201	3.9977	3.9069	3.9889	3.98	4.0033	4.0162	4.0616	4.0405	3.952	3.99	St7l	suppression of tumorigenicity 7-like	U041582	NM_153091.2	BC024473.1	MGI:2386964
Z00004494-1	3.0811	3.0247	3.0355	2.9637	2.9602	2.8527	2.9426	2.969	2.8727	2.9162	2.9874	2.9611	2.8461	3.0585	3.5696	3.5065	3.4969	3.4889	3.5628	3.4816	3.5719	3.5703	3.5409	3.5539	3.5244	3.5413	3.6314	3.6248	Pik3r3	phosphatidylinositol 3 kinase, regulatory subunit, polypeptide 3 (p55)	U042570	NM_181585.4	BC053102.1	MGI:109277
Z00004495-1	3.5842	3.5729	3.6165	3.6354	3.5938	3.5749	3.6377	3.675	3.6419	3.5503	3.5198	3.6396	3.6542	3.5469	3.8299	3.8858	3.8021	3.8358	3.8535	3.8204	3.7743	3.7802	3.9734	3.8722	3.8431	3.8096	3.8538	3.9309	Cpxm1	carboxypeptidase X 1 (M14 family)	U138314	NM_019696.1	BC003713.1	MGI:1934569
Z00004502-1	3.4203	3.3331	3.3057	3.3694	3.3326	3.3962	3.3325	3.3412	3.3267	3.3044	3.3263	3.3176	3.3352	3.295	3.5364	3.5097	3.4807	3.442	3.4913	3.4294	3.4903	3.4645	3.538	3.5273	3.4705	3.5236	3.5827	3.5438	Sf3a1	splicing factor 3a, subunit 1	U012268		BC010727.1	MGI:1914715
Z00004503-1	3.905	3.8722	3.8235	3.7831	3.8746	3.8765	3.7068	3.7337	3.7741	3.739	3.7621	3.7603	3.7725	3.8409	3.424	3.3556	3.2884	3.3859	3.4371	3.417	3.365	3.3971	3.3718	3.3758	3.4258	3.378	3.3866	3.3221	Centb2	centaurin, beta 2	U044132	NM_030138.2	BC029317.1	MGI:1925868
Z00004507-1	3.5714	3.6681	3.5332	3.5079	3.537	3.5788	3.3522	3.4331	3.5042	3.456	3.4538	3.475	3.4245	3.4032	4.1783	4.1602	4.1329	4.0428	4.2209	4.2142	4.2867	4.1317	4.227	4.266	4.2445	4.2782	4.2175	4.0417	Mterfd1	MTERF domain containing 1	U034922	NM_025547.1	BC025173.1	MGI:1913660
Z00004508-1	3.5037	3.5485	3.5369	3.4522	3.5031	3.4059	3.283	3.3538	3.4104	3.3531	3.3996	3.457	3.364	3.491	3.3733	3.3029	3.2802	3.4649	3.4397	3.3138	3.3929	3.3699	3.3746	3.3647	3.5084	3.3844	3.3378	3.2921	Hivep1	human immunodeficiency virus type I enhancer binding protein 1	U014765		AK134323.1	MGI:96100
Z00004514-1	4.3881	4.4036	4.289	4.4832	4.4855	4.4058	4.5403	4.4737	4.5116	4.2254	4.3739	4.4412	4.3337	4.4002	3.5138	3.4731	3.424	3.4756	3.4309	3.468	3.4274	3.4222	3.3709	3.4217	3.4654	3.4437	3.417	3.3926	Smoc2	SPARC related modular calcium binding 2	U017514	NM_022315.1	BC019527.1	MGI:1929881
Z00004518-1	3.5108	3.5099	3.5117	3.522	3.497	3.5009	3.5303	3.5264	3.5131	3.5241	3.5237	3.5024	3.5383	3.5096	3.9151	3.9324	3.9463	3.9009	3.9044	3.863	3.9072	3.9204	3.9669	3.924	3.8732	3.8497	3.927	3.9835	Itsn1	intersectin 1 (SH3 domain protein 1A)	U017383		BC026532.1	MGI:1338069
Z00004537-1	3.028	2.9634	3.2623	3.2159	3.1074	3.0938	3.0227	3.1803	3.0819	3.0954	2.9493	3.1952	3.2479	3.119	2.6614	2.7078	2.7427	2.8302	2.7841	2.6908	2.726	2.8322	2.5996	2.6019	2.6801	2.662	2.7387	2.8572	Ppp2r5a	protein phosphatase 2, regulatory subunit B (B56), alpha isoform	U022203	NM_144880.3	BC023062.1	MGI:2388479
Z00004541-1	3.5658	3.7046	3.8757	3.6153	3.6877	3.6904	3.5933	3.6167	3.6689	3.6662	3.7787	3.6956	3.7114	3.8484	3.2485	3.2799	3.2186	3.357	3.2608	3.2943	3.2645	3.2446	3.23	3.3227	3.3889	3.3351	3.2898	3.2833	Rnase4	ribonuclease, RNase A family 4	U015579	NM_021472.2	BC061105.1	MGI:1926217
Z00004552-1	3.5919	3.5021	3.5036	3.4034	3.5005	3.5026	3.4151	3.413	3.4146	3.3192	3.3695	3.4959	3.3781	3.4285	3.441	3.4994	3.4641	3.4411	3.5321	3.5072	3.4838	3.4789	3.4767	3.469	3.4671	3.441	3.4898	3.4679	Gja7	gap junction membrane channel protein alpha 7	U033488	NM_008122.1	BC023153.1	MGI:95718
Z00004554-1	3.4901	3.4693	3.2128	3.2916	3.0193	3.4131	2.9727	2.5704	2.9012	2.8223	2.6873	2.8695	2.8771	2.7207	3.0613	3.0719	3.0945	3.2063	3.1018	3.0428	3.0343	3.0956	3.1265	3.0344	3.1375	3.117	3.0702	3.1048	Kif4	kinesin family member 4	U020057		BC050946.1	MGI:108389
Z00004557-1	4.1768	4.1771	4.1091	4.0915	4.2266	4.2054	4.1473	4.1649	4.2232	4.1282	4.1438	4.1677	4.0764	4.1587	3.5153	3.4578	3.4397	3.5006	3.4996	3.4218	3.5354	3.5239	3.4753	3.5171	3.5156	3.5204	3.4489	3.4377	9530033F24Rik	RIKEN cDNA 9530033F24 gene	U078026		BC002310.1	MGI:2442221
Z00004558-1	3.0798	3.0136	3.3716	3.0945	3.1406	2.8746	3.0479	3.0682	3.0851	3.108	3.1249	3.1046	3.075	3.1344	3.7933	3.7571	3.7847	3.7627	3.7429	3.8144	3.7626	3.7724	3.8187	3.7762	3.6988	3.759	3.7917	3.7638	D330001F17Rik	RIKEN cDNA D330001F17 gene	U016368		BC039227.1	MGI:2442558
Z00004559-1	3.5264	3.3959	3.6129	3.4947	3.5079	3.4488	3.4944	3.4971	3.4136	3.5123	3.4748	3.5171	3.5954	3.5928	3.9938	3.9534	3.9056	4.0039	4.0016	3.9982	4.039	3.9949	3.9603	4.0076	3.991	4.0145	4.0651	4.0432	Sema4a	sema domain, immunoglobulin domain (Ig), transmembrane domain (TM) and short cytoplasmic domain, (semaphorin) 4A	U024253	NM_013658.2	BC025800.1	MGI:107560
Z00004564-1	3.5714	3.3918	3.3522	3.45	3.4138	3.3616	3.3078	3.2265	3.3387	3.1373	3.1282	3.1804	3.1197	3.4145	3.5468	3.3677	3.3606	3.468	3.5478	3.5443	3.6252	3.696	3.5879	3.6152	3.5704	3.6217	3.4298	3.5347	Rev3l	REV3-like, catalytic subunit of DNA polymerase zeta RAD54 like (S. cerevisiae)	U011417	NM_011264.1	BC048946.1	MGI:1337131
Z00004566-1	2.3297	2.4898	2.5699	2.4282	2.5771	2.5519	2.4829	2.6771	2.5359	2.5566	2.5418	2.6321	2.5314	2.5107	2.4045	2.4094	2.4425	2.4169	2.3615	2.3449	2.41	2.4441	2.2664	2.298	2.3354	2.2427	2.3179	2.3365	Rarb	retinoic acid receptor, beta	U035259	NM_011243.1	BC076597.1	MGI:97857
Z00004567-1	3.499	3.3963	3.4822	3.4267	3.423	3.4436	3.405	3.3395	3.3285	3.3788	3.3562	3.3503	3.3729	3.3788	3.5646	3.5422	3.5595	3.525	3.5617	3.5431	3.5689	3.5837	3.5921	3.5711	3.554	3.5558	3.614	3.6515	Morc2a	microrchidia 2A	U012256	NM_198162.1	BC038170.1	MGI:1921772
Z00004571-1	4.633	4.563	4.6844	4.6452	4.6283	4.6648	4.6272	4.6177	4.6726	4.6822	4.6505	4.6209	4.5285	4.5773	5.2482	5.2398	5.2213	5.1661	5.2167	5.231	5.2071	5.1355	5.1904	5.1872	5.2312	5.2008	5.2159	5.0973	Snx1	sorting nexin 1	U031018	NM_019727.2	BC066044.1	MGI:1928395
Z00004576-1	2.7456	2.3703	2.3417	2.2893	2.4158	2.7249	2.6056	2.1641	2.2251	2.1772	2.4004	2.5664	2.8166	2.8644	2.239	2.3402	2.2212	2.4752	2.2825	2.2954	2.259	2.24	2.1976	2.1944	2.2733	2.5395	2.3479	2.24	Cdh16	cadherin 16	U030159	NM_007663.1	BC015251.1	MGI:106671
Z00004580-1	4.0911	4.0058	4.2145	4.2129	4.1247	4.0463	4.0837	4.2564	4.032	3.9974	4.0703	4.1742	4.0245	4.0261	4.0208	4.0482	4.0145	4.0944	4.0048	4.0188	3.9956	3.994	3.9537	3.9521	4.0479	4.0024	3.9557	3.9949	2310007F21Rik	RIKEN cDNA 2310007F21 gene	U010606	XM_486226.3	AK009203.1	MGI:1914189
Z00004584-1	3.6403	3.4874	3.6712	3.5859	3.6232	3.5965	3.6268	3.7353	3.5658	3.5407	3.5224	3.6186	3.5106	3.5357	3.1568	3.1251	3.1343	3.1461	3.1426	3.1538	3.1505	3.115	3.0977	3.1007	3.1059	3.138	3.1395	3.1266	AI317223	expressed sequence AI317223	U033073		AK032934.1	MGI:2144117
Z00004586-1	2.4851	2.4137	2.3689	2.319	2.4057	2.3954	2.3572	2.3675	2.3577	2.3766	2.4303	2.3663	2.3532	2.4998	2.4833	2.5365	2.5026	2.4352	2.5079	2.4991	2.4596	2.5098	2.6099	2.4825	2.4439	2.4172	2.4769	2.5234	Nefl	neurofilament, light polypeptide	U015801	NM_010910.1	AK039580	MGI:97313
Z00004592-1	3.2906	3.3055	3.3971	3.3661	3.3564	3.2837	3.2637	3.3217	3.3178	3.3104	3.2664	3.2738	3.2477	3.3868	2.9776	2.9882	2.905	3.1347	2.9607	2.9551	2.8898	2.9202	2.9001	2.8781	3.0466	2.9652	2.912	2.9459	Magee1	melanoma antigen, family E, 1	U020116	NM_053201.2	BC059039.1	MGI:2148149
Z00004596-1	4.813	4.894	4.9923	4.8349	4.8059	4.8666	4.8073	4.7858	4.866	4.8004	4.7742	4.7957	4.7004	4.9316	4.2432	4.2304	4.2561	4.4111	4.2777	4.2981	4.2533	4.2717	4.2551	4.3122	4.3621	4.3312	4.2967	4.226	Kdelr1	KDEL (Lys-Asp-Glu-Leu) endoplasmic reticulum protein retention receptor 1	U008093	NM_133950.1	AJ278132.1	MGI:1915387
Z00004601-1	2.6852	2.5841	2.6992	2.7003	2.5821	2.7504	2.7122	2.9994	2.8168	2.7329	2.8201	2.8189	2.6859	2.6799	2.8425	2.825	2.8446	2.8273	2.8314	2.876	2.8014	2.8631	2.8583	2.8548	2.8178	2.8297	2.8278	2.8373	Kcne1l	potassium voltage-gated channel, Isk-related family, member 1-like	U144346	NM_021487.1	BC028942.1	MGI:1913490
Z00004610-1	3.3934	3.3602	3.3799	3.3169	3.3954	3.3695	3.2324	3.2583	3.2896	3.2468	3.2642	3.3832	3.2503	3.3435	3.9406	3.9097	3.8679	3.8132	4.0298	4.0232	4.0291	3.9279	4.0287	3.9737	3.9738	3.9949	4.0227	3.9497	Ift80	intraflagellar transport 80 homolog (Chlamydomonas)	U024136	NM_026641.1	BC013814.1	MGI:1915509
Z00004622-1	3.584	3.5665	3.5469	3.5526	3.6298	3.5218	3.5155	3.5682	3.6182	3.4581	3.5038	3.5249	3.4689	3.4632	3.0746	3.0618	3.0329	3.1244	3.0917	3.1097	3.0571	3.0507	2.9872	3.0581	3.1766	3.1036	2.9758	2.9278	Txndc10	thioredoxin domain containing 10	U043695		AK014243.1	MGI:2442418
Z00004623-1	3.4503	3.5388	3.5444	3.5168	3.4828	3.4428	3.4266	3.4542	3.4344	3.3889	3.3922	3.4663	3.3396	3.4007	2.6985	2.667	2.6154	2.8472	2.7022	2.6923	2.6816	2.6547	2.6571	2.734	2.7832	2.7308	2.6756	2.6656	Chm	choroidermia	U020165	NM_018818.1	BC047461.1	MGI:892979
Z00004634-1	3.3296	3.3131	3.4386	3.4083	3.305	3.3003	3.2537	3.3842	3.275	3.3391	3.4679	3.4541	3.4249	3.4296	3.03	3.042	2.8971	3.1066	2.9244	3.0184	2.9024	2.9127	2.8895	2.978	3.0495	3.047	3.0004	2.8187	Nmi	N-myc (and STAT) interactor	U022617	NM_019401.1	BC002019.1	MGI:1928368
Z00004635-1	2.7696	2.7974	2.6667	2.6594	2.7105	2.8203	2.6599	2.5918	2.6246	2.6306	2.6211	2.6151	2.535	2.554	3.0182	3.0403	3.0372	2.9378	3.1066	2.9568	3.0789	2.998	3.0386	3.0457	3.0351	3.0885	3.1041	2.9781	Thoc1	THO complex 1	U018396	NM_153552.2	AK031785.1	MGI:1919668
Z00004665-1	-9999	-9999	-9999	2.7922	-9999	2.6535	-9999	2.7598	-9999	2.7997	-9999	2.736	-9999	2.8317	3.2114	3.2263	3.1882	3.0923	3.2112	3.192	3.2351	3.1858	3.3209	3.3373	3.2109	3.2344	3.2804	3.193	5930415A09Rik	RIKEN cDNA 5930415A09 gene	U007917	XM_133308.6	AK134263.1	MGI:3588204
Z00004673-1	2.7643	2.769	2.7701	2.7809	2.7925	2.7817	2.8137	2.8574	2.7881	2.8376	2.8212	2.81	2.8599	2.8046	2.9474	2.9713	2.9725	2.9616	2.9986	2.9776	2.9263	2.9684	2.9701	2.9953	2.9439	2.9674	2.9784	2.9431	Slc18a1	solute carrier family 18 (vesicular monoamine), member 1	U029894	NM_153054.2	BC027192.1	MGI:106684
Z00004682-1	3.5701	3.535	3.5215	3.4452	3.4301	3.4754	3.3722	3.3729	3.3479	3.3128	3.2964	3.3538	3.2633	3.2626	3.3509	3.3659	3.3882	3.4298	3.4185	3.4641	3.3911	3.4193	3.4058	3.4081	3.4124	3.4159	3.3867	3.4015	Cdc16	CDC16 cell division cycle 16 homolog (S. cerevisiae)	U009110	NM_027276.2	BC005658.1	MGI:1917207
Z00004689-1	3.5529	3.5464	3.4774	3.4679	3.5893	3.4657	3.3796	3.3891	3.539	3.6135	3.4595	3.423	3.3266	3.3638	2.914	2.9146	2.8833	3.0401	2.9697	2.9335	2.9023	2.869	2.9025	2.8721	3.0302	2.9403	2.858	2.8074	4930438D12Rik	RIKEN cDNA 4930438D12 gene	U036202	NM_175212.3	BC049380.1	MGI:1922118
Z00004694-1	3.9496	3.9743	3.9139	3.9696	3.9131	3.9314	3.8958	3.8775	3.8665	3.8303	3.8328	3.8841	3.842	3.8061	4.5779	4.6063	4.6086	4.574	4.6174	4.5736	4.5581	4.5666	4.5978	4.574	4.6222	4.5731	4.5796	4.4981	Rad17	RAD17 homolog (S. pombe)	U035112	NM_011233.1	BC066855.1	MGI:1333807
Z00004700-1	3.6693	3.6472	3.8033	3.6237	3.7513	3.6588	3.6042	3.6324	3.7207	3.7753	3.6265	3.6479	3.6817	3.6603	2.8485	2.8404	2.7394	2.977	2.7755	2.834	2.7878	2.7354	2.7998	2.888	2.921	2.8413	2.8489	2.7509	Pmp22	peripheral myelin protein	U012749	NM_008885.1	BC010765.1	MGI:97631
Z00004704-1	3.5357	3.4804	3.3676	3.5734	3.6486	3.6059	3.5864	3.5534	3.6143	3.5745	3.5078	3.5408	3.3977	3.5715	2.7667	2.6258	2.7033	2.7815	2.6866	2.6959	2.7226	2.7694	2.7619	2.6838	2.7579	2.767	2.6476	2.6914	Jarid1c	jumonji, AT rich interactive domain 1C (Rbp2 like)	U043801	NM_013668.2	AF039894	MGI:99781
Z00004712-1	3.0281	3.0509	2.8578	2.8776	2.7713	2.8922	2.7816	2.6533	2.7212	2.7485	2.777	2.7571	2.8235	2.7845	2.6007	2.4918	2.5662	2.56	2.5086	2.577	2.5215	2.5732	2.4695	2.4791	2.4643	2.4462	2.4583	2.3914	Depdc1a	DEP domain containing 1a	U004028	NM_029523.2	BC005799.1	MGI:1923381
Z00004713-1	2.3191	2.3476	2.4193	2.382	2.3789	2.3514	2.4425	2.3818	2.3078	2.3353	2.2741	2.3685	2.3189	2.3581	2.6913	2.6592	2.6677	2.6532	2.6742	2.6764	2.7273	2.6906	2.6501	2.6818	2.6214	2.6382	2.7075	2.6746	Grik1	glutamate receptor, ionotropic, kainate 1	U037256	NM_010348.1	BC031822.1	MGI:95814
Z00004717-1	3.2417	3.066	3.2159	3.1333	3.107	3.0366	3.0369	3.056	2.9899	2.9708	3.0102	3.0966	2.9909	3.0367	2.5177	2.5312	2.5274	2.6013	2.5396	2.5953	2.5499	2.5479	2.5271	2.4207	2.5767	2.5985	2.5404	2.5292	9130005N14Rik	RIKEN cDNA 9130005N14 gene	U005623		AK030360.1	MGI:1915553
Z00004722-1	3.4945	3.418	3.4012	3.4078	3.4214	3.4149	3.3524	3.3676	3.3854	3.3341	3.3062	3.3357	3.3283	3.253	3.0541	3.0763	3.0526	3.109	3.0646	3.1434	3.0527	3.0643	2.9944	2.9724	3.096	3.082	2.9639	2.9554	Hrmt1l3	heterogeneous nuclear ribonucleoprotein methyltransferase-like 3 (S. cerevisiae)	U008129	NM_133740.1	BC008128.1	MGI:1919224
Z00004728-1	2.81	2.7755	2.7413	2.7916	2.6602	2.8309	2.8074	2.6962	2.6368	2.5532	2.5486	2.5053	2.557	2.6003	2.393	2.3728	2.4507	2.4044	2.4435	2.4345	2.3807	2.418	2.4143	2.3413	2.38	2.4174	2.3379	2.4272	Cxxc6	CXXC finger 6	U031860	XM_125673.5	AK010953.1	MGI:1098693
Z00004738-1	4.9036	4.8737	4.8474	4.8291	4.8408	4.8763	4.7548	4.737	4.8275	4.8065	4.6494	4.6935	4.6307	4.6485	4.2328	4.3353	4.2004	4.5426	4.226	4.2309	4.3012	4.2217	4.2315	4.3414	4.4925	4.3597	4.3134	4.1373	Adh5	alcohol dehydrogenase 5 (class III), chi polypeptide	U003912	NM_007410.2	BC062879.1	MGI:87929
Z00004739-1	3.489	3.543	3.3297	3.3413	3.0938	3.3511	3.0981	2.8659	3.0424	3.0309	2.9122	3.037	3.0354	2.9455	3.5325	3.5424	3.5728	3.4753	3.5133	3.5613	3.5444	3.5533	3.5551	3.508	3.4977	3.5322	3.5156	3.5493	Ube2c	ubiquitin-conjugating enzyme E2C	U002816	NM_026785.1	AK003722.1	MGI:1915862
Z00004745-1	3.8995	3.8807	4.0026	3.8765	3.8657	3.8258	3.7852	3.8209	3.7809	3.7452	3.713	3.8028	3.6724	3.7584	4.4198	4.4468	4.4714	4.4677	4.3777	4.5028	4.4081	4.4039	4.4373	4.3737	4.3853	4.3959	4.4266	4.4531	Hax1	HCLS1 associated X-1	U024290	NM_011826.1	BC006688.1	MGI:1346319
Z00004748-1	5.5862	5.5361	5.4633	5.3905	5.4117	5.4845	5.4688	5.2193	5.3954	5.3064	5.2422	5.3384	5.2369	5.3384	4.8524	4.9294	4.8292	5.0413	4.8294	4.8026	4.816	4.7842	4.7656	4.8156	4.9514	4.8593	4.7885	4.7825	Tuba2	tubulin, alpha 2	U036640	NM_011654.1	BC002219.1	MGI:107804
Z00004749-1	3.8786	3.8782	3.9675	3.9213	3.8061	3.8059	3.7511	3.8729	3.7647	3.8564	3.9047	3.905	3.9385	3.852	4.7179	4.7668	4.7863	4.9189	4.7731	4.7949	4.7897	4.7667	4.8102	4.7822	4.8593	4.7753	4.7756	4.7942	Wdr1	WD repeat domain 1	U026139	NM_011715.1	BC049117.1	MGI:1337100
Z00004750-1	4.1225	4.1033	4.0333	4.0628	4.0993	4.0698	4.0126	3.9139	4.0133	3.8964	3.8802	3.9171	3.8548	4.0292	2.9825	2.8721	2.8161	3.0879	2.9526	2.9399	2.9058	2.9308	2.8359	2.853	3.0353	2.9296	2.8453	2.8731	2610024B07Rik	RIKEN cDNA 2610024B07 gene	U008647		BC049153.1	MGI:1917551
Z00004754-1	4.227	4.2622	4.2169	4.1816	4.118	4.1388	4.0162	4.0594	4.0985	4.0778	3.941	4.0379	4.0637	3.9731	3.988	4.0391	3.9842	4.0819	4.0453	4.0919	4.0166	4.0347	4.0732	4.0497	4.0939	4.0637	4.0349	4.0138	Fh1	fumarate hydratase 1	U022105	NM_010209.1	BC002322.1	MGI:95530
Z00004760-1	3.9073	3.7549	3.8537	3.8622	3.8527	3.8442	3.7726	3.7069	3.7449	3.7007	3.6372	3.7805	3.6739	3.7518	3.2995	3.3918	3.3835	3.453	3.3677	3.37	3.3605	3.3502	3.3767	3.3185	3.41	3.3782	3.334	3.3962	D1Ertd161e	DNA segment, Chr 1, ERATO Doi 161, expressed	U000468	NM_026187.3	BC039910.1	MGI:1098746
Z00004763-1	4.2566	4.2641	4.4381	4.2818	4.2655	4.2522	4.2568	4.2923	4.2634	4.2318	4.2808	4.3032	4.2459	4.2592	4.7687	4.7934	4.7879	4.6929	4.8057	4.764	4.843	4.7253	4.773	4.7959	4.7669	4.7736	4.7705	4.7115	Srp14	signal recognition particle 14	U023212	NM_009273.3	BC021537.1	MGI:107169
Z00004768-1	3.6412	3.7009	3.7405	3.688	3.7031	3.5942	3.533	3.5855	3.6357	3.5163	3.5268	3.642	3.5069	3.5955	3.9717	3.9719	3.9109	3.8078	4.003	3.9586	4.0043	3.9448	3.9458	4.0019	3.9632	4.0024	3.9827	3.8554	Snx14	sorting nexin 14	U031167	NM_172926.1	BC043328.1	MGI:2155664
Z00004770-1	3.1071	3.1306	2.9902	2.9987	2.9746	2.9658	2.9099	2.8878	2.9109	2.9024	2.7548	2.9199	2.8152	2.8715	2.7799	2.7555	2.8014	2.8186	2.7612	2.8055	2.7565	2.7982	2.6949	2.6922	2.8145	2.8218	2.7463	2.6793	Dab2	disabled homolog 2 (Drosophila)	U043423	NM_001008702.1	BC016887.1	MGI:109175
Z00004771-1	2.6919	2.6253	2.5566	2.5668	2.6674	2.6538	2.5772	2.5669	2.5634	2.4975	2.5417	2.5665	2.5039	2.5835	2.458	2.4255	2.4051	2.405	2.3786	2.4055	2.4176	2.4499	2.4726	2.466	2.4022	2.3808	2.4532	2.3945	C330019G07Rik	RIKEN cDNA C330019G07 gene	U026078	NM_194340.1	AK049285.1	MGI:2443658
Z00004774-1	3.747	3.748	3.6791	3.6848	3.6551	3.6756	3.5665	3.5607	3.5974	3.5178	3.4604	3.5226	3.4803	3.4713	3.2853	3.2886	3.1946	3.4955	3.3203	3.3025	3.291	3.2269	3.263	3.3324	3.4518	3.3283	3.2922	3.2388	Cul4b	cullin 4B	U317311		AK164640.1	MGI:1919834
Z00004779-1	3.8215	3.8606	3.9376	3.7979	3.7051	3.7371	3.7064	3.7981	3.7512	3.8182	3.7959	3.7639	3.9841	3.6493	3.5624	3.4919	3.5136	3.7325	3.548	3.5907	3.4475	3.5388	3.4598	3.5438	3.6474	3.6028	3.4917	3.2954	Hsd17b12	hydroxysteroid (17-beta) dehydrogenase 12	U023058	NM_019657.2	BC010749.1	MGI:1926967
Z00004780-1	3.7708	3.7779	3.8823	3.8172	3.7904	3.7698	3.8097	3.7849	3.7794	3.8	3.7781	3.8295	3.7134	3.7723	3.4469	3.4701	3.4376	3.4828	3.4438	3.3983	3.4573	3.4737	3.4601	3.451	3.4289	3.4481	3.4478	3.4289	Snx9	sorting nexin 9	U037368		AK004449.1	MGI:1913866
Z00004783-1	2.615	2.4884	2.2739	2.3347	2.288	2.4516	2.44	2.2457	2.1771	2.2318	2.2648	2.2101	2.4593	2.2426	2.3635	2.3367	2.3803	2.3974	2.4904	2.4158	2.3289	2.4414	2.3934	2.3555	2.4707	2.3886	2.4282	2.4367	Pla2g12b	phospholipase A2, group XIIB	U011549	NM_023530.2	BC021592.1	MGI:1917086
Z00004792-1	3.869	3.807	3.7215	3.7401	3.7354	3.7708	3.6742	3.6349	3.6083	3.6196	3.6454	3.634	3.6046	3.5874	3.8876	3.9113	3.8647	3.8414	3.921	3.9077	3.8953	3.9116	3.8596	3.8604	3.8852	3.865	3.8835	3.8538	Ranbp5	RAN binding protein 5	U015985	NM_023579.2	BC052392.1	MGI:1917822
Z00004793-1	4.9338	4.959	5.2591	5.0861	4.9671	4.9625	5.0999	5.1628	4.9624	5.2107	5.1701	5.1746	5.1599	5.078	4.258	4.4207	4.3157	4.6178	4.2387	4.3295	4.3454	4.2626	4.2512	4.3513	4.4599	4.3957	4.3587	4.2279	Gpx1	glutathione peroxidase 1	U011021	NM_008160.2	BC086649.1	MGI:104887
Z00004794-1	4.0212	3.9866	4.1706	4.0408	3.9041	3.8952	3.9068	3.9157	3.8944	3.8467	3.8031	3.9464	3.7565	3.85	3.2077	3.298	3.1898	3.31	3.243	3.2329	3.2151	3.1788	3.101	3.2363	3.2543	3.207	3.2315	3.2382	Pck2	phosphoenolpyruvate carboxykinase 2 (mitochondrial)	U015656	NM_028994.1	BC010318.1	MGI:1860456
Z00004795-1	3.2298	3.0622	3.2089	3.0338	3.0138	3.0171	2.7951	2.7919	2.8294	2.8472	2.7095	2.8429	2.7015	2.6621	2.7309	2.7543	2.6902	2.7981	2.6644	2.8325	2.7119	2.7079	2.6911	2.7762	2.8391	2.7908	2.8027	2.7324	Mthfd1	methylenetetrahydrofolate dehydrogenase (NADP dependent), methenyltetrahydrofolate cyclohydrolase, formyltetrahydrofolate synthase	U014111	NM_138745.1	BC008523.1	MGI:1342005
Z00004797-1	3.2635	3.2048	3.4079	3.2826	3.3273	3.2381	3.2098	3.1798	3.1471	3.1771	3.1204	3.2416	3.2492	3.3289	3.2571	3.2716	3.2416	3.1654	3.2326	3.2221	3.1723	3.2272	3.1577	3.2699	3.1932	3.2075	3.2249	3.1761	5730502D15Rik	RIKEN cDNA 5730502D15 gene	U016550	NM_026485.1	AB030206.1	MGI:1915226
Z00004801-1	2.2517	2.2217	2.2063	2.246	2.1451	2.0678	2.109	2.2223	2.1477	2.1316	2.2045	2.2207	2.2228	2.1825	2.7904	2.7428	2.7164	2.8291	2.8393	2.841	2.8096	2.8415	2.7791	2.8238	2.8766	2.8557	2.7446	2.8104	Igf2bp1	insulin-like growth factor 2, binding protein 1	U033311		BC052759.1	MGI:1890357
Z00004804-1	2.8734	2.769	2.8591	2.8163	2.8426	2.7661	2.7001	2.6782	2.7951	2.8169	2.581	2.7001	2.6212	2.7873	3.2361	3.2036	3.224	3.1558	3.1571	3.2194	3.2231	3.1722	3.2065	3.2457	3.1232	3.2161	3.2485	3.1952	Rbm14	RNA binding motif protein 14	U019076	NM_019869.1	BC010294.1	MGI:1929092
Z00004805-1	3.5037	3.4545	3.6052	3.5314	3.4887	3.3797	3.4048	3.4668	3.4144	3.3524	3.2286	3.4079	3.1564	3.3562	3.224	3.1415	3.1227	3.2393	3.137	3.1774	3.1847	3.2444	3.1498	3.1954	3.1714	3.2187	3.1995	3.3379	Cul7	cullin 7	U043608	NM_025611.5	BC019645.1	MGI:1913765
Z00004808-1	2.5934	2.5552	2.7011	2.5797	2.5285	2.6413	2.4861	2.3568	2.4355	2.3956	2.43	2.4699	2.3805	2.4762	2.2814	2.1609	2.2074	2.3832	2.1843	2.3525	2.2503	2.2614	2.2417	2.2188	2.3633	2.279	2.3332	2.2227	Sh3bp4	SH3-domain binding protein 4	U000581	NM_133816.1	BC012284.1	MGI:2138297
Z00004809-1	4.2604	4.1983	4.4162	4.2259	4.2109	4.1412	4.1819	4.1943	4.1706	4.1583	4.1011	4.1796	4.0591	4.0881	3.8765	3.9649	3.9218	3.9539	3.9087	3.9107	3.8807	3.8883	3.8685	3.8452	3.9189	3.902	3.8616	3.8502	Aldh16a1	aldehyde dehydrogenase 16 family, member A1	U028518	NM_145954.1	BC013548.1	MGI:1916998
Z00004810-1	4.0116	3.8982	3.9453	3.8554	3.9021	3.9158	3.7236	3.8044	3.7853	3.7715	3.8488	3.8691	3.8265	3.7005	4.442	4.4215	4.4221	4.4442	4.4328	4.4305	4.4312	4.4127	4.4639	4.3874	4.4444	4.4124	4.4201	4.3785	Tax1bp1	Tax1 (human T-cell leukemia virus type I) binding protein 1	U006876	NM_025816.1	BC014798.1	MGI:1289308
Z00004818-1	3.4962	3.4801	3.4299	3.3078	3.2958	3.3118	3.0741	3.2149	3.1675	3.1515	3.1311	3.2185	3.2033	3.0711	4.0626	4.0889	4.0336	3.9374	4.1249	4.1537	4.0784	4.0414	4.0673	4.0757	4.0529	4.0717	4.082	3.9928	Cops3	COP9 (constitutive photomorphogenic) homolog, subunit 3 (Arabidopsis thaliana)	U032857	NM_011991.1	BC068179.1	MGI:1349409
Z00004819-1	3.5754	3.5258	3.597	3.606	3.6109	3.6535	3.5774	3.548	3.5457	3.5129	3.5003	3.5739	3.5188	3.5098	3.3945	3.3932	3.3599	3.3895	3.3896	3.3858	3.4087	3.4324	3.3889	3.3944	3.4291	3.4345	3.3798	3.3911	2400003C14Rik	RIKEN cDNA 2400003C14 gene	U030236	NM_028018.1	BC017605.1	MGI:1919205
Z00004821-1	3.8927	3.5532	4.1574	3.9088	3.8955	3.7982	3.8235	3.8794	3.1946	3.6708	3.8362	3.7803	3.7125	3.8803	3.862	3.9271	3.6465	3.8257	3.6694	3.9065	3.7054	3.7082	3.8712	3.8178	3.9071	3.8595	3.7249	3.3845	Agtrap	angiotensin II, type I receptor-associated protein	U025783	NM_009642.3	BC046820.1	MGI:1339977
Z00004825-1	3.8365	3.7424	3.838	3.7677	3.7204	3.6969	3.5905	3.6447	3.6283	3.6518	3.5756	3.7134	3.6433	3.6028	3.521	3.5985	3.5971	3.5984	3.5604	3.6298	3.5569	3.5868	3.5221	3.465	3.5098	3.5036	3.5381	3.524	5830446M03Rik	RIKEN cDNA 5830446M03 gene	U027585	NM_133934.2	BC020103.1	MGI:1923310
Z00004826-1	4.2284	4.208	4.0166	4.193	4.2964	4.2585	4.1667	4.1633	4.3199	4.1069	4.152	4.1945	4.172	4.1754	3.588	3.5638	3.5097	3.6354	3.663	3.6325	3.6011	3.5758	3.6209	3.6354	3.6292	3.632	3.6084	3.5915	Clk1	CDC-like kinase 1	U021353	NM_009905.1	BC062887.1	MGI:107403
Z00004827-1	3.7441	3.736	3.809	3.7865	3.762	3.6659	3.6077	3.6302	3.715	3.5021	3.4659	3.5246	3.4301	3.528	3.3935	3.3149	3.3216	3.342	3.3872	3.3536	3.3871	3.3901	3.3387	3.4137	3.4225	3.4039	3.2684	3.2101	Impad1	inositol monophosphatase domain containing 1	U024816		AK041202.1	MGI:1915720
Z00004829-1	3.2781	3.2415	3.2938	3.289	3.2457	3.3023	3.3257	3.3306	3.1811	3.1631	3.2143	3.1915	3.1788	3.1849	2.9203	3.0038	2.9051	3.0129	2.9305	2.8845	2.939	2.9787	2.8975	2.8828	3.0038	2.9639	2.9365	2.9452	Dyrk1a	dual-specificity tyrosine-(Y)-phosphorylation regulated kinase 1a	U017413		BC034550.1	MGI:1330299
Z00004831-1	4.5591	4.4971	4.5035	4.4081	4.3182	4.355	4.4154	4.3786	4.2888	4.1345	4.1803	4.3718	4.1129	4.3839	4.1361	4.2237	4.1897	4.4051	4.1741	4.1933	4.1043	4.1506	4.1179	4.103	4.2556	4.1442	4.1158	4.1715	Marcksl1	MARCKS-like 1	U004869	NM_010807.2	BC006757.1	MGI:97143
Z00004832-1	5.2133	5.2239	5.1701	5.1928	5.113	5.3653	5.1118	5.0542	5.1274	5.1047	5.0263	5.0721	5.0914	5.0622	4.4894	4.6094	4.4819	4.5557	4.5086	4.5075	4.4418	4.4343	4.4608	4.4841	4.5657	4.4989	4.5136	4.4544	Gnb2l1	guanine nucleotide binding protein (G protein), beta polypeptide 2 like 1	U012515	NM_008143.2	BC020322.1	MGI:101849
Z00004833-1	4.1253	4.2008	3.6481	4.0795	3.91	4.186	3.7989	3.3428	3.783	3.6432	3.453	3.5114	3.6604	3.602	3.7355	3.6582	3.6333	3.654	3.7463	3.6525	3.7027	3.7255	3.7101	3.7334	3.767	3.7318	3.7131	3.6587	Ivns1abp	influenza virus NS1A binding protein	U000909	NM_054102.1	BC004092.1	MGI:2152389
Z00004835-1	3.7028	3.5072	3.5601	3.5716	3.6402	3.5868	3.467	3.4625	3.4923	3.5499	3.4525	3.457	3.53	3.4652	3.5355	3.6073	3.5586	3.6555	3.5712	3.6992	3.5822	3.6264	3.6345	3.5554	3.626	3.5814	3.6211	3.6035	Zwint	ZW10 interactor	U011646	NM_025635.1	BC027100.1	MGI:1289227
Z00004839-1	3.4868	3.5189	3.6749	3.5459	3.4536	3.3886	3.4717	3.4908	3.3724	3.3532	3.3872	3.4949	3.2779	3.372	3.4669	3.4727	3.4144	3.402	3.5208	3.5386	3.5183	3.4817	3.5449	3.5207	3.5289	3.557	3.5588	3.4965	As3mt	arsenic ( 3 oxidation state) methyltransferase	U019533	NM_020577.1	BC013468.1	MGI:1929882
Z00004840-1	3.5486	3.531	3.4699	3.4054	3.3171	3.3953	3.1945	3.2082	3.2529	3.2393	3.1617	3.2583	3.1902	3.1316	4.0861	4.0917	4.1464	4.0015	4.2106	4.1839	4.0843	4.1093	4.1652	4.1614	4.1387	4.1378	4.1358	4.0619	Nudt21	nudix (nucleoside diphosphate linked moiety X)-type motif 21	U030116	NM_026623.2	BC008270.1	MGI:1915469
Z00004843-1	3.3169	3.4437	3.1225	3.1492	3.4983	3.1418	3.0615	3.0253	3.2073	3.2081	2.8678	2.9294	2.7311	2.7303	3.7151	3.6416	3.4743	3.8234	3.7918	3.6307	3.6668	3.567	3.7381	3.8103	3.8211	3.6568	3.7649	3.6246	Mum1l1	melanoma associated antigen (mutated) 1-like 1	U020248	NM_175541.2	BC053077.1	MGI:2445062
Z00004845-1	2.4974	2.4338	2.5191	2.3334	2.3856	2.3824	2.1149	2.2853	2.3056	2.1945	2.2778	2.2809	2.1918	2.2383	2.0044	1.9971	1.957	2.1132	1.8738	1.933	1.9721	1.9465	1.9791	1.772	1.916	1.8457	1.9122	1.9111	Map2k6	mitogen activated protein kinase kinase 6	U013503	NM_011943.1	BC075652.1	MGI:1346870
Z00004847-1	3.5785	3.5352	3.607	3.508	3.4629	3.4835	3.3543	3.3537	3.3215	3.3221	3.369	3.3948	3.4111	3.3505	4.5313	4.5096	4.5269	4.4873	4.4757	4.5079	4.4793	4.5139	4.4676	4.475	4.4499	4.4853	4.504	4.4732	Ppm1g	protein phosphatase 1G (formerly 2C), magnesium-dependent, gamma isoform	U026064	NM_008014.2	BC009004.1	MGI:106065
Z00004848-1	4.8737	4.9421	4.8368	4.8124	4.8393	4.9587	4.7163	4.6483	4.8685	4.7684	4.6874	4.7296	4.7411	4.7654	5.3859	5.3461	5.3021	5.3346	5.3982	5.3677	5.3377	5.3022	5.3414	5.3975	5.4007	5.3749	5.3804	5.3106	Cct4	chaperonin subunit 4 (delta)	U012373	NM_009837.1	BC054773.1	MGI:104689
Z00004849-1	2.9394	2.9128	3.1653	3.0315	2.9389	2.9081	2.9717	2.9616	2.891	2.9011	2.8551	2.9353	2.7933	2.8994	2.9172	2.9692	2.9786	2.9258	2.8971	2.8569	2.9091	2.9271	2.8904	2.8163	2.848	2.9011	2.9226	2.9201	1110014N23Rik	RIKEN cDNA 1110014N23 gene	U196558		AK137155.1	MGI:1915755
Z00004851-1	3.4689	3.4393	3.4391	3.3813	3.3738	3.4089	3.3401	3.305	3.2504	3.1894	3.1879	3.318	3.1802	3.2758	3.691	3.687	3.7239	3.682	3.7042	3.7541	3.6974	3.731	3.7038	3.6515	3.68	3.721	3.7084	3.7008	Ptk2	PTK2 protein tyrosine kinase 2	U036273	NM_007982.1	AK079821.1	MGI:95481
Z00004852-1	3.1066	3.0799	2.9366	3.0612	3.0058	2.9222	2.9739	3.0965	3.0186	2.9354	2.9764	3.0596	2.9865	2.8881	4.1168	4.2358	4.1242	4.4123	4.1397	4.0916	4.0685	4.0982	4.0971	4.0853	4.2786	4.1511	4.0768	4.092	Rhox5	reproductive homeobox on X chromosome, 5		NM_008818.1	AK146379.1	MGI:97538
Z00004855-1	2.6308	2.4899	2.6731	2.5795	2.5877	2.5871	2.641	2.5344	2.4687	2.5274	2.4857	2.5111	2.5444	2.545	2.8497	2.8368	2.8206	2.7249	2.7875	2.8638	2.8515	2.8249	2.8238	2.7957	2.7543	2.7836	2.8752	2.8031	Zfp94	zinc finger protein 94	U120663	NM_009568.1	BC005437.1	MGI:107610
Z00004859-1	3.3582	3.3774	3.4779	3.4735	3.325	3.3294	3.1834	3.4054	3.3184	3.2678	3.1398	3.3264	3.1983	3.1557	3.7758	3.7957	3.7792	3.6798	3.7399	3.7891	3.7464	3.7169	3.7839	3.7508	3.6988	3.7484	3.7549	3.6553	Trap1	TNF receptor-associated protein 1	U036729	NM_026508.1	BC006685.1	MGI:1915265
Z00004863-1	3.2914	3.2328	3.2515	3.2556	3.3243	3.2646	3.2448	3.2701	3.2271	3.1051	3.1279	3.1238	3.0907	3.2006	2.8463	2.7576	2.7424	2.7958	2.8286	2.8173	2.9027	2.901	2.8378	2.8012	2.8965	2.8824	2.8093	2.8095	Vapb	vesicle-associated membrane protein, associated protein B and C	U002918		AK045725.1	MGI:1928744
Z00004874-1	3.4522	3.3135	3.5116	3.364	3.4796	3.298	3.3647	3.3771	3.3924	3.5134	3.4611	3.4487	3.3746	3.3938	3.2099	3.2203	3.32	3.2765	3.2273	3.2945	3.2359	3.2692	3.3336	3.2208	3.2583	3.2787	3.2097	3.2103	9130404D14Rik	RIKEN cDNA 9130404D14 gene	U001632	NM_146119.1	BC024639.1	MGI:2442910
Z00004876-1	3.0747	3.0103	3.2447	3.0549	3.0978	3.0874	3.1664	3.1768	3.08	2.9395	3.0423	3.1949	2.826	3.2573	2.6512	2.7127	2.7349	2.7098	2.7314	2.7796	2.7792	2.754	2.7756	2.7596	2.701	2.7592	2.7468	2.8357	Crb3	crumbs homolog 3 (Drosophila)	U018146	NM_177638.3	BC024462.1	MGI:2670904
Z00004879-1	3.7026	3.6711	3.7049	3.691	3.6689	3.6823	3.6689	3.693	3.6571	3.6974	3.6922	3.6788	3.7236	3.6628	3.6773	3.6617	3.6918	3.654	3.6527	3.665	3.6402	3.6645	3.6659	3.6595	3.6416	3.6598	3.6219	3.6428	Hps1	Hermansky-Pudlak syndrome 1 homolog (human)	U039054	NM_019424.1	BC058332.1	MGI:2177763
Z00004880-1	4.1827	4.1244	4.1977	4.1934	4.1964	4.1718	4.1711	4.2094	4.1693	4.2904	4.2604	4.2647	4.2247	4.1918	3.9018	3.9364	3.8904	3.9949	3.8934	3.9229	3.8838	3.9416	3.874	3.8486	3.9705	3.9456	3.8556	3.8972	C430014M02Rik	RIKEN cDNA C430014M02 gene	U041413	XM_485391.3	BC034098.1	MGI:2444782
Z00004882-1	4.381	4.338	4.3812	4.3501	4.3569	4.3554	4.3653	4.3776	4.3266	4.3248	4.3582	4.3597	4.3113	4.3918	3.9985	3.9938	3.9773	4.0681	3.9493	3.9876	3.9422	4.0002	3.9505	3.919	4.0288	3.9618	3.9053	3.9612	Ppp2r1a	protein phosphatase 2 (formerly 2A), regulatory subunit A (PR 65), alpha isoform	U017576	NM_016891.2	BC006606.1	MGI:1926334
Z00004888-1	5.1545	5.2148	5.0544	5.0563	5.1634	5.1615	5.0558	5.1195	5.0593	5.4976	5.1275	5.0477	4.954	4.7882	4.7275	4.8746	4.7476	5.0993	4.8375	4.6942	4.8556	4.6766	4.8832	4.9874	5.1769	4.9751	4.8455	4.649	Ctsl	cathepsin L	U034911	NM_009984.2	BC068163.1	MGI:88564
Z00004889-1	3.6388	3.4514	3.5869	3.4948	3.5248	3.5266	3.503	3.5011	3.4822	3.4932	3.5606	3.519	3.5052	3.5358	3.5489	3.5695	3.5787	3.5772	3.5661	3.5611	3.5338	3.5614	3.5631	3.5355	3.5399	3.5469	3.5406	3.5448	Rab17	RAB17, member RAS oncogene family	U021586	NM_008998.2	BC013170.1	MGI:104640
Z00004890-1	3.548	3.8213	3.5647	3.648	3.6651	3.7964	3.9626	3.9332	4.0146	4.044	4.0711	3.9531	4.0903	3.8807	3.6349	3.7046	3.705	3.6562	3.5924	3.5976	3.5869	3.6012	3.5778	3.5739	3.6251	3.593	3.5486	3.5777	Car7	carbonic anhydrase 7	U009726	NM_053070.1	BC038270.1	MGI:103100
Z00004891-1	4.3066	4.1899	4.45	4.3637	4.4552	4.243	4.3032	4.3983	4.3645	4.3984	4.406	4.3721	4.3249	4.387	4.7043	4.6975	4.6898	4.7687	4.7496	4.7167	4.7282	4.7022	4.7136	4.688	4.7584	4.6907	4.7053	4.6776	AI481105	expressed sequence AI481105	U023672	XM_895133.1	BC025488.1	MGI:2138982
Z00004895-1	2.8926	2.7747	2.9472	2.943	2.8107	2.8148	2.7689	2.7509	2.7642	2.7536	2.6336	2.7511	2.5966	2.8525	3.1838	3.1284	3.1295	3.0339	3.1753	3.0931	3.1693	3.1726	3.2527	3.167	3.1296	3.1289	3.206	3.1412	Bbs4	Bardet-Biedl syndrome 4 homolog (human)	U030944	NM_175325.2	BC055797.1	MGI:2143311
Z00004896-1	3.3372	3.3166	3.364	3.3125	3.2379	3.3624	3.2234	3.1488	3.1171	3.1101	3.1481	3.2253	3.1994	3.2064	3.0021	3.0703	3.0402	3.1196	3.0404	3.0928	3.0106	3.0473	3.0136	3.0367	3.0496	3.0293	3.0776	3.0861	Rcl1	RNA terminal phosphate cyclase-like 1	U019342	NM_021525.2	BC004574.1	MGI:1913275
Z00004897-1	3.6217	3.6054	3.5564	3.5568	3.609	3.5027	3.4346	3.4591	3.6003	3.4512	3.4127	3.4978	3.4243	3.4239	3.5301	3.5603	3.5231	3.5735	3.547	3.5537	3.49	3.5029	3.477	3.4579	3.5537	3.5035	3.4679	3.4099	Snapc3	small nuclear RNA activating complex, polypeptide 3	U004446	NM_029949.1	BC048713.1	MGI:1916338
Z00004899-1	3.8588	3.8268	3.8277	3.7943	3.7588	3.9907	3.7458	3.6353	3.6777	3.806	3.7543	3.7878	3.9747	3.7556	3.7743	3.8077	3.7829	3.9905	3.8098	3.8196	3.7859	3.7772	3.7424	3.7572	3.8961	3.8394	3.7555	3.7712	Pdk1	pyruvate dehydrogenase kinase, isoenzyme 1	U042315	NM_172665.1	BC027196.1	MGI:1926119
Z00004901-1	3.6201	3.6083	3.6112	3.5614	3.5223	3.5328	3.4912	3.5056	3.4429	3.3879	3.3785	3.4274	3.3727	3.3622	3.7757	3.8282	3.8039	3.7046	3.8125	3.8428	3.8199	3.7765	3.8303	3.8147	3.7571	3.8048	3.8053	3.789	2010321M09Rik	RIKEN cDNA 2010321M09 gene	U010624	NM_175153.2	BC024913.1	MGI:1917132
Z00004902-1	4.3019	4.2127	4.0718	4.0425	3.9048	4.0702	3.8498	3.7324	3.8445	3.8189	3.7665	3.7921	3.8193	3.8644	3.757	3.7764	3.7582	3.7736	3.7222	3.7818	3.7332	3.7831	3.7171	3.7475	3.7048	3.7766	3.6788	3.7234	Dnmt1	DNA methyltransferase (cytosine-5) 1	U030563	NM_010066.2	BC022927.1	MGI:94912
Z00004903-1	4.0876	4.0199	4.0062	4.1354	4.1572	4.1335	4.2335	4.1081	4.1588	4.0288	4.0758	4.0994	4.0299	4.2708	4.0395	3.9407	3.9705	3.9908	3.98	3.9604	4.0209	4.099	3.9737	3.9977	4.0007	4.0698	3.9464	4.112	2900092E17Rik	RIKEN cDNA 2900092E17 gene	U029272	NM_030240.1	BC003932.1	MGI:1914528
Z00004904-1	3.4243	3.3603	3.3397	3.3875	3.4262	3.3432	3.2118	3.1873	3.3092	3.2795	3.1681	3.1926	3.2152	3.266	2.8102	2.7546	2.6878	2.828	2.8178	2.7626	2.8253	2.8357	2.8787	2.7937	2.8613	2.7674	2.7551	2.7363	Ncl	nucleolin	U021557	NM_010880.3	AK029128.1	MGI:97286
Z00004914-1	3.5948	3.6267	3.6474	3.6164	3.5214	3.5264	3.4991	3.4941	3.4532	3.4365	3.4541	3.4601	3.4476	3.4546	3.7098	3.6664	3.649	3.5971	3.709	3.6405	3.6886	3.6984	3.6232	3.6556	3.6394	3.6726	3.6408	3.6412	Cpsf2	cleavage and polyadenylation specific factor 2	U041730	NM_016856.2	BC007163.1	MGI:1861601
Z00004915-1	4.1649	4.1944	4.2533	4.2036	4.1154	4.157	4.1118	4.0844	4.0973	4.0804	4.0165	4.0848	3.9845	4.0013	4.4111	4.4493	4.4142	4.3901	4.4153	4.4413	4.3591	4.3482	4.3614	4.3942	4.405	4.4083	4.3748	4.3095	Mrpl13	mitochondrial ribosomal protein L13	U036183	NM_026759.2	BC027542.1	MGI:2137218
Z00004916-1	3.9124	3.8578	3.7609	3.8625	3.9455	3.9222	3.8362	3.8271	3.8443	3.7307	3.748	3.8561	3.7454	3.7545	3.6014	3.5414	3.5018	3.5601	3.6299	3.5782	3.6621	3.6101	3.623	3.6072	3.622	3.6512	3.6177	3.6124	Akap8	A kinase (PRKA) anchor protein 8	U037662	NM_019774.2	BC042602.1	MGI:1928488
Z00004917-1	3.8384	3.7895	4.0033	3.8995	3.8582	3.6885	3.781	3.8368	3.7557	3.6999	3.6976	3.762	3.665	3.7381	3.5836	3.6667	3.582	3.6413	3.6047	3.6342	3.6217	3.6143	3.5849	3.5965	3.6424	3.6225	3.586	3.5761	BC056474	cDNA sequence BC056474	U009591	NM_001001493.2	BC024937.1	MGI:3041257
Z00004918-1	3.8067	3.7056	3.7412	3.7367	3.7581	3.7325	3.6564	3.6887	3.6885	3.693	3.6989	3.7144	3.7373	3.7038	3.6999	3.708	3.7217	3.6962	3.712	3.7554	3.679	3.7326	3.7162	3.6834	3.6964	3.7219	3.682	3.6825	Pak2	p21 (CDKN1A)-activated kinase 2	U036972	NM_177326.2	BC029195.1	MGI:1339984
Z00004920-1	2.8441	2.8254	2.8101	2.8119	2.7864	2.7845	2.7724	2.754	2.6715	2.7029	2.752	2.7571	2.7664	2.759	2.7198	2.6858	2.6299	2.7228	2.6933	2.7163	2.6893	2.7011	2.634	2.5903	2.7153	2.7213	2.5803	2.5586	Fem1a	feminization 1 homolog a (C. elegans)	U018129	NM_010192.2	AK005041
Z00004926-1	4.2293	4.2132	3.9855	3.9791	3.7812	4.1992	3.7216	3.5156	3.7451	3.7515	3.5848	3.7234	3.7688	3.5764	4.7497	4.7867	4.793	4.6911	4.772	4.7786	4.7456	4.7516	4.7661	4.7109	4.7637	4.7255	4.7443	4.7118	Cdc20	cell division cycle 20 homolog (S. cerevisiae)	U025447	NM_023223.1	BC003215.1	MGI:1859866
Z00004929-1	3.4749	3.4546	3.8411	3.4211	3.387	3.3516	3.3286	3.364	3.3298	3.3705	3.4493	3.3834	3.1277	3.2683	2.8757	2.928	2.8936	2.9721	2.9174	2.9305	2.8938	2.9138	2.8567	2.8822	2.9934	2.9107	2.8966	2.9409	Maoa	monoamine oxidase A	U019731	NM_173740.2	BC029100.1	MGI:96915
Z00004930-1	2.7581	2.7823	2.7535	2.6127	2.6748	2.7071	2.5186	2.5384	2.5655	2.5458	2.6145	2.6697	2.6765	2.4963	2.7065	2.7432	2.7183	2.7905	2.7619	2.7941	2.6555	2.7152	2.7019	2.6912	2.6479	2.672	2.7265	2.7316	Seh1l	SEH1-like (S. cerevisiae	U043680	NM_001039088.1	BC027244.1	MGI:1919374
Z00004936-1	2.6957	2.664	2.683	2.665	2.6228	2.7044	2.6478	2.6659	2.6371	2.6117	2.5375	2.5946	2.5601	2.5414	2.6556	2.6618	2.6276	2.6668	2.6797	2.6805	2.5958	2.6101	2.6565	2.6653	2.5818	2.6305	2.6016	2.6165	Acvr2b	activin receptor IIB	U011137	NM_007397.1	BC106189.1	MGI:87912
Z00004937-1	3.5979	3.6242	3.7422	3.6971	3.4823	3.4075	3.2972	3.4682	3.3171	3.457	3.3573	3.4023	3.3795	3.3343	3.8484	3.8832	3.8473	3.8419	3.7614	3.8695	3.754	3.7546	3.8067	3.7496	3.7337	3.7744	3.7771	3.665	Nme1	expressed in non-metastatic cells 1, protein	U033271	NM_008704.2	BC005629.1	MGI:97355
Z00004940-1	3.6582	3.7335	3.5869	3.5881	3.45	3.6	3.4581	3.4568	3.4017	3.4224	3.5233	3.4672	3.4811	3.2013	3.9152	3.9306	3.9311	3.9331	3.9337	3.9679	3.881	3.9045	3.9305	3.8928	3.8712	3.9014	3.9007	3.8572	Hnrpd	heterogeneous nuclear ribonucleoprotein D	U041027	NM_007516.1	BC011172.1	MGI:101947
Z00004942-1	3.4123	3.3781	3.5702	3.4232	3.5285	3.5511	3.5484	3.5709	3.526	3.06	3.4341	3.6024	3.6322	3.6097	2.3806	2.485	2.4968	2.8061	2.6523	2.6536	2.9103	2.7184	2.8232	2.9942	2.7957	2.9495	3.0047	2.8787	E130013N09Rik	RIKEN cDNA E130013N09 gene	U002748		BC028327.1	MGI:2139341
Z00004944-1	3.6285	3.6881	3.5462	3.6019	3.473	3.5393	3.5082	3.4049	3.423	3.3627	3.4042	3.4097	3.3317	3.3261	3.6862	3.6589	3.6261	3.5989	3.6369	3.5927	3.6471	3.6282	3.6088	3.6462	3.6245	3.6157	3.5967	3.5537	Hisppd1	histidine acid phosphatase domain containing 1	U021640	NM_173760.3	BC046411.1	MGI:2142810
Z00004948-1	4.0592	3.9744	4.0732	4.0595	4.0343	4.0088	3.9964	3.9753	3.9964	4.0101	3.935	4.0394	3.9158	3.9906	4.0082	4.061	4.0127	3.9948	3.9958	4.0417	4.032	3.9978	3.9637	3.9697	4.0044	4.0023	3.9716	3.9601	Dctn5	dynactin 5	U008728	NM_021608.2	BC010834.1	MGI:1891689
Z00004951-1	4.7191	4.5549	4.7892	4.7223	4.583	4.6218	4.6555	4.5578	4.5262	4.6493	4.5674	4.6123	4.5978	4.559	4.6938	4.7343	4.6868	4.8479	4.6354	4.7065	4.6539	4.6534	4.7322	4.6662	4.6852	4.6872	4.7114	4.6908	Pkm2	pyruvate kinase, muscle	U010583	NM_011099.2	BC016619.1	MGI:97591
Z00004957-1	2.7373	2.7492	2.9257	2.6472	2.6646	2.6242	2.6056	2.646	2.584	2.4865	2.5185	2.5868	2.4337	2.531	2.9664	3.0187	3.0145	2.9946	3.0073	3.0776	2.9924	2.9574	3.1274	3.1694	2.9848	3.0603	3.1927	3.1089	Prnpip1	prion protein interacting protein 1	U004712	NM_080469.2	BC021405.1	MGI:2153887
Z00004959-1	-9999	-9999	-9999	4.4508	-9999	4.4664	-9999	4.6052	-9999	4.2635	-9999	4.4991	-9999	4.5087	3.2598	3.2788	3.1913	3.3926	3.2119	3.2048	3.2215	3.2474	3.1619	3.2271	3.318	3.2441	3.1708	3.2831	Ptrf	polymerase I and transcript release factor	U203632	NM_008986.2	BC065792.1	MGI:1277968
Z00004961-1	3.8982	3.8053	3.9229	3.8052	3.7855	3.7085	3.6756	3.6728	3.6473	3.6501	3.6258	3.6756	3.6231	3.7101	3.6997	3.6845	3.686	3.7428	3.6727	3.6851	3.6324	3.673	3.6298	3.6013	3.6598	3.6311	3.6542	3.6309	Copb2	coatomer protein complex, subunit beta 2 (beta prime)	U010896	NM_015827.1	BC006675.1	MGI:1354962
Z00004962-1	5.163	5.2258	5.1135	5.0877	5.0276	5.1505	5.0602	4.9859	5.0092	4.9883	4.9406	4.9615	4.9579	5.0176	5.2503	5.25	5.225	5.2721	5.2516	5.2271	5.2361	5.1745	5.2287	5.2539	5.2827	5.2453	5.2521	5.1438	2900010J23Rik	RIKEN cDNA 2900010J23 gene	U040952	NM_175190.2	BC021748.1	MGI:1920181
Z00004964-1	3.5181	3.4627	3.4998	3.5198	3.5307	3.5376	3.6216	3.6147	3.4979	3.4748	3.5092	3.4672	3.5212	3.5367	3.3493	3.4208	3.3918	3.4183	3.3908	3.4265	3.3958	3.365	3.4166	3.3816	3.3861	3.3747	3.4308	3.4395	Pex19	peroxisome biogenesis factor 19	U001101	NM_023041.2	BC012517.1	MGI:1334458
Z00004965-1	3.3441	3.3652	3.3984	3.5504	3.3924	3.2732	3.2997	3.3899	3.3711	3.3396	3.3244	3.3559	3.3407	3.3092	2.836	2.8817	2.7888	2.9132	2.8662	2.8704	2.8916	2.8383	2.7992	2.9102	2.9224	2.8774	2.8409	2.8507	Rpe	ribulose-5-phosphate-3-epimerase	U000392	NM_025683.1	BC006953.1	MGI:1913896
Z00004966-1	3.1822	3.1685	3.3065	3.2637	3.2509	3.1937	3.181	3.2011	3.1448	3.1775	3.1183	3.1871	3.1517	3.1316	3.1634	3.1288	3.1231	3.2022	3.113	3.1629	3.1399	3.1713	3.152	3.1331	3.1745	3.1477	3.1605	3.1133	Leng4	leukocyte receptor cluster (LRC) member 4	U028073	NM_029934.2	BC023417.1	MGI:1924832
Z00004967-1	3.508	3.4368	3.6154	3.435	3.353	3.32	3.3214	3.3405	3.2093	3.2242	3.1797	3.3275	3.1752	3.1602	3.9712	3.9851	3.9873	3.8127	3.9662	4.0106	4.01	3.9532	4	3.9631	3.9023	3.986	4.0071	3.9362	Chmp6	chromatin modifying protein 6	U013647	XM_126613.5	BC027085.1	MGI:3583942
Z00004968-1	3.3309	3.2985	3.4301	3.3668	3.3076	3.2734	3.2852	3.272	3.2336	3.2617	3.2411	3.2544	3.1724	3.3159	3.9742	3.9889	3.9851	3.9051	3.9226	4.0052	3.9735	3.9797	3.9209	3.8967	3.8582	3.901	3.983	4.006	Dtnb	dystrobrevin, beta	U013707	NM_007886.1	BC030924.1	MGI:1203728
Z00004970-1	2.9787	2.9471	3.1201	2.9728	3.0056	2.8806	2.8828	2.9161	2.9192	2.8859	2.8064	2.899	2.8833	2.9283	4.15	4.1723	4.1793	4.1157	4.1224	4.1624	4.0944	4.127	4.1388	4.1188	4.0878	4.1213	4.1363	4.1804	Pla2g6	phospholipase A2, group VI	U036403	NM_016915.2	BC003487.1	MGI:1859152
Z00004971-1	2.9294	2.7649	2.9404	2.9341	2.7725	2.7256	2.554	2.5603	2.6519	2.5514	2.496	2.5621	2.5027	2.6588	3.0632	2.8871	2.833	2.8903	3.0536	3.0575	3.1168	3.1111	3.0834	2.9871	3.0578	3.0914	2.9911	2.8312	Supt16h	suppressor of Ty 16 homolog (S. cerevisiae)	U035534	NM_033618.1	AF323667.1	MGI:1890948
Z00004974-1	3.759	3.6857	3.9191	3.6565	3.7509	3.5631	3.592	3.5783	3.6011	3.6154	3.5485	3.6409	3.5227	3.5365	3.3117	3.3755	3.3127	3.5345	3.3464	3.4169	3.3783	3.3074	3.3977	3.426	3.5381	3.449	3.462	3.3998	Hmgcl	3-hydroxy-3-methylglutaryl-Coenzyme A lyase	U004956		BC025440.1	MGI:96158
Z00004978-1	1.9625	2.1648	2.1063	1.9964	2.0663	2.2334	2.0505	2.0452	2.1677	2.1654	2.1507	2.153	2.039	2.0863	2.221	2.2375	2.2549	2.1685	2.2007	2.1848	2.2757	2.1949	2.187	2.3209	2.1961	2.2001	2.146	2.1968	Otx2	orthodenticle homolog 2 (Drosophila)	U035481	NM_144841.2	BC017609.1	MGI:97451
Z00004979-1	4.3146	4.2226	4.2677	4.1952	4.2154	4.2443	4.1562	4.0837	4.107	4.1639	4.08	4.088	4.0794	4.0713	4.1102	4.1715	4.1378	4.1246	4.1511	4.1889	4.1023	4.1185	4.0997	4.1103	4.143	4.1429	4.1125	4.1014	Polr2e	polymerase (RNA) II (DNA directed) polypeptide E	U031999		BC037681.1	MGI:1913670
Z00004980-1	3.6272	3.5816	3.7464	3.5962	3.5695	3.4598	3.4215	3.4752	3.4318	3.3781	3.3789	3.436	3.354	3.4281	3.5786	3.5849	3.5651	3.5922	3.5204	3.6134	3.5331	3.5349	3.575	3.5171	3.5368	3.5317	3.5801	3.5596	Prkcsh	protein kinase C substrate 80K-H	U010158	NM_008925.1	BC009816.1	MGI:107877
Z00004984-1	3.3231	3.377	3.3254	3.3903	3.3866	3.4249	3.5242	3.423	3.5041	3.4658	3.5296	3.4289	3.4503	3.5595	3.3491	3.3294	3.3641	3.3278	3.3441	3.3044	3.3268	3.3499	3.3368	3.3435	3.3224	3.3217	3.3331	3.3858	Tnk1	tyrosine kinase, non-receptor, 1	U032986	NM_031880.2	BC029623.1	MGI:1930958
Z00004989-1	4.3981	4.2616	4.4928	4.372	4.2695	4.2348	4.2543	4.289	4.1536	4.262	4.2157	4.297	4.2633	4.2043	3.8406	3.9162	3.8777	4.0306	3.8173	3.8756	3.878	3.8712	3.8684	3.8205	3.9545	3.913	3.8756	3.8309	Cdipt	CDP-diacylglycerol--inositol 3-phosphatidyltransferase (phosphatidylinositol synthase)	U008789	NM_026638.1	BC021473.1	MGI:105491
Z00004990-1	3.5105	3.4456	3.6275	3.5442	3.4092	3.4333	3.3156	3.3573	3.3251	3.301	3.3181	3.4447	3.3613	3.3062	3.7767	3.7425	3.756	3.7402	3.8408	3.8875	3.8197	3.7731	3.8629	3.778	3.8111	3.8207	3.8474	3.6406	Cops8	COP9 (constitutive photomorphogenic) homolog, subunit 8 (Arabidopsis thaliana)	U000593	NM_133805.2	AF482000.1	MGI:1915363
Z00004991-1	4.2612	4.1595	4.2159	4.1725	4.2451	4.1815	4.186	4.1818	4.1535	4.1578	4.1511	4.1791	4.1195	4.1586	4.0236	4.0248	4.044	4.1188	4.0277	4.0872	4.0306	4.0763	3.979	3.9598	4.0602	4.0874	3.9625	3.9755	Trip6	thyroid hormone receptor interactor 6	U026842	NM_011639.2	AF097511.1	MGI:1343458
Z00004992-1	2.643	2.6366	3.1215	2.7965	2.7357	2.5059	2.5614	2.6087	2.5943	2.6613	2.6028	2.6173	2.5455	2.531	3.05	3.0834	3.0669	3.0577	3.009	3.1805	2.9613	2.9304	3.1204	3.0921	2.9011	3.0136	3.1773	2.9666	Fkbp8	FK506 binding protein 8	U009432	NM_010223.1	BC003739.1	MGI:1341070
Z00004994-1	3.7651	3.7846	3.8435	3.7733	3.8637	3.9327	3.8703	3.8338	3.8535	3.8425	3.9214	3.9588	3.9253	3.9364	3.8095	3.8363	3.7838	3.9331	3.8252	3.8397	3.7822	3.8155	3.7327	3.7585	3.8156	3.8097	3.7172	3.789	Ndrg1	N-myc downstream regulated gene 1	U036245	NM_010884.1	BC015282.1	MGI:1341799
Z00004999-1	4.1574	4.1869	4.1414	4.0531	4.0531	4.0677	3.9444	3.9299	4.0232	3.9581	3.8891	3.9532	3.8366	3.9334	4.6283	4.6124	4.617	4.6915	4.6744	4.6912	4.6069	4.6413	4.651	4.6424	4.6801	4.6584	4.6322	4.6374	2810410M20Rik	RIKEN cDNA 2810410M20 gene	U038053	NM_024428.2	BC002240.1	MGI:1913560
Z00005006-1	3.8722	3.6837	3.7814	3.7661	3.7964	3.5801	3.6279	3.9144	3.6648	3.6801	3.5442	3.6378	3.5537	3.4691	3.3426	3.456	3.4407	3.6265	3.2063	3.3734	3.4468	3.3893	3.3318	3.3142	3.334	3.3399	3.3919	3.3817	Fads1	fatty acid desaturase 1	U019152	NM_146094.1	BC013226.1	MGI:1923517
Z00005009-1	3.4538	3.4206	3.577	3.4522	3.4422	3.3196	3.3328	3.3793	3.3395	3.2931	3.3043	3.3603	3.2995	3.4147	3.4539	3.4334	3.4498	3.4174	3.4073	3.498	3.4401	3.4179	3.4442	3.4309	3.3782	3.4208	3.4909	3.4405	Copz1	coatomer protein complex, subunit zeta 1	U016739	NM_019817.1	BC025041.1	MGI:1929063
Z00005010-1	3.7771	3.8775	3.8216	3.8413	3.8259	3.8307	3.9452	3.857	3.9169	3.9175	3.9325	3.8634	3.9025	3.9019	3.9039	3.8332	3.8123	3.8027	3.8345	3.8136	3.8174	3.8527	3.8671	3.8753	3.8518	3.8466	3.8171	3.8717	Mare	alpha globin regulatory element containing gene	U032632	NM_181569.1	BC064471.1	MGI:109258
Z00005013-1	4.5188	4.5072	4.3472	4.368	4.4436	4.4828	4.4211	4.2491	4.3435	4.3554	4.2571	4.2451	4.256	4.1988	4.3336	4.3168	4.3072	4.3621	4.3206	4.2975	4.3178	4.2813	4.3033	4.2872	4.3466	4.3235	4.3055	4.2845	Ftsj3	FtsJ homolog 3 (E. coli)	U290780	NM_025310.2	AK004996.2	MGI:1860295
Z00005014-1	4.2535	4.3604	4.0925	4.1196	4.0295	4.1772	3.9814	3.9846	3.9716	3.9684	4.0012	3.9819	3.9908	3.7739	4.7675	4.7481	4.7302	4.7175	4.776	4.7531	4.7551	4.7282	4.7619	4.7395	4.7258	4.7674	4.7414	4.6934	Hspa4	heat shock protein 4	U032758	NM_008300.2	BC003770.1	MGI:1342292
Z00005016-1	3.6517	3.7234	3.6846	3.6696	3.7306	3.7096	3.6463	3.7017	3.6928	3.6032	3.642	3.657	3.6267	3.6722	4.3324	4.3394	4.3479	4.359	4.3633	4.3525	4.3687	4.3329	4.3554	4.3861	4.3479	4.3811	4.338	4.3962	Pias1	protein inhibitor of activated STAT 1	U030983	NM_019663.2	BC051417.1	MGI:1913125
Z00005018-1	4.0867	4.0566	3.941	3.9206	3.8934	3.942	3.8006	3.7108	3.8167	3.7221	3.7299	3.7656	3.7074	3.7279	5.2044	5.1936	5.1802	5.1688	5.2576	5.1695	5.2066	5.1941	5.2033	5.2147	5.2252	5.2157	5.2095	5.1605	D3Wsu161e	DNA segment, Chr 3, Wayne State University 161, expressed	U024624	NM_138593.1	BC029178.1	MGI:107634
Z00005024-1	2.8553	3.07	2.9642	3.0387	2.986	3.1804	3.1498	3.257	3.34	3.2654	3.3739	3.177	3.2671	3.1688	3.0002	3.0412	3.0066	2.8886	2.9303	2.8246	2.9311	2.9619	2.8297	2.8878	2.8962	2.8882	2.9135	2.9264	Hoxb1	homeo box B1	U013253	NM_008266.3	AK017686.1	MGI:96182
Z00005025-1	3.3782	3.3843	3.3801	3.3743	3.2303	3.3606	3.1493	3.1752	3.2045	3.0996	3.214	3.2198	3.2022	3.004	3.3928	3.3011	3.2617	3.3863	3.4261	3.4329	3.4096	3.4129	3.3983	3.4065	3.4104	3.4472	3.324	3.2598	Xrn2	5'-3' exoribonuclease 2	U002592	NM_011917.1	BC054743.1	MGI:894687
Z00005027-1	2.7656	2.8151	2.7758	2.7294	2.7325	2.765	2.5631	2.6423	2.6242	2.5917	2.4841	2.6461	2.5127	2.4762	3.255	3.2632	3.231	3.2796	3.2902	3.3442	3.2349	3.211	3.3427	3.2822	3.2725	3.2879	3.3103	3.1904	2810421I24Rik	RIKEN cDNA 2810421I24 gene	U000371	NM_172422.1	BC008271.1	MGI:1922869
Z00005028-1	4.5628	4.5468	4.4397	4.4073	4.3595	4.4469	4.3725	4.3519	4.3097	4.3493	4.3245	4.3451	4.4765	4.2648	4.5798	4.6167	4.6214	4.6423	4.6206	4.6028	4.5729	4.5917	4.5906	4.5853	4.6405	4.6063	4.5804	4.6054	Timm23	translocase of inner mitochondrial membrane 23 homolog (yeast)	U129548	NM_016897.1	BC037022.1	MGI:1858317
Z00005029-1	3.5803	3.5484	3.4357	3.5202	3.5254	3.5696	3.536	3.5346	3.6376	3.5613	3.6732	3.5139	3.6025	3.6039	3.4383	3.4362	3.4489	3.4108	3.4587	3.4307	3.4455	3.4415	3.4339	3.4179	3.437	3.4411	3.4148	3.4223	Ubap1	ubiquitin-associated protein 1	U004210	NM_023305.2	AF275549	MGI:2149543
Z00005030-1	3.7141	3.7398	3.7768	3.7322	3.7469	3.7201	3.6741	3.6747	3.6978	3.6973	3.7019	3.7313	3.641	3.709	3.4515	3.4582	3.4041	3.524	3.4406	3.4226	3.3819	3.4297	3.4533	3.4508	3.5015	3.4181	3.4672	3.4481	Map3k7ip2	mitogen-activated protein kinase kinase kinase 7 interacting protein 2	U031511		AB093262.1	MGI:1915902
Z00005031-1	2.4695	2.3267	2.4838	2.3722	2.3693	2.3955	2.3205	2.3299	2.433	2.2474	2.3133	2.354	2.3	2.2906	2.4452	2.4701	2.4131	2.4922	2.5184	2.458	2.4655	2.3773	2.5994	2.5258	2.4389	2.4207	2.5269	2.6097	Rcbtb1	regulator of chromosome condensation (RCC1) and BTB (POZ) domain containing protein 1	U015707	NM_027764.1	BC040764.1	MGI:1918580
Z00005035-1	4.1214	4.0684	4.1033	4.0657	4.0103	4.0856	3.9752	3.9711	3.9372	3.9413	3.9326	3.9849	3.974	3.9264	3.6871	3.7636	3.6904	3.765	3.6824	3.7035	3.446	3.6039	3.4797	3.6285	3.6737	3.6357	3.6384	3.5224	Slc25a17	solute carrier family 25 (mitochondrial carrier, peroxisomal membrane protein), member 17	U107746	NM_011399.1	AK002388.1	MGI:1342248
Z00005037-1	3.7378	3.9178	3.7383	3.6452	3.6098	3.6932	3.5394	3.5408	3.6279	3.5292	3.5365	3.5792	3.446	3.4447	3.8242	3.7652	3.7865	3.7711	3.7643	3.7977	3.6547	3.6829	3.7539	3.7977	3.7588	3.747	3.7467	3.6781	Snrpb2	U2 small nuclear ribonucleoprotein B	U002555	NM_021335.2	BC026794.1	MGI:104805
Z00005038-1	3.8963	3.826	3.9458	3.8648	3.8264	3.7809	3.7701	3.8157	3.697	3.8548	3.7327	3.8126	3.9487	3.8937	3.526	3.5531	3.5426	3.7006	3.5108	3.6207	3.5449	3.5735	3.5524	3.5341	3.5902	3.5843	3.5662	3.6055	G6pdx	glucose-6-phosphate dehydrogenase X-linked	U039474	NM_008062.2	BC075663.1	MGI:105979
Z00005039-1	3.4967	3.4864	3.6102	3.5494	3.5047	3.4827	3.4336	3.4393	3.4422	3.4389	3.4106	3.4139	3.4275	3.4803	3.9212	3.9472	3.9485	3.8904	3.8559	3.9428	3.8837	3.8783	3.936	3.9143	3.8517	3.8738	3.9875	3.8685	Napa	N-ethylmaleimide sensitive fusion protein attachment protein alpha	U007700	NM_025898.1	BC004804.1	MGI:104563
Z00005043-1	3.7255	3.7711	3.6448	3.7587	3.7689	3.8024	3.8792	3.855	3.9052	3.9164	3.9495	3.9383	4.0205	3.9018	3.4847	3.4909	3.5256	3.4736	3.5812	3.4824	3.5095	3.5536	3.4638	3.4125	3.4539	3.4962	3.3973	3.564	Bmp4	bone morphogenetic protein 4	U035456	BC013459.1	D14814.1	MGI:88180
Z00005046-1	3.4347	3.487	3.4925	3.4964	3.5432	3.439	3.4192	3.4484	3.4998	3.4197	3.4165	3.4615	3.4613	3.4574	3.9605	3.9422	3.9764	3.8534	4.0273	3.9514	4.0347	3.9482	4.0031	4.0175	3.9531	3.9533	3.9911	3.9457	Zfp54	zinc finger protein 54	U017584	NM_011760.1	BC080782.1	MGI:99201
Z00005047-1	3.4751	3.3833	3.322	3.2984	3.394	3.4273	3.2633	3.265	3.2543	3.1967	3.1765	3.274	3.2263	3.2246	3.5426	3.5501	3.4958	3.515	3.5638	3.5099	3.3296	3.5167	3.4877	3.3977	3.3594	3.337	3.4948	3.5339	Sr278	stretch responsive protein 278	U043344	NM_001013608.1	BC075679.1
Z00005050-1	3.4588	3.4976	3.4203	3.3726	3.3218	3.4017	3.129	3.1768	3.2274	3.1423	3.0981	3.2295	3.1812	3.0454	4.9466	4.952	4.9531	4.952	4.982	4.9426	4.9664	4.9186	4.9746	4.9626	4.9238	4.9295	4.9346	4.8947	Sccpdh	saccharopine dehydrogenase (putative)	U001184	NM_178653.2	BC025803.1	MGI:1924486
Z00005053-1	3.8213	3.9381	3.8057	3.6868	3.7934	3.8812	3.5543	3.6077	3.7671	3.6951	3.6302	3.6753	3.6076	3.5626	4.2117	4.1839	4.152	4.0862	4.2887	4.2903	4.1837	4.0537	4.1922	4.2113	4.2335	4.2132	4.1822	3.9117	Appbp1	amyloid beta precursor protein binding protein 1	U030158	NM_144931.1	BC019163.1	MGI:2384561
Z00005055-1	3.9864	3.9409	3.9626	4.0033	3.8738	3.7758	3.8902	4.0664	3.9879	3.8751	3.6108	3.9147	3.6266	3.5859	4.0032	4.03	4.0201	3.9951	3.9917	3.9434	3.8897	3.998	3.9225	3.8459	3.851	3.8124	3.8856	3.9103	Hmgcr	3-hydroxy-3-methylglutaryl-Coenzyme A reductase	U035064		BC059873.1	MGI:96159
Z00005056-1	2.9158	2.7674	3.0851	2.8346	2.7614	2.6662	2.7075	2.7563	2.6409	2.6148	2.64	2.7534	2.675	2.7011	3.3778	3.3949	3.392	3.4161	3.3879	3.4722	3.4002	3.3887	3.5051	3.4246	3.4172	3.3777	3.4776	3.4461	3110023E09Rik	RIKEN cDNA 3110023E09 gene	U029465		BC006876.1	MGI:1915288
Z00005058-1	3.1438	3.0423	3.0912	3.105	3.0257	2.9126	2.8889	2.8751	2.872	2.9801	2.8386	2.9077	2.9318	2.9095	3.0725	3.025	2.9682	3.1364	2.9178	3.0683	2.9169	2.9579	2.997	3.0421	2.9977	2.9806	2.9862	2.937	Cad	carbamoyl-phosphate synthetase 2, aspartate transcarbamylase, and dihydroorotase	U005434	NM_023525.1	BC026620.1	MGI:1916969
Z00005059-1	3.4573	3.4975	3.7006	3.6152	3.4888	3.4104	3.5294	3.5836	3.4532	3.5844	3.5546	3.5004	3.2201	3.445	2.6769	2.6147	2.4645	2.7649	2.6557	2.6469	2.6359	2.5792	2.5075	2.6427	2.7527	2.5924	2.583	2.6457	Pdgfra	platelet derived growth factor receptor, alpha polypeptide	U040640	NM_011058.1	AK136490.1	MGI:97530
Z00005062-1	3.9468	3.9463	4.0157	3.9502	4.0161	4.0309	3.896	3.9443	3.9839	3.9007	3.9181	3.987	3.9331	3.9183	3.8062	3.8267	3.7879	3.7955	3.8177	3.7926	3.7842	3.7367	3.7878	3.7863	3.8336	3.7761	3.7783	3.686	Syf2	SYF2 homolog, RNA splicing factor (S. cerevisiae)	U004943	NM_026780.1	BC051484.1	MGI:1915842
Z00005064-1	2.944	2.9949	3.1902	3.1061	2.9471	2.9801	2.9453	2.9124	2.8951	2.831	2.8495	2.9323	2.7365	3.1607	3.8153	3.8375	3.8353	3.8646	3.7624	3.8764	3.8336	3.8513	3.8591	3.8408	3.8139	3.8718	3.8474	3.8909	Cxxc5	CXXC finger 5	U018572	NM_133687.2	BC016207.1	MGI:1914643
Z00005066-1	3.1571	3.0396	3.3013	3.1302	3.2805	3.1892	3.194	3.1982	3.1799	3.2185	3.2689	3.2646	3.1611	3.2848	2.7826	2.8442	2.8231	3.0451	2.9212	2.9588	2.9038	2.9114	2.9718	2.915	2.9993	2.8551	2.9485	2.9434	Slc31a2	solute carrier family 31, member 2	U004391	NM_025286.1	BC029183.1	MGI:1333844
Z00005068-1	3.0104	2.834	2.9082	2.8623	3.0056	2.9593	2.8349	2.9868	2.889	3.0992	3.0355	3.0814	3.0197	2.8776	3.1035	3.2696	3.1868	3.038	3.2071	3.1182	3.1481	3.0854	3.2088	3.1731	3.0687	3.0519	3.2089	3.1246	Smpdl3a	sphingomyelin phosphodiesterase, acid-like 3A	U011536	NM_020561.1	AK151683.1	MGI:1931437
Z00005069-1	2.3106	2.1771	2.3194	2.3325	2.2486	2.2492	2.232	2.2084	2.2018	2.2925	2.2713	2.2706	2.2324	2.2139	2.4251	2.5209	2.4846	2.3843	2.497	2.4702	2.5296	2.4988	2.4521	2.4371	2.5216	2.5131	2.4186	2.4064	Jak3	Janus kinase 3	U009472	NM_010589.3	AK038268.1	MGI:99928
Z00005071-1	2.5822	2.5547	2.5843	2.5853	2.5776	2.5766	2.4241	2.5438	2.523	2.4987	2.3884	2.5677	2.4393	2.4004	3.2149	3.1955	3.1726	2.9659	3.1672	3.1273	3.2677	3.125	3.1082	3.1741	3.1005	3.186	3.1677	2.9981	Htatip	HIV-1 tat interactive protein, homolog (human)	U019042	NM_178637.1	BC110675.1	MGI:1932051
Z00005074-1	4.0612	4.0227	4.1349	4.0783	4.1631	4.1781	4.005	4.1401	4.0657	4.0675	4.3096	4.3078	4.4585	4.38	4.4888	4.4271	4.4663	4.472	4.4419	4.3825	4.481	4.5059	4.4553	4.4728	4.4471	4.4118	4.4509	4.4753	Klf2	Kruppel-like factor 2 (lung)	U105663	NM_008452.1	AK131962.1	MGI:1342772
Z00005076-1	2.7616	2.7151	2.6372	2.8756	2.8042	2.849	2.86	2.8045	2.8783	2.7908	2.8385	2.7937	2.7696	2.9842	2.788	2.7014	2.7164	2.5878	2.699	2.6668	2.794	2.9238	2.7469	2.7405	2.7847	2.8302	2.7459	3.1	Hand2	heart and neural crest derivatives expressed transcript 2	U009353	NM_010402.2	AJ131846.1	MGI:103580
Z00005077-1	2.9936	2.9944	2.9874	3.0241	3.0487	2.9818	2.9638	3.0102	3.0128	3.0276	3.036	3.0212	3.1128	3.0198	3.098	3.1227	3.1315	3.0749	3.1301	3.0755	3.0912	3.1034	3.0878	3.0471	3.1186	3.1046	3.0517	3.0753	Gjb1	gap junction membrane channel protein beta 1	U020067	NM_008124.2	BC026833.1	MGI:95719
Z00005079-1	2.036	1.96	1.9367	1.9809	1.9605	1.8101	1.9334	2.0004	2.0411	1.9865	1.9978	1.9536	1.8838	1.9437	2.0365	1.9558	2.0259	1.9055	2.0333	2.2692	1.9725	2.0791	2.039	1.9696	2.122	2.0621	1.9208	1.8918	Cav3	caveolin 3	U007257	NM_007617.2	BC024383.1	MGI:107570
Z00005081-1	2.2016	2.1425	2.1872	2.2454	2.2399	2.0742	2.2202	2.199	2.1755	2.2085	2.3049	2.1684	2.208	2.2291	2.2493	2.3549	2.2813	2.2932	2.3776	2.332	2.3452	2.3561	2.1995	2.2423	2.3114	2.334	2.2909	2.3698	Ksr1	kinase suppressor of ras 1	U033143	NM_013571.1	AK137532.1	MGI:105051
Z00005083-1	2.0624	2.124	2.0385	2.0808	2.106	2.1218	2.1803	2.0389	2.2118	2.1009	2.0734	2.0576	2.0913	2.1325	2.1974	2.1065	2.1494	2.1702	2.07	2.1503	2.0238	2.2108	2.1411	2.1865	2.2238	2.2128	2.1792	2.1537	Mem1	maternal embryonic message 1			X95349.1	MGI:107306
Z00005087-1	2.1837	2.0831	2.2322	2.3658	2.3419	2.236	2.2989	2.4048	2.2537	2.5013	2.604	2.4855	2.6748	2.3312	2.076	2.1853	2.1606	2.2069	2.1434	2.3166	2.1942	2.2467	2.0631	1.9921	2.2471	2.1574	2.0149	1.9976	Osm	oncostatin M	U012271	NM_001013365.1	AK087945.1	MGI:104749
Z00005088-1	3.624	3.5331	3.5521	3.5648	3.7054	3.5261	3.5452	3.5612	3.6	3.5184	3.5339	3.5212	3.4269	3.8104	3.74	3.56	3.5599	3.5664	3.7046	3.6344	3.799	3.8125	3.6915	3.7032	3.6662	3.7673	3.616	3.7345	Atbf1	AT motif binding factor 1	U009800	NM_007496.1	BC060729.1	MGI:99948
Z00005089-1	3.0506	3.1077	3.0787	3.0703	3.1321	3.1325	2.9913	2.9909	3.052	3.0028	2.925	2.9973	2.9565	3.1284	3.2069	3.0946	3.1415	3.2212	3.2063	3.2198	3.3276	3.199	3.3392	3.2895	3.285	3.2609	3.2755	3.2384	Ercc5	excision repair cross-complementing rodent repair deficiency, complementation group 5	U000231	NM_011729.1	BC033413.1	MGI:103582
Z00005093-1	2.6549	2.7736	2.7641	2.7054	2.6285	2.6318	2.5094	2.6548	2.6674	2.6641	2.5843	2.7206	2.6289	2.566	3.4068	3.3843	3.3486	3.3724	3.4096	3.3643	3.3128	3.3193	3.4202	3.434	3.4598	3.3871	3.3689	3.2907	Vamp3	vesicle-associated membrane protein 3	U025825	NM_009498.3	BC060045.1	MGI:1321389
Z00005095-1	3.87	3.7435	3.6738	3.7285	3.7261	3.6159	3.5084	3.4536	3.4761	3.3762	3.5542	3.679	3.5374	3.9028	2.8558	2.8541	2.8322	2.8674	2.8128	2.8495	2.7793	2.8134	2.9053	2.8679	2.8501	2.8181	2.8084	2.8023	Phlda1	pleckstrin homology-like domain, family A, member 1	U012007	NM_009344.1	BC010295.1	MGI:1096880
Z00005098-1	3.7051	3.7019	3.7377	3.6732	3.6453	3.6651	3.5796	3.5286	3.6183	3.6119	3.5405	3.5579	3.553	3.5594	4.0783	4.0587	4.0584	4.0004	4.0323	4.0348	3.9713	4.0086	4.0658	3.9844	3.9326	3.927	4.0475	4.0016	Trim28	tripartite motif protein 28	U007684	NM_011588.1	BC020452.1	MGI:109274
Z00005103-1	2.8792	2.8358	3.0083	2.843	2.9569	2.8761	3.0579	3.1387	2.9627	3.1287	3.1128	2.9936	2.8962	3.0247	2.9083	2.9606	2.9744	2.9487	2.9457	2.9216	2.9186	2.9494	2.9611	2.889	2.9249	2.928	2.9283	2.9231	Anpep	alanyl (membrane) aminopeptidase	U028750	NM_008486.1	BC005431.1	MGI:96749
Z00005105-1	3.8215	3.7215	3.5918	3.7349	3.6894	3.6897	3.6382	3.7651	3.5831	3.5205	3.6455	3.6452	3.5684	3.5249	3.4054	3.3889	3.483	3.2648	3.4354	3.3651	3.3424	3.4554	3.3677	3.2519	3.1953	3.2715	3.2624	3.3641	Snai2	snail homolog 2 (Drosophila)	U016845	NM_011415.2	BC062164.1	MGI:1096393
Z00005106-1	2.7532	2.745	2.7798	2.7341	2.8309	2.7415	2.6375	2.6832	2.7317	2.5667	2.6682	2.8167	2.7508	2.8915	2.6314	2.5907	2.584	2.6686	2.606	2.5968	2.6915	2.726	2.6616	2.6946	2.6538	2.7091	2.6358	2.8009	Figf	c-fos induced growth factor	U020385	NM_010216.1	BC080770.1	MGI:108037
Z00005108-1	2.9539	2.9679	2.9673	2.9681	2.9646	2.9033	2.937	2.9361	2.9428	2.9587	2.9435	2.953	2.9369	2.9354	3.0749	3.0736	3.0576	3.0202	3.0645	3.0645	3.0735	3.0506	3.0838	3.0268	3.0489	3.0441	3.0399	3.0524	Gcm1	glial cells missing homolog 1 (Drosophila)	U010773	NM_008103.2	BC066866.1	MGI:108045
Z00005113-1	4.3132	4.247	4.216	4.3067	4.3468	4.2483	4.3291	4.3547	4.3236	4.3482	4.3757	4.3511	4.3333	4.2946	3.8537	3.6756	3.7446	3.7331	3.7906	3.7173	3.703	3.7116	3.6985	3.7008	3.6969	3.7014	3.7308	3.8593	Csf2ra	colony stimulating factor 2 receptor, alpha, low-affinity (granulocyte-macrophage)	U039215	NM_009970.1	AK135114.1	MGI:1339754
Z00005115-1	3.2679	3.1941	3.1092	3.1174	3.0915	3.0823	3.0857	3.0775	3.1021	3.0599	3.0463	3.0839	3.0555	3.0818	3.2537	3.4521	3.622	3.3679	3.593	3.5248	3.2786	3.4729	3.2856	3.2832	3.2651	3.2844	3.5239	3.5041	Egf	epidermal growth factor	U024639	NM_010113.1	BC017681.1	MGI:95290
Z00005116-1	3.2781	3.2477	2.99	3.2061	3.1413	3.0184	2.9514	2.717	2.9191	2.7802	2.7779	2.9008	2.775	2.936	2.7049	2.6684	2.7059	2.7039	2.7426	2.7707	2.7703	2.8005	2.6563	2.6658	2.6081	2.7403	2.7109	2.805	Hbegf	heparin-binding EGF-like growth factor	U038335	NM_010415.1	BC089607.1	MGI:96070
Z00005118-1	2.1429	2.1904	2.2425	2.2068	2.2496	2.2237	2.2429	2.2321	2.1815	2.2083	2.1417	2.2341	2.1752	2.186	2.3848	2.5073	2.4445	2.5498	2.3198	2.4741	2.5515	2.3897	2.4337	2.4921	2.3887	2.4316	2.549	2.5797	Klf1	Kruppel-like factor 1 (erythroid)	U088097	NM_010635.1	AK158037.1	MGI:1342771
Z00005119-1	2.8248	2.7813	2.8362	2.8193	2.7987	2.7691	2.7826	2.7994	2.7407	2.8861	2.7517	2.8264	2.8617	2.8214	3.0197	3.0126	3.0007	2.9694	2.9809	2.9914	2.9776	3.0137	2.994	2.9761	2.9792	2.9757	3.0066	3.0119	Epor	erythropoietin receptor	U030596	NM_010149.2	BC003953.1	MGI:95408
Z00005125-1	2.7152	2.6933	2.7281	2.6963	2.7098	2.7504	2.6803	2.72	2.6879	2.6323	2.668	2.6998	2.7313	2.6395	2.7736	2.8577	2.8229	2.8183	2.8613	2.8669	2.8261	2.8314	2.8231	2.8103	2.7753	2.7716	2.8214	2.8482	Igf2	insulin-like growth factor 2	U029486	NM_010514.2	BC058615.1	MGI:96434
Z00005126-1	4.6486	4.6979	4.7174	4.6772	4.6001	4.585	4.5723	4.5875	4.6826	4.7092	4.6898	4.6608	4.3833	4.4941	3.8641	3.8168	3.7888	4.1527	3.9998	3.9149	3.9057	3.9395	3.9982	3.973	4.1796	3.9423	3.8881	3.8981	Mmp14	matrix metallopeptidase 14 (membrane-inserted)	U015622	NM_008608.2	AK088476.1	MGI:101900
Z00005128-1	2.0727	2.1564	2.0998	2.0611	1.9889	2.33	2.3082	2.2099	2.3125	2.3882	2.2724	2.311	2.3341	2.255	2.277	2.2277	2.1687	2.1506	2.171	2.2661	2.3008	2.2117	2.3528	2.2975	2.3919	2.2381	2.2164	2.3191	Myf6	myogenic factor 6	U032203	NM_008657.1	AK029370.1	MGI:97253
Z00005129-1	2.6232	2.7046	2.608	2.6135	2.5872	2.5817	2.8197	2.6273	2.6807	2.6394	2.6001	2.6169	2.6164	2.6285	2.7741	2.7423	2.7835	2.763	2.7932	2.8394	2.7611	2.7866	2.7246	2.7428	2.7459	2.7985	2.7692	2.809	Hoxb9	homeo box B9	U013242	NM_008270.1	BC100742.1	MGI:96190
Z00005130-1	1.8187	1.8671	2.0578	1.9965	1.8976	2.0782	2.1061	2.1674	2.0504	2.1363	2.5714	2.2961	2.4731	2.1416	1.906	1.9732	1.9076	2.021	1.7852	1.9464	2.0274	1.8904	2.0525	2.0624	1.9828	1.9028	2.0566	2.0017	Ifng	interferon gamma	U012054	NM_008337.1	AK089574.1	MGI:107656
Z00005133-1	1.8791	1.7859	1.8519	2.0012	1.8784	1.8466	1.7965	1.9178	1.9024	1.9343	2.3619	2.0856	2.2313	2.0954	2.1566	2.0948	2.0796	2.083	2.1423	2.034	2.1163	2.1401	2.2226	2.2623	2.0284	2.0395	2.1704	2.1208	Il1b	interleukin 1 beta	U023344	NM_008361.2	BC011437.1	MGI:96543
Z00005134-1	3.0785	3.1137	3.0759	3.0938	3.1966	3.0852	3.173	3.304	3.184	3.4555	3.3912	3.3732	3.3379	3.1778	2.9758	2.9096	3.0131	2.983	2.9502	2.9945	2.9503	2.9558	2.8785	2.8501	2.884	2.9108	2.8817	2.9314	Csf2rb2	colony stimulating factor 2 receptor, beta 2, low-affinity (granulocyte-macrophage)	U036379	NM_007781.1	AK155675.1	MGI:1339760
Z00005136-1	2.4424	2.4918	2.5597	2.5249	2.5535	2.5036	2.5602	2.5971	2.633	2.6819	2.632	2.6332	2.625	2.6237	2.6889	2.6956	2.7384	2.6181	2.6964	2.743	2.6783	2.692	2.6268	2.6322	2.6958	2.7214	2.6812	2.6391	Krt1-14	keratin complex 1, acidic, gene 14	U051737	NM_016958.1	BC003325.1	MGI:96688
Z00005137-1	2.5921	2.5679	2.8359	2.9514	2.8081	2.5765	2.9523	2.993	2.7036	2.7461	3.0898	2.9578	2.9235	2.8828	1.7431	1.8458	1.8615	1.9173	1.6736	1.5852	1.7655	1.7634	1.6096	2.0425	1.9323	1.7807	2.0408	2.0226	Lhcgr	luteinizing hormone/choriogonadotropin receptor	U038151	NM_013582.1	AK030325.1	MGI:96783
Z00005138-1	3.1441	3.1526	3.1626	3.1966	3.1663	3.154	3.2241	3.162	3.1621	3.1884	3.1489	3.1612	3.2062	3.1664	3.3273	3.343	3.3464	3.3128	3.333	3.3119	3.2994	3.3345	3.329	3.2931	3.3219	3.3271	3.3302	3.3533	Myod1	myogenic differentiation 1	U008102	NM_010866.1	BC103613.1	MGI:97275
Z00005139-1	2.6128	2.6203	2.6068	2.6072	2.5863	2.5909	2.5789	2.5411	2.5819	2.5257	2.5169	2.5382	2.5328	2.5324	2.7372	2.7681	2.7699	2.7878	2.7637	2.7859	2.7537	2.7844	2.75	2.7331	2.7886	2.7493	2.7564	2.7202	Nos2	nitric oxide synthase 2, inducible, macrophage	U040163	NM_010927.1	BC062378.1	MGI:97361
Z00005141-1	2.2292	2.2722	2.268	2.2695	2.2525	2.251	2.2895	2.2878	2.2035	2.2435	2.2154	2.3168	2.2719	2.2575	2.4612	2.4653	2.4349	2.4851	2.3963	2.4723	2.4739	2.4462	2.6413	2.5538	2.4142	2.3909	2.4654	2.5763	Pax1	paired box gene 1	U002594	NM_008780.1	AK134066.1	MGI:97485
Z00005146-1	2.6044	2.6213	2.5004	2.6233	2.7172	2.7228	2.6764	2.5703	2.7733	2.6112	2.6389	2.6333	2.5627	2.691	2.6535	2.5637	2.5705	2.5759	2.6184	2.618	2.6052	2.6039	2.6794	2.7279	2.5786	2.6299	2.6525	2.7409	Rag1	recombination activating gene 1	U023073	NM_009019.1	AK038144.1	MGI:97848
Z00005147-1	3.3748	3.407	3.4925	3.4033	3.2883	3.2978	3.1082	3.1687	3.1607	3.1512	3.0783	3.1931	3.178	3.1451	3.201	3.2417	3.2282	3.2434	3.172	3.2796	3.2265	3.2133	3.2439	3.2006	3.2059	3.1835	3.23	3.1329	Rras	Harvey rat sarcoma oncogene, subgroup R	U008061	NM_009101.1	BC009105.1	MGI:98179
Z00005148-1	1.9404	1.934	1.7756	1.9615	1.8631	2.1998	1.96	1.8258	1.7778	1.8223	1.8148	1.7139	1.8419	1.7975	3.8569	3.7704	3.7901	3.7296	3.7398	3.5575	3.8196	3.746	3.6947	3.8091	3.7406	3.7742	3.7525	3.8061	Zfp42	zinc finger protein 42	U176500	NM_009556.2	BC098467.1	MGI:99187
Z00005149-1	1.6567	1.8785	1.766	1.6466	1.851	1.8539	1.7683	1.8171	1.9145	1.9057	1.7637	1.7711	1.8694	1.8665	2.0885	2.102	2.1806	2.0556	2.096	2.1258	2.072	2.1729	2.1017	2.2924	2.1412	2.223	2.0985	2.2226	Rxrg	retinoid X receptor gamma	U001058	NM_009107.2	BC058401.1	MGI:98216
Z00005150-1	3.3195	3.3215	3.3375	3.3436	3.3287	3.3227	3.3321	3.3683	3.346	3.4117	3.3674	3.3596	3.3603	3.3268	3.4667	3.4678	3.4714	3.4718	3.463	3.4456	3.4489	3.463	3.4622	3.4554	3.4369	3.4267	3.4499	3.4286	Serpina3n	serine (or cysteine) peptidase inhibitor, clade A, member 3N	U248018	NM_009252.1	BC013651.1	MGI:105045
Z00005152-1	2.1133	2.1528	2.3355	2.1734	2.2407	2.2214	2.1568	2.2824	2.1859	2.3076	2.267	2.2863	2.2298	2.1901	2.2146	2.2227	2.2102	2.2834	2.2472	2.3626	2.2043	2.1909	2.3075	2.2847	2.1446	2.1937	2.3079	2.1946	Tgfb1	transforming growth factor, beta 1	U007827	NM_011577.1	BC013738.1	MGI:98725
Z00005154-1	2.8272	2.9045	3.1307	3.072	3.0203	3.041	3.0328	3.2611	3.1092	3.331	3.2124	3.1917	3.0485	2.9092	2.3332	2.3085	2.4061	2.3997	2.4142	2.3996	2.4172	2.3847	2.3419	2.3796	2.3681	2.4068	2.2781	2.3531	Tnfrsf1b	tumor necrosis factor receptor superfamily, member 1b	U025769	NM_011610.3	AK140332.1	MGI:1314883
Z00005156-1	2.0218	1.9637	1.977	1.9606	1.9853	1.9116	1.9605	2.0197	1.8582	2.0526	1.9949	2.0113	2.0018	1.9494	2.3822	2.3692	2.3337	2.3041	2.3221	2.2903	2.2912	2.3495	2.4331	2.3734	2.3395	2.29	2.3671	2.2732	Wnt7a	wingless-related MMTV integration site 7A	U027625	NM_009527.2	BC049093.1	MGI:98961
Z00005158-1	2.5006	2.5078	2.6083	2.5022	2.5268	2.5513	2.5345	2.5203	2.5379	2.514	2.5451	2.5593	2.5129	2.6871	2.5777	2.5126	2.5476	2.5417	2.5142	2.5224	2.512	2.4866	2.496	2.4685	2.5333	2.5273	2.4614	2.5283	Prtn3	proteinase 3	U011727		NM_011178.2	MGI:893580
Z00005163-1	3.1945	3.2577	3.2086	3.2593	3.231	3.2693	3.4424	3.3282	3.3964	3.4546	3.4338	3.3955	3.3829	3.3389	3.2869	3.3016	3.328	3.2372	3.2721	3.2651	3.2517	3.2596	3.2679	3.2273	3.228	3.244	3.2597	3.2732	Zfpn1a3	zinc finger protein, subfamily 1A, 3 (Aiolos)	U033366	XM_283022.4	AF001293.1	MGI:1342542
Z00005174-1	2.1037	2.1264	2.2603	2.2398	2.2057	2.2263	2.1968	2.2329	2.3822	2.2171	2.1633	2.22	2.3875	2.1881	2.3306	2.3358	2.4152	2.4867	2.51	2.4366	2.4148	2.4775	2.5342	2.6077	2.5383	2.5564	2.5924	2.5047	Rag2	recombination activating gene 2	U002161	NM_009020.2	AK031014.1	MGI:97849
Z00005175-1	2.5425	2.5641	2.5515	2.5535	2.5387	2.5407	2.5615	2.5875	2.5364	2.5344	2.5695	2.5236	2.5746	2.5525	2.6846	2.6958	2.6864	2.7083	2.7129	2.708	2.6743	2.712	2.7524	2.7212	2.7035	2.6621	2.7018	2.7121	Shh	sonic hedgehog	U026029	NM_009170.2	BC063087.1	MGI:98297
Z00005176-1	3.5894	3.6298	3.5073	3.5235	3.4262	3.509	3.4787	3.2726	3.3903	3.3741	3.4564	3.3775	3.1575	3.2824	3.7378	4.0439	4.0011	3.9187	4.0504	3.7781	4.0088	3.94	3.9716	4.1087	4.0737	4.1136	3.9303	3.945	Cdh2	cadherin 2	U038234	NM_007664.2	BC022107.1	MGI:88355
Z00005178-1	3.183	3.0807	3.1174	3.1437	3.0638	3.0371	2.8129	2.8912	2.9929	2.9424	2.9094	2.883	2.8321	2.8687	3.5102	3.3846	3.4038	3.3483	3.6146	3.5822	3.6288	3.5912	3.5356	3.4942	3.5133	3.5879	3.4608	3.3044	Smarca5	SWI/SNF related, matrix associated, actin dependent regulator of chromatin, subfamily a, member 5	U030004	NM_053124.2	BC053069.1	MGI:1935129
Z00005188-1	4.0019	3.9595	3.9628	4.0142	4.0765	3.8624	4.0839	4.1579	4.0697	3.9999	4.1238	4.1015	4.1989	4.2213	3.3224	3.3037	3.3226	3.3795	3.3242	3.3206	3.3765	3.3251	3.3537	3.2298	3.3462	3.3641	3.2256	3.2547	Flt1	FMS-like tyrosine kinase 1	U026967	NM_010228.2	AK004721.2	MGI:95558
Z00005191-1	3.4741	3.5875	3.4903	3.627	3.3916	3.4399	3.4451	3.3808	3.4973	3.4366	3.3797	3.3314	3.2584	3.4724	3.0535	3.0113	3.0231	3.0498	3.0017	3.0137	2.9789	3.0145	2.9656	2.9546	3.0194	3.011	2.9406	3.0021	Sox4	SRY-box containing gene 4	U072950	NM_009238.2	BC052736.1	MGI:98366
Z00005196-1	3.4787	3.7239	3.4567	3.5928	3.6263	3.7829	3.9288	3.8872	3.9549	3.9964	4.0287	3.9087	4.0124	3.7959	3.4576	3.5599	3.5485	3.4441	3.4405	3.4661	3.3994	3.4319	3.4358	3.4063	3.459	3.4024	3.3809	3.4383	Utf1	undifferentiated embryonic cell transcription factor 1	U008911	NM_009482.1	D31647.1	MGI:1276125
Z00005197-1	2.9064	2.3446	2.71	2.2826	2.6743	2.6459	2.1125	2.1409	2.3643	2.11	2.3347	2.6426	2.5425	2.887	2.5659	2.5731	2.6355	2.609	2.5343	2.4996	2.5874	2.5956	2.6142	2.5721	2.5418	2.6372	2.5535	2.5861	Hoxa9	homeo box A9	U027310	NM_010456.1	BC055059.1	MGI:96180
Z00005199-1	2.988	2.9859	2.9425	3.0213	2.9724	3.0185	3.048	3.0408	3.124	3.1313	3.1261	3.0901	3.1234	3.0329	3.1815	3.1831	3.2769	3.1912	3.1739	3.2042	3.1785	3.1684	3.1715	3.1333	3.1691	3.1743	3.1331	3.1307	Grem1	gremlin 1	U023177	NM_011824.3	BC015293.1	MGI:1344337
Z00005200-1	3.9326	3.9357	3.7918	3.8026	3.8629	3.8489	3.6977	3.687	3.8284	3.6887	3.5626	3.6333	3.5497	3.6936	3.0164	2.9962	2.9647	3.1964	3.1057	3.0261	3.1389	3.0595	3.0845	3.1183	3.2222	3.1054	3.0215	3.139	Tcf3	transcription factor 3	U027481	NM_009332.1	AF057691.1	MGI:1202876
Z00005209-1	3.7283	3.8081	3.4543	3.4716	3.4097	3.5704	3.2481	3.1887	3.345	3.321	3.3282	3.3109	3.2074	3.26	3.9207	3.9679	3.9331	3.7411	3.99	3.9808	3.9389	3.8777	3.8854	3.9065	3.8613	3.9187	3.892	3.8249	Sap30	sin3 associated polypeptide	U029840	NM_021788.1	AF075136.1	MGI:1929129
Z00005211-1	2.6218	2.6837	2.6572	2.6947	2.6247	2.7686	2.9986	2.8719	2.8568	2.8707	2.9146	2.7574	2.8465	2.8327	2.815	2.831	2.8748	2.8004	2.8294	2.8229	2.7966	2.798	2.8478	2.7944	2.805	2.8261	2.8224	2.7868	Erbb4	v-erb-a erythroblastic leukemia viral oncogene homolog 4 (avian)	U021430	XM_136682.6	AF059176.1	MGI:104771
Z00005214-1	2.1597	2.1897	2.1795	2.1911	2.1756	2.164	2.207	2.0739	2.2348	2.0457	2.1423	2.3831	2.0793	2.362	2.0097	2.0009	1.8585	1.9419	2.1565	2.1499	1.9711	2.2204	2.0219	1.92	2.0625	2.1047	2.1023	2.2424	Sox2	SRY-box containing gene 2	U003145		NM_011443.2	MGI:98364
Z00005221-1	2.7747	2.7405	2.7987	2.8317	2.856	2.8102	2.9246	2.882	2.88	2.9056	2.8896	2.8894	2.8343	2.8345	2.9625	3.0275	3.0318	2.9636	2.9963	3.0465	3.0105	3.0191	3.1689	3.0893	2.9782	2.984	3.0597	3.0151	Sirt4	sirtuin 4 (silent mating type information regulation 2 homolog) 4 (S. cerevisiae)	U041030	XM_485674.3	BC022653.1	MGI:1922637
Z00005224-1	2.547	2.5482	2.6381	2.6391	2.624	2.623	2.5711	2.5315	2.5454	2.5442	2.5291	2.6084	2.5663	2.653	2.5718	2.6136	2.5621	2.5525	2.5508	2.6058	2.6586	2.61	2.6627	2.6655	2.5453	2.6213	2.6391	2.6044	Mbd1	methyl-CpG binding domain protein 1	U018892	NM_013594.1	BC069837.1	MGI:1333811
Z00005225-1	2.7996	2.851	2.8957	2.7805	2.7805	2.7505	2.6512	2.7023	2.755	2.6361	2.6041	2.7011	2.6724	2.7025	3.3389	3.352	3.2507	3.4211	3.3309	3.2654	3.2935	3.3674	3.3626	3.2855	3.2412	3.2811	3.3933	3.4088	Mbd4	methyl-CpG binding domain protein 4	U027760	NM_010774.1	BC024812.1	MGI:1333850
Z00005232-1	2.1948	2.172	2.0964	2.0954	2.0997	2.0388	2.1042	2.1534	2.0536	2.0564	2.0906	2.0915	2.1108	2.0498	2.013	2.1138	2.0998	2.0785	2.1315	2.113	2.0841	2.0767	2.0273	2.0615	1.9446	1.9859	2.0599	2.1078	Irs1	insulin receptor substrate 1	U021529	NM_010570.2	AK045317.1	MGI:99454
Z00005240-1	2.6949	2.6731	2.7324	2.7378	2.7189	2.7135	2.7466	2.8224	2.8671	2.8332	2.8732	2.7719	2.724	2.7829	2.935	2.9629	2.9806	2.9429	2.9663	2.9346	2.9045	2.9219	2.9299	2.8625	2.9264	2.9407	2.9096	2.9142	Actl6b	actin-like 6B	U006321	NM_031404.3	BC049539.1	MGI:1933548
Z00005249-1	2.1569	2.0131	2.1057	1.9603	2.1335	2.1909	2.0641	2.0129	2.0071	2.0334	2.0392	2.4191	1.9635	1.9371	2.1585	2.1979	2.1958	2.2332	2.1969	2.1683	2.1715	2.1177	2.2124	2.1869	2.5284	2.1659	2.1986	2.2286	Cdyl	chromodomain protein, Y chromosome-like	U014726	NM_009881.1	AF081261.1	MGI:1339956
Z00005253-1	2.6211	2.4076	2.4478	2.4589	2.4844	2.4505	2.2865	2.2527	2.247	2.2359	2.1636	2.2226	2.2315	2.2489	2.3708	2.2255	2.162	2.0973	2.2767	2.2285	2.2941	2.3887	2.2595	2.3172	2.3576	2.3661	2.2518	2.1698	Smarcc1	SWI/SNF related, matrix associated, actin dependent regulator of chromatin, subfamily c, member 1	U011060	NM_009211.1	BC022173.1	MGI:1203524
Z00005255-1	2.042	2.1386	2.1251	1.966	2.0869	2.066	2.0013	1.9624	1.9914	2.0694	1.9443	1.9653	1.966	2.0017	2.1479	2.2228	2.1213	2.2434	2.2212	2.0302	2.1754	2.2302	2.2943	2.2333	2.3243	2.3002	2.1594	2.3218	Ascl2	achaete-scute complex homolog-like 2 (Drosophila)	U029490	NM_008554.2	BC019520.1	MGI:96920
Z00005257-1	3.118	3.1866	3.1732	3.1592	3.144	3.1395	3.1095	3.1301	3.1125	3.1169	3.0849	3.1195	3.1266	3.0984	3.283	3.2789	3.2952	3.2635	3.2729	3.2582	3.2776	3.2835	3.2676	3.2723	3.2692	3.2542	3.288	3.2424	Cnr1	cannabinoid receptor 1 (brain)	U004178	NM_007726.3	BC070447.1	MGI:104615
Z00005259-1	1.6812	1.6439	1.6142	1.5589	1.6685	1.7858	1.6813	1.7206	1.6514	1.6121	1.678	1.757	1.6431	1.5158	1.6824	1.6805	1.4753	1.6124	1.4933	1.4579	1.6491	1.5382	1.7472	1.6072	1.5908	1.4198	1.7135	2.1305	Tcfap2a	transcription factor AP-2, alpha	U034706	NM_011547.2	BC007471.1	MGI:104671
Z00005260-1	2.1029	2.0745	2.0947	2.0757	2.1013	2.1689	2.0745	2.1576	2.0843	2.0285	2.0684	2.0874	2.0882	2.0444	2.287	2.3688	2.3663	2.3687	2.2922	2.3017	2.339	2.2963	2.4716	2.3957	2.2625	2.3121	2.4018	2.4363	Csnb	casein beta	U026367	NM_009972.1	BC003863.1	MGI:88541
Z00005263-1	3.3633	3.1707	3.6472	3.6522	3.5494	3.4485	3.377	3.5408	3.4326	3.4276	3.0502	3.5249	4.0808	3.3751	2.9882	2.9195	2.9966	3.1156	2.9601	2.984	2.9419	3.0123	2.9148	2.9279	3.0289	3.0288	3.0069	3.0751	Tle2	transducin-like enhancer of split 2, homolog of Drosophila E(spl)	U011787	NM_019725.1	BC051955.1	MGI:104635
Z00005264-1	2.0918	1.9987	2.0857	2.0755	2.0854	2.0957	2.0736	2.1252	2.0389	2.0677	2.1215	1.964	2.0568	1.9381	2.2127	2.2242	2.1845	2.2669	2.1813	2.2488	2.1766	2.1614	2.2972	2.3434	2.2453	2.1524	2.1584	2.2839	Rel	reticuloendotheliosis oncogene	U032577	NM_009044.1	AK031627.1	MGI:97897
Z00005267-1	2.525	2.5742	2.5113	2.6164	2.5644	2.5794	2.5536	2.5387	2.4914	2.5234	2.5231	2.4428	2.6004	2.5446	2.6094	2.7661	2.6781	2.5899	2.6408	2.6371	2.5688	2.6629	2.7463	2.6328	2.7244	2.6554	2.591	2.5198	Ppard	peroxisome proliferator activator receptor delta	U017743	NM_011145.2	BC070398.1	MGI:101884
Z00005268-1	3.4902	3.4158	3.4781	3.4093	3.3641	3.3407	3.2134	3.2367	3.3541	3.1291	3.2231	3.3016	3.2205	3.3419	3.9233	3.9068	3.9073	3.7754	3.9708	3.9155	3.901	3.9111	3.9266	3.9035	3.8968	3.8975	3.8767	3.8173	Ptges3	prostaglandin E synthase 3 (cytosolic)	U012170	NM_019766.2	BC003708.1	MGI:1929282
Z00005270-1	2.9757	3.0037	3.1538	3.1342	3.0907	3.0476	3.2047	3.0057	3.0694	3.089	2.9479	3.0053	2.9727	3.0205	3.1995	3.1778	3.2235	3.164	3.1671	3.1628	3.1679	3.1516	3.1647	3.1738	3.1588	3.1602	3.2099	3.2195	Fgfr4	fibroblast growth factor receptor 4	U014879	NM_008011.1	BC033313.1	MGI:95525
Z00005273-1	2.4448	2.5376	2.4484	2.3709	2.3229	2.3784	2.3005	2.2838	2.1928	2.2095	2.1749	2.2678	2.2761	2.2539	2.4036	2.3901	2.3857	2.3703	2.3545	2.4161	2.3559	2.4021	2.3957	2.3158	2.2759	2.2879	2.3223	2.2972	H19	H19 fetal liver mRNA	U029485	NR_001592.1	BC025150.1	MGI:95891
Z00005277-1	2.6098	2.6005	2.6339	2.5996	2.6317	2.6401	2.6434	2.583	2.6024	2.594	2.5757	2.6441	2.5833	2.6471	2.7052	2.6933	2.732	2.6963	2.6913	2.714	2.7042	2.703	2.6673	2.7186	2.6689	2.7077	2.7375	2.6912	Hoxb5	homeo box B5	U013246	NM_008268.1	BC040755.1	MGI:96186
Z00005278-1	1.7812	1.8403	1.8831	1.9892	1.9641	1.8431	1.8868	1.9483	1.7423	2.0379	2.0666	2.0051	2.0794	1.9708	3.006	2.8999	2.8281	2.7408	2.9028	2.7798	2.9096	2.8913	2.9613	2.9866	2.9002	2.9972	2.9042	2.877	Lef1	lymphoid enhancer binding factor 1	U003857	NM_010703.2	BC057543.1	MGI:96770
Z00005284-1	2.4541	2.5095	2.5487	2.5579	2.5481	2.4838	2.5716	2.5164	2.4654	2.5805	2.4535	2.5213	2.5317	2.5225	2.7708	2.8395	2.8119	2.7646	2.8367	2.7735	2.8085	2.7781	2.7959	2.7461	2.8182	2.7966	2.8017	2.7861	L1cam	L1 cell adhesion molecule	U039460	NM_008478.2	BC056988.1	MGI:96721
Z00005286-1	2.7278	2.6931	2.7829	2.7633	2.7927	2.7513	2.7405	2.8079	2.7535	2.8169	2.7628	2.7824	2.7971	2.7727	2.7096	2.7257	2.7347	2.702	2.7146	2.7561	2.7215	2.7507	2.683	2.6688	2.6998	2.6923	2.7056	2.6206	Etv4	ets variant gene 4 (E1A enhancer binding protein, E1AF)	U033457	NM_008815.1	BC068248.1	MGI:99423
Z00005288-1	4.3915	4.6072	4.324	4.5035	4.5202	4.6877	4.8171	4.7197	4.8404	4.9378	4.9445	4.7816	4.9637	4.751	4.3688	4.4033	4.4257	4.371	4.3429	4.3639	4.3171	4.3448	4.2884	4.3049	4.3886	4.3594	4.289	4.3266	Sfpi1	SFFV proviral integration 1	U002118	NM_011355.1	L03215.1	MGI:98282
Z00005290-1	3.1226	3.1083	3.1443	3.1762	3.1261	3.1324	3.1202	3.1139	3.0787	3.1217	3.186	3.1088	3.2913	3.1089	3.1373	3.1561	3.162	3.1039	3.1549	3.173	3.1536	3.1507	3.1294	3.1404	3.1418	3.1482	3.1181	3.1243	Tcf7	transcription factor 7, T-cell specific	U032752	NM_009331.2	AK037616.1	MGI:98507
Z00005295-1	2.9249	2.9305	2.9139	2.9064	2.9314	2.8953	2.9174	2.9153	2.931	2.9331	2.8916	2.9134	2.9163	2.9291	3.0995	3.1161	3.1291	3.0894	3.1048	3.0872	3.1042	3.1123	3.1108	3.0625	3.0791	3.069	3.0809	3.0911	Foxn1	forkhead box N1	U033130	NM_008238.1	BC108980.1	MGI:102949
Z00005302-1	2.8775	2.7028	3.3134	3.0621	2.9303	2.6103	2.6314	2.6986	2.8138	2.7753	2.7542	2.7926	2.791	3.0279	3.1211	3.1667	3.1627	3.2351	3.1575	3.2416	3.2294	3.1807	3.2293	3.1405	3.2159	3.189	3.0832	3.0729	Cdkn1a	cyclin-dependent kinase inhibitor 1A (P21)	U017761	NM_007669.2	BC002043.1	MGI:104556
Z00005303-1	3.5994	3.4768	3.5648	3.353	3.5583	3.5576	3.5599	3.3012	3.2995	3.3002	3.0874	3.1225	3.0876	3.4349	2.811	2.8586	2.8452	2.934	2.908	2.8789	2.8958	2.8789	2.9153	2.9261	2.943	2.811	2.9994	2.9393	Gli1	GLI-Kruppel family member GLI1	U032336	NM_010296.1	AB025922.1	MGI:95727
Z00005317-1	2.3713	2.4628	2.3676	2.4546	2.4208	2.5257	2.5468	2.5452	2.5314	2.533	2.594	2.4914	2.5302	2.438	2.4893	2.4792	2.4632	2.5411	2.4115	2.4729	2.4787	2.4331	2.5115	2.4547	2.4335	2.4099	2.4861	2.499	Cbx2	chromobox homolog 2 (Drosophila Pc class)	U043249	NM_007623.2	BC035199.1	MGI:88289
Z00005318-1	2.71	2.5923	2.5131	2.4741	2.32	2.4814	2.412	1.9498	2.2457	2.2057	2.1144	2.1534	2.0229	2.0632	2.0255	1.9267	2.0761	1.9724	1.8245	1.9743	2.0615	1.9761	1.8303	1.8945	1.7285	1.9483	1.9863	1.9562	Zp1	zona pellucida glycoprotein 1	U038814	NM_009580.1	BC100347.1	MGI:103073
Z00005319-1	3.0657	3.088	2.9069	2.8045	2.8683	2.8337	2.7777	2.6345	2.6948	2.7293	2.8202	2.9118	2.8514	2.927	2.2602	2.1543	2.2639	2.4948	2.3247	2.2587	2.2427	2.1534	2.2607	2.3076	2.5191	2.2658	2.2388	2.1133	Thbd	thrombomodulin	U023463	NM_009378.1	AK044928.1	MGI:98736
Z00005320-1	2.0352	2.0293	2.1474	2.1091	2.1366	2.1267	2.0714	2.1361	2.2027	2.2126	2.227	2.1563	2.1794	2.2066	2.2693	2.2617	2.1625	2.2871	2.2534	2.2404	2.2913	2.2454	2.2429	2.1902	2.2532	2.2985	2.2865	2.1724	Tnfrsf11a	tumor necrosis factor receptor superfamily, member 11a	U000676	NM_009399.2	BC019185.1	MGI:1314891
Z00005321-1	2.069	2.1268	2.0768	2.0788	2.0791	2.0771	2.0594	2.2089	2.1174	2.1852	2.2345	2.1595	2.2609	2.19	2.3099	2.2998	2.2483	2.3168	2.3222	2.2805	2.3094	2.2449	2.3073	2.3083	2.2966	2.315	2.2862	2.2457	Tnfsf8	tumor necrosis factor (ligand) superfamily, member 8	U025159	NM_009403.2	AK030916.1	MGI:88328
Z00005327-1	2.6828	2.6283	2.7084	2.7068	2.7368	2.5775	2.6748	2.5577	2.617	2.7554	2.6081	2.6097	2.5453	2.6734	2.8417	2.824	2.9007	2.8304	2.83	2.7658	2.8568	2.8777	2.8509	2.8304	2.8433	2.8072	2.8661	2.8937	Lor	loricrin	U024305	NM_008508.1	BC026781.1	MGI:96816
Z00005335-1	1.6304	1.7032	1.8185	1.6579	1.6487	1.7357	1.627	1.7307	1.5572	1.5181	1.6548	1.6938	1.7068	1.5777	3.602	3.5914	3.5848	3.693	3.7626	3.4655	3.4127	3.633	3.581	3.5676	3.6378	3.5356	3.4916	3.4573	Esx1	extraembryonic, spermatogenesis, homeobox 1	U041252	NM_007957.1	AF004211.1	MGI:1096388
Z00005336-1	2.0041	1.992	1.8649	1.7853	1.9	1.9409	1.8645	1.6662	1.7824	1.8075	1.6857	1.7759	1.8588	1.8337	1.8161	1.9214	1.8056	1.864	1.7707	1.8927	1.8957	1.8976	1.8045	1.781	1.8164	1.7907	1.7955	2.0361	Evx1	even skipped homeotic gene 1 homolog	U006872		NM_007966.1	MGI:95461
Z00005337-1	3.6555	3.8191	3.6545	3.712	3.8026	3.8494	3.9911	3.9658	3.9994	4.0247	4.0683	3.9693	4.0553	3.8735	3.7972	3.7914	3.8061	3.757	3.7622	3.7828	3.7499	3.748	3.743	3.7527	3.7271	3.7765	3.6972	3.7401	Evx2	even skipped homeotic gene 2 homolog	U022757	NM_007967.1	BC061467.1	MGI:95462
Z00005343-1	3.2257	3.0201	3.4074	3.0366	3.2197	3.2717	3.047	2.995	3.1892	2.8195	3.1321	3.4319	3.1538	3.546	2.8639	2.912	2.8732	2.8685	2.8684	2.958	2.8282	2.9156	2.7455	2.7244	2.7768	2.9464	2.7525	2.7631	Hoxa10	homeo box A10	U027312	NM_008263.1	BC050839.1	MGI:96171
Z00005346-1	3.8392	3.7955	3.7672	3.9397	3.9089	3.8186	3.9433	3.9609	3.9097	3.8116	3.7913	3.7873	3.7199	3.7238	3.195	3.2001	3.2138	3.394	3.2118	3.1974	3.1768	3.1578	3.1329	3.2644	3.4097	3.2514	3.1663	3.2056	Il1r1	interleukin 1 receptor, type I	U000195	NM_008362.1	AK048550.1	MGI:96545
Z00005349-1	2.0568	2.059	2.0113	2.043	2.0686	2.1031	2.0093	1.9077	2.1854	2.1536	1.9388	1.9734	2.098	1.9806	2.2676	2.1694	2.252	2.1563	2.1654	2.2202	2.1792	2.3019	2.2082	2.2364	2.2752	2.2497	2.2318	2.1546	Ivl	involucrin	U024314		NM_008412.2	MGI:96626
Z00005352-1	2.1463	2.1383	2.1451	2.0624	2.1636	2.1853	2.0591	2.0894	2.01	2.1402	2.1782	2.116	2.1007	2.0791	3.0784	3.0486	3.0916	3.0864	3.0984	3.2223	3.0853	3.0226	3.1888	3.2095	3.1821	3.1579	3.2317	3.0825	Kpna6	karyopherin (importin) alpha 6	U025566	NM_008468.2	BC004833.1	MGI:1100836
Z00005353-1	3.0955	3.0862	3.1184	3.1429	3.2223	3.1869	3.1462	3.2418	3.3	3.2756	3.2961	3.2622	3.1529	3.1974	3.1844	3.1815	3.2032	3.2053	3.1863	3.1793	3.1752	3.1911	3.1934	3.1803	3.1647	3.1718	3.154	3.1711	Admr	adrenomedullin receptor	U089245	NM_007412.1	AK031480.1	MGI:109545
Z00005354-1	3.5288	3.4974	3.354	3.4394	3.5155	3.5094	3.5455	3.5506	3.5732	3.5529	3.5846	3.5795	3.459	3.4792	3.5406	3.5577	3.4879	3.6496	3.5657	3.5873	3.549	3.5148	3.5433	3.568	3.5844	3.5249	3.6017	3.5452	Aqp8	aquaporin 8	U008743	NM_007474.1	BC010982.1	MGI:1195271
Z00005357-1	3.1831	3.2323	3.144	3.1838	3.2698	3.2753	3.2381	3.2391	3.2651	3.2114	3.2175	3.2166	3.2943	3.1847	3.2673	3.2715	3.2618	3.2491	3.26	3.253	3.2315	3.2615	3.2662	3.234	3.2391	3.2414	3.2376	3.2769	Bmp2	bone morphogenetic protein 2	U002513	NM_007553.2	BC100344.1	MGI:88177
Z00005358-1	3.3879	3.4592	3.419	3.4168	3.3547	3.453	3.3315	3.3504	3.3468	3.349	3.3242	3.2737	3.316	3.3062	3.3268	3.3495	3.3273	3.3094	3.3472	3.3363	3.3461	3.333	3.3537	3.3382	3.3377	3.3345	3.3414	3.2967	Bmp6	bone morphogenetic protein 6	U014739	NM_007556.1	AK014797.1	MGI:88182
Z00005359-1	3.4464	3.2792	3.5792	3.2341	3.2911	3.2548	3.2797	2.9814	3.133	3.1693	3.1568	3.2298	3.0832	3.3712	3.4568	3.5888	3.6387	3.6491	3.5917	3.6569	3.5215	3.6117	3.5972	3.5152	3.6467	3.5583	3.5472	3.576	Bmp7	bone morphogenetic protein 7	U023723	NM_007557.2	BC010771.1	MGI:103302
Z00005362-1	3.2018	3.2026	3.4866	3.2401	3.1654	3.1048	3.1043	3.1342	3.0669	3.037	3.0103	3.1618	3.1066	3.1747	3.1355	3.1739	3.1467	3.2871	3.1854	3.1703	3.1641	3.1558	3.1744	3.1425	3.2344	3.1825	3.1599	3.1504	Cbx4	chromobox homolog 4 (Drosophila Pc class)	U033691	NM_007625.1	AK040138.1	MGI:1195985
Z00005363-1	3.4567	3.6856	3.4069	3.6507	3.6462	3.7822	3.9157	3.8404	3.9469	4.0223	4.0231	3.8609	4.0069	3.8893	3.4507	3.4783	3.5	3.4002	3.4199	3.4133	3.3808	3.404	3.3466	3.3673	3.4338	3.4176	3.2967	3.3636	Cdx2	caudal type homeo box 2	U026963	NM_007673.2	BC103516.1	MGI:88361
Z00005364-1	2.0026	2.0387	2.1568	2.1204	1.9729	1.9725	1.9375	2.172	1.9959	2.1236	2.0359	1.9235	2.0022	2.0026	2.1944	2.2554	2.304	2.3929	2.1433	2.1493	2.1148	2.1287	2.3753	2.3193	2.028	2.1031	2.143	2.3779	Cebpa	CCAAT/enhancer binding protein (C/EBP), alpha	U007965	NM_007678.1	BC011118.1	MGI:99480
Z00005365-1	3.8678	3.8616	4.04	3.9288	4.1251	3.9136	3.9629	4.1409	4.0709	4.2766	4.2536	4.1058	4.0829	4.1941	3.5458	3.6504	3.605	3.8225	3.6781	3.651	3.5527	3.5724	3.5989	3.7094	3.7987	3.6892	3.5928	3.6445	Cebpd	CCAAT/enhancer binding protein (C/EBP), delta	U016849	NM_007679.2	AK053190.1	MGI:103573
Z00005367-1	2.4958	2.4194	2.5312	2.4776	2.4844	2.3712	2.2633	2.3824	2.3443	2.3438	2.2966	2.4696	2.296	2.2965	3.1408	3.1359	3.1431	3.1938	3.199	3.204	3.1725	3.2151	3.2083	3.1326	3.145	3.1937	3.235	3.2461	Vcl	vinculin	U015370	NM_009502.3	BC008520.1	MGI:98927
Z00005371-1	3.0627	2.8889	3.072	2.9493	2.9647	2.9805	2.876	2.8759	2.9219	2.9269	2.9313	2.8921	3.0344	3.0345	2.8491	2.8558	2.8865	2.8605	2.8597	2.8961	2.8664	2.8454	2.8712	2.8395	2.7621	2.8357	2.9133	2.9145	Bcl2	B-cell leukemia/lymphoma 2	U046923	NM_009741.2	BC095964.1	MGI:88138
Z00005373-1	4.4842	4.5417	4.7913	4.7034	4.5035	4.6382	4.7699	4.7721	4.6598	4.6545	4.7368	4.7346	4.6301	4.7164	3.1343	3.3485	3.2004	3.4947	3.2128	3.3184	3.314	3.1995	3.0953	3.3268	3.4985	3.395	3.4324	3.2008	Cebpb	CCAAT/enhancer binding protein (C/EBP), beta	U002854		NM_009883.1	MGI:88373
Z00005380-1	2.6434	2.6222	2.6126	2.6243	2.6151	2.5584	2.6071	2.659	2.6221	2.6104	2.7088	2.6282	2.7051	2.7335	2.7329	2.7697	2.7594	2.7159	2.7988	2.781	2.8159	2.7655	2.8621	2.8112	2.7983	2.7427	2.8072	2.7892	Ebf2	early B-cell factor 2	U015793	NM_010095.2	BC049188.1	MGI:894332
Z00005382-1	2.7027	2.8387	2.7572	2.7441	2.6075	2.7042	2.8261	2.8392	3.1399	3.0196	3.0289	2.9582	2.8671	2.9495	2.8817	2.9176	2.9345	2.8866	2.8648	2.8796	2.8588	2.8872	2.9009	2.8714	2.8811	2.898	2.8185	2.8376	Edar	ectodysplasin-A receptor	U031806	NM_010100.1	BC068315.1	MGI:1343498
Z00005388-1	3.613	3.6517	3.6571	3.616	3.631	3.6433	3.6487	3.6972	3.6772	3.6649	3.7093	3.6268	3.6944	3.7392	3.7868	3.794	3.7754	3.7607	3.764	3.779	3.7662	3.7852	3.7594	3.7566	3.747	3.7676	3.7368	3.7759	Ghrh	growth hormone releasing hormone	U023578	NM_010285.1	BC068204.1	MGI:95709
Z00005390-1	2.4487	2.4155	2.1177	2.1426	2.1205	2.1333	2.1701	1.9518	2.0652	1.6985	1.804	1.8524	1.9179	1.9051	3.3494	3.3602	3.4093	3.129	3.2901	3.1768	3.2633	3.3354	3.2346	3.3809	3.2695	3.2462	3.2588	3.2955	Gsc	goosecoid	U034306		NM_010351.1	MGI:95841
Z00005391-1	2.2659	2.2514	2.3325	2.3255	2.3775	2.2559	2.3789	2.4248	2.3753	2.5773	2.3769	2.384	2.3012	2.2326	2.4714	2.4701	2.4251	2.4381	2.4482	2.4446	2.3779	2.3994	2.4299	2.43	2.399	2.4175	2.4282	2.4207	Il1a	interleukin 1 alpha	U023343	NM_010554.3	BC003727.1	MGI:96542
Z00005396-1	-9999	-9999	-9999	2.3903	-9999	2.347	-9999	2.672	-9999	2.7949	-9999	2.7483	-9999	2.5433	2.0851	2.1451	2.1378	2.202	2.0681	2.1502	2.2202	2.1548	2.0465	2.1386	2.0801	2.1158	2.1657	2.1278	Birc1b	baculoviral IAP repeat-containing 1b	U303051	NM_010872.1	AF102871.1	MGI:1298226
Z00005397-1	3.1857	3.2709	3.2522	3.2666	3.2248	3.3214	3.4139	3.3994	3.3237	3.4112	3.3991	3.3232	3.4268	3.349	3.4801	3.4659	3.49	3.4522	3.4405	3.4578	3.4488	3.4471	3.4488	3.4349	3.4092	3.4493	3.4469	3.4396	Neurog1	neurogenin 1	U034830	NM_010896.2	BC062148.1	MGI:107754
Z00005400-1	2.3694	2.3409	2.414	2.2834	2.4086	2.3647	2.4587	2.4347	2.3809	2.4049	2.3764	2.4499	2.3865	2.4387	2.6233	2.7105	2.69	2.6537	2.5561	2.646	2.6603	2.6537	2.7489	2.7008	2.6199	2.6092	2.6842	2.6207	Prkcc	protein kinase C, gamma	U040107	NM_011102.2	BC111807.1	MGI:97597
Z00005401-1	2.4885	2.4906	2.4512	2.467	2.5138	2.5283	2.6222	2.6095	2.5668	2.5741	2.6503	2.5616	2.5633	2.556	2.54	2.6401	2.6325	2.6216	2.5852	2.6477	2.5527	2.6419	2.5875	2.6527	2.4998	2.5023	2.6169	2.5661	Ptcra	pre T-cell antigen receptor alpha	U037870		NM_011195.1	MGI:104857
Z00005403-1	3.0588	3.0546	3.0171	3.0605	3.0526	3.0444	3.0183	3.0368	3.0332	2.971	3.0258	3.0339	3.0493	3.0218	3.1238	3.1431	3.1404	3.1229	3.1741	3.1791	3.1844	3.1373	3.1655	3.1645	3.121	3.1292	3.1772	3.176	Tnfsf7	tumor necrosis factor (ligand) superfamily, member 7	U037972		NM_011617.1	MGI:1195273
Z00005404-1	2.738	2.6832	2.6388	2.7469	2.7337	2.734	2.6983	2.6917	2.7036	2.6926	2.6572	2.7028	2.6566	2.6562	2.7863	2.7638	2.7725	2.786	2.7937	2.7633	2.7601	2.7791	2.7676	2.795	2.804	2.7718	2.7928	2.7077	Mkrn3	makorin, ring finger protein, 3	U028661	NM_011746.2	BC054771.1	MGI:2181178
Z00005407-1	3.0325	2.9764	3.1146	3.0636	3.0014	2.9914	2.9331	3.0085	2.9468	3.0718	3.003	3.013	3.0257	2.9393	3.87	3.877	3.8277	3.8037	3.7801	3.7927	3.7995	3.7943	3.8024	3.7489	3.722	3.7196	3.824	3.8208	Nfkbib	nuclear factor of kappa light chain gene enhancer in B-cells inhibitor, beta	U028331	NM_010908.3	BC021938.1	MGI:104752
Z00005409-1	2.8876	2.9389	2.9659	2.9532	2.9678	2.8427	2.8575	2.9127	2.9074	2.9201	2.8512	2.9475	2.9811	2.9121	3.2172	3.2334	3.2672	3.2236	3.2002	3.2594	3.1905	3.2491	3.2667	3.1644	3.2134	3.1809	3.1869	3.2204	Has2	hyaluronan synthase 2	U036189	NM_008216.2	BC080281.1	MGI:107821
Z00005411-1	3.6023	3.6837	3.3798	3.4304	3.379	3.4159	3.329	3.0539	3.3207	3.0245	3.166	3.1291	3.0473	3.308	3.0794	3.0562	3.0065	3.1726	3.0879	3.0498	3.1195	3.1611	3.0726	3.0831	3.0767	3.1015	3.0572	3.1818	Ank3	ankyrin 3, epithelial	U011625	NM_009670.2	BC021657.1	MGI:88026
Z00005413-1	2.007	1.9988	1.8813	2.0909	1.8883	1.9126	1.9494	1.9119	1.9866	1.868	1.969	1.9538	1.9851	2.0003	2.0851	2.0242	2.1127	2.0781	1.9999	2.5487	2.0643	2.0936	2.0087	1.9858	2.0885	2.0847	2.1373	2.0005	Nog	noggin	U033256	NM_008711.1	AK146488.1	MGI:104327
Z00005414-1	3.6728	3.7155	3.6103	3.5374	3.5179	3.5908	3.7645	3.2688	3.5518	3.1606	3.1674	3.3532	2.994	3.3927	2.3044	2.3559	2.381	2.3425	2.2824	2.2462	2.2483	2.1337	2.164	2.2893	2.1834	2.1521	2.2951	2.2348	Hey2	hairy/enhancer-of-split related with YRPW motif 2	U031654	NM_013904.1	AB093589.1	MGI:1341884
Z00005415-1	3.3129	3.3522	3.3163	3.2931	3.3544	3.4159	3.3881	3.3993	3.438	3.4606	3.4508	3.4396	3.5241	3.3708	3.2849	3.3071	3.3101	3.2404	3.2614	3.2312	3.2803	3.28	3.2923	3.283	3.287	3.2993	3.2527	3.2712	Hey1	hairy/enhancer-of-split related with YRPW motif 1	U023816	NM_010423.1	BC086635.1	MGI:1341800
Z00005418-1	2.3972	2.4831	2.4566	2.3821	2.396	2.4434	2.4954	2.4682	2.5282	2.5766	2.5082	2.5355	2.5856	2.5075	2.5165	2.4956	2.544	2.5133	2.4718	2.5036	2.5088	2.4846	2.4748	2.4376	2.4311	2.5235	2.5254	2.5459	Fgf9	fibroblast growth factor 9	U015703	NM_013518.1	BC099872.1	MGI:104723
Z00005419-1	2.4095	2.4325	2.2261	2.3811	2.168	2.417	2.3166	2.1783	2.1927	2.1507	2.1158	2.1577	2.165	2.0646	2.2218	2.1919	2.1354	2.2355	2.1727	2.216	2.0778	2.1142	2.2072	2.2568	2.1696	2.1061	2.1784	2.2334	Fshr	follicle stimulating hormone receptor	U038152	NM_013523.2	AF095642.1	MGI:95583
Z00005421-1	2.1451	2.1336	1.9401	2.0423	2.0931	1.9582	2.1314	2.1444	2.1648	2.2031	2.2742	2.1708	2.0928	2.0798	2.2547	2.1123	2.1593	2.2878	2.3992	2.2408	2.1738	2.1278	2.1467	2.1215	2.323	2.3114	2.2434	2.2256	Msx2	homeo box, msh-like 2	U034788		NM_013601.1	MGI:97169
Z00005423-1	2.4385	2.4036	2.309	2.1051	2.1783	2.2079	2.0234	1.9938	2.1593	1.9716	1.948	2.0141	1.9981	2.0392	2.1965	2.1628	2.1115	2.1712	2.1511	2.0571	2.2435	2.0552	2.1961	2.278	2.1524	2.2273	2.1256	2.1099	Fgf8	fibroblast growth factor 8	U039096	NM_010205.1	BC048734.1	MGI:99604
Z00005424-1	2.262	2.2066	2.1956	2.1891	2.1289	2.1375	2.2131	2.2065	2.1467	2.2617	2.2084	2.2148	2.2202	2.177	3.427	3.4925	3.3835	3.4415	3.3951	3.2034	3.4118	3.2705	3.3989	3.4895	3.2422	3.226	3.4373	3.5254	Pvrl1	poliovirus receptor-related 1	U010371	NM_021424.2	AF239762.1	MGI:1926483
Z00005426-1	2.4649	2.4608	2.4163	2.4852	2.4299	2.4114	2.4758	2.4672	2.4671	2.4756	2.5119	2.4757	2.3784	2.4907	2.6434	2.5857	2.596	2.6059	2.5752	2.5828	2.5806	2.5726	2.6104	2.5733	2.581	2.5763	2.5789	2.4703	Ptger1	prostaglandin E receptor 1 (subtype EP1)	U009558	NM_013641.1	AK053616.1	MGI:97793
Z00005430-1	2.16	2.1872	2.1017	2.0809	2.1173	2.0778	2.0597	2.0883	2.0312	2.19	2.2059	2.0712	2.1193	2.1401	2.1098	2.1674	2.2069	2.1148	2.109	2.1532	2.1725	2.0837	2.1437	2.2207	2.1404	2.1646	2.11	2.1231	Cldn2	claudin 2	U020254	NM_016675.3	BC015252.1	MGI:1276110
Z00005437-1	1.989	2.0153	2.0377	2.0206	2.0744	2.1031	2.0595	2.0767	2.0409	1.9624	1.9724	2.1077	2.0717	1.9568	3.0607	2.9996	3.0487	3.0634	2.8534	3.1453	3.019	2.9843	3.082	3.1837	3.083	3.0662	3.1447	3.1854	Smpd3	sphingomyelin phosphodiesterase 3, neutral	U030199	NM_021491.2	BC043077.1	MGI:1927578
Z00005439-1	2.7175	2.6663	2.7934	2.7512	2.7721	2.6784	2.6973	2.7249	2.6639	2.7992	2.8093	2.7885	2.7715	2.7923	2.69	2.6898	2.6947	2.6982	2.7	2.7892	2.6164	2.6758	2.5752	2.5926	2.7432	2.7133	2.5603	2.6387	Plk3	polo-like kinase 3 (Drosophila)	U025426	NM_013807.1	BC031180.1	MGI:109604
Z00005441-1	3.0878	3.0951	3.1074	3.0923	3.3034	3.2687	3.2503	3.3073	3.2706	3.3721	3.3166	3.2133	3.0466	3.0617	2.3302	2.3123	2.2994	2.6134	2.4109	2.3039	2.4637	2.417	2.3824	2.4037	2.5673	2.5524	2.4072	2.4811	Mertk	c-mer proto-oncogene tyrosine kinase	U002446	NM_008587.1	AK029009.1	MGI:96965
Z00005443-1	3.0244	3.2651	3.3722	3.2449	3.1977	3.2512	3.1883	3.2928	3.3164	3.1119	3.324	3.4021	3.3602	3.3067	2.8717	2.9074	2.8968	2.9152	2.8824	2.8924	2.8589	2.8424	2.8655	2.8045	2.9427	2.9005	2.8442	2.848	Calcrl	calcitonin receptor-like	U022806	NM_018782.1	AF146525.1	MGI:1926944
Z00005445-1	4.0012	4.0597	4.1336	4.087	4.0245	4.0902	4.1458	4.1292	4.0378	3.9793	4.0199	4.0364	4.0136	4.0656	3.1986	3.2426	3.2553	3.2996	3.2372	3.254	3.2288	3.2123	3.2308	3.2033	3.2652	3.2583	3.2107	3.2113	Stat5b	signal transducer and activator of transcription 5B	U033437	NM_011489.2	BC024319.1	MGI:103035
Z00005449-1	2.4618	2.4223	2.4578	2.4563	2.4869	2.4884	2.488	2.5619	2.6315	2.5035	2.414	2.4661	2.539	2.4943	2.476	2.5524	2.5259	2.5071	2.5474	2.5339	2.5032	2.5701	2.5045	2.5442	2.5464	2.4839	2.514	2.4952	Tnfsf14	tumor necrosis factor (ligand) superfamily, member 14	U037973	NM_019418.1	AB029155.1	MGI:1355317
Z00005450-1	3.1879	3.1934	3.1571	3.2941	3.2156	3.2193	3.156	3.1523	3.1408	3.2131	3.1916	3.1533	3.3022	3.2314	2.9476	2.9162	2.8617	3.1577	3.0219	2.9713	3.0314	3.0897	3.0177	2.9774	3.0769	3.0492	3.0211	3.1569	Il15ra	interleukin 15 receptor, alpha chain	U001387	NM_133836.1	BC022705.1	MGI:104644
Z00005454-1	2.2657	2.3101	2.2478	2.1256	2.2243	2.2111	2.2624	2.2313	2.1744	2.2073	2.1442	2.1573	2.1838	2.2261	2.5787	2.7589	2.6753	2.8272	2.8274	2.6906	2.7313	2.6102	2.8301	2.7426	2.6398	2.663	2.7796	2.7722	Pdgfc	platelet-derived growth factor, C polypeptide	U003355	NM_019971.2	BC029099.1	MGI:1859631
Z00005459-1	5.038	5.1319	5.1783	5.0412	5.0297	5.0003	4.9346	5.0072	5.0012	4.9399	4.9213	4.9519	4.8754	4.9047	5.3851	5.3521	5.3836	5.5367	5.3796	5.4212	5.4045	5.3783	5.4304	5.4293	5.4552	5.4383	5.4565	5.4164	Ubc	ubiquitin C	U026743	NM_019639.3	BC006680.1	MGI:98889
Z00005463-1	3.2053	3.2567	3.2565	3.2807	3.243	3.311	3.3671	3.3317	3.2978	3.402	3.3285	3.3043	3.3687	3.3303	3.6298	3.615	3.6662	3.6632	3.6228	3.5817	3.6007	3.6172	3.6463	3.6408	3.6647	3.5966	3.6601	3.6866	Arid1b	AT rich interactive domain 1B (Swi1 like)	U293666	XM_139711.7	AK160334.1	MGI:1926129
Z00005465-1	3.0661	3.1041	3.124	3.0733	3.1494	3.0437	2.9908	3.1141	3.1623	3.0355	3.0673	3.118	3.0554	3.1068	3.2892	3.2718	3.2462	3.307	3.3261	3.2206	3.2836	3.27	3.3538	3.3163	3.3229	3.2705	3.3705	3.357	Pcaf	p300/CBP-associated factor	U043611	NM_020005.2	BC082581.1	MGI:1343094
Z00005466-1	3.0828	3.0338	2.8653	3.0136	2.9563	2.9969	2.9095	2.8243	2.8443	2.9529	2.8495	2.7808	2.8489	2.8082	3.0799	3.1002	2.9978	3.017	3.0165	2.9988	3.0008	2.9967	3.0505	3.0455	3.0897	2.9704	3.0506	2.9938	Sct	secretin	U029453	NM_011328.1	AK145850.1	MGI:99466
Z00005470-1	2.6484	2.6651	2.7131	2.685	2.6377	2.6458	2.6309	2.657	2.5929	2.5948	2.64	2.6382	2.6475	2.5441	2.9557	2.9452	2.9375	2.9379	3.0955	2.9954	2.974	2.9687	3.0878	3.0057	2.962	2.989	3.0391	2.9646	Gphn	gephyrin	U014129	NM_172952.1	BC027112.1	MGI:109602
Z00005472-1	3.5228	3.514	3.4381	3.6022	3.3952	3.4966	3.3813	3.2935	3.321	3.3611	3.4019	3.3618	3.4586	3.4142	3.1428	3.0995	3.122	3.1652	3.1611	3.1762	3.163	3.1826	3.1202	3.1134	3.1987	3.1665	3.0588	3.092	Rod1	ROD1 regulator of differentiation 1 (S. pombe)	U025125	NM_144904.1	BC006638.1	MGI:1923334
Z00005473-1	2.8551	2.8046	2.8836	2.9103	2.8471	2.8056	2.7354	2.7091	2.8021	2.7565	2.7337	2.7601	2.7673	2.9451	3.3503	3.2688	3.251	3.1666	3.444	3.4581	3.4418	3.4303	3.4275	3.4361	3.3319	3.4411	3.355	3.3094	AA407452	EST AA407452	U027100	XM_145140.5	BC066073.1	MGI:1889334
Z00005477-1	1.892	1.9911	2.0774	1.9889	1.9684	1.9806	2.0119	2.0332	1.8883	2.0728	2.107	1.9434	1.9917	1.9795	2.0403	2.1027	2.0401	2.1071	2.1663	1.9599	2.1133	2.0745	2.0449	2.0105	2.0972	2.1821	1.9968	1.9163	Trim36	tripartite motif-containing 36	U038399	NM_178872.3	BC058106.1	MGI:106264
Z00005481-1	3.9993	4.0278	3.9208	3.9748	4.0907	4.046	4.0151	4.0909	4.0745	3.9379	3.9638	4.0085	4.0359	3.971	3.4961	3.4119	3.4281	3.6102	3.5027	3.4486	3.4631	3.4908	3.4161	3.4692	3.5384	3.4874	3.4253	3.4872	Cugbp1	CUG triplet repeat, RNA binding protein 1	U042328		BC021393.1	MGI:1342295
Z00005482-1	2.4004	2.3966	2.5136	2.4938	2.4319	2.43	2.4097	2.3942	2.3713	2.3732	2.3065	2.4328	2.3508	2.5135	2.5442	2.5227	2.4998	2.5114	2.5338	2.5502	2.565	2.4907	2.5981	2.527	2.5163	2.5025	2.5171	2.4971	Dhx37	DEAH (Asp-Glu-Ala-His) box polypeptide 37	U153870	NM_203319.1	BC066077.1	MGI:3028576
Z00005486-1	3.6566	3.6056	3.7181	3.5957	3.5409	3.4258	3.4841	3.5437	3.422	3.3624	3.3959	3.5459	3.3319	3.5568	3.707	3.8018	3.7813	3.7053	3.7766	3.8445	3.7485	3.7848	3.7599	3.7547	3.7609	3.7784	3.7914	3.8665	D17Wsu104e	DNA segment, Chr 17, Wayne State University 104, expressed	U037941	NM_080837.2	AK004074.1	MGI:2156020
Z00005488-1	3.3249	3.322	3.4331	3.3561	3.4456	3.2209	3.346	3.4186	3.3198	3.3895	3.2991	3.5124	3.3367	3.267	3.2495	3.2237	3.2697	3.2317	3.2199	3.2396	3.1975	3.2345	3.1408	3.1872	3.1331	3.2085	3.1869	3.2162	AI428936	expressed sequence AI428936	U007925	NM_153577.1	BC023803.1	MGI:2141950
Z00005490-1	3.1058	3.0352	2.9907	3.0473	3.0716	2.9198	3.0184	3.0277	3.0049	2.9691	2.9915	2.9822	2.8425	2.982	2.9166	2.9017	2.8152	3.0429	2.9584	2.8537	2.8751	2.8507	2.918	2.9627	2.9832	2.8835	2.9908	2.9705	B230333C21Rik	RIKEN cDNA B230333C21 gene	U039309	XM_111900.6	AK048769.1	MGI:2443758
Z00005492-1	3.7069	3.7211	3.7512	3.6808	3.6913	3.6335	3.5522	3.5754	3.5762	3.5529	3.499	3.6283	3.5148	3.6383	4.0482	4.0582	4.0875	3.9016	4.0602	4.093	4.0798	4.0522	4.0433	4.0546	4.0294	4.0877	4.0529	4.0383	Mllt1	myeloid/lymphoid or mixed lineage-leukemia translocation to 1 homolog (Drosophila)	U037961	NM_022328.2	BC053005.1	MGI:1927238
Z00005497-1	3.8498	3.865	3.8481	3.7543	3.7245	3.7794	3.8164	3.7615	3.7488	3.6874	3.6949	3.7945	3.5898	3.7813	2.8002	2.8748	2.9698	2.9528	2.7903	2.878	2.8424	2.8763	2.8257	2.8206	2.9563	2.8835	2.829	2.8042	Efna1	ephrin A1	U024274	NM_010107.2	BC002046.1	MGI:103236
Z00005498-1	3.9474	3.979	3.9489	3.915	3.8934	3.8711	3.77	3.7923	3.801	3.7228	3.7112	3.7674	3.6993	3.7656	4.0678	4.0205	4.0511	3.9988	4.1308	4.1631	4.1032	4.1082	4.1315	4.0472	4.0296	4.0843	4.0925	4.1479	Amh	anti-Mullerian hormone	U040735	BC052697.1	U09208.1	MGI:88006
Z00005499-1	3.734	3.7646	4.0362	3.779	3.8449	3.6087	3.6303	3.666	3.8152	3.9473	3.6987	3.6629	3.479	3.5777	3.5622	3.6539	3.492	3.7595	3.5498	3.5438	3.5513	3.5647	3.5303	3.614	3.6847	3.575	3.6377	3.6415	Wnt6	wingless-related MMTV integration site 6	U042178	NM_009526.2	BC048700.1	MGI:98960
Z00005501-1	2.2227	2.1545	2.2573	2.1572	2.2141	2.3147	2.3081	2.1959	2.1756	2.1489	2.1767	2.2035	2.1532	2.3007	2.1932	2.2059	2.2961	2.1707	2.2014	2.1908	2.1211	2.0934	2.1247	2.199	2.1858	2.1041	2.1201	2.1726	Ermap	erythroblast membrane-associated protein	U025463	NM_013848.1	BC063257.1	MGI:1349816
Z00005503-1	2.967	2.9824	3.2573	2.9911	3.1055	3.0238	3.0432	3.0407	2.8988	2.9013	2.9005	3.0476	2.7982	2.9332	2.5641	2.6313	2.6494	2.6889	2.6524	2.6641	2.625	2.5837	2.641	2.659	2.6428	2.5983	2.6255	2.6461	Hs3st1	heparan sulfate (glucosamine) 3-O-sulfotransferase 1	U026144	NM_010474.1	BC009133.1	MGI:1201606
Z00005506-1	3.8233	3.8546	3.8172	3.8179	3.7975	3.7626	3.6756	3.6748	3.7455	3.6946	3.66	3.6626	3.6373	3.6931	3.7306	3.7267	3.6816	3.7285	3.7149	3.7029	3.69	3.6994	3.6901	3.6915	3.7396	3.7063	3.6555	3.5979	Rbm34	RNA binding motif protein 34	U030416	NM_172762.2	BC064035.1	MGI:1098653
Z00005511-1	4.0791	3.9887	4.0326	4.0199	3.9578	3.9413	3.8962	3.9012	3.8672	3.8622	3.7735	3.9385	3.8281	3.9005	3.8806	3.8545	3.8872	3.9591	3.8637	3.8617	3.8228	3.8756	3.8264	3.7777	3.8928	3.9135	3.7793	3.832	Fntb	farnesyltransferase, CAAX box, beta	U014123	NM_145927.1	BC031417.1	MGI:1861305
Z00005515-1	3.4471	3.4001	3.5985	3.4248	3.4902	3.3821	3.3663	3.3956	3.3517	3.3224	3.3176	3.3724	3.3483	3.4895	3.8858	3.8608	3.865	3.8392	3.8936	3.9162	3.8901	3.8976	3.92	3.9047	3.8581	3.9007	3.9234	3.8838	0610039G24Rik	RIKEN cDNA 0610039G24 gene	U279586	NM_026698.2	BC094042.1	MGI:1915616
Z00005523-1	2.5966	2.5705	2.6954	2.6341	2.5968	2.5559	2.5729	2.576	2.5496	2.5944	2.489	2.554	2.6061	2.603	3.0521	2.9072	2.9152	2.8702	2.9093	2.9381	2.9971	2.9896	2.9478	2.8996	2.9188	2.9386	2.9729	2.9235	Gpatc2	G patch domain containing 2	U001256	NM_026367.3	BC054810.1	MGI:1915019
Z00005526-1	3.9622	3.9066	3.9956	3.9493	3.9555	3.9025	3.8619	3.8551	3.8454	3.8522	3.7642	3.8861	3.717	3.9352	3.617	3.6873	3.6587	3.6877	3.6308	3.6603	3.6133	3.6256	3.6119	3.6302	3.723	3.6706	3.6183	3.6307	Centg3	centaurin, gamma 3	U005364	NM_139153.1	BC031173.1	MGI:2183446
Z00005528-1	3.2897	3.2911	3.1594	3.1303	3.0678	3.2083	2.8629	2.8486	2.938	2.9522	2.8838	2.9024	2.9053	2.8298	3.4983	3.4156	3.4359	3.4497	3.4741	3.4507	3.4917	3.4673	3.4311	3.4815	3.4657	3.5293	3.4647	3.4389	2600001J17Rik	RIKEN cDNA 2600001J17 gene	U282249	NM_027411.1	BC006674.1	MGI:1917635
Z00005534-1	3.9656	3.9688	4.0042	4.0037	3.9111	4.0211	3.8102	3.8107	3.8641	3.8484	3.7786	3.8826	3.8435	3.8379	3.9199	3.8897	3.9347	3.8491	3.8633	3.9969	3.9319	3.9071	3.9851	3.9443	3.8691	3.9628	4.0076	3.8796	Eif3s5	eukaryotic translation initiation factor 3, subunit 5 (epsilon)	U008614	NM_025344.1	BC070473.1	MGI:1913335
Z00005536-1	3.7161	3.7195	3.7386	3.6473	3.6109	3.6047	3.431	3.4372	3.4909	3.5147	3.412	3.4991	3.4551	3.3961	3.7358	3.7408	3.7185	3.7821	3.7655	3.8363	3.7124	3.7088	3.7499	3.6868	3.7682	3.7178	3.7484	3.6452	Nola1	nucleolar protein family A, member 1 (H/ACA small nucleolar RNPs)	U024642	NM_026578.1	BC021873.1	MGI:1930948
Z00005537-1	3.3228	3.2757	3.5486	3.4102	3.2419	3.3023	3.3673	3.3069	3.2591	3.3603	3.4576	3.3819	3.4702	3.5863	3.9294	3.878	3.8948	3.9424	3.872	3.9033	3.9367	3.968	3.8859	3.867	3.8712	3.9413	3.8704	4.0007	Rps6ka1	ribosomal protein S6 kinase polypeptide 1	U025627	NM_009097.1	BC049076.1	MGI:104558
Z00005538-1	3.5603	3.7056	3.6139	3.6512	3.647	3.7089	3.9333	3.7707	3.8444	3.9274	3.9094	3.7943	3.8308	3.7935	3.73	3.7558	3.7568	3.6808	3.6859	3.7055	3.6835	3.7011	3.7206	3.6781	3.6839	3.6872	3.6789	3.668	Abcb8	ATP-binding cassette, sub-family B (MDR/TAP), member 8	U005360	NM_029020.2	BC015301.1	MGI:1351667
Z00005542-1	3.5149	3.5031	3.7852	3.5859	3.5481	3.4367	3.5413	3.6217	3.4944	3.6194	3.5862	3.5619	3.5361	3.5603	3.3858	3.411	3.4206	3.5298	3.3649	3.4367	3.3771	3.3874	3.4005	3.3956	3.408	3.4177	3.4346	3.4029	Sepx1	selenoprotein X 1	U017650	NM_013759.1	AF195142.1	MGI:1351642
Z00005543-1	4.0746	4.0476	4.0651	3.9867	4.0465	3.9154	3.7825	3.8812	3.985	3.9521	3.9358	3.9687	3.9065	3.9947	4.0153	4.0221	3.9776	4.0353	4.114	4.1037	4.0189	3.9419	3.9935	3.9844	4.0959	4.0212	4.0262	3.8932	Rab1	RAB1, member RAS oncogene family	U012352	NM_008996.2	BC002077.1	MGI:97842
Z00005545-1	3.9752	4.0989	3.9834	3.9846	3.9029	3.8634	3.8258	3.8245	3.828	3.7132	3.6745	3.7707	3.6356	3.659	3.2948	3.3196	3.2535	3.4277	3.3579	3.3068	3.282	3.3368	3.3128	3.3227	3.3853	3.3409	3.3096	3.3192	Pitrm1	pitrilysin metallepetidase 1	U014522	NM_145131.1	BC006917.1	MGI:1916867
Z00005546-1	3.1948	3.2813	3.2175	3.2563	3.2675	3.337	3.4029	3.3403	3.3472	3.425	3.3723	3.3334	3.3809	3.3121	3.279	3.2769	3.3158	3.2562	3.2311	3.2661	3.2455	3.2737	3.26	3.2334	3.2158	3.2382	3.2235	3.2299	Sfn	stratifin	U025621	XM_885915.1	AK146490.1	MGI:1891831
Z00005551-1	3.2617	3.1353	3.3252	3.1415	3.2889	3.1141	3.0425	3.0703	3.135	3.1072	3.0034	3.1121	3.083	3.1314	2.9719	2.9479	2.9195	3.0422	2.9666	2.9957	2.9437	2.9406	2.975	2.9224	3.0228	2.998	2.981	2.939	AA407659	expressed sequence AA407659	U026620	NM_175352.2	BC008617.1	MGI:2147162
Z00005555-1	3.929	3.9821	3.9284	3.9611	4.004	3.9381	3.866	3.8334	3.9906	3.9271	3.7695	3.8209	3.6913	3.8049	3.7069	3.693	3.6072	3.6878	3.6952	3.724	3.6692	3.6983	3.653	3.6802	3.695	3.7059	3.6674	3.6339	1810034M08Rik	RIKEN cDNA 1810034M08 gene	U007107	NM_176842.2	BC024858.1	MGI:1917036
Z00005558-1	-9999	-9999	-9999	4.0538	-9999	4.0912	-9999	3.8622	-9999	3.8656	-9999	3.8891	-9999	3.9078	4.4402	4.5244	4.4942	4.4457	4.5053	4.4749	4.4438	4.5324	4.5476	4.5059	4.511	4.4567	4.476	4.5492	Zranb1	zinc finger, RAN-binding domain containing 1	U042872		AK005926.1	MGI:106441
Z00005560-1	4.114	4.1077	4.1015	4.1704	4.2046	4.2309	4.2192	4.0634	4.132	3.8779	3.9872	3.9609	3.9229	4.1211	3.7597	3.7114	3.6797	3.7194	3.8458	3.7546	3.7847	3.7793	3.7776	3.7931	3.782	3.8564	3.7465	3.5978	Gclc	glutamate-cysteine ligase, catalytic subunit	U010769	NM_010295.1	BC019374.1	MGI:104990
Z00005568-1	3.4794	3.5184	3.4722	3.4163	3.3675	3.3593	3.3619	3.3206	3.3135	3.3217	3.2747	3.3569	3.306	3.3385	4.4792	4.5137	4.5632	4.4855	4.5375	4.592	4.5417	4.5357	4.5445	4.5483	4.4565	4.5104	4.5364	4.5508	Rnf126	ring finger protein 126	U031991	NM_144528.1	BC016543.1	MGI:1917544
Z00005569-1	3.0375	3.1782	2.9672	3.136	3.0649	3.2294	3.3854	3.2916	3.3856	3.3909	3.3533	3.3481	3.45	3.2733	2.8905	2.8905	2.9464	2.8491	2.8808	2.8757	2.89	2.9063	2.7588	2.8129	2.8082	2.8815	2.797	2.9244	Usp36	ubiquitin specific peptidase 36	U033680	XM_126772.5	AK028572.1	MGI:1919594
Z00005572-1	3.695	3.5798	3.7344	3.6834	3.6142	3.6242	3.5337	3.5238	3.4922	3.5379	3.452	3.5267	3.5361	3.5062	4.9825	4.9647	4.9676	4.8965	4.9299	4.9213	4.9483	4.9657	4.9392	4.941	4.9248	4.9189	4.9424	4.9184	Mum1	melanoma associated antigen (mutated) 1	U011744	NM_023431.4	BC008550.1	MGI:1915364
Z00005573-1	4.0365	4.0083	3.8882	3.8374	3.9074	3.9593	3.7633	3.7604	3.8253	3.7117	3.746	3.8721	3.7102	3.7131	3.7421	3.7108	3.675	3.6049	3.777	3.7447	3.7128	3.6543	3.7181	3.6822	3.6979	3.7122	3.7351	3.6147	Ppid	peptidylprolyl isomerase D (cyclophilin D)	U003347	NM_026352.2	BC019778.1	MGI:1914988
Z00005574-1	3.6783	3.518	3.9411	3.8279	3.7118	3.6969	3.7561	3.8934	3.6711	3.7566	3.8736	3.8884	3.8591	3.764	3.7663	3.7584	3.7493	3.794	3.7152	3.7739	3.7786	3.8125	3.7686	3.7493	3.7638	3.7555	3.7644	3.7711	Tapbp	TAP binding protein	U017833	NM_001025313.1	BC013236.1	MGI:1201689
Z00005575-1	3.9693	3.881	4.0083	3.9739	4.0395	3.9657	3.938	4.0136	3.9719	3.9558	3.9272	3.9432	3.9018	4.0648	4.1946	4.1109	4.139	4.1555	4.1756	4.1383	4.12	4.2324	4.1702	4.1855	4.1848	4.1945	4.2068	4.3112	Mbd6	methyl-CpG binding domain protein 6	U032332	NM_033072.2	BC019433.1	MGI:106378
Z00005577-1	3.3529	3.4277	3.4267	3.3816	3.4582	3.4127	3.2552	3.3084	3.3742	3.2911	3.3284	3.3735	3.3074	3.4858	3.9237	3.7603	3.7456	3.7421	3.9209	3.8736	3.8923	3.8022	3.8985	3.9174	3.8458	3.8888	3.8576	3.692	Fndc3a	fibronectin type III domain containing 3a	U035759	NM_207636.2	BC022140.1	MGI:1196463
Z00005579-1	3.5914	3.6444	3.666	3.5497	3.5216	3.4671	3.3915	3.3317	3.2963	3.4072	3.2088	3.4177	3.268	3.3225	4.2797	4.3887	4.3972	4.1151	4.2716	4.3885	4.2422	4.1345	4.2726	4.071	4.0971	4.0926	4.2567	4.2777	Gemin5	gem (nuclear organelle) associated protein 5	U032804	NM_172558.1	BC037519.1	MGI:2449311
Z00005581-1	3.3428	3.3751	3.3635	3.3349	3.3652	3.2881	3.2703	3.2624	3.2964	3.3044	3.2469	3.2662	3.2252	3.3419	3.4333	3.4404	3.4345	3.4525	3.4711	3.4136	3.418	3.4475	3.4666	3.4507	3.5015	3.4684	3.4916	3.517	Cldnd1	claudin containing domain 1	U017229	NM_171826.1	BC055695.1	MGI:2447860
Z00005582-1	3.6148	3.5092	3.4499	3.5276	3.4999	3.4779	3.3611	3.2673	3.401	3.3549	3.2478	3.2699	3.2352	3.3442	3.5624	3.5472	3.4609	3.5761	3.5681	3.5364	3.587	3.5688	3.5067	3.5082	3.6317	3.5565	3.4668	3.5334	Dnmt3b	DNA methyltransferase 3B	U002667	NM_001003960.1	BC105922.1	MGI:1261819
Z00005585-1	3.1813	3.2191	3.0485	3.188	3.2281	3.1374	2.9843	3.1464	3.222	3.212	3.2523	3.2623	3.4428	3.3513	3.2941	3.1876	3.199	3.4648	3.3339	3.3164	3.4016	3.4106	3.3714	3.395	3.345	3.3423	3.3782	3.5122	Chd7	chromodomain helicase DNA binding protein 7	U004053	XM_905428.1	AK035953.1	MGI:2444748
Z00005586-1	4.3099	4.2922	4.4132	4.3289	4.2735	4.2729	4.2302	4.2308	4.2536	4.2057	4.1629	4.234	4.191	4.2742	4.5547	4.5865	4.578	4.636	4.5919	4.5901	4.5339	4.5478	4.5743	4.5835	4.6392	4.6173	4.5689	4.5678	1110019N10Rik	RIKEN cDNA 1110019N10 gene	U030161	NM_026753.1	BC055880.1	MGI:1915773
Z00005599-1	3.7857	4.0238	3.6891	3.9385	3.9477	4.1294	4.2502	4.188	4.2401	4.3023	4.2994	4.2045	4.2943	4.1674	3.6037	3.7113	3.7416	3.5948	3.6288	3.5622	3.5838	3.5799	3.5461	3.5449	3.6219	3.6062	3.4931	3.5701	Cilp2	cartilage intermediate layer protein 2	U029902	XM_146393.6	AK004006.1	MGI:1915959
Z00005602-1	3.803	3.8045	3.8425	3.7475	3.7525	3.7278	3.6688	3.6936	3.6965	3.5891	3.6129	3.6433	3.5845	3.6695	4.0541	4.0805	4.061	4.0831	3.9929	4.0844	4.0076	4.0217	4.0501	4.0069	3.9993	4.0606	4.0557	4.0058	2410104I19Rik	RIKEN cDNA 2410104I19 gene	U036325	NM_028364.1	BC010601.1	MGI:1915209
Z00005604-1	3.6277	3.5948	3.7792	3.6622	3.6105	3.554	3.5651	3.5789	3.5507	3.5369	3.4067	3.5643	3.4305	3.5197	4.008	4.0502	4.0124	3.9829	4.0167	4.0326	4.0136	4.0048	3.9991	3.9871	3.9912	3.9947	4.0143	4.01	Ercc2	excision repair cross-complementing rodent repair deficiency, complementation group 2	U007764	NM_007949.2	BC034517.1	MGI:95413
Z00005605-1	4.1117	3.9798	4.1445	4.0648	3.979	3.9648	3.9182	3.8613	3.8782	3.8925	3.7094	3.8879	3.7378	3.8085	4.6705	4.7585	4.7501	4.7675	4.6838	4.737	4.729	4.7055	4.7171	4.6889	4.7443	4.7264	4.7112	4.7119	R3hcc1	R3H domain and coiled-coil containing 1	U035735	XM_127811.7	BC052536.1	MGI:1919093
Z00005607-1	3.1964	3.2334	3.2222	3.2375	3.1703	3.1485	2.9615	3.0955	3.1443	3.1289	3.0393	3.1576	3.1285	3.067	3.2865	3.3033	3.3315	3.3215	3.3404	3.3199	3.2636	3.2762	3.3303	3.2868	3.3096	3.3061	3.2688	3.2477	Mrpl50	mitochondrial ribosomal protein L50	U025055	NM_178603.2	AK002646.1	MGI:107329
Z00005623-1	3.3932	3.267	3.401	3.366	3.3826	3.3715	3.2563	3.3132	3.3113	3.2469	3.1826	3.3454	3.2698	3.2809	4.0586	4.0938	4.1115	4.1251	4.0759	4.1372	4.0905	4.1173	4.1564	4.1044	4.1056	4.1101	4.1224	4.1653	0610042C05Rik	RIKEN cDNA 0610042C05 gene	U031491	NM_025343.2	BC019572.1	MGI:1913334
Z00005627-1	4.0296	3.9616	4.6996	4.2594	4.0525	4.0194	4.1441	4.2273	4.0439	4.1965	4.2517	4.2847	4.4565	4.2116	3.6129	3.7413	3.6845	3.8954	3.647	3.7078	3.6666	3.6856	3.6382	3.6728	3.8202	3.7357	3.6813	3.6986	Bzrp	benzodiazepine receptor, peripheral	U016500	NM_009775.2	BC002055.1	MGI:88222
Z00005628-1	4.4593	4.4368	4.4837	4.4148	4.3268	4.3322	4.3267	4.3213	4.3018	4.2944	4.2705	4.3366	4.3121	4.356	4.2408	4.278	4.2527	4.2959	4.2716	4.2824	4.2147	4.2456	4.2007	4.2306	4.3069	4.2484	4.2009	4.2256	Gtf2h5	general transcription factor IIH, polypeptide 5	U037366	NM_181392.1	BC029238.1	MGI:107227
Z00005630-1	3.0296	2.9932	3.0806	3.0217	3.079	3.0433	3.0845	3.0492	3.0433	3.2163	3.0704	3.1057	3.0202	3.2205	3.2965	3.3269	3.2615	3.3254	3.396	3.2766	3.3101	3.2539	3.331	3.3395	3.3626	3.3309	3.3252	3.2523	Sh3bgrl2	SH3 domain binding glutamic acid-rich protein like 2	U010813	NM_172507.2	BC038473.1	MGI:1915350
Z00005642-1	3.5611	3.3663	3.6974	3.4984	3.5721	3.4862	3.4763	3.6344	3.496	3.3921	3.3845	3.5068	3.4231	3.509	2.7619	2.8296	2.834	2.8745	2.8148	2.8026	2.8887	2.8439	2.8187	2.8057	2.7917	2.8014	2.8372	2.8712	Hic1	hypermethylated in cancer 1	U033074	NM_010430.1	AF036334.1	MGI:1338010
Z00005644-1	2.3906	2.2081	2.7287	2.6291	2.2257	2.1591	2.0986	2.1788	2.2479	2.11	2.0954	2.162	2.0853	2.3026	2.262	2.2104	2.0736	2.1756	1.8509	2.2446	2.2103	2.314	2.202	1.9956	2.355	2.2669	2.078	2.1067	Cdkn1b	cyclin-dependent kinase inhibitor 1B (P27)	U007478	NM_009875.2	BC014296.1	MGI:104565
Z00005645-1	2.287	2.2254	2.458	2.4089	2.4193	2.3168	2.4781	2.6836	2.368	2.2867	2.4395	2.4887	2.2531	2.3695	2.6604	2.6044	2.6256	2.6415	2.65	2.5404	2.601	2.5463	2.7536	2.7021	2.6829	2.7008	2.7002	2.6855	Pla2g5	phospholipase A2, group V	U025691	NM_011110.2	BC030899.1	MGI:101899
Z00005661-1	3.9942	4.0163	4.024	3.9849	3.9208	3.9319	3.8939	3.8673	3.889	3.8779	3.8492	3.8717	3.8199	3.8696	4.8808	4.9134	4.9194	4.9396	4.9403	4.9477	4.9123	4.9196	4.893	4.8985	4.8988	4.933	4.8856	4.9015	Pdcd5	programmed cell death 5	U028441	NM_019746.3	BC048476.1	MGI:1913538
Z00005662-1	3.26	3.2226	3.3656	3.2484	3.2755	3.1781	3.2499	3.3005	3.1064	3.0559	3.2077	3.3647	3.0794	3.5243	2.4053	2.7004	2.5477	2.7191	2.6103	2.582	2.5408	2.5223	2.5601	2.4632	2.6536	2.5154	2.7208	2.5353	Cmtm8	CKLF-like MARVEL transmembrane domain containing 8	U031402	NM_027294.1	AK012262.1	MGI:2447167
Z00005666-1	4.7969	4.7592	4.6631	4.6145	4.6082	4.6833	4.6927	4.5365	4.5759	4.5511	4.4858	4.5107	4.4297	4.4807	4.1434	4.232	4.1887	4.2879	4.1681	4.196	4.118	4.1201	4.1058	4.1048	4.2149	4.1465	4.1135	4.1267	Hrmt1l2	heterogeneous nuclear ribonucleoproteins methyltransferase-like 2 (S. cerevisiae)	U028507	NM_019830.1	BC002249.1	MGI:107846
Z00005672-1	3.2263	3.348	3.3279	3.3106	3.3843	3.443	3.2714	3.3589	3.3423	3.2823	3.3723	3.3896	3.4509	3.2684	2.9446	2.9378	2.8794	3.0293	2.9096	2.9481	2.8953	2.8266	2.8971	2.8786	3.0303	2.9076	2.9334	2.8307	Elf1	E74-like factor 1	U015885	NM_007920.2	BC057134.1	MGI:107180
Z00005683-1	2.822	2.7446	3.004	2.8347	2.8957	2.8946	2.7449	2.8493	2.8621	2.8632	3.1114	3.1192	3.2583	3.198	2.6589	2.6959	2.7516	2.6827	2.5987	2.7327	2.6747	2.6572	2.7158	2.5579	2.6213	2.602	2.6412	2.6485	Dpp4	dipeptidylpeptidase 4	U022673	NM_010074.2	BC022183.1	MGI:94919
Z00005685-1	2.8582	2.812	2.9474	2.8663	2.8224	2.7825	2.7821	2.8155	2.8037	2.817	2.7747	2.8238	2.842	2.8286	3.0613	3.0185	3.0447	3.0817	3.0146	3.048	3.0306	3.0412	3.0528	2.9993	3.0506	3.0323	3.0798	3.0406	Fstl3	follistatin-like 3	U011723	NM_031380.1	BC061052.1	MGI:1890391
Z00005690-1	2.9858	3.1327	3.1209	3.0208	2.9859	2.9249	2.9057	2.9577	2.9901	2.938	2.7854	2.8889	2.7226	2.9634	3.2891	3.1338	3.1324	3.3504	3.2666	3.2619	3.2241	3.325	3.2859	3.2739	3.2253	3.2868	3.3099	3.3022	Jmjd3	jumonji domain containing 3	U032962	NM_001017426.1	BC029201.1	MGI:2448492
Z00005695-1	3.2886	3.4627	3.3022	3.3871	3.2657	3.2531	3.2073	3.3486	3.3109	3.3235	3.3285	3.2628	3.4956	3.2545	4.9687	4.9847	4.9973	5.0425	4.9827	5.0032	4.9879	4.9993	4.983	5.0206	4.9902	4.9922	4.9805	4.9863	Gpd2	glycerol phosphate dehydrogenase 2, mitochondrial	U042297	NM_010274.2	BC021359.1	MGI:99778
Z00005697-1	3.5745	3.5939	3.4992	3.4224	3.4479	3.4062	3.2908	3.284	3.2675	3.2744	3.2459	3.3189	3.2866	3.363	3.9434	3.9746	3.9376	3.8784	4.0268	4.0583	3.976	3.9779	3.9604	3.8924	3.9084	3.939	3.9723	3.949	Usp39	ubiquitin specific peptidase 39	U027470	NM_138592.1	BC026983.1	MGI:107622
Z00005704-1	3.9888	3.9805	4.0266	4.0302	3.9792	3.9248	3.8707	3.8671	3.9376	3.8695	3.8227	3.8812	3.7464	3.8998	4.4589	4.4992	4.4727	4.4104	4.4372	4.519	4.4272	4.4325	4.4917	4.4139	4.421	4.4322	4.4696	4.4035	H2-Ke2	H2-K region expressed gene 2	U037696	NM_010385.1	BC022974.1	MGI:95908
Z00005705-1	3.5977	3.6631	3.5107	3.4886	3.4373	3.5517	3.4371	3.3636	3.4525	3.4116	3.3682	3.3903	3.2549	3.3608	3.5622	3.5498	3.5157	3.5057	3.5976	3.5286	3.5514	3.439	3.5699	3.5827	3.589	3.5564	3.5399	3.3377	Rcn2	reticulocalbin 2	U010523	NM_011992.1	AF049125.1	MGI:1349765
Z00005706-1	3.9881	3.8936	4.6289	4.0799	4.0027	3.7584	3.909	4.0494	3.8832	3.9467	3.7918	4.1169	3.7895	3.7261	3.5582	3.6559	3.583	3.9653	3.4344	3.5658	3.6706	3.6593	3.5226	3.5705	3.6548	3.5724	3.6523	3.5899	Dhcr7	7-dehydrocholesterol reductase	U008998	NM_007856.2	AF057368.1	MGI:1298378
Z00005710-1	-9999	-9999	-9999	2.1541	-9999	2.2247	-9999	2.1499	-9999	2.2162	-9999	2.2221	-9999	2.1066	2.1732	2.1748	2.2154	2.2395	2.1477	2.2443	2.2002	2.2425	2.2757	2.1237	2.1941	2.221	2.2479	2.1775	Mtx3	metaxin 3	U080333		AK015540	MGI:2686040
Z00005711-1	3.416	3.3641	3.3253	3.2883	3.3531	3.3018	3.1411	3.178	3.2992	3.1461	3.0892	3.1659	3.079	3.2461	3.2191	3.1272	3.0464	3.1957	3.2512	3.2003	3.2329	3.1936	3.1866	3.2165	3.2564	3.2215	3.2007	3.1465	Xpo1	exportin 1, CRM1 homolog (yeast)	U012382	NM_001035226.1	BC012276.1	MGI:2144013
Z00005714-1	2.4036	2.4092	2.5501	2.0831	2.3234	2.4081	2.1828	2.098	2.4508	2.0864	2.2051	2.3119	2.1375	2.2587	1.7767	1.8865	1.8037	1.8714	1.9256	1.8697	1.8106	1.7504	2.1497	2.0399	1.9009	1.7753	2.0995	1.6884	Dsc2	desmocollin 2	U038240	NM_013505.2	BC004663.1	MGI:103221
Z00005717-1	4.5339	4.5056	4.3869	4.4674	4.5063	4.4342	4.386	4.335	4.3809	4.3549	4.3317	4.3577	4.342	4.4617	4.0176	4.0342	3.9698	4.1941	4.0424	3.9675	4.0034	4.0318	3.97	4.0184	4.1513	4.0359	3.9679	4.0212	Ugcgl1	UDP-glucose ceramide glucosyltransferase-like 1	U043829	NM_198899.1	BC023910.1	MGI:2443162
Z00005718-1	3.2569	3.3046	3.2949	3.2767	3.2871	3.3226	3.209	3.2245	3.2354	3.2088	3.1494	3.2313	3.1942	3.1788	3.2014	3.2488	3.2023	3.209	3.2528	3.2412	3.2326	3.1984	3.1816	3.2232	3.2213	3.2699	3.2537	3.1424	Rpusd4	RNA pseudouridylate synthase domain containing 4	U010242	NM_028040.1	BC061256.1	MGI:1919239
Z00005721-1	3.8954	3.7979	3.9024	3.8916	3.8942	3.8476	3.8636	3.8586	3.7974	3.8023	3.732	3.8839	3.7694	4.0495	3.9031	3.9272	3.9202	4.0251	3.9325	3.9375	3.9139	3.9119	3.9142	3.8804	3.9597	3.933	3.9079	3.9167	Sec23b	SEC23B (S. cerevisiae)	U002574	NM_019787.2	BC005464.1	MGI:1350925
Z00005724-1	4.6493	4.569	4.7717	4.635	4.5906	4.5259	4.6163	4.602	4.5011	4.5282	4.5735	4.5878	4.5779	4.6092	4.6298	4.6959	4.6675	4.7146	4.6471	4.6758	4.6433	4.6085	4.6387	4.6566	4.6858	4.6594	4.6452	4.6059	1500032L24Rik	RIKEN cDNA 1500032L24 gene	U016486	NM_026914.1	BC028457.1	MGI:1916279
Z00005727-1	2.992	2.9837	3.0002	2.9791	3.0743	2.9411	2.8434	2.8646	2.9777	2.9509	2.8632	2.953	2.8335	2.9543	2.9587	2.8389	2.8113	2.9878	2.9694	2.8958	2.9174	2.8464	2.909	2.9352	2.984	2.9251	2.8985	2.7966	Clock	circadian locomoter output cycles kaput	U026318	NM_007715.4	AF000998.1	MGI:99698
Z00005730-1	3.2999	3.2711	3.3306	3.2543	3.2421	3.1837	3.1548	3.201	3.1471	3.1092	3.1431	3.1815	3.1517	3.1896	3.8696	3.8513	3.8761	3.9155	3.9047	3.8541	3.8249	3.8754	3.8948	3.8863	3.9113	3.8998	3.8799	3.8768	Smap1	stromal membrane-associated protein 1	U021177	NM_028534.1	BC006946.1	MGI:2138261
Z00005731-1	4.2813	4.3153	4.1855	4.1943	4.1892	4.2222	4.1734	4.1463	4.1847	4.2791	4.2179	4.2091	4.3217	4.2057	3.9984	3.9307	4.0147	4.0459	3.9341	4.0198	3.9217	4.0143	3.9489	3.8426	3.9437	3.9387	3.9081	3.9515	Noc2l	nucleolar complex associated 2 homolog (S. cerevisiae)			AK076287.1	MGI:1931051
Z00005744-1	4.1099	4.1514	4.0303	4.0806	4.0802	3.9783	4.0346	4.0008	4.0313	4.0376	4.0031	3.9968	3.9324	4.0597	3.6808	3.6136	3.5612	3.5826	3.6661	3.6411	3.6898	3.652	3.6419	3.6415	3.6718	3.6426	3.5975	3.5962	Rsc1a1	regulatory solute carrier protein, family 1, member 1	U025730		AK004273.1	MGI:3526447
Z00005747-1	4.6345	4.5759	4.5474	4.4425	4.4371	4.4718	4.4099	4.2462	4.3162	4.3265	4.2818	4.2716	4.2337	4.2469	4.1688	4.1956	4.1719	4.3223	4.2314	4.2565	4.1685	4.1706	4.1623	4.1635	4.2928	4.2077	4.1592	4.1455	Fbl	fibrillarin	U055654	NM_007991.2	BC003813.1	MGI:95486
Z00005751-1	3.1657	3.1158	3.2002	3.1415	3.0764	3.098	3.0512	3.0296	3.0192	3.0583	2.9936	3.0451	3.0615	3.0309	4.0098	4.0361	4.0531	4.0417	3.9932	4.0109	4.002	4.0068	4.0396	3.9912	4.0153	3.9861	4.0257	4.0285	Dhx8	DEAH (Asp-Glu-Ala-His) box polypeptide 8	U013377	NM_144831.2	BC022656.1	MGI:1306823
Z00005752-1	4.2043	4.1447	4.1154	4.1021	4.0438	4.1479	4.0295	4.0354	3.9828	3.9769	3.8443	4.0651	3.9019	3.8612	3.9729	3.9697	3.9987	3.9439	3.9479	3.9934	3.9796	3.9973	3.9026	3.9337	3.9834	3.9677	3.9016	4.0376	2810026P18Rik	RIKEN cDNA 2810026P18 gene	U031171	XM_885510.1	BC032970.1	MGI:1919905
Z00005753-1	3.41	3.3891	3.3423	3.3424	3.2833	3.4113	3.3034	3.2927	3.2637	3.2635	3.2367	3.3015	3.2894	3.2361	3.0578	3.0929	3.0709	3.102	3.0576	3.1065	3.0512	3.0445	3.0286	3.0294	3.0613	3.0517	3.0296	2.9542	1500003O22Rik	RIKEN cDNA 1500003O22 gene	U029042	NM_025897.1	BC022923.1	MGI:1914251
Z00005769-1	3.1562	3.1213	3.374	3.2354	3.0813	3.0706	3.0859	3.1251	3.017	2.9871	3.0182	3.0289	2.9683	3.076	3.1619	3.1245	3.1002	3.1361	3.0393	3.169	3.1189	3.0397	3.1047	3.1079	3.0736	3.1449	3.1329	3.0435	Ogfr	opioid growth factor receptor	U002959	NM_031373.2	BC003875.1	MGI:1919325
Z00005772-1	2.7651	2.7685	2.6828	2.6257	2.6735	2.8131	2.6147	2.6521	2.627	2.5216	2.4473	2.7175	2.5273	2.4899	3.6124	3.595	3.6239	3.5141	3.7903	3.7465	3.6799	3.5956	3.661	3.6958	3.6593	3.6655	3.7296	3.6173	Rg9mtd2	RNA (guanine-9-) methyltransferase domain containing 2	U003905	NM_175389.3	BC053448.1	MGI:1920421
Z00005773-1	3.9104	3.9878	3.9597	4.0201	3.8319	3.7715	3.9017	3.992	3.6991	3.6191	3.7126	3.7795	3.7161	3.5782	4.6662	4.7219	4.7237	4.6451	4.6941	4.6777	4.6372	4.6515	4.6478	4.6576	4.6833	4.6573	4.636	4.5916	5730438N18Rik	RIKEN cDNA 5730438N18 gene	U025810	NM_027460.1	AK017628
Z00005774-1	3.2916	3.3656	3.2696	3.2981	3.2945	3.3442	3.1916	3.179	3.2436	3.2127	3.2101	3.2112	3.2223	3.2212	3.0059	3.0025	2.9634	3.1371	3.0291	2.9446	2.9753	3.02	2.9422	3.0112	3.0814	3.014	3.0189	3.053	Wdr3	WD repeat domain 3	U024425	NM_175552.3	BC050990.1	MGI:2443143
Z00005779-1	4.1328	4.1262	4.0706	4.0938	4.0936	3.9446	4.0168	4.0154	4.1835	3.9759	3.9563	4.0264	3.8946	3.896	3.591	3.6285	3.5652	3.685	3.6492	3.6035	3.6274	3.5855	3.5993	3.6538	3.7368	3.6374	3.6015	3.5456	1110034C04Rik	RIKEN cDNA 1110034C04 gene	U034271	NM_211355.1	BC044817.1	MGI:1915984
Z00005781-1	3.1406	3.1226	2.9597	2.9362	2.9924	3.0349	2.9452	2.8936	2.8282	2.8517	2.942	2.9987	3.0713	2.9209	3.0393	3.0568	3.0867	3.0948	3.1029	3.1861	3.1083	3.1466	3.1401	3.0861	3.058	3.079	3.1494	3.0688	Slc20a1	solute carrier family 20, member 1	U002456	NM_015747.1	BC015085.1	MGI:108392
Z00005784-1	3.9069	3.7561	3.9576	3.9168	3.8088	3.766	3.6684	3.6989	3.6577	3.6273	3.5861	3.7687	3.6047	3.689	4.6449	4.6814	4.7063	4.7543	4.6676	4.7622	4.6858	4.6767	4.7081	4.6824	4.6511	4.6597	4.6875	4.7026	AA536749	expressed sequence AA536749	U012687	NM_012027.1	BC049803.1	MGI:1349438
Z00005785-1	4.6367	4.6094	4.5933	4.4947	4.6278	4.5581	4.268	4.2983	4.6115	4.5812	4.3038	4.5349	4.4428	4.8006	5.4278	5.4217	5.5158	5.561	5.5386	5.5065	5.4937	5.4987	5.4967	5.5331	5.5716	5.5301	5.5261	5.491	Dynll1	dynein light chain LC8-type 1	U026627	NM_019682.2	BC008106.1	MGI:1861457
Z00005787-1	4.1306	4.1567	4.1628	4.0273	4.0739	4.1321	4.0137	3.9554	4.0347	3.8783	3.9381	4.0373	3.823	3.8918	3.3175	3.3566	3.3002	3.3647	3.3656	3.3659	3.3472	3.2839	3.3433	3.3133	3.4267	3.3557	3.3511	3.2554	Rpl27a	ribosomal protein L27a	U046416	NM_011975.2	AK010286.1	MGI:1347076
Z00005790-1	3.3612	3.2866	3.4763	3.3665	3.3073	3.3224	3.2282	3.2544	3.2252	3.2101	3.1403	3.3156	3.1993	3.1487	3.4354	3.4634	3.4336	3.4064	3.419	3.4486	3.4083	3.3394	3.4304	3.4154	3.4166	3.4011	3.4363	3.3164	Mrps23	mitochondrial ribosomal protein S23	U013163	NM_024174.4	BC002155.1	MGI:1928138
Z00005791-1	3.4755	3.4987	3.3975	3.3724	3.315	3.4203	3.2661	3.2613	3.217	3.2218	3.1962	3.2514	3.1406	3.1327	3.5338	3.6084	3.5483	3.5477	3.6224	3.5759	3.5523	3.5722	3.5424	3.5435	3.6086	3.5711	3.5759	3.5294	Nufip1	nuclear fragile X mental retardation protein interacting protein	U015867	NM_013745.2	BC020364.1	MGI:1351474
Z00005793-1	3.7778	3.9256	3.917	3.9031	3.8861	3.8288	3.7384	3.7708	3.844	3.7841	3.665	3.679	3.6253	3.8814	3.4967	3.4716	3.522	3.5526	3.4907	3.4879	3.471	3.5011	3.5165	3.4827	3.4936	3.4894	3.4716	3.4973	5830434P21Rik	RIKEN cDNA 5830434P21 gene	U001612	NM_172661.2	BC055116.1	MGI:1923304
Z00005794-1	3.9429	3.9244	3.6997	3.8115	3.8209	3.8337	3.7581	3.6573	3.7452	3.7168	3.7103	3.711	3.6795	3.6788	4.3001	4.2671	4.2723	4.195	4.3111	4.2324	4.3191	4.289	4.1174	4.2252	4.2874	4.2769	4.2187	4.2385	Sdad1	SDA1 domain containing 1	U026407	NM_172713.1	AK029881.1	MGI:2140779
Z00005796-1	3.7245	3.7759	3.6954	3.6158	3.6434	3.6796	3.4434	3.4432	3.5997	3.5999	3.521	3.5586	3.6446	3.4549	4.3766	4.3528	4.3352	4.2702	4.4148	4.4235	4.3518	4.3079	4.3469	4.3323	4.3254	4.3382	4.3227	4.2114	Uchl5	ubiquitin carboxyl-terminal esterase L5	U000892	NM_019562.1	BC006891.1	MGI:1914848
Z00005799-1	2.9974	3.0413	2.9742	3.0331	3.0005	2.9897	3.0418	3.0024	2.977	2.9879	2.976	3.0293	3.0344	2.9556	3.1499	3.0739	3.0902	3.0746	3.1092	3.1384	3.0993	3.1084	3.0567	3.0577	3.1105	3.099	3.0113	3.0508	Serpinb9b	serine (or cysteine) peptidase inhibitor, clade B, member 9b	U014709	NM_011452.1	BC064768.1	MGI:894668
Z00005803-1	3.6342	3.6619	3.9795	3.7313	3.3207	3.4508	3.534	3.7522	3.3588	3.5648	4.0589	3.8603	3.9154	3.7852	3.6766	3.6334	3.649	3.8753	3.6668	3.6839	3.5565	3.6254	3.6168	3.5701	3.5572	3.6192	3.5906	3.705	Plac8	placenta-specific 8	U026453	NM_139198.1	BC010789.1	MGI:2445289
Z00005817-1	5.149	4.9584	5.1151	5.0689	5.0015	5.13	5.1121	5.076	4.9725	5.0323	5.0588	5.0949	5.1921	5.1388	4.3921	4.4942	4.4101	4.5983	4.3536	4.385	4.3668	4.3748	4.3459	4.3909	4.4925	4.4136	4.3961	4.3626	Cox8a	cytochrome c oxidase, subunit VIIIa	U038677	NM_007750.2	AK002218.1	MGI:105959
Z00005819-1	3.6668	3.7043	3.7152	3.7301	3.7766	3.7702	3.7714	3.8713	3.797	3.8034	3.9646	3.8806	3.8984	3.8119	3.1094	3.1125	3.1624	3.2058	3.1585	3.201	3.1813	3.1735	3.1323	3.117	3.1965	3.1579	3.09	3.1705	Socs3	suppressor of cytokine signaling 3	U033671	NM_007707.2	BC052031.1	MGI:1201791
Z00005829-1	3.493	3.4999	3.5547	3.4531	3.4628	3.4883	3.3294	3.5425	3.4503	3.4248	3.4581	3.5299	3.4882	3.3681	3.6265	3.6641	3.6117	3.6362	3.7035	3.7246	3.6215	3.574	3.6602	3.6425	3.6881	3.6368	3.6302	3.5237	Impa1	inositol (myo)-1(or 4)-monophosphatase 1	U023831	NM_018864.3	BC049080.1	MGI:1933158
Z00005831-1	4.7043	4.6908	4.6682	4.6234	4.7617	4.7687	4.6262	4.6191	4.7808	4.6451	4.5187	4.6105	4.4671	4.6152	3.9959	4.0358	4.0036	4.1258	3.9709	3.9855	4.003	3.9951	3.9647	3.9892	4.0833	3.9989	3.9374	3.9299	Papss1	3'-phosphoadenosine 5'-phosphosulfate synthase 1	U003861	NM_011863.1	BC066055.1	MGI:1330587
Z00005833-1	3.1942	3.1794	3.1958	3.217	3.2042	3.188	3.2175	3.1985	3.1977	3.2139	3.2035	3.2197	3.2314	3.1861	3.3625	3.3779	3.3644	3.3436	3.3611	3.3773	3.3661	3.3637	3.3434	3.349	3.3539	3.3668	3.3686	3.3247	Mucdhl	mucin and cadherin like	U029452	NM_028069.1	BC043336.1	MGI:1919290
Z00005837-1	2.8951	2.912	2.9894	2.9346	2.9198	2.933	2.6796	2.9171	2.8327	2.7368	2.6913	2.845	2.6957	2.6825	2.9846	2.9719	2.9493	2.9746	3.0293	3.0673	3.0466	3.0123	3.0709	3.0606	2.9751	3.0312	3.0599	3.0391	Rnf14	ring finger protein 14	U018639	NM_020012.1	BC049079.1	MGI:1929668
Z00005841-1	2.8515	2.7201	3.1827	2.9341	2.7726	2.8802	3.1599	2.7714	2.5293	2.7988	3.0525	2.9449	2.8639	3.2877	3.4033	3.4664	3.4621	3.4937	3.4442	3.4633	3.4481	3.4785	3.4161	3.3261	3.2573	3.3577	3.4341	3.5883	Rap1ga1	Rap1, GTPase-activating protein 1	U004988	XM_149500.7	BC030891.1	MGI:109338
Z00005843-1	4.0333	4.6214	4.7005	4.4326	4.2466	4.4728	4.6164	4.4651	4.5864	4.6131	4.5524	4.5257	4.3325	4.5765	3.9263	3.9307	3.9335	4.1698	3.8967	3.9466	3.6553	3.9175	3.8491	3.8763	4.0495	3.9513	3.8774	3.8427	Aph1a	anterior pharynx defective 1a homolog (C. elegans)	U003582	NM_146104.1	BC012406.1	MGI:2385110
Z00005844-1	3.271	3.1156	3.5586	3.3105	3.1512	2.9636	3.0744	3.129	3.0546	3.1014	3.0454	3.184	3.0755	3.0286	3.3151	3.3207	3.3445	3.2985	3.2606	3.3918	3.2805	3.2738	3.3111	3.2821	3.2695	3.2986	3.3322	3.2664	Ap1s1	adaptor protein complex AP-1, sigma 1	U026837	NM_007457.1	BC052692.1	MGI:1098244
Z00005854-1	2.7499	2.7194	2.8569	2.7578	2.7416	2.7347	2.6513	2.6983	2.7229	2.7299	2.6349	2.7426	2.6534	2.6355	3.0461	2.9961	2.9982	2.9908	3.0121	3.1308	3.0264	3.0527	3.09	3.1458	3.1458	3.0597	3.1285	3.0526	Usp19	ubiquitin specific peptidase 19	U011027	NM_027804.2	BC006916.1	MGI:1918722
Z00005856-1	2.3124	2.4923	2.3785	2.1793	2.309	2.3056	2.4331	2.1972	2.0583	2.2919	2.3124	2.4013	2.512	2.5154	1.9597	1.9068	1.9016	2.0335	1.9882	1.9516	1.8533	1.8036	1.8993	1.8797	1.879	1.9818	1.9013	1.7197	Pthlh	parathyroid hormone-like peptide	U028042	NM_008970.1	BC058187.1	MGI:97800
Z00005860-1	3.7854	3.8033	3.986	3.8814	3.9429	3.7302	3.6908	3.7529	3.8413	3.9197	3.788	3.8352	3.8063	3.7591	3.9313	3.8846	3.8577	3.9151	3.9722	3.9478	3.9665	3.902	3.93	3.9292	4.0105	3.9478	3.9247	3.8203	Pdcd6ip	programmed cell death 6 interacting protein	U031387		BC002261.1	MGI:1333753
Z00005867-1	3.5013	3.4451	3.2874	3.3804	3.297	3.2236	3.4021	3.388	3.1492	3.0399	3.2814	3.2955	3.1083	3.2701	3.9854	3.9721	3.9786	3.9597	3.9724	3.9703	3.9181	3.9718	3.9353	3.9273	3.9424	3.9808	3.9371	3.9663	Hunk	hormonally upregulated Neu-associated kinase	U017355	NM_015755.1	AF055919.2	MGI:1347352
Z00005868-1	3.5201	3.5036	3.5104	3.4322	3.4414	3.3961	3.2539	3.2892	3.321	3.294	3.1855	3.2841	3.2535	3.2804	3.4607	3.4504	3.4474	3.4048	3.4712	3.5171	3.4553	3.4414	3.491	3.4569	3.4965	3.4888	3.4787	3.3799	Phf5a	PHD finger protein 5A	U036440	NM_026737.1	BC025161.1	MGI:2156864
Z00005869-1	3.4951	3.5457	3.5242	3.4358	3.4411	3.4339	3.3308	3.4464	3.3868	3.394	3.4677	3.5036	3.4613	3.3335	3.0769	3.1181	3.0747	3.2005	3.1797	3.1105	3.0731	3.0969	3.0618	3.0419	3.1458	3.0993	3.1005	2.9581	Acot9	acyl-CoA thioesterase 9	U020349	NM_019736.2	BC021763.1	MGI:1928939
Z00005872-1	3.0484	2.8239	3.176	2.8019	2.9708	2.9631	2.9793	2.8504	2.8422	2.8499	2.9601	3.0377	2.9365	3.1159	2.7874	2.7898	2.7756	2.8035	2.7195	2.799	2.7884	2.7771	2.7505	2.7447	2.7282	2.7785	2.7658	2.7844	Lad1	ladinin	U000846	NM_133664.2	BC016257.1	MGI:109343
Z00005874-1	-9999	-9999	-9999	3.0597	-9999	3.1582	-9999	2.9293	-9999	3.0223	-9999	3.0118	-9999	2.9337	3.5675	3.5025	3.548	3.5932	3.642	3.5556	3.5715	3.5446	3.5805	3.5801	3.5973	3.5871	3.598	3.5831	Ipo7	importin 7	U008622	NM_181517.2	BC053524.1	MGI:2152414
Z00005875-1	3.3424	3.2122	3.4698	3.4249	3.5236	3.4275	3.3761	3.4154	3.4133	3.4456	3.3077	3.4043	3.3372	3.3049	2.6247	2.678	2.695	2.7736	2.6874	2.7326	2.674	2.6628	2.6421	2.7196	2.8106	2.7517	2.6924	2.6356	Tmbim1	transmembrane BAX inhibitor motif containing 1	U021478	NM_027154.3	BC004752.1	MGI:1916910
Z00005876-1	3.906	3.8005	3.9377	3.8634	3.8879	3.8765	3.9987	3.9749	3.7701	3.7815	3.8464	3.9314	3.8492	4.11	4.8518	4.8283	4.86	4.8828	4.9417	4.8825	4.8857	4.8467	4.888	4.9652	4.8915	4.8946	4.918	4.9239	Tex2	testis expressed gene 2	U033545	NM_198292.3	BC057406.1	MGI:102465
Z00005877-1	3.8519	3.8847	3.9164	3.8448	3.7973	3.8348	3.6586	3.6211	3.6985	3.6351	3.5883	3.6978	3.5336	3.6196	3.481	3.471	3.4232	3.5391	3.5219	3.4863	3.4382	3.4359	3.4521	3.4886	3.5705	3.5034	3.4826	3.4134	D3Ertd194e	DNA segment, Chr 3, ERATO Doi 194, expressed	U003263	NM_001005509.1	BC030447.1	MGI:1098684
Z00005879-1	4.0259	4.0052	3.9866	4.0066	4.0027	4.0193	4.0492	4.0271	4.0408	4.1041	4.0733	4.0566	4.1006	4.0465	4.2092	4.1958	4.1915	4.2032	4.2303	4.1668	4.1973	4.18	4.2084	4.216	4.1871	4.204	4.2031	4.2353	Slc35b1	solute carrier family 35, member B1	U013220	NM_016752.1	BC002029.1	MGI:1343133
Z00005882-1	3.334	3.3236	3.5006	3.4126	3.3228	3.2316	3.2447	3.2851	3.247	3.2098	3.2464	3.2837	3.2681	3.3464	3.3184	3.3162	3.2872	3.3612	3.3101	3.4061	3.349	3.3758	3.3133	3.2905	3.3685	3.3418	3.3163	3.3209	Sars	seryl-aminoacyl-tRNA synthetase	U024527	NM_011319.1	BC008612.1	MGI:102809
Z00005895-1	2.8745	2.9088	3.3299	3.2421	3.2218	3.0368	3.1877	3.2755	3.2147	3.1212	2.8418	3.2773	2.8242	2.9596	3.4896	3.4535	3.2978	3.6456	3.4096	3.3374	3.3851	3.397	3.4422	3.4515	3.5643	3.6645	3.4582	3.5427	Slc30a2	solute carrier family 30 (zinc transporter), member 2	U004934	XM_912813.1	AK031425.1	MGI:106637
Z00005899-1	3.4439	3.3438	3.6069	3.4345	3.3759	3.3264	3.2916	3.3191	3.3135	3.3451	3.2614	3.4028	3.3055	3.278	3.7058	3.7426	3.7633	3.6923	3.6898	3.7827	3.7017	3.7046	3.7677	3.6447	3.6912	3.6737	3.7523	3.7419	Yif1a	Yip1 interacting factor homolog A (S. cerevisiae)	U038730	NM_026553.2	BC011117.1	MGI:1915340
Z00005904-1	3.8078	3.8117	3.9256	3.8378	3.716	3.6878	3.7362	3.7317	3.635	3.6395	3.5788	3.7249	3.6737	3.74	3.5241	3.5875	3.516	3.6659	3.5446	3.5984	3.5476	3.5383	3.5004	3.5524	3.6155	3.5767	3.5197	3.4534	Deb1	differentially expressed in B16F10 1	U011167	NM_026794.2	BC027548.1	MGI:1349474
Z00005906-1	3.3412	3.3391	3.4001	3.3677	3.2937	3.2885	3.1703	3.3355	3.2358	3.2409	3.3135	3.347	3.3324	3.2037	4.0497	4.024	4.018	3.9004	4.1453	4.131	4.08	4.036	4.0681	4.0559	3.9689	4.061	4.0449	3.9512	Capza1	capping protein (actin filament) muscle Z-line, alpha 1	U024467	NM_009797.1	BC003915.1	MGI:106227
Z00005907-1	2.8795	2.934	2.9248	3.0983	2.9218	2.8731	2.8794	2.9231	2.9179	2.928	2.9137	2.9037	2.9778	2.8677	5.1537	5.1479	5.1368	5.201	5.1316	5.0545	5.1177	5.1151	5.1021	5.1326	5.1285	5.107	5.1025	5.123	Cpeb2	cytoplasmic polyadenylation element binding protein 2	U005542	NM_175937.2	AB100307.1	MGI:2442640
Z00005908-1	4.8856	4.8316	4.8323	4.7351	4.7739	4.7747	4.7581	4.7573	4.6525	4.6482	4.6114	4.6606	4.5797	4.6539	5.1205	5.1863	5.1629	5.0603	5.126	5.1646	5.1073	5.0848	5.0895	5.0965	5.1066	5.0931	5.136	5.0693	Gps1	G protein pathway suppressor 1	U013676	NM_145370.1	BC003350.1	MGI:2384801
Z00005912-1	4.2866	4.1865	4.1223	3.9847	3.9411	4.0092	3.9087	3.7679	3.8387	3.8409	3.7169	3.8309	3.7529	3.7507	3.6951	3.8057	3.8358	3.9118	3.7923	3.7917	3.7373	3.7493	3.7454	3.7367	3.8373	3.7864	3.7326	3.81	2410015N17Rik	RIKEN cDNA 2410015N17 gene	U029285	NM_023203.1	BC004623.1	MGI:1913672
Z00005914-1	2.8752	2.7923	3.0676	2.8894	2.9131	2.7545	2.6715	2.7168	2.7821	2.963	2.7461	2.785	2.8342	2.7953	3.1774	3.1961	3.1549	3.3421	3.2953	3.27	3.291	3.2384	3.3048	3.234	3.401	3.2585	3.289	3.2837	Abtb2	ankyrin repeat and BTB (POZ) domain containing 2	U002181	NM_178890.3	BC006756.1	MGI:2139365
Z00005918-1	3.4976	3.5137	3.6414	3.6017	3.5718	3.521	3.5384	3.5727	3.5134	3.4792	3.3276	3.4513	3.2641	3.3678	3.5295	3.5157	3.4801	3.4202	3.4664	3.4516	3.3752	3.5592	3.3796	3.3875	3.3794	3.3738	3.4665	3.6195	Ncstn	nicastrin	U022065	NM_021607.2	BC019998.1	MGI:1891700
Z00005923-1	2.5819	2.5061	2.5654	2.517	2.4838	2.4317	2.2757	2.371	2.3756	2.424	2.3131	2.4137	2.3166	2.262	2.6131	2.7181	2.6642	2.7163	2.6612	2.775	2.6561	2.6634	2.7584	2.675	2.7381	2.7051	2.6687	2.661	Rnmtl1	RNA methyltransferase like 1	U012966	NM_183263.1	BC090975.1	MGI:1914640
Z00005924-1	3.3299	3.2218	3.2019	3.1304	3.0503	3.1455	2.9723	2.9303	2.8804	2.9841	2.9431	2.9851	2.9368	2.8926	3.4165	3.4191	3.3213	3.4037	3.3967	3.4706	3.3314	3.383	3.3936	3.3766	3.3986	3.4225	3.4091	3.3283	Nup93	nucleoporin 93	U009658	NM_172410.1	BC023140.1	MGI:1919055
Z00005933-1	3.0328	3.0471	3.2451	3.055	3.0612	3.0631	3.0171	3.0032	3.0551	3.0532	3.0291	3.0318	3.009	3.0706	3.0832	3.0607	3.0974	3.0644	3.0606	3.0592	3.0758	3.0884	3.0689	3.0851	3.0536	3.0656	3.0782	3.0957	Jup	junction plakoglobin	U033422	NM_010593.1	BC040757.1	MGI:96650
Z00005935-1	2.5756	2.6554	2.5908	2.5696	2.6013	2.6992	2.5951	2.6164	2.6229	2.5476	2.5268	2.4853	2.4243	2.5958	2.3855	2.344	2.2678	2.3575	2.4308	2.2381	2.3901	2.2255	2.397	2.3817	2.3918	2.3755	2.3807	2.3174	Taf3	TAF3 RNA polymerase II, TATA box binding protein (TBP)-associated factor	U022280		AK030878.1	MGI:2388097
Z00005936-1	3.8598	3.8426	3.9521	3.9343	4.0044	3.9482	4.0203	4.1667	3.9944	4.1181	4.0771	4.0923	3.9034	3.8882	3.68	3.6905	3.6785	3.6725	3.6649	3.701	3.6612	3.6847	3.6611	3.6697	3.6794	3.6817	3.6802	3.6903	Atp6v1b2	ATPase, H transporting, V1 subunit B, isoform 2	U120148	NM_007509.2	BC012497.1	MGI:109618
Z00005939-1	3.4088	3.3276	3.3067	3.3198	3.3048	3.387	3.3612	3.2448	3.3316	3.3184	3.1673	3.2206	3.2087	3.1466	3.1849	3.2132	3.2316	3.2143	3.177	3.1735	3.2027	3.1995	3.1789	3.1396	3.154	3.1863	3.1918	3.206	Rab3gap1	RAB3 GTPase activating protein subunit 1	U000756	NM_178690.2	BC028996.1	MGI:2445001
Z00005948-1	4.3338	4.2912	4.9998	4.768	4.7288	5.0906	5.0073	4.9312	5.1127	5.0398	4.7853	4.8583	4.4078	5.021	5.2062	5.3089	5.2249	5.1161	5.1757	5.1743	5.0729	5.1647	5.1907	5.2069	5.2172	5.2179	5.1885	5.184	Mt2	metallothionein 2	U009656	NM_008630.1	AK002567.1	MGI:97172
Z00005950-1	3.3665	3.3306	3.3492	3.2814	3.1565	3.271	3.1786	3.2274	3.1058	3.0904	3.1183	3.1175	3.1224	3.1232	3.2502	3.2885	3.293	3.2962	3.2908	3.3156	3.2972	3.2931	3.2904	3.3233	3.2851	3.2873	3.2963	3.3419	2310040C09Rik	RIKEN cDNA 2310040C09 gene	U012724	NM_178618.2	AK009716.1	MGI:1916890
Z00005951-1	3.0813	3.0656	3.1102	3.0504	3.0637	3.0599	3.012	2.9829	3.0437	3.0475	2.9723	3.0318	3.0138	3.0965	2.9509	2.9932	2.9594	2.97	2.944	2.9823	2.9103	2.9536	2.9414	2.8825	2.9297	2.9586	2.8994	2.86	Dpagt1	dolichyl-phosphate (UDP-N-acetylglucosamine) acetylglucosaminephosphotransferase 1 (GlcNAc-1-P transferase)	U010381	NM_007875.2	BC003943.1	MGI:1196396
Z00005952-1	3.9407	3.8506	4.0398	3.8371	4.0224	3.8499	3.6681	3.8389	3.9446	3.9283	3.4602	3.8879	3.3855	3.4018	3.6483	3.7027	3.6206	3.7909	3.6124	3.653	3.4513	3.5862	3.443	3.2286	3.2783	3.2772	3.4877	3.5482	Alad	aminolevulinate, delta-, dehydratase	U025144	NM_008525.3	BC055930.1	MGI:96853
Z00005954-1	5.0047	4.8925	4.9818	4.8496	4.8329	4.9148	4.9626	4.7807	4.8492	4.9651	4.775	4.7974	4.8884	4.8661	4.6521	4.7737	4.7766	4.8302	4.6427	4.6536	4.6717	4.6353	4.6009	4.5988	4.6856	4.6281	4.6162	4.5805	Uqcrh	ubiquinol-cytochrome c reductase hinge protein	U025403	NM_025641.2	BC011388.1	MGI:1913826
Z00005962-1	3.4831	3.3571	3.4503	3.4318	3.4016	3.4008	3.2715	3.2723	3.225	3.3213	3.242	3.3075	3.3378	3.3354	4.0635	4.0853	4.0726	3.9988	4.1246	4.1522	3.9287	4.0627	4.0622	3.9223	3.9027	3.9505	4.0313	4.0356	Hbld2	HESB like domain containing 2	U080621	NM_026921.2	BC018547.1	MGI:1916296
Z00005966-1	3.0647	3.0822	3.2589	3.1728	3.0482	3.0541	3.161	3.1435	3.0102	3.0447	3.166	3.1601	3.1412	3.1979	3.2813	3.3384	3.3232	3.2371	3.2682	3.2786	3.2416	3.2573	3.2757	3.2601	3.2246	3.266	3.3187	3.293	Rnpep	arginyl aminopeptidase (aminopeptidase B)	U021794	NM_145417.1	BC010520.1	MGI:2384902
Z00005968-1	4.9179	4.8143	4.8202	4.804	4.8936	4.7892	4.8497	4.866	4.8118	4.7659	4.6631	4.7072	4.6158	4.7817	4.7854	4.8573	4.823	4.791	4.8436	4.8517	4.8084	4.8048	4.7952	4.7828	4.8392	4.7861	4.8144	4.7907	Rpn1	ribophorin I	U007145	NM_133933.2	BC002175.1	MGI:98084
Z00005969-1	3.7923	3.6695	3.8562	3.7406	3.7453	3.7714	3.4853	3.5574	3.5567	3.4852	3.4438	3.5369	3.4635	3.4373	4.2401	4.0906	4.2013	4.1627	4.0541	4.0875	4.156	4.1427	4.183	4.017	4.0326	4.0396	4.0348	4.1293	2810037C03Rik	RIKEN cDNA 2810037C03 gene	U029647	NM_024240.3	BC002156.1	MGI:1923847
Z00005970-1	3.559	3.6018	3.8628	3.7105	3.6673	3.6432	3.6493	3.8001	3.6581	3.877	3.8719	3.7929	3.7317	3.7558	3.4064	3.4913	3.5481	3.4861	3.4817	3.4814	3.4335	3.4557	3.4562	3.422	3.4335	3.4745	3.3247	3.3741	Capg	capping protein (actin filament), gelsolin-like	U007040	NM_007599.1	BC003480.1	MGI:1098259
Z00005971-1	3.9299	3.9068	3.725	3.7123	3.6048	3.7956	3.479	3.3795	3.4266	3.3162	3.3085	3.4492	3.3627	3.3755	4.0024	4.0513	4.0125	3.9468	4.0805	4.0562	4.0218	4.0236	4.026	3.9599	4.0013	3.9936	4.0065	3.9232	Anln	anillin, actin binding protein (scraps homolog, Drosophila)	U030611	NM_028390.1	BC030489.1	MGI:1920174
Z00005973-1	3.3447	3.3503	3.3869	3.4357	3.3903	3.3751	3.3237	3.4386	3.3823	3.3974	3.4585	3.4129	3.437	3.413	3.4087	3.3787	3.4106	3.395	3.3747	3.4069	3.3689	3.378	3.4036	3.3745	3.3907	3.3979	3.3377	3.3227	Ddx58	DEAD (Asp-Glu-Ala-Asp) box polypeptide 58	U024953		AK049305.1	MGI:2442858
Z00005975-1	3.305	3.245	3.2147	3.2149	3.2059	3.1723	3.1502	3.15	3.1503	3.1658	3.1144	3.1698	3.1372	3.1221	3.5966	3.6437	3.6225	3.7029	3.6455	3.6114	3.6272	3.6022	3.6477	3.6894	3.6345	3.6509	3.7005	3.71	Rcc1	regulator of chromosome condensation 1	U025596	NM_133878.1	BC019807.1	MGI:1913989
Z00005976-1	3.1045	3.1396	3.4738	3.1453	3.2607	3.1186	3.1208	3.1325	3.1244	3.1126	3.1304	3.2379	3.1584	3.3045	2.941	2.8975	2.8938	3.0865	2.9632	2.9962	2.9728	2.9786	2.9694	3.0136	3.0434	3.0274	3.0372	3.0725	Anxa11	annexin A11	U015403	NM_013469.1	BC012875.1	MGI:108481
Z00005981-1	4.2715	4.326	4.6737	4.6669	4.4211	4.4279	4.3802	4.7123	4.4507	4.7384	4.829	4.6976	4.8407	4.7582	3.9845	4.0375	4.0394	4.2514	3.9766	3.9969	3.9783	4.052	4.0401	4.0575	4.1747	4.2065	4.142	4.073	B2m	beta-2 microglobulin	U002368	NM_009735.2	AK019389.1	MGI:88127
Z00005983-1	4.8257	4.7859	4.8147	4.8092	4.775	4.7302	4.7284	4.7168	4.7179	4.7431	4.685	4.6905	4.6496	4.7822	4.865	4.9129	4.9124	4.8552	4.9154	4.9088	4.9036	4.886	4.8845	4.8744	4.9384	4.8626	4.9125	4.8794	Surf4	surfeit gene 4	U022434	NM_011512.2	BC003280.1	MGI:98445
Z00005986-1	3.3621	3.2931	3.3792	3.3232	3.3559	3.2901	3.0777	3.3354	3.2498	3.276	3.1885	3.3381	3.1827	3.1565	3.3665	3.2886	3.2507	3.2832	3.4091	3.3628	3.431	3.3896	3.3536	3.3698	3.3629	3.383	3.3769	3.2767	Cltc	clathrin, heavy polypeptide (Hc)	U033227	NM_001003908.1	BC031408.1	MGI:2388633
Z00005988-1	3.2708	3.1848	3.2605	3.2578	3.2367	3.1841	3.1867	3.1732	3.1686	3.1713	3.1589	3.1638	3.1919	3.1981	3.4153	3.3847	3.4297	3.381	3.3675	3.3394	3.3098	3.3652	3.3522	3.2816	3.2411	3.3129	3.3973	3.4406	Gtpbp1	GTP binding protein 1	U016433	NM_013818.2	BC037129.1	MGI:109443
Z00005989-1	4.5306	4.4947	4.4854	4.4974	4.5124	4.463	4.5466	4.5345	4.4387	4.3436	4.3433	4.4516	4.2587	4.4487	4.4127	4.4222	4.4059	4.562	4.4181	4.4542	4.4641	4.4828	4.4214	4.462	4.4552	4.4929	4.4347	4.5396	Zfp219	zinc finger protein 219	U035530	NM_027248.1	BC010447.1	MGI:1917140
Z00005995-1	3.9343	3.9035	4.0744	4.093	4.046	3.8215	3.994	4.0593	3.9824	3.8847	3.9418	3.9647	3.9525	3.9339	4.0359	4.1267	4.1024	3.9892	4.0668	4.0786	4.0681	4.0784	4.0436	4.0526	3.9629	4.0179	4.07	3.9539	Tram1	translocating chain-associating membrane protein 1	U021129	NM_028173.1	BC012401.1	MGI:1919515
Z00005997-1	2.8597	2.7707	3.0371	2.9178	2.8888	2.9878	2.872	2.9319	2.8411	2.8645	2.8605	2.784	2.936	2.9126	3.1312	3.2404	3.1973	3.1321	3.224	3.1568	3.1306	3.1115	3.231	3.3146	3.153	3.099	3.2443	3.2997	B3galt4	UDP-Gal:betaGalNAc beta 1,3-galactosyltransferase, polypeptide 4	U037697	NM_019420.1	AF082504.1	MGI:1859517
Z00005998-1	3.6386	3.5462	3.7183	3.6956	3.5663	3.5891	3.5975	3.7146	3.4343	3.6473	3.9223	3.8485	4.0694	3.9888	3.3995	3.4867	3.4555	3.5223	3.4546	3.4505	3.4784	3.3736	3.423	3.4799	3.5612	3.4814	3.4482	3.2899	Sec11l3	Sec11-like 3 (S. cerevisiae)	U018831	NM_025468.1	BC037187.1	MGI:1913536
Z00006000-1	3.3452	3.2841	3.492	3.4303	3.3726	3.3688	3.3441	3.424	3.3833	3.403	3.4627	3.4666	3.6033	3.4937	3.0953	3.1497	3.1081	3.2221	3.1166	3.1837	3.1609	3.1637	3.1362	3.1027	3.1487	3.1529	3.1805	3.2107	BC017643	cDNA sequence BC017643	U033746	NM_144832.1	BC017643.1	MGI:2384959
Z00006001-1	2.747	2.6462	2.7413	2.6295	2.611	2.6629	2.6775	2.4888	2.5926	2.5662	2.5122	2.5386	2.524	2.7292	2.7058	2.7319	2.7349	2.7306	2.6919	2.7457	2.6755	2.7084	2.6772	2.6645	2.7221	2.7017	2.723	2.6941	Tcfap2c	transcription factor AP-2, gamma	U002903	NM_009335.1	AK141211.1	MGI:106032
Z00006005-1	2.9049	2.9049	3.0224	2.9251	2.9794	2.7847	2.7387	2.8475	2.7993	2.9344	2.788	2.7848	2.7747	2.7778	2.4942	2.5482	2.5061	2.7052	2.5304	2.5519	2.4921	2.5004	2.4472	2.5358	2.6272	2.5435	2.4857	2.4353	Cln5	ceroid-lipofuscinosis, neuronal 5	U015927	XM_127882.6	BC025487.1	MGI:2442253
Z00006007-1	3.7489	3.6008	3.9092	3.5426	3.7102	3.7675	3.7508	3.4991	3.4819	3.4246	3.7265	3.8628	3.7257	3.9196	3.1153	3.0673	3.0273	3.2324	3.1379	3.1921	3.0695	3.0841	3.0273	3.0496	3.1585	3.0569	3.049	2.9672	F3	coagulation factor III	U003796	NM_010171.2	AY500273	MGI:88381
Z00006009-1	4.3872	4.295	4.2054	4.253	4.2894	4.2732	4.1651	4.1814	4.1215	4.0961	4.15	4.1039	4.0972	4.1374	3.4489	3.5263	3.4085	3.6383	3.479	3.45	3.4201	3.4684	3.3655	3.464	3.5984	3.4518	3.4413	3.4274	Ssr3	signal sequence receptor, gamma	U024116	NM_026155.1	BC011111.1	MGI:1914687
Z00006011-1	3.5838	3.4329	3.716	3.4812	3.5615	3.3677	3.4326	3.4547	3.4621	3.4401	3.4623	3.5212	3.5011	3.5622	3.4243	3.429	3.4628	3.4166	3.3898	3.3816	3.3475	3.4151	3.3634	3.3199	3.348	3.3887	3.3504	3.3992	Pea15	phosphoprotein enriched in astrocytes 15	U022066	NM_008556.1	BC038282.1	MGI:104799
Z00006017-1	3.5964	3.6174	3.595	3.5754	3.5766	3.6496	3.7772	3.6669	3.687	3.7067	3.7064	3.7326	3.7067	3.6662	3.6051	3.5939	3.6287	3.5969	3.6032	3.6316	3.5933	3.6079	3.5931	3.6028	3.585	3.5991	3.5831	3.614	1110018G07Rik	RIKEN cDNA 1110018G07 gene	U034177	NM_178065.3	BC006074.1	MGI:1915747
Z00006018-1	3.4474	3.4188	3.616	3.5522	3.4245	3.4578	3.4958	3.552	3.4466	3.3342	3.3762	3.4697	3.3912	3.3579	3.3728	3.4105	3.4297	3.4277	3.4056	3.4307	3.3826	3.3739	3.3715	3.3579	3.3904	3.4268	3.327	3.3606	Smpdl3b	sphingomyelin phosphodiesterase, acid-like 3B	U025607	NM_133888.1	BC009087.1	MGI:1916022
Z00006025-1	3.3708	3.4548	3.5192	3.5141	3.442	3.4223	3.3448	3.3676	3.4444	3.3469	3.3379	3.3429	3.2755	3.3936	4.5025	4.4718	4.4764	4.5114	4.5803	4.5195	4.5366	4.5469	4.5056	4.5624	4.5467	4.5288	4.5243	4.4931	Ddx26	DEAD/H (Asp-Glu-Ala-Asp/His) box polypeptide 26	U035661	NM_008715.2	BC058637.1	MGI:1202397
Z00006026-1	3.9019	3.8852	4.086	3.9393	3.9018	3.8655	3.8542	3.8449	3.8431	3.8524	3.8354	3.9069	3.881	3.9829	3.3395	3.4099	3.3635	3.48	3.4122	3.3879	3.3873	3.4315	3.3314	3.3436	3.3594	3.373	3.3732	3.3697	Galnt2	UDP-N-acetyl-alpha-D-galactosamine:polypeptide N-acetylgalactosaminyltransferase 2	U042935	NM_139272.2	BC007172.1	MGI:894694
Z00006029-1	3.6795	3.5211	3.5301	3.5345	3.664	3.5856	3.4645	3.5039	3.4794	3.475	3.5613	3.7203	3.6838	3.6419	4.5736	4.5475	4.5601	4.6351	4.6483	4.6225	4.4977	4.602	4.5365	4.4211	4.4635	4.4119	4.4916	4.5188	Klf4	Kruppel-like factor 4 (gut)	U025080	NM_010637.1	BC091737.1	MGI:1342287
Z00006033-1	2.7445	2.7159	2.8523	2.7435	2.7668	2.7285	2.6547	2.7291	2.6904	2.7705	2.7059	2.7401	2.7246	2.6904	2.5829	2.5908	2.559	2.6064	2.5668	2.495	2.5873	2.5095	2.6037	2.6271	2.5558	2.506	2.5967	2.5937	Pip5k1c	phosphatidylinositol-4-phosphate 5-kinase, type 1 gamma	U011778		BC019138.1	MGI:1298224
Z00006038-1	3.6688	3.6542	3.5696	3.5981	3.5404	3.607	3.5057	3.4902	3.5014	3.4079	3.4824	3.4979	3.5119	3.4009	3.5041	3.5053	3.496	3.5156	3.5036	3.5511	3.4575	3.4916	3.4853	3.4665	3.5165	3.5117	3.4652	3.4344	Rnmt	RNA (guanine-7-) methyltransferase	U018857	NM_026440.2	BC021794.1	MGI:1915147
Z00006039-1	4.0716	4.0268	4.0241	4.0091	4.0088	4.0365	3.9416	3.9378	3.9551	3.959	3.9103	3.9953	3.968	3.9182	4.2913	4.3057	4.2914	4.21	4.2913	4.279	4.2845	4.2438	4.2759	4.242	4.268	4.2563	4.2688	4.2574	5730461K03Rik	RIKEN cDNA 5730461K03 gene	U035272	NM_027475.1	AK017681.1	MGI:1917851
Z00006040-1	4.104	4.0768	4.2563	4.086	4.1135	4.0482	4.0043	4.102	4.0456	4.0468	4.0821	4.0903	4.1166	4.1154	3.7278	3.7465	3.765	3.8996	3.7671	3.8012	3.7458	3.7489	3.7513	3.7619	3.8467	3.801	3.7644	3.7404	Bcap31	B-cell receptor-associated protein 31	U039456	NM_012060.2	BC002106.1	MGI:1350933
Z00006041-1	3.6687	3.5996	3.6262	3.6071	3.6543	3.5333	3.3815	3.4007	3.5625	3.5285	3.3015	3.5033	3.3391	3.5624	3.7764	3.7381	3.6888	3.697	3.814	3.7465	3.7897	3.7436	3.7508	3.7429	3.7709	3.7417	3.7318	3.6965	Dync1li2	dynein, cytoplasmic 1 light intermediate chain 2	U030156		AK140743.1	MGI:107738
Z00006045-1	3.4277	3.3124	3.4143	3.4025	3.356	3.2017	3.209	3.2562	3.211	3.1991	3.1882	3.3018	3.2548	3.2666	3.8617	3.7107	3.678	3.6285	3.857	3.8775	4.2597	3.9259	3.8851	3.8534	3.8406	3.9021	3.77	3.7355	Senp1	SUMO1/sentrin specific peptidase 1	U036611	NM_144851.2	BC023129.1	MGI:2445054
Z00006046-1	4.2087	4.224	4.1602	4.1423	4.165	4.1796	4.0894	4.1453	4.1303	4.0714	4.0619	4.1325	4.049	4.0344	3.7346	3.7669	3.7284	3.8192	3.7432	3.7335	3.726	3.6898	3.7062	3.7068	3.7874	3.725	3.6651	3.6021	Armc1	armadillo repeat containing 1	U023856	NM_028840.2	BC021451.1	MGI:1921502
Z00006059-1	2.1512	2.1615	2.3398	2.2867	2.068	2.2137	2.3632	2.2484	2.299	2.4879	2.3613	2.374	2.4901	2.4773	2.7068	2.8234	2.8079	2.7256	2.7148	2.7563	2.7415	2.6898	2.8487	2.7685	2.6964	2.6602	2.7306	2.8459	Traf1	Tnf receptor-associated factor 1	U022535	NM_009421.2	AK029135.1	MGI:101836
Z00006062-1	3.3764	3.423	3.5485	3.5656	3.521	3.4195	3.5257	3.5086	3.5374	3.4302	3.3521	3.4664	3.2259	3.3307	3.2057	3.1985	3.1313	3.2837	3.1924	3.1479	3.2395	3.2584	3.2472	3.2096	3.2577	3.27	3.2081	3.3909	Rab13	RAB13, member RAS oncogene family	U003486	NM_026677.1	BC027214.1	MGI:1927232
Z00006066-1	3.4405	3.3166	3.5063	3.3883	3.3073	3.2645	3.2333	3.2593	3.2337	3.2077	3.1894	3.296	3.2207	3.3216	3.4359	3.5244	3.52	3.4708	3.5119	3.6203	3.5239	3.4986	3.5348	3.4668	3.5057	3.4963	3.5652	3.5605	Ap3s2	adaptor-related protein complex 3, sigma 2 subunit	U113718	NM_009682.2	BC060236.1	MGI:1337060
Z00006072-1	2.8379	2.8841	2.8135	2.8893	2.9033	2.9068	2.9221	2.9186	2.9275	3.0296	3.0805	2.9912	3.0452	2.9249	2.9604	2.9736	2.9866	2.9586	2.9745	3.0134	2.9656	2.9825	3.0294	2.9736	2.9878	2.9767	3.0019	2.9677	Plac1	placental specific protein 1	U081688	NM_019538.3	BC051666.1	MGI:1926287
Z00006073-1	3.9783	3.9441	3.9869	3.9004	3.8125	3.8379	3.8637	3.8382	3.8155	3.6955	3.7681	3.831	3.7066	3.7719	3.2648	3.2829	3.2251	3.3939	3.2552	3.2701	3.2104	3.2501	3.139	3.1798	3.2792	3.2472	3.171	3.1802	2610019P18Rik	RIKEN cDNA 2610019P18 gene	U006338	NM_178612.3	BC094672.1	MGI:1913705
Z00006074-1	3.0556	3.1239	3.114	3.0658	2.9921	2.956	2.8194	2.9244	2.9232	2.8943	2.8337	2.8627	2.8409	2.9983	3.154	3.2437	3.25	3.212	3.2861	3.3915	3.2913	3.2205	3.3176	3.2551	3.3864	3.3025	3.3733	3.2017	Psmb2	proteasome (prosome, macropain) subunit, beta type 2	U004832	NM_011970.2	BC008265.1	MGI:1347045
Z00006076-1	3.2675	3.23	3.3578	3.2938	3.3207	3.2291	3.1806	3.2517	3.231	3.2155	3.2214	3.2369	3.1581	3.2303	3.4894	3.47	3.4456	3.4604	3.4775	3.4651	3.478	3.4572	3.4616	3.5302	3.4442	3.4959	3.5176	3.5036	Scamp4	secretory carrier membrane protein 4	U011755	NM_019575.4	BC018215.1	MGI:1928947
Z00006077-1	3.9384	3.8206	4.0074	3.9118	4.0533	3.9848	3.9063	3.8825	3.8376	3.8614	3.8231	4.0001	3.7329	3.9181	3.4787	3.4655	3.4806	3.6654	3.5081	3.4872	3.4688	3.546	3.4256	3.4294	3.5518	3.4619	3.4434	3.5562	Slc2a1	solute carrier family 2 (facilitated glucose transporter), member 1	U004733	NM_011400.1	BC055340.1	MGI:95755
Z00006078-1	4.402	4.4555	4.3225	4.3684	4.4087	4.4083	4.477	4.5102	4.514	4.5144	4.5215	4.4417	4.5491	4.4787	4.758	4.7829	4.8048	4.7559	4.7598	4.8058	4.7014	4.728	4.7678	4.7	4.7074	4.7085	4.7747	4.7979	Fkbp4	FK506 binding protein 4	U027899	NM_010219.2	BC003447.1	MGI:95543
Z00006079-1	3.3645	3.257	3.251	3.2541	3.2753	3.3033	3.3013	3.2983	3.2064	3.1751	3.2286	3.2336	3.1857	3.1399	3.1182	3.1162	3.0527	3.0836	3.0953	3.0791	3.0863	3.0689	3.0768	3.083	3.1074	3.0969	3.0744	3.0795	Gosr1	golgi SNAP receptor complex member 1	U033103	NM_016810.2	BC008542.1	MGI:1858260
Z00006095-1	2.3152	2.4266	2.482	2.4499	2.3626	2.4369	2.5915	2.5077	2.439	2.4712	2.4561	2.519	2.4594	2.4229	2.5566	2.6181	2.5877	2.483	2.5951	2.5855	2.6146	2.5468	2.5115	2.5924	2.5059	2.6347	2.5833	2.542	Stk10	serine/threonine kinase 10	U012441	NM_009288.1	BC069840.1	MGI:1099439
Z00006098-1	2.441	2.3813	2.5424	2.4455	2.4973	2.398	2.3467	2.4397	2.3779	2.4194	2.4908	2.4493	2.3903	2.5738	2.4221	2.3247	2.3806	2.4124	2.332	2.4051	2.3741	2.3847	2.4217	2.335	2.3979	2.4245	2.3374	2.3371	Gse1	genetic suppressor element 1	U009886	NM_198671.1	BC037672.1	MGI:1098275
Z00006104-1	3.9276	3.8199	3.9249	3.9303	3.8916	3.8489	3.8012	3.7957	3.7407	3.717	3.6003	3.8652	3.575	3.8718	3.6934	3.8446	3.8353	3.696	3.7603	3.866	3.7516	3.6804	3.7639	3.578	3.6447	3.6422	3.7645	3.8083	Zfp692	zinc finger protein 692	U012656	NM_182996.2	BC044879.1	MGI:2144276
Z00006109-1	3.7829	3.7122	3.7133	3.7323	3.636	3.617	3.6074	3.659	3.5707	3.544	3.479	3.5857	3.6132	3.4093	4.1428	4.1729	4.2552	4.2332	4.3167	4.3258	4.1957	4.3137	4.2862	4.2893	4.2776	4.2824	4.2869	4.2687	Pdhx	pyruvate dehydrogenase complex, component X	U023082	NM_175094.2	BC061231.1	MGI:1351627
Z00006112-1	2.5863	2.6401	2.6775	2.6314	2.6177	2.6161	2.615	2.6167	2.5518	2.6325	2.5194	2.5233	2.549	2.5032	2.9043	2.7904	2.7797	2.7406	2.7139	2.7977	2.7808	2.7355	2.8224	2.8278	2.7901	2.8017	2.8587	2.6342	Cndp2	CNDP dipeptidase 2 (metallopeptidase M20 family)	U038644	NM_023149.2	BC005532.1	MGI:1913304
Z00006114-1	3.7206	3.7412	3.8009	3.7233	3.7475	3.6535	3.5786	3.6383	3.6493	3.5896	3.5553	3.6273	3.5595	3.6214	3.8713	3.7822	3.7774	3.7966	3.8045	3.8425	3.8131	3.8262	3.8522	3.8359	3.7995	3.8212	3.8584	3.839	Prpf8	pre-mRNA processing factor 8	U012950	NM_138659.1	BC034648.1	MGI:2179381
Z00006118-1	3.5295	3.5071	3.4882	3.5014	3.4577	3.4439	3.4166	3.4034	3.4982	3.3817	3.2656	3.4521	3.1807	3.1988	2.9989	3.3247	3.3069	2.9997	3.1995	3.3158	2.9595	2.9444	3.0069	3.0028	3.0371	2.9941	3.1648	3.1987	5730449L18Rik	RIKEN cDNA 5730449L18 gene	U021891	NM_025677.1	BC024342.1	MGI:1913887
Z00006119-1	4.6509	4.6438	4.6835	4.651	4.6073	4.7621	4.5909	4.6233	4.6204	4.7621	4.668	4.6205	5.172	4.7426	5.085	5.1756	5.0676	5.0791	5.122	5.1084	5.0908	5.0902	5.2644	5.1475	5.1526	5.1004	5.1583	5.1187	Pnpla2	patatin-like phospholipase domain containing 2	U008961	NM_025802.1	BC019188.1	MGI:1914103
Z00006123-1	3.7328	3.6249	3.7445	3.6043	3.596	3.5753	3.4064	3.4456	3.4324	3.4244	3.4072	3.4928	3.4296	3.4376	3.4651	3.5219	3.4858	3.4981	3.5276	3.5584	3.4738	3.4734	3.4669	3.4059	3.4487	3.4505	3.5051	3.4523	D10Wsu52e	DNA segment, Chr 10, Wayne State University 52, expressed	U032086	NM_145422.1	BC003288.1	MGI:106379
Z00006124-1	2.9367	3.0544	2.989	2.9028	2.9883	2.9516	2.7934	2.8904	2.9217	2.8855	2.8501	2.9281	2.8156	2.8518	3.6292	3.6389	3.626	3.5562	3.6272	3.6471	3.6091	3.5805	3.6735	3.6838	3.5896	3.5931	3.6853	3.6205	Wbp4	WW domain binding protein 4	U035810	NM_018765.2	BC034851.1	MGI:109568
Z00006128-1	3.4287	3.4276	3.4438	3.3788	3.3015	3.3523	3.2406	3.2051	3.1991	3.2105	3.2139	3.2414	3.2355	3.2241	4.4849	4.5178	4.519	4.4349	4.4828	4.5067	4.466	4.5377	4.4323	4.4658	4.4477	4.4606	4.4593	4.5078	2610027L16Rik	RIKEN cDNA 2610027L16 gene	U015666	NM_026403.2	BC018523.1	MGI:1915092
Z00006129-1	4.3268	4.1767	4.2888	4.2114	4.2889	4.1419	4.1119	4.1484	4.1706	4.1481	4.0866	4.214	4.1148	4.1373	4.6834	4.592	4.5888	4.6948	4.6645	4.6346	4.6873	4.6583	4.7083	4.6628	4.6721	4.6587	4.673	4.6358	1810009A16Rik	RIKEN cDNA 1810009A16 gene	U005014		BC024440.1	MGI:1916366
Z00006133-1	3.0385	3.059	3.131	3.0942	3.0622	2.9865	2.9336	2.9948	2.9891	2.9952	2.9472	3.0178	2.998	2.9919	3.479	3.4647	3.4565	3.3956	3.4297	3.4625	3.4262	3.4183	3.467	3.4419	3.365	3.4325	3.4882	3.4006	Ercc1	excision repair cross-complementing rodent repair deficiency, complementation group 1	U007761	NM_007948.1	BC011224.1	MGI:95412
Z00006136-1	4.2897	4.3447	4.3218	4.3137	4.314	4.3221	4.2081	4.3207	4.3311	4.4017	4.3753	4.3376	4.3889	4.2171	3.8872	3.901	3.8464	4.0885	3.9887	3.9515	3.9155	3.8184	3.8501	3.9196	4.105	3.9462	3.8369	3.7493	Rap1b	RAS related protein 1b	U080686		BC033382.1	MGI:894315
Z00006138-1	3.2768	3.2527	3.2514	3.2529	3.197	3.1955	2.9593	3.0757	3.1109	3.0412	2.994	3.0547	2.949	2.925	3.6173	3.5279	3.5258	3.4526	3.6938	3.7077	3.7098	3.6811	3.6559	3.6184	3.6138	3.6755	3.5828	3.5609	Prpf40a	pre-mRNA processing factor 40 homolog A (yeast)	U022635	NM_018785.1	BC003318.1	MGI:1860512
Z00006141-1	3.6273	3.5624	3.7034	3.5801	3.5893	3.49	3.3804	3.513	3.4318	3.4195	3.3286	3.5072	3.3309	3.3432	3.8673	3.9385	3.874	3.8258	3.8938	3.9461	3.8876	3.8206	3.9082	3.8793	3.8424	3.8996	3.9142	3.7693	Pin1	protein (peptidyl-prolyl cis/trans isomerase) NIMA-interacting 1	U010124	NM_023371.2	BC038254.1	MGI:1346036
Z00006142-1	3.2041	3.1438	3.1081	3.0829	3.0581	3.1098	3.0663	3.0073	2.9827	2.8881	2.8972	2.9701	2.8809	2.9061	2.9206	2.9182	2.8796	2.868	2.9122	2.9208	2.8793	2.8735	2.9115	2.8683	2.9435	2.8577	2.9632	2.8977	Txndc4	thioredoxin domain containing 4 (endoplasmic reticulum)	U025046		AK141377.1	MGI:1923549
Z00006144-1	4.1121	4.0859	4.1629	4.1394	4.0288	4.0301	4.0125	4.0423	3.9623	3.9543	3.9741	4.0053	3.8858	3.8845	3.2959	3.2457	3.2165	3.4325	3.2411	3.3132	3.2588	3.2437	3.2054	3.2466	3.3793	3.2744	3.21	3.1101	Ddx3x	DEAD/H (Asp-Glu-Ala-Asp/His) box polypeptide 3, X-linked	U019723	NM_010028.1	AK140990.1	MGI:103064
Z00006147-1	3.5447	3.5391	3.5861	3.5958	3.6213	3.5733	3.6154	3.7169	3.6162	3.7158	3.7384	3.668	3.6445	3.6349	3.4281	3.4665	3.5007	3.498	3.4753	3.464	3.514	3.4816	3.4798	3.4526	3.4937	3.492	3.4216	3.4476	E330036I19Rik	RIKEN cDNA E330036I19 gene	U160796		AK081509.1	MGI:2442032
Z00006150-1	3.6468	3.521	3.5379	3.5839	3.6498	3.6822	3.6123	3.5799	3.5927	3.5027	3.5949	3.6837	3.6782	3.6442	3.3249	3.2837	3.2823	3.3003	3.3099	3.3315	3.3602	3.3725	3.3498	3.359	3.3571	3.3488	3.3429	3.3674	Zc3h7a	zinc finger CCCH type containing 7 A	U036792	NM_145931.1	BC027330.1	MGI:2445044
Z00006155-1	3.7649	3.7337	3.8468	3.5748	3.7733	3.6675	3.54	3.6806	3.7362	3.7067	3.7782	3.8077	3.8627	3.9269	3.2222	3.1378	3.0749	3.4005	3.2542	3.0667	3.2025	3.1754	3.2264	3.2349	3.323	3.2057	3.2111	3.2246	Kctd12	potassium channel tetramerisation domain containing 12	U035872		AK149033.1	MGI:2145823
Z00006158-1	3.6485	3.669	3.5961	3.6037	3.5788	3.5974	3.563	3.5079	3.5505	3.4419	3.5252	3.5423	3.5073	3.4997	3.5928	3.6204	3.6093	3.5712	3.6154	3.6018	3.5662	3.5799	3.5347	3.5668	3.5969	3.5852	3.5472	3.4758	1110034B05Rik	RIKEN cDNA 1110034B05 gene	U021349	NM_001037742.1	BC023868.1	MGI:1915986
Z00006159-1	2.7666	2.8287	2.9	2.7145	2.7965	2.8118	2.671	3.0594	2.7389	2.7236	2.67	2.8188	2.7162	2.6712	2.7835	2.7798	2.7195	2.7749	2.7903	2.8164	2.8133	2.7388	2.8072	2.8048	2.7242	2.7698	2.8002	2.7282	Grinl1a	glutamate receptor, ionotropic, N-methyl D-aspartate-like 1A	U031066	NM_178602.1	BC018502.1	MGI:107282
Z00006160-1	3.8139	3.6942	3.7138	3.6315	3.4636	3.6491	3.4422	3.6508	3.3926	3.3096	3.3897	3.4721	3.471	3.3701	3.5107	3.5604	3.5249	3.5718	3.4987	3.5399	3.4813	3.5436	3.4773	3.4551	3.5063	3.5105	3.4444	3.5002	Tk1	thymidine kinase 1	U033669	NM_009387.1	BC012215.1	MGI:98763
Z00006163-1	2.5603	2.6287	2.6447	2.6257	2.5601	2.5752	2.3906	2.4636	2.4931	2.4899	2.4855	2.4887	2.4601	2.4506	2.9228	2.8708	2.8492	2.819	2.9442	2.8697	2.8987	2.9095	2.8274	2.9025	2.8228	2.8507	2.9166	2.9058	C1galt1	core 1 UDP-galactose:N-acetylgalactosamine-alpha-R beta 1,3-galactosyltransferase	U006531	NM_052993.2	BC025899.1	MGI:2151071
Z00006170-1	3.6655	3.61	3.8462	3.8002	3.7599	3.7464	3.6318	3.6831	3.7086	3.6407	3.6554	3.6689	3.5714	3.6775	3.0094	2.8846	2.8629	3.07	3.058	3.0039	3.0333	3.0441	2.9231	2.9767	3.1153	3.0216	2.9016	2.8491	Cpne3	copine III	U051430	NM_027769.2	BC036983.1	MGI:1917818
Z00006172-1	4.5041	4.4501	4.6672	4.5675	4.458	4.3955	4.4847	4.4799	4.3887	4.474	4.4587	4.4842	4.4525	4.4574	4.4389	4.4419	4.4212	4.4703	4.4036	4.4592	4.3841	4.3889	4.4041	4.4503	4.4985	4.4732	4.4454	4.3302	2510048O06Rik	RIKEN cDNA 2510048O06 gene	U006455	NM_025624.1	BC027016.1	MGI:1913787
Z00006173-1	3.7653	3.8131	3.6532	3.8616	3.9452	3.8194	3.85	3.8199	3.9194	3.7381	3.7314	3.7616	3.5656	3.6309	2.8768	2.8738	2.694	2.897	2.6684	2.7058	2.7498	2.7082	2.6084	2.7058	2.7921	2.7535	2.7521	2.7646	Lass6	longevity assurance homolog 6 (S. cerevisiae)	U042309		AK136463.1	MGI:2442564
Z00006181-1	4.1232	3.9585	4.196	3.9601	4.0422	3.8501	3.8167	3.876	3.9564	3.9095	3.8386	3.9544	3.8585	3.9055	3.9695	3.977	3.9887	3.9317	3.9882	4.0333	3.9507	3.9664	3.9964	3.9255	3.9762	3.9799	3.9797	3.9483	Ahsa1	AHA1, activator of heat shock 90kDa protein ATPase homolog 1 (yeast)	U014227	NM_146036.1	BC023857.1	MGI:2387603
Z00006183-1	3.4668	3.4493	3.3718	3.3819	3.3598	3.4344	3.2373	3.2272	3.2707	3.2356	3.2058	3.2794	3.1921	3.1334	3.4575	3.5153	3.475	3.4895	3.491	3.5222	3.4682	3.4607	3.4619	3.4383	3.4466	3.4806	3.4739	3.4831	Fubp1	far upstream element (FUSE) binding protein 1	U042493	NM_057172.2	BC014763.1	MGI:1196294
Z00006186-1	3.4434	3.385	3.4425	3.4304	3.1925	3.2046	3.3376	3.1193	3.2181	3.0575	2.9846	3.1566	2.9749	3.1786	2.7408	2.7775	2.8122	2.9472	2.8171	2.7973	2.7298	2.7712	2.7971	2.7206	2.7928	2.7882	2.7927	2.7387	Ext1	exostoses (multiple) 1	U036169	NM_010162.1	BC004741.1	MGI:894663
Z00006188-1	3.4423	3.4683	3.3527	3.4031	3.4505	3.4631	3.451	3.44	3.444	3.4551	3.4245	3.4058	3.3836	3.3546	3.379	3.35	3.3339	3.4289	3.4075	3.3029	3.3551	3.353	3.3839	3.3664	3.3824	3.342	3.3622	3.4667	Phf16	PHD finger protein 16	U043749		BC065070.1	MGI:2148019
Z00006191-1	4.6098	4.6386	5.1181	4.8802	4.9464	5.1607	5.246	4.9779	5.2507	5.2166	4.8883	4.9224	4.6386	5.1086	5.3787	5.4552	5.4204	5.3578	5.3145	5.3516	5.2845	5.2953	5.3172	5.3219	5.3084	5.3234	5.3273	5.3204	Mt1	metallothionein 1	U009657	NM_013602.2	BC036990.1	MGI:97171
Z00006192-1	3.4794	3.432	3.3033	3.3919	3.4652	3.4646	3.3746	3.3752	3.3527	3.3159	3.2575	3.3427	3.314	3.1105	3.1085	3.1411	3.0863	3.0991	3.13	3.1121	3.0687	3.0506	3.1405	3.081	3.1447	3.0946	3.1164	3.0503	2810403A07Rik	RIKEN cDNA 2810403A07 gene	U003445	NM_028814.1	BC006621.1	MGI:1921450
Z00006195-1	3.3377	3.2594	3.6377	3.3421	3.3701	3.1275	3.251	3.2192	3.2082	3.2596	3.1523	3.184	3.0236	3.0606	2.909	2.8726	2.8768	2.9555	2.7796	2.8863	2.7953	2.8294	2.8378	2.8454	2.8205	2.8351	2.8463	2.7944	Akt1	thymoma viral proto-oncogene 1	U034387	NM_009652.1	BC066018.1	MGI:87986
Z00006202-1	3.7822	3.9417	3.943	3.7791	3.7603	3.8125	3.6453	3.713	3.7996	3.7684	3.7503	3.7814	3.7574	3.6612	4.509	4.4996	4.5165	4.475	4.5112	4.525	4.4787	4.4679	4.5151	4.5296	4.4998	4.5119	4.4909	4.4072	1810011O16Rik	RIKEN cDNA 1810011O16 gene	U033949	NM_025456.2	BC037622.1	MGI:1913516
Z00006204-1	3.5826	3.5743	3.4581	3.4671	3.5209	3.5119	3.2825	3.2919	3.4124	3.3358	3.2459	3.3569	3.2454	3.1933	3.8507	3.8507	3.809	3.8034	3.8612	3.8748	3.8954	3.7881	3.8964	3.8489	3.9099	3.8461	3.8224	3.7201	Nup160	nucleoporin 160	U042327	NM_021512.1	BC052450.1	MGI:1926227
Z00006207-1	3.8941	3.9278	3.8853	3.8727	3.8304	3.9014	3.7137	3.8109	3.7954	3.7776	3.7775	3.79	3.782	3.7387	3.409	3.3948	3.3572	3.5053	3.4247	3.3951	3.3086	3.3153	3.3311	3.3474	3.4759	3.3462	3.3386	3.2033	Vbp1	von Hippel-Lindau binding protein 1	U019968	NM_011692.1	AK002282.1	MGI:1333804
Z00006209-1	2.3397	2.2178	2.25	2.1181	2.269	2.2583	2.1379	2.1369	2.1626	2.1636	2.0386	2.1931	2.1464	2.1571	2.8364	2.8493	2.8739	2.9052	2.8826	2.8725	2.8303	2.847	2.8695	2.8655	2.8794	2.8326	2.8346	2.8006	Utp15	UTP15, U3 small nucleolar ribonucleoprotein, homolog (yeast)	U035082	NM_178918.2	BC065057.1	MGI:2145443
Z00006213-1	1.9845	2.044	2.0566	2.0869	2.0313	2.0391	2.0885	2.0261	2.0532	1.9432	2.0146	2.1326	2.0645	2.0567	3.2977	3.3791	3.3335	3.3071	3.3158	3.1956	3.1065	3.3286	3.0974	3.2018	3.2497	3.1405	3.2736	3.3793	1300004G08Rik	RIKEN cDNA 1300004G08 gene	U017666	NM_028789.1	BC059910.1	MGI:1921404
Z00006215-1	3.0713	3.1813	3.232	3.2196	3.2739	3.2719	3.2924	3.4508	3.2845	3.3928	3.4007	3.4027	3.4074	3.3753	2.6288	2.704	2.755	2.6618	2.7102	2.7963	2.6256	2.7111	2.5788	2.5456	2.7042	2.7011	2.5565	2.6776	Trpv2	transient receptor potential cation channel, subfamily V, member 2	U012738	NM_011706.1	BC005415.1	MGI:1341836
Z00006218-1	3.2499	3.2859	3.3996	3.2811	3.3744	3.3761	3.3061	3.3365	3.3237	3.3221	3.299	3.309	3.4196	3.3092	3.4866	3.5021	3.4907	3.5161	3.5488	3.4551	3.461	3.473	3.5413	3.5397	3.491	3.4847	3.5252	3.529	Pex11a	peroxisomal biogenesis factor 11a	U028748		AK078954.1	MGI:1338788
Z00006219-1	2.5776	2.534	2.6367	2.479	2.4391	2.3124	2.266	2.3061	2.2322	2.2737	2.2793	2.3129	2.3166	2.283	3.9399	3.9719	3.9909	3.9629	4.0102	4.018	4.0301	4.0517	4.0886	4.0289	4.0247	4.0587	4.0443	4.0171	C130032J12Rik	RIKEN cDNA C130032J12 gene	U015546	NM_178684.3	BC047201.1	MGI:2444022
Z00006222-1	2.9244	3.0434	2.9216	3.065	3.0194	3.0155	3.1345	3.1384	3.1632	3.254	3.3274	3.1977	3.363	3.1987	2.7918	2.8183	2.8524	2.8248	2.7779	2.7901	2.8184	2.8307	2.7633	2.7528	2.8116	2.807	2.7655	2.8769	Was	Wiskott-Aldrich syndrome homolog (human)	U039238		NM_009515.1	MGI:105059
Z00006223-1	3.407	3.3427	3.3762	3.3646	3.4713	3.4332	3.2066	3.2538	3.2727	3.2842	3.0881	3.2461	3.0923	3.0317	3.0884	3.1278	3.0836	3.1489	3.1298	3.1054	3.0784	3.0611	3.0863	3.0906	3.1522	3.0901	3.1227	3.0199	Stard7	START domain containing 7	U002433	NM_139308.1	BC017524.1	MGI:2139090
Z00006225-1	3.5755	3.5853	3.5998	3.6108	3.5882	3.6439	3.4956	3.4847	3.539	3.4698	3.3888	3.4963	3.3744	3.3459	3.2545	3.2636	3.2429	3.3431	3.2406	3.2297	3.2012	3.2241	3.181	3.2334	3.3094	3.2306	3.2168	3.1842	Lass5	longevity assurance homolog 5 (S. cerevisiae)	U036654	NM_028015.2	BC010670.1	MGI:1919199
Z00006226-1	4.1721	4.0909	4.3647	4.1887	4.1451	3.97	4.1206	4.1414	4.0719	4.0511	4.0631	4.1279	3.9683	4.0842	4.7022	4.7154	4.735	4.7807	4.7101	4.8101	4.7092	4.7063	4.7167	4.7169	4.6984	4.7167	4.7328	4.7539	Bsg	basigin	U011720	NM_009768.1	BC010270.1	MGI:88208
Z00006229-1	2.3575	2.2612	2.5353	2.4266	2.4328	2.3398	2.3417	2.3485	2.3034	2.367	2.3527	2.4543	2.3548	2.348	2.2434	2.1903	2.1209	2.207	2.1954	2.2784	2.2247	2.1679	2.146	2.069	2.2605	2.2501	2.1959	2.1979	Mlx	MAX-like protein X	U013356	NM_011550.2	BC031380.1	MGI:108398
Z00006234-1	2.833	2.7656	3.0104	2.877	2.874	2.8228	2.7824	2.7889	2.7339	2.8276	2.7252	2.7186	2.7265	2.8518	3.1256	3.0551	3.0235	3.0013	2.9596	3.0304	3.0535	3.1073	3.0469	3.1025	3.0204	3.0529	3.113	3.0099	Mark2	MAP/microtubule affinity-regulating kinase 2	U038680	NM_007928.1	BC058556.1	MGI:99638
Z00006239-1	2.6148	2.5795	2.6985	2.5736	2.6368	2.5821	2.6155	2.6178	2.5543	2.5686	2.5085	2.5668	2.5832	2.5809	2.7724	2.7727	2.7684	2.8083	2.7542	2.8058	2.7568	2.7763	2.7996	2.7877	2.7497	2.7745	2.7698	2.7633	Gbl	G protein beta subunit-like	U037527	NM_019988.2	BC015279.1	MGI:1929514
Z00006240-1	3.9099	3.8306	3.7716	3.7718	3.7765	3.7763	3.6704	3.6133	3.645	3.6786	3.6484	3.6548	3.6712	3.5405	3.7295	3.7514	3.7438	3.7279	3.738	3.6634	3.6828	3.6833	3.6608	3.6835	3.7413	3.7253	3.6955	3.6318	Thumpd1	THUMP domain containing 1	U029185	NM_145585.1	BC004776.1	MGI:2444479
Z00006241-1	3.5347	3.4408	3.4174	3.454	3.4648	3.4562	3.3987	3.4017	3.3701	3.3351	3.3571	3.3991	3.3699	3.3669	3.3269	3.3612	3.3554	3.3573	3.3783	3.3536	3.3355	3.3271	3.3522	3.2822	3.376	3.3475	3.3169	3.2898	BC031781	cDNA sequence BC031781	U001198	NM_145943.1	BC031781.1	MGI:2384788
Z00006246-1	2.4302	2.4261	2.5995	2.4916	2.5026	2.4744	2.3081	2.4478	2.401	2.3671	2.359	2.4725	2.2813	2.3096	3.2754	3.3434	3.3518	3.1496	3.3201	3.4355	3.4009	3.2419	3.3459	3.3871	3.2916	3.3746	3.416	3.1929	Nubp2	nucleotide binding protein 2	U037539	NM_011956.2	BC012635.1	MGI:1347072
Z00006252-1	3.6205	3.5966	3.5844	3.5778	3.5317	3.6144	3.4403	3.4214	3.4496	3.4561	3.3941	3.54	3.4689	3.4311	3.6242	3.6615	3.6272	3.6515	3.6996	3.6742	3.653	3.6539	3.6312	3.6185	3.6424	3.6514	3.6421	3.5808	Chchd4	coiled-coil-helix-coiled-coil-helix domain containing 4	U027627	NM_133928.1	BC019405.1	MGI:1919420
Z00006255-1	3.9542	3.7714	3.8935	3.77	3.7657	3.7148	3.6033	3.6117	3.6148	3.6534	3.5822	3.7045	3.6602	3.6518	4.2322	4.3419	4.339	4.3002	4.2779	4.3892	4.3195	4.3283	4.3671	4.2036	4.2818	4.2766	4.3373	4.3558	4933424M23Rik	RIKEN cDNA 4933424M23 gene	U013613		BC022918.1	MGI:1921701
Z00006256-1	2.7393	2.6111	2.6939	2.601	2.6457	2.6262	2.5286	2.5481	2.5503	2.5268	2.4618	2.6558	2.5272	2.6036	3.1074	3.0339	3.1003	2.9429	3.0883	3.0704	3.1376	3.0253	3.1359	3.0831	3.0622	3.0776	3.1529	3.0582	Rab23	RAB23, member RAS oncogene family	U042150	NM_008999.2	AK016493.1	MGI:99833
Z00006257-1	3.9446	4.0306	3.8354	3.9312	3.9785	4.0181	4.0976	4.0584	4.1464	4.1856	4.2345	4.0775	4.3101	4.0416	3.955	3.9416	3.9541	3.8914	3.8968	3.9577	3.9161	3.9499	3.9292	3.8702	3.8923	3.9098	3.8996	3.9099	Trmt1	TRM1 tRNA methyltransferase 1 homolog (S. cerevisiae)	U009572	NM_198020.1	BC027404.1	MGI:1289155
Z00006262-1	3.446	3.2916	3.4687	3.4509	3.431	3.4046	3.5971	3.4986	3.3245	3.3422	3.4527	3.5007	3.3524	3.6804	2.8647	2.8609	2.8725	2.8695	2.7977	2.8408	2.799	2.7898	2.6991	2.8228	2.8089	2.8156	2.8382	2.8558	A4galt	alpha 1,4-galactosyltransferase	U036471	NM_001004150.1	AK139833.1	MGI:3512453
Z00006264-1	3.9002	3.8723	3.9651	3.8209	3.8294	3.8314	3.7474	3.7454	3.7801	3.804	3.7465	3.8328	3.7895	3.6643	4.3464	4.3881	4.3921	4.323	4.3963	4.4304	4.3914	4.3624	4.4281	4.3371	4.3574	4.3556	4.3821	4.3382	Rpo1-3	RNA polymerase 1-3	U006442	NM_181730.2	BC002025.1	MGI:108403
Z00006270-1	3.4412	3.3113	3.4107	3.3142	3.3454	3.281	3.1548	3.1351	3.1875	3.2072	3.0632	3.2076	3.1502	3.1779	3.2711	3.3402	3.3537	3.2921	3.3542	3.3521	3.2908	3.3061	3.2654	3.2522	3.2943	3.3085	3.3176	3.1469	Rpp14	ribonuclease P 14 subunit (human)	U015292	NM_025938.1	BC026988.1	MGI:1914303
Z00006272-1	2.8758	2.9309	2.9421	2.9667	2.921	2.9408	3.0432	3.0234	3.0134	3.0551	3.1317	3.0789	3.1849	3.0822	2.996	3.0479	3.0393	3.0445	3.0437	2.9825	2.9371	2.9533	2.9614	2.9659	3.01	3.0005	2.9999	2.9946	Sigirr	single immunoglobulin and toll-interleukin 1 receptor (TIR) domain	U138838	NM_023059.1	BC094069.1	MGI:1344402
Z00006273-1	1.8092	1.8081	1.8674	1.7703	1.8585	1.8235	1.8359	1.8887	1.7071	1.7421	1.7648	1.6923	1.7914	1.8651	1.9029	1.9586	2.0393	1.8493	1.925	1.9257	1.8541	1.8147	1.9139	1.9406	1.8943	2.1492	2.0032	1.986	Ceacam9	CEA-related cell adhesion molecule 9	U007715	NM_011927.1	L49180.1	MGI:1347247
Z00006275-1	2.9292	2.9026	2.9561	2.8546	2.7875	2.6334	2.723	2.7338	2.6376	2.6282	2.6851	2.7886	2.75	2.7595	2.6755	2.6812	2.7024	2.6789	2.6747	2.7379	2.6781	2.6831	2.6606	2.6207	2.6971	2.6249	2.6596	2.6707	Shmt2	serine hydroxymethyl transferase 2 (mitochondrial)	U032339		AK169192.1	MGI:1277989
Z00006276-1	3.9611	3.8981	3.7989	3.8387	3.8854	3.8456	3.7936	3.7401	3.781	3.6888	3.5835	3.7369	3.5746	3.7221	3.2915	3.2466	3.2536	3.3754	3.3274	3.2964	3.3091	3.3581	3.2954	3.2786	3.3668	3.3272	3.2651	3.3631	Yeats2	YEATS domain containing 2	U016912	NM_001033237.1	AK160791.1	MGI:2447762
Z00006283-1	2.3954	2.3841	2.5103	2.5577	2.5105	2.4631	2.49	2.5827	2.5008	2.5807	2.8122	2.6467	2.8989	2.6992	2.5733	2.5692	2.5769	2.5786	2.5775	2.5654	2.4834	2.5427	2.5459	2.4306	2.5412	2.5779	2.5074	2.5142	Il2rg	interleukin 2 receptor, gamma chain	U039577	BC014720.1	S75852.1	MGI:96551
Z00006284-1	3.3186	3.31	3.3903	3.3067	3.3884	3.2728	3.2569	3.2724	3.2584	3.2457	3.2846	3.2973	3.2385	3.2781	2.6299	2.6355	2.5858	2.7666	2.6595	2.6582	2.6716	2.6061	2.5579	2.6088	2.7206	2.6557	2.7078	2.6349	1810030O07Rik	RIKEN cDNA 1810030O07 gene	U039269	NM_175141.2	BC051146.1	MGI:1916405
Z00006293-1	3.451	3.4152	3.4909	3.4331	3.4535	3.2686	3.4293	3.5983	3.4513	3.6383	3.6279	3.6521	3.499	3.4748	2.7285	2.73	2.7176	2.7909	2.6081	2.701	2.6624	2.7284	2.6588	2.5684	2.6774	2.6557	2.6531	2.7565	Procr	protein C receptor, endothelial	U002706	NM_011171.1	BC028755.1	MGI:104596
Z00006300-1	4.2589	4.1551	4.0458	4.0092	3.7782	4.0983	3.6893	3.6673	3.7075	3.8673	3.7722	3.7941	3.8862	3.666	3.6057	3.6826	3.6716	3.8039	3.6799	3.6429	3.592	3.5959	3.5987	3.6089	3.7443	3.6099	3.5918	3.538	Ris2	retroviral integration site 2	U009914	NM_026014.3	BC013842.1	MGI:1914427
Z00006302-1	2.5281	2.4378	2.5062	2.5595	2.5267	2.5144	2.4283	2.5408	2.5852	2.5306	2.4976	2.494	2.5071	2.5107	2.6731	2.6878	2.6524	2.6466	2.6993	2.6384	2.6109	2.6776	2.641	2.5967	2.7649	2.684	2.6276	2.6392	Csh1	chorionic somatomammotropin hormone 1	U040778	NM_008864.1	BC064736.1	MGI:97606
[truncated: 24,218 more rows]
