# Supplementary material for: Effects of aging and calorie restriction on the global gene expression profiles of mouse testis and ovary
Source: BMC Biol. 2008 Jun 3;6:24. doi: 10.1186/1741-7007-6-24 (PMC2426674; doi:10.1186/1741-7007-6-24)
Supplement: Additional file 3 — Table of genes that were differentially expressed between ovary and testis. Genes with at least two-fold over-expression in ovary (or testis) are called ovary – (or testis) associated genes. [file 1741-7007-6-24-S3.xls]

## Sheet: Sheet1
Table S2. Genes that were differentially expressed between ovary and testis
Oligo name	Mean(ovary)	Mean(testis)	LogRatio	FoldChange	t	P	FDR	Gene symbol	U-cluster	Gene name
Z00042803-1	1.8374	5.4402	3.60274	4006.27	117.151	0	0	Kif2b	U033266	kinesin family member 2B
Z00052131-1	1.6719	5.2632	3.59128	3901.93	115.115	0	0	1700009B20Rik	U010173	RIKEN cDNA 1700009B20 gene
Z00052808-1	2.154	5.5641	3.41005	2570.69	90.664	0	0	4922502D21Rik	U027913	RIKEN cDNA 4922502D21 gene
Z00030013-1	1.8874	5.2484	3.36106	2296.47	98.561	0	0	LOC434285	U159469	similar to Salivary glue protein Sgs-4 precursor
Z00027996-1	1.9928	5.335	3.34225	2199.13	76.734	0	0	4933402P03Rik	U032982	RIKEN cDNA 4933402P03 gene
Z00025649-1	2.3084	5.5913	3.28283	1917.92	84.823	0	0	Fhl4	U032080	four and a half LIM domains 4
Z00050325-1	2.1836	5.434	3.25037	1779.8	61.476	0	0	1700084M14Rik	U039526	RIKEN cDNA 1700084M14 gene
Z00059137-1	2.2772	5.504	3.22677	1685.66	58.567	0	0	1700019M22Rik	U034240	RIKEN cDNA 1700019M22 gene
Z00025913-1	2.1203	5.3401	3.2198	1658.82	57.877	0	0	1700125D06Rik	U004868	RIKEN cDNA 1700125D06 gene
Z00044983-1	2.4093	5.55	3.14069	1382.58	58.961	0	0	1700001F04Rik	U003053	RIKEN cDNA 1700001F04 gene
Z00025312-1	2.136	5.2476	3.11158	1292.94	63.206	0	0	Ropn1	U017049	ropporin, rhophilin associated protein 1
Z00031813-1	2.4406	5.5369	3.09629	1248.22	59.82	0	0	Tcp10b	U068111	t-complex protein 10b
Z00051000-1	1.8047	4.8585	3.05375	1131.75	55.407	0	0	1700025E21Rik	U006632	RIKEN cDNA 1700025E21 gene
Z00050478-1	2.2717	5.3129	3.04127	1099.69	79.289	0	0	4930583C14Rik	U031932	RIKEN cDNA 4930583C14 gene
Z00025463-1	2.4473	5.473	3.02578	1061.16	61.999	0	0	Pabpc2	U018659	poly A binding protein, cytoplasmic 2
Z00023525-1	2.5729	5.5943	3.02136	1050.41	48.82	0	0	Ldhc	U116329	lactate dehydrogenase C
Z00025102-1	2.1773	5.1837	3.00634	1014.71	63.266	0	0	Ddc8	U081596	testis specific protein, Ddc8
Z00041404-1	2.3797	5.3757	2.99603	990.9	63.623	0	0	1700006H02Rik	U020341	RIKEN cDNA 1700006H02 gene
Z00072054-1	2.0705	5.0627	2.99219	982.178	39.462	0	0	LOC434960	U186839	similar to spermiogenesis specific transcript on the Y 2
Z00072105-1	2.1946	5.1828	2.98814	973.061	46.586	0	0	MGC107098	U268773	similar to spermiogenesis specific transcript on the Y 2
Z00053326-1	2.2494	5.2311	2.98173	958.804	88.601	0	0	Tbc1d21	U030938	TBC1 domain family, member 21
Z00044041-1	2.0825	5.0568	2.97427	942.475	44.885	0	0	1700081D17Rik	U015812	RIKEN cDNA 1700081D17 gene
Z00052729-1	2.2534	5.2116	2.95817	908.176	73.229	0	0	1700129C05Rik	U035634	RIKEN cDNA 1700129C05 gene
Z00025765-1	2.2973	5.2401	2.94279	876.577	48.261	0	0	4930412F15Rik	U004244	RIKEN cDNA 4930412F15 gene
Z00062244-1	2.3517	5.2908	2.93909	869.14	60.988	0	0	1700015G11Rik	U028607	RIKEN cDNA 1700015G11 gene
Z00031310-1	2.2823	5.2198	2.93753	866.024	93.752	0	0	4930488P18Rik	U004319	RIKEN cDNA 4930488P18 gene
Z00022852-1	2.6718	5.5975	2.92577	842.888	89.109	0	0	Prm1	U036786	protamine 1
Z00038017-1	2.6172	5.5339	2.91669	825.448	56.228	0	0	Spink2	U026331	serine peptidase inhibitor, Kazal type 2
Z00044863-1	2.1317	5.0473	2.91567	823.512	66.084	0	0	1700011F03Rik	U027448	RIKEN cDNA 1700011F03 gene
Z00009959-1	1.8927	4.7977	2.90502	803.563	58.028	0	0	D1pas1	U001254	DNA segment, Chr 1, Pasteur Institute 1
Z00024708-1	2.4954	5.3998	2.90433	802.288	65.51	0	0	Smcp	U024316	sperm mitochondria-associated cysteine-rich protein
Z00039496-1	2.1137	5.0152	2.9015	797.077	76.994	0	0	1700112P19Rik	U009155	RIKEN cDNA 1700112P19 gene
Z00026780-1	2.0973	4.9859	2.88864	773.82	69.321	0	0	4930449C09Rik	U077679	RIKEN cDNA 4930449C09 gene
Z00064442-1	2.1924	5.0791	2.88673	770.424	53.204	0	0	LOC627470	U118311	hypothetical protein LOC627470
Z00003552-1	2.2821	5.1539	2.87182	744.423	60.574	0	0	Bcl2l14	U007474	Bcl2-like 14 (apoptosis facilitator)
Z00041044-1	2.2255	5.0917	2.86619	734.835	92.989	0	0	Cdrt4	U012747	CMT1A duplicated region transcript 4
Z00027062-1	1.7566	4.6165	2.85994	724.336	56.79	0	0	RP23-273O7.4	U012502	similar to Hypothetical protein MGC26988
Z00045066-1	2.6011	5.4542	2.85312	713.05	63.184	0	0	Spata19	U010194	spermatogenesis associated 19
Z00012400-1	2.4615	5.31	2.84849	705.489	89.231	0	0	Gm603	U016864	gene model 603, (NCBI)
Z00023291-1	2.4679	5.3098	2.8419	694.864	84.628	0	0	Actrt2	U025861	actin-related protein T2
Z00037900-1	2.7357	5.573	2.83725	687.464	79.323	0	0	4931407G18Rik	U005749	RIKEN cDNA 4931407G18 gene
Z00045913-1	1.7497	4.5862	2.83647	686.231	96.523	0	0	1700034E13Rik	U018727	RIKEN cDNA 1700034E13 gene
Z00059582-1	1.5266	4.3485	2.8219	663.59	91.138	0	0	Sly	U169309	Sycp3 like Y-linked
Z00023035-1	2.7788	5.5828	2.80402	636.825	60.248	0	0	Tcte3	U037446	t-complex-associated testis expressed 3
Z00057868-1	2.4152	5.1946	2.77942	601.755	67.897	0	0	1700023D19Rik	U008049	RIKEN cDNA 1700023D19 gene
Z00026848-1	1.8356	4.6146	2.77895	601.105	64.391	0	0	1700015E13Rik	U001072	RIKEN cDNA 1700015E13 gene
Z00056847-1	2.2067	4.985	2.77832	600.233	69.102	0	0	4930578I06Rik	U035676	RIKEN cDNA 4930578I06 gene
Z00023703-1	2.3993	5.1695	2.77019	589.101	70.519	0	0	Pgam2	U032474	phosphoglycerate mutase 2
Z00027015-1	2.1625	4.9322	2.76965	588.369	93.734	0	0	Gm172	U009308	gene model 172, (NCBI)
Z00046024-1	2.3674	5.1338	2.76641	583.996	83.696	0	0	Pbp2	U027963	phosphatidylethanolamine binding protein 2
Z00038964-1	2.5205	5.2825	2.76202	578.123	62.419	0	0	1700003O08Rik	U031782	RIKEN cDNA 1700003O08 gene
Z00054641-1	2.2046	4.9608	2.75619	570.414	76.315	0	0	Fscn3	U006607	fascin homolog 3, actin-bundling protein, testicular (Strongylocentrotus purpuratus)
Z00050228-1	1.7137	4.4657	2.75198	564.911	47.907	0	0	LOC628100	U012880	similar to F-box only protein 39
Z00033469-1	2.2996	5.042	2.74237	552.548	61.909	0	0	1700007I06Rik	U032634	RIKEN cDNA 1700007I06 gene
Z00037934-1	2.6736	5.415	2.74141	551.328	87.731	0	0	1700008P20Rik	U028252	RIKEN cDNA 1700008P20 gene
Z00023975-1	2.2301	4.9685	2.73844	547.57	87.106	0	0	Capza3	U007512	capping protein (actin filament) muscle Z-line, alpha 3
Z00034732-1	2.7525	5.4866	2.73408	542.101	31.888	0	0	4930517K11Rik	U016786	RIKEN cDNA 4930517K11 gene
Z00048212-1	2.5191	5.2467	2.72762	534.097	85.251	0	0	Galntl5	U005373	UDP-N-acetyl-alpha-D-galactosamine:polypeptide N-acetylgalactosaminyltransferase-like 5
Z00058019-1	2.0894	4.8161	2.72672	532.991	72.618	0	0	LOC383310	U134894	similar to Spindlin-like protein 2 (SPIN-2)
Z00031173-1	1.7325	4.453	2.72047	525.376	61.288	0	0	1700010D01Rik	U039550	RIKEN cDNA 1700010D01 gene
Z00010343-1	2.0918	4.8103	2.7185	522.998	66.859	0	0	Tmem56		transmembrane protein 56
Z00071810-1	2.414	5.1304	2.7164	520.475	57.705	0	0	LOC385536	U134791	similar to Spindlin-like protein 2 (SPIN-2)
Z00025833-1	1.7102	4.417	2.70679	509.085	64.665	0	0	Adam6	U136631	a disintegrin and metallopeptidase domain 6
Z00059086-1	2.7278	5.4321	2.70424	506.104	70.548	0	0	Cetn1	U038199	centrin 1
Z00023112-1	2.4963	5.1967	2.70039	501.637	82.999	0	0	Gk2	U026429	glycerol kinase 2
Z00023566-1	2.0069	4.7021	2.69522	495.701	76.337	0	0	Asb9	U020390	ankyrin repeat and SOCS box-containing protein 9
Z00031506-1	2.1102	4.7885	2.67834	476.804	75.699	0	0	BC061039	U001477	cDNA sequence BC061039
Z00059518-1	1.9746	4.6516	2.67702	475.357	65.469	0	0	LOC380994	U082918	similar to Sycp3 like Y-linked
Z00043569-1	2.3317	5.0067	2.67492	473.064	70.224	0	0	1700012A16Rik	U000927	RIKEN cDNA 1700012A16 gene
Z00024710-1	2.2641	4.9384	2.67429	472.378	89.668	0	0	Tesp1	U000143	testicular serine protease 1
Z00059519-1	1.6442	4.3156	2.67143	469.278	90.772	0	0	LOC435039	U086997	similar to Y-linked testis-specific protein
Z00031172-1	2.4593	5.1225	2.66321	460.479	84.284	0	0	LOC547160	U166360	similar to RIKEN cDNA 1700012L04 gene
Z00060265-1	1.9574	4.616	2.65859	455.607	56.727	0	0	Slc9a10	U017175	solute carrier family 9, isoform 10
Z00042948-1	2.9295	5.586	2.6565	453.419	70.718	0	0	1700026P10Rik	U036615	RIKEN cDNA 1700026P10 gene
Z00062664-1	2.3592	5.0149	2.65567	452.554	86.78	0	0	1700007E06Rik	U036533	RIKEN cDNA 1700007E06 gene
Z00070837-1	1.9665	4.6218	2.65531	452.179	52.416	0	0	LOC383717	U148597	PREDICTED: Mus musculus similar to 60S ribosomal protein L10 (QM protein homolog) (LOC383717), mRNA
Z00050374-1	2.2188	4.8717	2.6529	449.676	80.292	0	0	1700011H22Rik	U025260	RIKEN cDNA 1700011H22 gene
Z00040177-1	1.8635	4.5129	2.64938	446.046	83.276	0	0	1700013N18Rik	U005935	RIKEN cDNA 1700013N18 gene
Z00026644-1	2.689	5.3384	2.64936	446.026	84.125	0	0	4922504M18Rik	U029002	RIKEN cDNA 4922504M18 gene
Z00042299-1	1.9807	4.6298	2.6491	445.759	86.562	0	0	1700006E09Rik	U013380	RIKEN cDNA 1700006E09 gene
Z00009536-1	2.9027	5.5507	2.648	444.631	51.489	0	0	1700021P22Rik	U008044	RIKEN cDNA 1700021P22 gene
Z00056474-1	2.6553	5.293	2.63769	434.2	83.128	0	0	Iqcf3	U031297	IQ motif containing F3
Z00055287-1	2.6425	5.2779	2.63542	431.937	83.54	0	0	Gm77	U015597	gene model 77, (NCBI)
Z00061126-1	2.3947	5.0284	2.63371	430.239	81.311	0	0	1700012O15Rik		RIKEN cDNA 1700012O15 gene
Z00063253-1	2.83	5.4548	2.62481	421.512	81.25	0	0	1700003E24Rik	U040324	RIKEN cDNA 1700003E24 gene
Z00055667-1	2.1366	4.7611	2.62447	421.182	33.782	0	0	Als2cr12	U021360	amyotrophic lateral sclerosis 2 (juvenile) chromosome region, candidate 12 (human)
Z00031132-1	2.8992	5.5193	2.62015	417.013	62.923	0	0	Tcp11	U037601	t-complex protein 11
Z00025413-1	2.9378	5.5488	2.61102	408.338	41.74	0	0	Meig1	U022237	meiosis expressed gene 1
Z00040023-1	2.2755	4.885	2.60954	406.949	53.285	0	0	1700080E11Rik	U031274	RIKEN cDNA 1700080E11 gene
Z00030586-1	2.1095	4.7154	2.60589	403.543	65.584	0	0	1700093K21Rik	U032572	RIKEN cDNA 1700093K21 gene
Z00031981-1	2.6062	5.2111	2.60489	402.615	78.899	0	0	Stard6	U018871	StAR-related lipid transfer (START) domain containing 6
Z00039922-1	2.161	4.7608	2.59982	397.942	84.563	0	0	4931420D14Rik	U019730	RIKEN cDNA 4931420D14 gene
Z00031109-1	2.4267	5.0247	2.59801	396.287	82.659	0	0	Adam3	U029654	a disintegrin and metallopeptidase domain 3 (cyritestin)
Z00027341-1	2.2392	4.8371	2.59789	396.178	76.611	0	0	LOC623046	U044919	hypothetical protein LOC623046
Z00025366-1	2.8176	5.4123	2.59464	393.224	58.33	0	0	Fbp1	U275872	fructose bisphosphatase 1
Z00038297-1	2.4999	5.0943	2.59439	392.998	80.305	0	0	BC089491	U028318	cDNA sequence BC089491
Z00049771-1	1.9281	4.5212	2.59312	391.85	86.22	0	0	1700014D04Rik	U034864	RIKEN cDNA 1700014D04 gene
Z00054455-1	2.1795	4.7726	2.59311	391.841	84.175	0	0	1700001D09Rik	U320072	RIKEN cDNA 1700001D09 gene
Z00030154-1	2.9939	5.5848	2.59094	389.888	77.781	0	0	Cox8c	U014308	cytochrome c oxidase, subunit VIIIc
Z00043207-1	2.4369	5.0153	2.57834	378.739	76.768	0	0	Sacy	U001034	soluble adenylyl cyclase
Z00040178-1	2.2042	4.7808	2.57661	377.233	84.684	0	0	Txndc3	U034546	thioredoxin domain containing 3 (spermatozoa)
Z00055418-1	2.3398	4.9056	2.56577	367.934	60.877	0	0	1700010I14Rik	U017476	RIKEN cDNA 1700010I14 gene
Z00032824-1	2.2315	4.7962	2.56469	367.02	85.793	0	0	BC048502	U153615	cDNA sequence BC048502
Z00024685-1	2.8999	5.4613	2.56149	364.326	78.953	0	0	Gykl1	U018728	glycerol kinase-like 1
Z00047070-1	2.3669	4.9259	2.55896	362.21	81.923	0	0	4930408G06Rik	U021364	RIKEN cDNA 4930408G06 gene
Z00054636-1	2.203	4.7528	2.54976	354.617	81.149	0	0	4930532L20Rik	U006574	RIKEN cDNA 4930532L20 gene
Z00059373-1	2.5405	5.0875	2.54696	352.338	83.481	0	0	LOC623612	U134791	similar to Spindlin-like protein 2 (SPIN-2)
Z00064025-1	1.7332	4.2793	2.54603	351.585	88.551	0	0	1700010K23Rik	U017256	RIKEN cDNA 1700010K23 gene
Z00056392-1	2.2305	4.7753	2.54481	350.599	76.051	0	0	1700018B08Rik	U030341	RIKEN cDNA 1700018B08 gene
Z00031288-1	1.8815	4.4233	2.54177	348.153	74.227	0	0	1700008F21Rik	U301435	RIKEN cDNA 1700008F21 gene
Z00070102-1	2.3047	4.8447	2.53995	346.697	72.509	0	0	1700108J01Rik	U035952	RIKEN cDNA 1700108J01 gene
Z00048199-1	1.7951	4.3203	2.52516	335.089	84.425	0	0	2900092C05Rik	U007676	RIKEN cDNA 2900092C05 gene
Z00022521-1	2.1843	4.7094	2.52511	335.05	87.347	0	0	Asb17	U004000	ankyrin repeat and SOCS box-containing protein 17
Z00026913-1	1.949	4.4739	2.52491	334.896	54.951	0	0	4932414N04Rik	U001860	RIKEN cDNA 4932414N04 gene
Z00029993-1	2.1741	4.6986	2.52447	334.557	66.576	0	0	4930515I15	U016841	hypothetical protein 4930515I15
Z00044057-1	2.7751	5.2949	2.51975	330.941	66.638	0	0	Speer3	U005298	spermatogenesis associated glutamate (E)-rich protein 3
Z00023633-1	2.1154	4.635	2.51961	330.834	84.628	0	0	Spz1	U035025	spermatogenic Zip 1
Z00072144-1	1.7579	4.2769	2.51892	330.309	53.028	0	0	LOC382311	U075057	similar to Y-linked testis-specific protein
Z00062540-1	2.4296	4.9455	2.51596	328.065	68.046	0	0	Mjd		Machado-Joseph disease (spinocerebellar ataxia 3, olivopontocerebellar ataxia 3, autosomal dominant, ataxin 3) homolog (human)
Z00045127-1	2.5525	5.0661	2.51359	326.28	83.627	0	0	1700028J19Rik	U028482	RIKEN cDNA 1700028J19 gene
Z00026887-1	2.6192	5.1327	2.51346	326.182	78.399	0	0	4930455B06Rik	U016018	RIKEN cDNA 4930455B06 gene
Z00042408-1	1.8383	4.3426	2.5043	319.374	61.256	0	0	Slco6c1	U021635	solute carrier organic anion transporter family, member 6c1
Z00048067-1	1.8808	4.3849	2.50418	319.286	81.956	0	0	4921509B22Rik	U035774	RIKEN cDNA 4921509B22 gene
Z00040030-1	2.8342	5.3329	2.49875	315.319	79.184	0	0	1700027M21Rik	U011806	RIKEN cDNA 1700027M21 gene
Z00054515-1	2.0015	4.4973	2.49572	313.127	84.941	0	0	1700042G07Rik	U004685	RIKEN cDNA 1700042G07 gene
Z00050391-1	2.5321	5.0277	2.4956	313.04	76.346	0	0	1700040F15Rik	U082918	RIKEN cDNA 1700040F15 gene
Z00037395-1	2.2228	4.716	2.49318	311.301	81.481	0	0	Speer6-ps1	U057049	spermatogenesis associated glutamate (E)-rich protein 6, pseudogene 1
Z00030840-1	2.0535	4.5453	2.49173	310.263	81.043	0	0	Spaca3	U046582	sperm acrosome associated 3
Z00051330-1	2.6359	5.1218	2.48591	306.133	77.945	0	0	4933413B09Rik	U036756	RIKEN cDNA 4933413B09 gene
Z00019431-1	2.8979	5.3799	2.48196	303.361	25.928	0	0	1700006H03Rik	U036714	RIKEN cDNA 1700006H03 gene
Z00031462-1	2.1033	4.5823	2.47903	301.321	82.408	0	0	BC049635	U020980	cDNA sequence BC049635
Z00054816-1	2.554	5.0254	2.47133	296.026	68.427	0	0	Gm496		gene model 496, (NCBI)
Z00045877-1	2.1733	4.6409	2.46759	293.488	81.513	0	0	Ubl4b	U024498	ubiquitin-like 4B
Z00026088-1	2.2946	4.7615	2.46689	293.015	85.477	0	0	Pfn3	U034814	profilin 3
Z00042429-1	2.2423	4.7066	2.46437	291.32	79.935	0	0	1700001P01Rik	U033349	RIKEN cDNA 1700001P01 gene
Z00022706-1	2.6798	5.1431	2.46328	290.59	42.461	0	0	Tuba8	U007355	tubulin, alpha 8
Z00030656-1	2.8719	5.3323	2.46036	288.642	57.554	0	0	1700010M22Rik	U002576	RIKEN cDNA 1700010M22 gene
Z00025586-1	3.1216	5.5817	2.46007	288.45	74.266	0	0	Dnajb3	U021573	DnaJ (Hsp40) homolog, subfamily B, member 3
Z00050767-1	2.5895	5.0487	2.45921	287.879	79.72	0	0	1700024P04Rik	U035093	RIKEN cDNA 1700024P04 gene
Z00031848-1	1.5899	4.0488	2.4589	287.674	85.322	0	0	4930488N24Rik	U316232	RIKEN cDNA 4930488N24 gene
Z00044145-1	2.4043	4.863	2.45875	287.574	75.75	0	0	BC051142	U017855	cDNA sequence BC051142
Z00046109-1	2.4922	4.9494	2.45724	286.576	76.811	0	0	Dnahc8	U017788	dynein, axonemal, heavy chain 8
Z00042700-1	2.2902	4.7459	2.45574	285.588	82.967	0	0	Lrrc8b	U064706	leucine rich repeat containing 8 family, member B
Z00035406-1	1.9038	4.3587	2.45482	284.984	39.072	0	0	Sycp3	U011862	synaptonemal complex protein 3
Z00025071-1	2.0696	4.5209	2.45135	282.716	81.087	0	0	Zp3r	U021740	zona pellucida 3 receptor
Z00039222-1	2.4506	4.901	2.45035	282.065	76.997	0	0	BC050789	U024158	cDNA sequence BC050789
Z00047820-1	2.6943	5.14	2.44569	279.055	67.006	0	0	Dnajb8	U027592	DnaJ (Hsp40) homolog, subfamily B, member 8
Z00037563-1	2.3071	4.7524	2.44526	278.779	84.194	0	0	1700003F12Rik	U002688	RIKEN cDNA 1700003F12 gene
Z00024718-1	2.6344	5.0793	2.44491	278.554	78.16	0	0	Allc		allantoicase
Z00052636-1	1.9614	4.4057	2.4443	278.163	82.506	0	0	1700011I03Rik		RIKEN cDNA 1700011I03 gene
Z00061071-1	1.9843	4.4262	2.44192	276.643	80.869	0	0	1700022P22Rik	U001280	RIKEN cDNA 1700022P22 gene
Z00041435-1	2.2403	4.6789	2.43858	274.524	71.362	0	0	Spata9	U015032	spermatogenesis associated 9
Z00025153-1	2.6775	5.1154	2.43784	274.056	76.915	0	0	Aqp11	U028878	aquaporin 11
Z00026596-1	2.4683	4.9055	2.43722	273.666	79.64	0	0	1700013D24Rik	U027837	RIKEN cDNA 1700013D24 gene
Z00054715-1	2.8512	5.2863	2.43505	272.301	77.752	0	0	Akap3	U007429	A kinase (PRKA) anchor protein 3
Z00051785-1	2.177	4.6071	2.43017	269.259	85.165	0	0	4930432K09Rik	U005744	RIKEN cDNA 4930432K09 gene
Z00032919-1	2.6789	5.1077	2.42877	268.392	65.793	0	0	Xlr	U163836	X-linked lymphocyte-regulated complex
Z00072440-1	1.5542	3.9778	2.42361	265.222	45.841	0	0	LOC436324	U279128	PREDICTED: Mus musculus similar to spermiogenesis specific transcript on the Y 2 (LOC436324), mRNA
Z00026938-1	2.5737	4.9923	2.41862	262.192	79.204	0	0	Tmco2	U025487	transmembrane and coiled-coil domains 2
Z00057129-1	2.1432	4.5607	2.41753	261.535	79.926	0	0	Catsper1	U038727	cation channel of sperm 1
Z00064624-1	1.8098	4.227	2.41729	261.391	56.8	0	0	1700029B22Rik	U055988	RIKEN cDNA 1700029B22 gene
Z00026545-1	2.7584	5.1746	2.41623	260.753	76.935	0	0	Catsper2	U040969	cation channel, sperm associated 2
Z00046641-1	2.6328	5.0482	2.41538	260.244	77.983	0	0	4921530L21Rik	U015910	RIKEN cDNA 4921530L21 gene
Z00048882-1	2.0018	4.4148	2.413	258.821	79.794	0	0	1700025D03Rik	U039730	RIKEN cDNA 1700025D03 gene
Z00038105-1	2.0241	4.4364	2.41225	258.375	81.464	0	0	1700013H16Rik	U040094	RIKEN cDNA 1700013H16 gene
Z00019467-1	2.4387	4.8481	2.4094	256.685	43.216	0	0	4930518F03Rik	U040977	RIKEN cDNA 4930518F03 gene
Z00023953-1	2.3617	4.7692	2.40753	255.582	80.033	0	0	Plcz1	U027992	phospholipase C, zeta 1
Z00031331-1	1.9471	4.3544	2.40732	255.458	79.382	0	0	C030030A07Rik	U007502	RIKEN cDNA C030030A07 gene
Z00023735-1	3.0519	5.4565	2.40464	253.887	72.446	0	0	Adam32	U029656	a disintegrin and metallopeptidase domain 32
Z00022760-1	3.1783	5.5812	2.40294	252.895	47.91	0	0	Tnp1	U021465	transition protein 1
Z00037615-1	2.2466	4.6493	2.40272	252.767	79.211	0	0	Hdhd1a	U038422	haloacid dehalogenase-like hydrolase domain
Z00042274-1	2.7351	5.1363	2.40116	251.861	76.061	0	0	1700058G18Rik	U012034	RIKEN cDNA 1700058G18 gene
Z00070711-1	2.4126	4.8094	2.39677	249.327	63.061	0	0	LOC547210	U149892	similar to Histone H2a
Z00026297-1	2.4322	4.8239	2.39169	246.428	78.863	0	0	Fhl5	U024895	four and a half LIM domains 5
Z00034755-1	2.2231	4.6144	2.39139	246.258	55.934	0	0	Rpgrip1	U015602	retinitis pigmentosa GTPase regulator interacting protein 1
Z00054850-1	2.8776	5.2668	2.38925	245.047	76.552	0	0	Spata4	U009345	spermatogenesis associated 4
Z00038499-1	2.5666	4.9549	2.38822	244.467	78.714	0	0	1700034J05Rik	U028039	RIKEN cDNA 1700034J05 gene
Z00055955-1	2.6634	5.0513	2.38791	244.292	76.181	0	0	Spaca1	U024928	sperm acrosome associated 1
Z00064147-1	2.7128	5.1	2.38721	243.899	74.871	0	0	1700018C11Rik	U025156	RIKEN cDNA 1700018C11 gene
Z00023755-1	2.5846	4.9703	2.38574	243.075	78.489	0	0	Spata16	U003091	spermatogenesis associated 16
Z00057054-1	3.036	5.4216	2.38558	242.985	72.217	0	0	Tdrd6	U037824	tudor domain containing 6
Z00055190-1	1.5007	3.8847	2.38402	242.114	43.715	0	0	LOC627607	U283328	similar to leucine rich repeat containing 45
Z00049935-1	2.5146	4.8975	2.38283	241.452	75.859	0	0	4930442L21Rik	U015485	RIKEN cDNA 4930442L21 gene
Z00058050-1	3.2083	5.5903	2.38199	240.985	44.704	0	0	Ropn1l	U036060	ropporin 1-like
Z00035339-1	2.7538	5.1354	2.38165	240.796	61.446	0	0	Hspa4l	U003189	heat shock 70kDa protein 4 like
Z00022814-1	2.8408	5.2138	2.37299	236.042	76.199	0	0	Oaz3	U024336	ornithine decarboxylase antizyme 3
Z00064733-1	2.6354	5.0076	2.37222	235.624	64.629	0	0	Mkiaa0231	U064706	Mus musculus mRNA for mKIAA0231 protein.
Z00056142-1	2.8104	5.1764	2.36599	232.268	73.981	0	0	1700074P13Rik	U027227	RIKEN cDNA 1700074P13 gene
Z00039362-1	1.8277	4.1893	2.3616	229.932	82.745	0	0	4930547C10Rik	U004324	RIKEN cDNA 4930547C10 gene
Z00029987-1	2.2119	4.5721	2.36025	229.219	82.624	0	0	4922501K12Rik		RIKEN cDNA 4922501K12 gene
Z00012990-1	1.88	4.2372	2.35721	227.62	76.43	0	0	Sycp1	U024449	synaptonemal complex protein 1
Z00026037-1	1.8747	4.2305	2.35577	226.866	79.366	0	0	4930488L21Rik	U030113	RIKEN cDNA 4930488L21 gene
Z00037051-1	2.7985	5.1472	2.34869	223.198	74.541	0	0	Ubqln3	U117242	ubiquilin 3
Z00031112-1	1.969	4.317	2.34803	222.859	77.564	0	0	Adam24	U009280	a disintegrin and metallopeptidase domain 24 (testase 1)
Z00041971-1	2.359	4.7048	2.34578	221.707	81.076	0	0	1700016C15Rik	U001161	RIKEN cDNA 1700016C15 gene
Z00029996-1	2.1567	4.5022	2.3455	221.564	70.744	0	0	LOC380907	U035635	similar to RIKEN cDNA 1700129C05
Z00027072-1	2.4379	4.7791	2.34118	219.371	79.714	0	0	Tubal3	U014506	tubulin, alpha-like 3
Z00052906-1	2.5875	4.9278	2.34031	218.932	75.598	0	0	4930572D21Rik	U163166	RIKEN cDNA 4930572D21 gene
Z00026408-1	2.3183	4.6577	2.33935	218.449	74.439	0	0	4933409G03Rik	U001859	RIKEN cDNA 4933409G03 gene
Z00058249-1	2.0551	4.3917	2.33663	217.085	80.647	0	0	LOC236663		similar to Histone H2a
Z00047946-1	2.159	4.4956	2.33661	217.075	76.054	0	0	Atp8b3	U032012	ATPase, Class I, type 8B, member 3
Z00025510-1	2.6172	4.9535	2.33636	216.95	75.591	0	0	Rnf36	U002369	ring finger protein 36
Z00056903-1	2.1471	4.4816	2.33452	216.033	77.956	0	0	1700025B11Rik	U036368	RIKEN cDNA 1700025B11 gene
Z00049810-1	2.4615	4.793	2.33158	214.575	76.701	0	0	4930563D23Rik	U041197	RIKEN cDNA 4930563D23 gene
Z00038423-1	2.4426	4.7726	2.32997	213.781	75.8	0	0	1700029H14Rik	U029603	RIKEN cDNA 1700029H14 gene
Z00038281-1	2.8627	5.1924	2.3297	213.649	74.858	0	0	Ppp3r2	U025060	protein phosphatase 3, regulatory subunit B, alpha isoform (calcineurin B, type II)
Z00013902-1	2.4411	4.7667	2.32556	211.622	65.62	0	0	4430402I18Rik	U038952	RIKEN cDNA 4430402I18 gene
Z00026313-1	3.1193	5.444	2.32465	211.179	56.004	0	0	Znrf4	U037949	zinc and ring finger 4
Z00030728-1	2.1639	4.4834	2.31945	208.665	75.463	0	0	1700011E04Rik	U075246	RIKEN cDNA 1700011E04 gene
Z00070970-1	2.4404	4.7543	2.31392	206.025	50.03	0	0	LOC238217	U034007	similar to ribosomal protein L10
Z00061197-1	3.2535	5.5662	2.31269	205.442	70.355	0	0	Efcbp1	U004094	EF hand calcium binding protein 1
Z00053129-1	2.3514	4.6639	2.31248	205.343	75.287	0	0	4930527J03Rik	U022125	RIKEN cDNA 4930527J03 gene
Z00025934-1	2.0268	4.3387	2.31192	205.078	78.004	0	0	Acsbg2	U037960	acyl-CoA synthetase bubblegum family member 2
Z00049118-1	2.6962	5.0047	2.30854	203.489	74.643	0	0	4930503B20Rik	U024744	RIKEN cDNA 4930503B20 gene
Z00024320-1	2.498	4.8065	2.3085	203.47	77.606	0	0	Tsga8	U039509	testis specific gene A8
Z00041553-1	2.3206	4.6264	2.3058	202.209	70.191	0	0	Tsc22d4	U006326	TSC22 domain family 4
Z00027762-1	2.1583	4.4624	2.3041	201.419	75.958	0	0	Mylc2pl	U006308	myosin light chain 2, precursor lymphocyte-specific
Z00008164-1	3.1009	5.4041	2.30321	201.006	39.173	0	0	Txndc2	U038006	thioredoxin domain containing 2 (spermatozoa)
Z00059334-1	2.3213	4.6239	2.30257	200.71	67.049	0	0	Nut	U023169	nuclear protein in testis
Z00026598-1	2.4008	4.7018	2.30098	199.977	35.739	0	0	Zbtb32	U028392	zinc finger and BTB domain containing 32
Z00024068-1	2.9244	5.2179	2.29349	196.558	73.147	0	0	Chl1	U007238	cell adhesion molecule with homology to L1CAM
Z00061620-1	2.6157	4.9075	2.29176	195.776	56.268	0	0	1700047L15Rik	U013992	RIKEN cDNA 1700047L15 gene
Z00024133-1	3.0779	5.3689	2.29101	195.438	59.511	0	0	Tnp2	U036783	transition protein 2
Z00032025-1	2.6004	4.8911	2.2907	195.299	75.394	0	0	Hist1h2bp	U014604	histone 1, H2bp
Z00055786-1	1.6571	3.9469	2.28976	194.877	77.883	0	0	Zswim2	U022804	zinc finger, SWIM domain containing 2
Z00026095-1	2.3945	4.6805	2.28598	193.188	78.555	0	0	4930504O13Rik	U032810	RIKEN cDNA 4930504O13 gene
Z00007382-1	2.6526	4.9351	2.28257	191.677	31.762	0	0	4921513E08Rik	U005514	RIKEN cDNA 4921513E08 gene
Z00071275-1	2.7812	5.0592	2.27808	189.706	56.735	0	0	4930539J05Rik	U178464	RIKEN cDNA 4930539J05 gene
Z00057314-1	2.8256	5.0995	2.27388	187.88	34.736	0	0	Cage1	U041168	cancer antigen 1
Z00041529-1	2.6324	4.905	2.27257	187.314	50.937	0	0	4921513D09Rik	U028845	RIKEN cDNA 4921513D09 gene
Z00041700-1	2.8888	5.1595	2.27069	186.505	73.028	0	0	1700123K08Rik	U026871	RIKEN cDNA 1700123K08 gene
Z00062717-1	1.5524	3.822	2.26961	186.042	47.565	0	0	1700071M16Rik	U037823	RIKEN cDNA 1700071M16 gene
Z00030590-1	2.0582	4.3275	2.26929	185.905	57.068	0	0	4933404M02Rik		RIKEN cDNA 4933404M02 gene
Z00022556-1	2.9932	5.262	2.26879	185.691	70.331	0	0	Pgk2	U260518	phosphoglycerate kinase 2
Z00044345-1	3.3005	5.5681	2.2676	185.183	69.473	0	0	1700009N14Rik	U004192	RIKEN cDNA 1700009N14 gene
Z00040719-1	2.3538	4.6202	2.26645	184.693	64.814	0	0	Pfn4	U013722	profilin family, member 4
Z00025602-1	3.2785	5.5424	2.2639	183.612	41.735	0	0	Spa17	U030690	sperm autoantigenic protein 17
Z00051933-1	2.2194	4.481	2.26156	182.625	75.178	0	0	Slco6b1	U021633	solute carrier organic anion transporter family, member 6b1
Z00030157-1	2.5205	4.7817	2.26121	182.478	75.592	0	0	1700017L05Rik	U005722	RIKEN cDNA 1700017L05 gene
Z00054058-1	2.6688	4.9279	2.25915	181.614	73.649	0	0	1700018L24Rik	U009082	RIKEN cDNA 1700018L24 gene
Z00027110-1	1.9489	4.2053	2.25632	180.435	65.576	0	0	Hormad1	U003572	HORMA domain containing 1
Z00062640-1	1.8318	4.0881	2.25621	180.389	74.242	0	0	1700100I10Rik	U035910	RIKEN cDNA 1700100I10 gene
Z00056449-1	2.4273	4.6835	2.2562	180.385	49.228	0	0	Iqch	U030988	IQ motif containing H
Z00024325-1	2.9894	5.245	2.25561	180.14	69.699	0	0	Gsg1	U027962	germ cell-specific gene 1
Z00051728-1	2.7226	4.9782	2.2556	180.136	46.398	0	0	Acsl1	U042901	acyl-CoA synthetase long-chain family member 1
Z00052879-1	2.5786	4.8341	2.25542	180.061	65.535	0	0	2810408A11Rik	U032989	RIKEN cDNA 2810408A11 gene
Z00061886-1	2.039	4.2941	2.25508	179.92	75.941	0	0	1700011M02Rik	U020090	RIKEN cDNA 1700011M02 gene
Z00056693-1	2.22	4.4745	2.2545	179.68	75.867	0	0	2810003K23Rik	U033674	RIKEN cDNA 2810003K23 gene
Z00030490-1	3.3303	5.5845	2.25426	179.581	42.818	0	0	Tuba3	U027867	tubulin, alpha 3
Z00059651-1	3.0439	5.2975	2.25366	179.333	69.368	0	0	LOC545728	U088228	similar to Speer1-ps1 protein
Z00024793-1	2.7936	5.0472	2.25352	179.275	72.454	0	0	Tssk2	U043989	testis-specific serine kinase 2
Z00031012-1	2.4051	4.6583	2.25317	179.131	75.465	0	0	1700001F09Rik	U091444	RIKEN cDNA 1700001F09 gene
Z00049222-1	2.9691	5.2191	2.25003	177.84	29.944	0	0	Lrrc34	U023908	leucine rich repeat containing 34
Z00026255-1	2.0491	4.2973	2.24817	177.08	77.871	0	0	4930405N21Rik		RIKEN cDNA 4930405N21 gene
Z00054861-1	2.6538	4.9012	2.2474	176.767	73.968	0	0	4933402J07Rik	U009613	RIKEN cDNA 4933402J07 gene
Z00056099-1	1.6518	3.8982	2.24638	176.352	70.049	0	0	LOC231736	U026745	similar to Spindlin-like protein 2 (SPIN-2)
Z00012645-1	2.112	4.3572	2.24528	175.906	79.602	0	0	Stag3	U006342	stromal antigen 3
Z00043399-1	2.9087	5.1527	2.24404	175.404	47.722	0	0	1700061J05Rik	U036380	RIKEN cDNA 1700061J05 gene
Z00026349-1	2.089	4.3316	2.24266	174.848	73.126	0	0	Xrra1	U123848	X-ray radiation resistance associated 1
Z00030411-1	1.8554	4.0935	2.23809	173.018	45.681	0	0	4921507A12	U226714	hypothetical protein 4921507A12
Z00049322-1	2.3563	4.5916	2.23528	171.902	72.533	0	0	1700065I17Rik	U018745	RIKEN cDNA 1700065I17 gene
Z00031159-1	2.265	4.4972	2.23212	170.655	77.029	0	0	4930449I24Rik	U026951	RIKEN cDNA 4930449I24 gene
Z00027145-1	2.1862	4.412	2.22578	168.182	72.819	0	0	Adam18	U029653	a disintegrin and metallopeptidase domain 18
Z00041239-1	1.694	3.9194	2.22543	168.047	75.252	0	0	4933415F23Rik	U021174	RIKEN cDNA 4933415F23 gene
Z00052895-1	2.3041	4.5292	2.22507	167.907	57.411	0	0	1700091H14Rik	U091444	RIKEN cDNA 1700091H14 gene
Z00053448-1	2.722	4.9469	2.22492	167.85	71.696	0	0	Iqcf5	U010978	IQ motif containing F5
Z00055855-1	3.1267	5.3505	2.22381	167.421	67.152	0	0	Tcfl5	U023765	transcription factor-like 5 (basic helix-loop-helix)
Z00040148-1	3.3164	5.5399	2.22356	167.325	67.936	0	0	Kcnk4	U038663	potassium channel, subfamily K, member 4
Z00048432-1	3.0174	5.2369	2.21948	165.76	68.771	0	0	Zpbp2	U013301	zona pellucida binding protein 2
Z00043398-1	2.1839	4.4019	2.21798	165.189	63.956	0	0	Pcdh8	U015889	protocadherin 8
Z00053130-1	2.79	5.0071	2.21714	164.869	69.835	0	0	1700049L16Rik	U031917	RIKEN cDNA 1700049L16 gene
Z00025254-1	3.1102	5.3271	2.2169	164.778	66.719	0	0	Insl6	U038956	insulin-like 6
Z00038035-1	1.976	4.185	2.20899	161.804	76.356	0	0	4930563P21Rik	U002258	RIKEN cDNA 4930563P21 gene
Z00053540-1	2.5841	4.7926	2.2085	161.622	71.418	0	0	4933437F05Rik	U034209	RIKEN cDNA 4933437F05 gene
Z00015026-1	2.8371	5.0443	2.20719	161.135	71.439	0	0	1700003E16Rik	U007079	RIKEN cDNA 1700003E16 gene
Z00040271-1	2.5727	4.7796	2.20695	161.046	74.161	0	0	4930511H01Rik	U001147	RIKEN cDNA 4930511H01 gene
Z00046037-1	2.928	5.1333	2.20526	160.421	70.973	0	0	1700013G24Rik	U004982	RIKEN cDNA 1700013G24 gene
Z00059219-1	2.4264	4.6316	2.20524	160.413	73.559	0	0	C78339	U072716	expressed sequence C78339
Z00040929-1	1.9999	4.2049	2.20497	160.314	77.176	0	0	4931417E11Rik	U027493	RIKEN cDNA 4931417E11 gene
Z00054590-1	2.2343	4.4389	2.20463	160.188	73.376	0	0	2010109A12Rik	U005816	RIKEN cDNA 2010109A12 gene
Z00042355-1	2.5158	4.7201	2.20424	160.044	56.694	0	0	Fabp9	U151570	fatty acid binding protein 9, testis
Z00030565-1	2.5608	4.7648	2.20398	159.948	74.889	0	0	1700034I23Rik	U080364	RIKEN cDNA 1700034I23 gene
Z00022444-1	2.7972	4.9987	2.20147	159.027	42.97	0	0	Tekt2	U025519	tektin 2
Z00005907-1	2.9245	5.1253	2.2008	158.781	70.694	0	0	Cpeb2	U005542	cytoplasmic polyadenylation element binding protein 2
Z00040242-1	2.3139	4.5146	2.20063	158.719	72.885	0	0	4930560E09Rik	U018254	RIKEN cDNA 4930560E09 gene
Z00030614-1	2.1486	4.3479	2.19935	158.252	63.193	0	0	4930500O09Rik	U025228	RIKEN cDNA 4930500O09 gene
Z00042340-1	1.9348	4.1329	2.19807	157.787	77.605	0	0	4933439A12Rik	U006601	RIKEN cDNA 4933439A12 gene
Z00043971-1	2.8831	5.081	2.19795	157.743	69.325	0	0	Spata6	U004643	spermatogenesis associated 6
Z00045658-1	2.4301	4.6252	2.1951	156.711	75.732	0	0	1700012F11Rik	U024307	RIKEN cDNA 1700012F11 gene
Z00073840-1	2.2586	4.453	2.19437	156.448	56.589	0	0	2810408I11Rik	U124965	RIKEN cDNA 2810408I11 gene
Z00072287-1	2.3988	4.5894	2.1906	155.096	55.473	0	0	AY702102	U308305	cDNA sequence AY702102
Z00044270-1	2.0805	4.2704	2.18989	154.842	76.067	0	0	Tex22	U040773	testis expressed gene 22
Z00072005-1	2.02	4.2081	2.18807	154.195	58.273	0	0	Gm1698	U102966	gene model 1698, (NCBI)
Z00025816-1	2.8115	4.9969	2.18541	153.253	68.41	0	0	1700113O17Rik	U022315	RIKEN cDNA 1700113O17 gene
Z00071971-1	2.6561	4.8389	2.18284	152.349	55.54	0	0	LOC432917	U174774	PREDICTED: Mus musculus similar to chromosome 14 open reading frame 8; p25 beta (LOC432917), mRNA
Z00057237-1	1.8393	4.0198	2.1805	151.53	73.225	0	0	4933400A11Rik	U039889	RIKEN cDNA 4933400A11 gene
Z00046264-1	2.4902	4.6623	2.17205	148.611	71.425	0	0	4932702K14Rik	U037409	RIKEN cDNA 4932702K14 gene
Z00030834-1	2.5454	4.7167	2.17126	148.341	72.245	0	0	Speer2	U005298	spermatogenesis associated glutamate (E)-rich protein 2
Z00049970-1	2.7789	4.9471	2.16819	147.296	68.363	0	0	Dnajc5b	U003062	DnaJ (Hsp40) homolog, subfamily C, member 5 beta
Z00055537-1	2.7991	4.9646	2.1655	146.386	67.615	0	0	Ms4a5	U161235	membrane-spanning 4-domains, subfamily A, member 5
Z00036145-1	2.9737	5.1388	2.16517	146.275	69.104	0	0	Syce1	U029432	synaptonemal complex central element protein 1
Z00040376-1	2.4791	4.644	2.16486	146.171	72.772	0	0	4933425K02Rik	U003886	RIKEN cDNA 4933425K02 gene
Z00051252-1	2.2366	4.3999	2.16332	145.653	62.991	0	0	1700111A04Rik	U008278	RIKEN cDNA 1700111A04 gene
Z00037450-1	3.3141	5.4768	2.16272	145.452	46.653	0	0	4933411K16Rik	U019464	RIKEN cDNA 4933411K16 gene
Z00044056-1	2.3732	4.5332	2.16	144.544	71.232	0	0	4921539E11Rik	U025312	RIKEN cDNA 4921539E11 gene
Z00027449-1	3.4309	5.5901	2.15921	144.281	47.453	0	0	1700025K23Rik	U031694	RIKEN cDNA 1700025K23 gene
Z00072950-1	2.49	4.6468	2.15674	143.463	54.714	0	0	Cylc1		cylicin, basic protein of sperm head cytoskeleton 1
Z00040233-1	2.4326	4.5869	2.15431	142.663	71.243	0	0	4921530D09Rik	U022400	RIKEN cDNA 4921530D09 gene
Z00061683-1	1.5769	3.731	2.15413	142.603	73.521	0	0	4930428N03Rik	U015394	RIKEN cDNA 4930428N03 gene
Z00053882-1	2.6793	4.8286	2.14926	141.013	69.536	0	0	Spag4	U002714	sperm associated antigen 4
Z00031587-1	3.1807	5.329	2.14831	140.705	64.723	0	0	Oxct2a	U004766	3-oxoacid CoA transferase 2A
Z00052592-1	2.5058	4.6468	2.14095	138.341	70.465	0	0	4930404H21Rik	U029370	RIKEN cDNA 4930404H21 gene
Z00051551-1	2.9077	5.0483	2.14056	138.216	66.94	0	0	MGC5739	U010447	similar to hypothetical protein FLJ20010
Z00011277-1	2.8939	5.0344	2.14046	138.185	56.7	0	0	4921511K06Rik	U006613	RIKEN cDNA 4921511K06 gene
Z00042568-1	2.7006	4.8402	2.13961	137.915	70.461	0	0	1700022A21Rik	U005366	RIKEN cDNA 1700022A21 gene
Z00057523-1	3.0968	5.2316	2.13482	136.402	55.762	0	0	Itgae	U043971	integrin, alpha E, epithelial-associated
Z00016728-1	2.8165	4.9504	2.13393	136.123	66.666	0	0	Pdzk8	U039193	PDZ domain containing 8
Z00010141-1	2.0852	4.214	2.12879	134.521	70.339	0	0	Gm1564	U216360	gene model 1564, (NCBI)
Z00049707-1	2.9739	5.1023	2.12844	134.413	46.744	0	0	Chn2	U006885	chimerin (chimaerin) 2
Z00030159-1	3.1942	5.3217	2.12744	134.103	63.915	0	0	1700015F17Rik	U005269	RIKEN cDNA 1700015F17 gene
Z00025733-1	2.8028	4.9296	2.1268	133.906	66.585	0	0	Sox30	U012499	SRY-box containing gene 30
Z00034980-1	1.8036	3.9267	2.1231	132.77	30.358	0	0	Tex12	U030841	testis expressed gene 12
Z00046828-1	2.7776	4.8988	2.12126	132.209	68.51	0	0	Adam5	U029655	a disintegrin and metallopeptidase domain 5
Z00040727-1	2.1157	4.2365	2.12085	132.084	74.089	0	0	Atf7ip2		activating transcription factor 7 interacting protein 2
Z00048872-1	2.4843	4.6051	2.12076	132.057	74.479	0	0	Spata18	U005680	spermatogenesis associated 18 homolog (rat)
Z00026876-1	1.565	3.6852	2.12029	131.914	73.126	0	0	4930563M21Rik	U030902	RIKEN cDNA 4930563M21 gene
Z00016441-1	4.1637	2.0455	-2.11817	131.271	73.695	0	0	Xist	U039598	inactive X specific transcripts
Z00022838-1	2.6365	4.7507	2.11425	130.092	67.241	0	0	Ssty1	U085038	spermiogenesis specific transcript on the Y 1
Z00045177-1	2.6148	4.7261	2.11131	129.214	71.568	0	0	4932415D10Rik	U054958	RIKEN cDNA 4932415D10 gene
Z00048346-1	2.2522	4.3634	2.11122	129.187	69.159	0	0	Hmgb4	U074751	high-mobility group box 4
Z00019300-1	2.9626	5.073	2.11039	128.941	67.108	0	0	Mael	U022003	maelstrom homolog (Drosophila)
Z00061151-1	2.3579	4.466	2.10804	128.245	70.404	0	0	4930558O21Rik	U003109	RIKEN cDNA 4930558O21 gene
Z00025018-1	2.3545	4.4618	2.10724	128.009	69.598	0	0	St8sia3	U018814	ST8 alpha-N-acetyl-neuraminide alpha-2,8-sialyltransferase 3
Z00031170-1	2.5236	4.6299	2.10634	127.744	69.448	0	0	1700001E04Rik	U041261	RIKEN cDNA 1700001E04 gene
Z00010658-1	2.4503	4.5536	2.10324	126.835	39.623	0	0	Als2cr15		amyotrophic lateral sclerosis 2 (juvenile) chromosome region, candidate 15
Z00051856-1	2.6932	4.7934	2.10026	125.968	68.778	0	0	4921509E07Rik	U014130	RIKEN cDNA 4921509E07 gene
Z00052606-1	2.0659	4.1626	2.09662	124.917	72.247	0	0	1700121K02Rik	U012552	RIKEN cDNA 1700121K02 gene
Z00062721-1	2.5832	4.6751	2.09192	123.572	68.968	0	0	Frs3	U037890	fibroblast growth factor receptor substrate 3
Z00026496-1	2.0016	4.0888	2.08719	122.233	71.279	0	0	4930455F16Rik	U036733	RIKEN cDNA 4930455F16 gene
Z00022464-1	3.4583	5.5444	2.08607	121.919	62.632	0	0	St6galnac2	U033660	ST6 (alpha-N-acetyl-neuraminyl-2,3-beta-galactosyl-1,3)-N-acetylgalactosaminide alpha-2,6-sialyltransferase 2
Z00042282-1	2.3453	4.4298	2.08444	121.462	69.956	0	0	Ssty2	U186839	spermiogenesis specific transcript on the Y 2
Z00055107-1	2.7433	4.8262	2.08285	121.018	55.276	0	0	LOC216974	U013012	similar to proline-rich cyclin A1-interacting protein
Z00029989-1	2.0253	4.1062	2.08087	120.468	64.435	0	0	Adam4	U034136	a disintegrin and metallopeptidase domain 4
Z00026310-1	1.977	4.0577	2.08074	120.431	72.298	0	0	Trim54	U005437	tripartite motif-containing 54
Z00024225-1	2.6326	4.7123	2.07969	120.141	70.648	0	0	Cyct	U157853	cytochrome c, testis
Z00048069-1	2.86	4.9377	2.07769	119.589	65.566	0	0	Spata1	U024740	spermatogenesis associated 1
Z00024672-1	3.4455	5.5226	2.07713	119.435	62.399	0	0	Clgn	U009552	calmegin
Z00025970-1	2.6335	4.7097	2.07624	119.19	70.452	0	0	4930415F15Rik	U012317	RIKEN cDNA 4930415F15 gene
Z00031167-1	2.7307	4.8065	2.07576	119.058	63.467	0	0	3830403N18Rik	U047383	RIKEN cDNA 3830403N18 gene
Z00028082-1	2.7662	4.8389	2.07266	118.212	67.786	0	0	1700013B16Rik	U034862	RIKEN cDNA 1700013B16 gene
Z00047505-1	2.1746	4.246	2.07139	117.866	67.557	0	0	4930503B16Rik	U026282	RIKEN cDNA 4930503B16 gene
Z00071317-1	3.0624	5.1328	2.07041	117.601	45.558	0	0	LOC631479	U171972	similar to Y-linked testis-specific protein
Z00047461-1	1.7283	3.7972	2.0689	117.192	72.98	0	0	1700007B14Rik	U009512	RIKEN cDNA 1700007B14 gene
Z00053881-1	3.3151	5.3834	2.06831	117.033	49.648	0	0	1700026L06Rik	U022452	RIKEN cDNA 1700026L06 gene
Z00031485-1	2.8199	4.888	2.06807	116.969	58.48	0	0	Rasl2-9	U028106	RAS-like, family 2, locus 9
Z00022658-1	3.5146	5.5803	2.06566	116.322	36.149	0	0	Prm2	U036785	protamine 2
Z00026210-1	2.7868	4.8521	2.06529	116.222	67.133	0	0	1700016G14Rik	U014662	RIKEN cDNA 1700016G14 gene
Z00034034-1	2.2167	4.2815	2.06484	116.102	70.668	0	0	1700109H08Rik	U025932	RIKEN cDNA 1700109H08 gene
Z00043328-1	3.251	5.3143	2.06329	115.688	40.476	0	0	Stk22s1	U180626	serine/threonine kinase 22 substrate 1
Z00027340-1	2.3788	4.4405	2.06165	115.252	68.145	0	0	Ccdc27	U025851	coiled-coil domain containing 27
Z00014860-1	3.1675	5.2281	2.06052	114.953	43.813	0	0	Pacrg	U037418	Park2 co-regulated
Z00051499-1	2.6644	4.7243	2.05987	114.781	65.127	0	0	Txndc8	U025110	thioredoxin domain containing 8
Z00017347-1	2.6718	4.7315	2.05971	114.739	37.778	0	0	Stat4	U000262	signal transducer and activator of transcription 4
Z00071456-1	2.6269	4.6863	2.0594	114.657	52.857	0	0	LOC385557	U171972	PREDICTED: Mus musculus similar to Y-linked testis-specific protein (LOC385557), mRNA
Z00023432-1	3.1936	5.2527	2.05916	114.594	62.13	0	0	Pdcl2	U026319	phosducin-like 2
Z00010866-1	1.7239	3.7823	2.05842	114.398	72.565	0	0	Lmbrd2	U016065	LMBR1 domain containing 2
Z00024404-1	2.3405	4.3985	2.05795	114.275	69.188	0	0	Zpbp	U032511	zona pellucida binding protein
Z00061287-1	2.12	4.1775	2.05753	114.164	68.592	0	0	1700016P04Rik	U006549	RIKEN cDNA 1700016P04 gene
Z00038303-1	2.863	4.9183	2.05528	113.574	64.759	0	0	1700029J11Rik	U002902	RIKEN cDNA 1700029J11 gene
Z00062794-1	2.2209	4.2742	2.05332	113.063	67.661	0	0	1700019B21Rik	U039420	RIKEN cDNA 1700019B21 gene
Z00026618-1	2.3741	4.4241	2.05008	112.222	70.446	0	0	LOC544888	U014314	hypothetical LOC544888
Z00023038-1	1.9439	3.9932	2.04925	112.008	67.601	0	0	Tsga13	U027126	testis specific gene A13
Z00037866-1	2.0244	4.0725	2.04819	111.735	69.696	0	0	1700030B21Rik	U019894	RIKEN cDNA 1700030B21 gene
Z00064960-1	1.8902	3.9363	2.04615	111.212	69.487	0	0	Zfy2	U119264	zinc finger protein 2, Y linked
Z00022530-1	3.004	5.05	2.04605	111.186	65.747	0	0	Pex2	U023925	peroxin 2
Z00049603-1	2.7381	4.7812	2.04317	110.451	26.871	0	0	BC060957	U009692	cDNA sequence BC060957
Z00035382-1	2.9562	4.9953	2.03915	109.433	64.318	0	0	Ccdc46	U043240	coiled-coil domain containing 46
Z00042394-1	2.7085	4.7436	2.0351	108.418	65.026	0	0	4933401F05Rik	U035677	RIKEN cDNA 4933401F05 gene
Z00019706-1	2.206	4.2401	2.03407	108.161	70.261	0	0	Smc1l2	U036495	SMC (structural maintenace of chromosomes 1)-like 2 (S. cerevisiae)
Z00035015-1	2.6419	4.6759	2.03399	108.141	52.327	0	0	5133400G04Rik	U038324	RIKEN cDNA 5133400G04 gene
Z00062548-1	2.1809	4.2149	2.03392	108.124	68.449	0	0	2310040A13Rik	U320204	RIKEN cDNA 2310040A13 gene
Z00022594-1	2.8419	4.8721	2.03023	107.209	63.759	0	0	Cnbp2	U020108	cellular nucleic acid binding protein 2
Z00062517-1	2.0676	4.0977	2.03017	107.194	71.498	0	0	1700031P21Rik	U033939	RIKEN cDNA 1700031P21 gene
Z00024938-1	3.0968	5.1252	2.02841	106.76	41.049	0	0	Bspry	U004393	B-box and SPRY domain containing
Z00053780-1	2.787	4.8135	2.02648	106.287	66.441	0	0	Morc2b	U037684	microrchidia 2B
Z00029983-1	2.4189	4.4444	2.02556	106.062	67.227	0	0	4930458A03Rik	U005921	RIKEN cDNA 4930458A03 gene
Z00002037-1	2.4703	4.4938	2.02348	105.555	49.658	0	0	Hsd3b6	U024419	hydroxysteroid dehydrogenase-6, delta-3-beta
Z00045008-1	2.1863	4.2089	2.02263	105.349	44.369	0	0	4933438K21Rik	U024908	RIKEN cDNA 4933438K21 gene
Z00042881-1	2.4557	4.4781	2.02239	105.291	66.354	0	0	1700054F22Rik	U004327	RIKEN cDNA 1700054F22 gene
Z00022643-1	2.4217	4.4437	2.02196	105.186	67.912	0	0	Klhl10	U013339	kelch-like 10 (Drosophila)
Z00042842-1	2.602	4.6232	2.02122	105.007	67.7	0	0	1700026J04Rik	U034681	RIKEN cDNA 1700026J04 gene
Z00025311-1	2.8531	4.874	2.02084	104.916	63.798	0	0	Slc16a7	U032314	solute carrier family 16 (monocarboxylic acid transporters), member 7
Z00071755-1	2.6665	4.6866	2.02006	104.727	52.493	0	0	1700001J03Rik	U288556	RIKEN cDNA 1700001J03 gene
Z00064301-1	2.6616	4.6815	2.01991	104.691	68.548	0	0	1700013G23Rik	U032859	RIKEN cDNA 1700013G23 gene
Z00025667-1	2.9406	4.9602	2.01963	104.624	65.368	0	0	Stk33	U041079	serine/threonine kinase 33
Z00053863-1	1.9471	3.9665	2.01945	104.58	66.582	0	0	1700017N19Rik	U011966	RIKEN cDNA 1700017N19 gene
Z00053952-1	2.7354	4.7547	2.01929	104.542	66.235	0	0	1700001L05Rik	U036474	RIKEN cDNA 1700001L05 gene
Z00041678-1	2.0874	4.1032	2.01578	103.7	70.137	0	0	Mfap3l	U042904	microfibrillar-associated protein 3-like
Z00025003-1	2.6155	4.631	2.01548	103.629	65.97	0	0	Prok2	U027683	prokineticin 2
Z00022903-1	2.5739	4.5888	2.01493	103.498	66.156	0	0	Hils1	U013213	histone H1-like protein in spermatids 1
Z00039694-1	2.927	4.9405	2.01351	103.16	63.822	0	0	1700023A16Rik	U007582	RIKEN cDNA 1700023A16 gene
Z00031647-1	1.9292	3.9415	2.01227	102.866	66.983	0	0	4921511C16Rik	U026693	RIKEN cDNA 4921511C16 gene
Z00061780-1	2.1142	4.1261	2.01186	102.769	67.28	0	0	4930529L06Rik	U017320	RIKEN cDNA 4930529L06 gene
Z00059610-1	2.0158	4.0272	2.01145	102.671	70.288	0	0	Mageb5	U040903	melanoma antigen, family B, 5
Z00026603-1	2.7153	4.7249	2.00967	102.252	62.719	0	0	Gm136	U220212	gene model 136, (NCBI)
Z00043638-1	2.7144	4.7211	2.0067	101.555	62.674	0	0	1700061G19Rik	U018142	RIKEN cDNA 1700061G19 gene
Z00050446-1	2.4036	4.4096	2.00597	101.384	66.235	0	0	1700027L20Rik	U000551	RIKEN cDNA 1700027L20 gene
Z00046779-1	3.1821	5.1867	2.00459	101.062	61.366	0	0	1700023I07Rik	U019765	RIKEN cDNA 1700023I07 gene
Z00031314-1	2.2602	4.2616	2.00137	100.316	67.061	0	0	Hist1h4a	U034602	histone 1, H4a
Z00036117-1	2.2797	4.2809	2.00124	100.286	47.923	0	0	Piwil2	U035745	piwi like homolog 2 (Drosophila)
Z00057040-1	3.4087	5.4097	2.00093	100.214	34.918	0	0	Tsga2	U037647	testis specific gene A2
Z00041093-1	2.6133	4.6131	1.99974	99.9402	66.876	0	0	1700008A04Rik	U032637	RIKEN cDNA 1700008A04 gene
Z00011953-1	2.5001	4.4989	1.99881	99.7264	40.48	0	0	1700049M11Rik	U023628	RIKEN cDNA 1700049M11 gene
Z00023368-1	1.7476	3.7459	1.99831	99.6116	56.786	0	0	Dspg3	U011939	dermatan sulphate proteoglycan 3
Z00038962-1	2.4168	4.4147	1.99787	99.5108	66.519	0	0	1700008G05Rik	U023830	RIKEN cDNA 1700008G05 gene
Z00024989-1	2.632	4.6292	1.99724	99.3665	66.257	0	0	Pla2g2c	U005004	phospholipase A2, group IIC
Z00019002-1	2.4165	4.4127	1.99619	99.1266	50.067	0	0	4933433K01Rik	U032855	RIKEN cDNA 4933433K01 gene
Z00070653-1	2.5266	4.517	1.99042	97.8183	67.921	0	0	Ibrdc3	U004855	IBR domain containing 3
Z00051068-1	2.2808	4.271	1.99022	97.7732	66.067	0	0	4930511M11Rik	U025928	RIKEN cDNA 4930511M11 gene
Z00043589-1	2.6107	4.5981	1.98744	97.1494	66.599	0	0	Kctd16	U018664	potassium channel tetramerisation domain containing 16
Z00043016-1	2.5616	4.5483	1.98676	96.9974	67.398	0	0	4921504I05Rik	U034560	RIKEN cDNA 4921504I05 gene
Z00014776-1	3.5999	5.5857	1.98586	96.7966	60.121	0	0	Asrgl1	U038787	asparaginase like 1
Z00062939-1	1.945	3.9298	1.98483	96.5673	58.421	0	0	1700099I09Rik	U045929	RIKEN cDNA 1700099I09 gene
Z00031351-1	4.5042	2.5229	-1.98124	95.7723	66.299	0	0	E330037M01Rik	U281424	RIKEN cDNA E330037M01 gene
Z00061495-1	2.4347	4.4151	1.98044	95.5961	56.526	0	0	1700016J18Rik	U011445	RIKEN cDNA 1700016J18 gene
Z00041119-1	2.6135	4.5919	1.97835	95.1371	37.556	0	0	1700040L02Rik	U041118	RIKEN cDNA 1700040L02 gene
Z00043452-1	3.0124	4.9899	1.97748	94.9467	61.823	0	0	1700018F24Rik	U131777	RIKEN cDNA 1700018F24 gene
Z00059175-1	2.7882	4.7654	1.97719	94.8833	65.138	0	0	LOC245884	U168564	similar to testes development-related NYD-SP18
Z00019195-1	2.5646	4.5416	1.97693	94.8266	48.465	0	0	Csnk2b	U037738	casein kinase II, beta subunit
Z00070099-1	2.2701	4.247	1.97687	94.8135	66.091	0	0	1700066J03Rik		RIKEN cDNA 1700066J03 gene
Z00061531-1	1.4643	3.441	1.97673	94.7829	68.822	0	0	4930423D24Rik	U012044	RIKEN cDNA 4930423D24 gene
Z00014714-1	2.1481	4.1194	1.97131	93.6074	66.383	0	0	Vmd2	U038794	vitelliform macular dystrophy 2 homolog (human)
Z00032058-1	2.1946	4.165	1.97043	93.4179	22.024	0	0	4930562C15Rik	U016764	RIKEN cDNA 4930562C15 gene
Z00036681-1	2.5058	4.4743	1.96845	92.9929	63.467	0	0	Lrrc27	U040691	leucine rich repeat containing 27
Z00071942-1	2.5974	4.565	1.96757	92.8047	50.149	0	0	4932703K07Rik	U014413	RIKEN cDNA 4932703K07 gene
Z00035462-1	2.8558	4.823	1.96722	92.7299	35.886	0	0	Kif2c	U025428	kinesin family member 2C
Z00030650-1	3.0991	5.0662	1.96706	92.6958	62.576	0	0	BC049762	U044099	cDNA sequence BC049762
Z00061229-1	2.8531	4.8195	1.96641	92.5572	30.204	0	0	Kif17	U263233	kinesin family member 17
Z00030283-1	3.0392	5.0053	1.96602	92.4741	63.122	0	0	Ppp1r2	U036964	protein phosphatase 1, regulatory (inhibitor) subunit 2
Z00037531-1	2.7468	4.71	1.96321	91.8777	63.178	0	0	Spag16	U000413	sperm associated antigen 16
Z00029985-1	2.4309	4.3941	1.96316	91.8671	65.7	0	0	LOC433215	U038701	PREDICTED: Mus musculus hypothetical gene supported by AK076800; BC048609 (LOC433215), mRNA
Z00036785-1	2.5648	4.5276	1.96279	91.7889	69.128	0	0	BC048599	U063177	cDNA sequence BC048599
Z00030161-1	2.0366	3.9985	1.96199	91.6199	68.305	0	0	1700016G22Rik	U034486	RIKEN cDNA 1700016G22 gene
Z00051326-1	3.4479	5.4032	1.95526	90.2111	59.71	0	0	4930579G22Rik	U006237	RIKEN cDNA 4930579G22 gene
Z00044342-1	2.4964	4.4516	1.95522	90.2028	63.516	0	0	4930557A04Rik	U019697	RIKEN cDNA 4930557A04 gene
Z00047778-1	2.8149	4.7685	1.95357	89.8607	63.657	0	0	1700110M21Rik	U035867	RIKEN cDNA 1700110M21 gene
Z00034891-1	3.1074	5.0602	1.95281	89.7036	48.085	0	0	Fem1b	U043863	feminization 1 homolog b (C. elegans)
Z00034262-1	2.5628	4.5153	1.95254	89.6479	52.711	0	0	Spata7	U040768	spermatogenesis associated 7
Z00026057-1	3.1967	5.1487	1.95199	89.5344	59.915	0	0	Tenr	U003168	testis nuclear RNA binding protein
Z00027333-1	3.0016	4.9534	1.95181	89.4973	61.646	0	0	Cstl1	U143871	cystatin-like 1
Z00054725-1	2.135	4.0852	1.95023	89.1723	67.224	0	0	Etnk1	U007547	ethanolamine kinase 1
Z00026166-1	3.272	5.2221	1.95005	89.1354	58.864	0	0	1700090G07Rik	U018311	RIKEN cDNA 1700090G07 gene
Z00050887-1	2.669	4.6184	1.94942	89.0061	61.395	0	0	1700126L10Rik	U023636	RIKEN cDNA 1700126L10 gene
Z00050609-1	1.8685	3.8167	1.94823	88.7626	66.577	0	0	1700007I08Rik	U002689	RIKEN cDNA 1700007I08 gene
Z00010170-1	2.0603	4.0081	1.94779	88.6727	69.184	0	0	Zfp217	U023706	zinc finger protein 217
Z00025377-1	2.6827	4.6263	1.94359	87.8193	64.343	0	0	Calr3	U029963	calreticulin 3
Z00061444-1	2.5238	4.4671	1.94333	87.7667	63.663	0	0	1700041C23Rik	U010540	RIKEN cDNA 1700041C23 gene
Z00047662-1	1.8147	3.7578	1.94309	87.7183	37.38	0	0	4921528O07Rik	U021976	RIKEN cDNA 4921528O07 gene
Z00036414-1	2.2527	4.1953	1.94259	87.6173	67.546	0	0	Odf2	U042271	outer dense fiber of sperm tails 2
Z00025243-1	3.0732	5.0156	1.94238	87.575	62.07	0	0	Ankrd5	U002530	ankyrin repeat domain 5
Z00024711-1	3.5679	5.5086	1.94069	87.2348	58.457	0	0	Crisp2	U037811	cysteine-rich secretory protein 2
Z00035763-1	2.7037	4.6427	1.939	86.896	66.133	0	0	5730596K20Rik	U043697	RIKEN cDNA 5730596K20 gene
Z00045035-1	2.8392	4.7776	1.93843	86.7821	64.389	0	0	1700007K09Rik	U029340	RIKEN cDNA 1700007K09 gene
Z00045019-1	2.0057	3.9435	1.93781	86.6583	65.709	0	0	4933405O20Rik	U072915	RIKEN cDNA 4933405O20 gene
Z00023535-1	1.5096	3.4473	1.93773	86.6423	36.447	0	0	Slc10a2	U183128	solute carrier family 10, member 2
Z00038977-1	2.7049	4.6399	1.93502	86.1033	65.832	0	0	4921507P07Rik	U027288	RIKEN cDNA 4921507P07 gene
Z00043983-1	3.0197	4.9544	1.93474	86.0478	60.765	0	0	4933421I07Rik	U028469	RIKEN cDNA 4933421I07 gene
Z00024703-1	3.6218	5.5565	1.93473	86.0459	58.628	0	0	Dkkl1	U028521	dickkopf-like 1
Z00050875-1	2.1662	4.0986	1.93246	85.5973	65.12	0	0	4931423N10Rik	U001457	RIKEN cDNA 4931423N10 gene
Z00027987-1	2.2906	4.2228	1.93213	85.5323	39.968	0	0	4932413O14Rik	U026413	RIKEN cDNA 4932413O14 gene
Z00026830-1	2.399	4.3303	1.93139	85.3867	65.375	0	0	4921517D22Rik	U034861	RIKEN cDNA 4921517D22 gene
Z00061511-1	1.8739	3.8049	1.93099	85.308	66.986	0	0	1700028I16Rik	U011804	RIKEN cDNA 1700028I16 gene
Z00041483-1	2.4338	4.3623	1.92844	84.8086	65.484	0	0	6530404N21Rik	U038976	RIKEN cDNA 6530404N21 gene
Z00028111-1	3.1804	5.1071	1.92678	84.4851	59.453	0	0	4930544D05Rik	U012857	RIKEN cDNA 4930544D05 gene
Z00022605-1	2.3396	4.2627	1.92309	83.7703	60.828	0	0	Ptpn20	U015489	protein tyrosine phosphatase, non-receptor type 20
Z00048258-1	2.4838	4.4046	1.92074	83.3182	67.125	0	0	Tctex1d1	U004561	Tctex1 domain containing 1
Z00063403-1	2.6283	4.5481	1.91979	83.1362	58.495	0	0	4930403C10Rik	U121956	RIKEN cDNA 4930403C10 gene
Z00025548-1	3.4861	5.4033	1.91719	82.6399	32.013	0	0	Creb3l4	U024295	cAMP responsive element binding protein 3-like 4
Z00026480-1	2.4353	4.3524	1.91708	82.619	66.4	0	0	Gm443	U101573	gene model 443, (NCBI)
Z00039715-1	2.2435	4.1561	1.9126	81.7711	38.526	0	0	2900006K08Rik	U303311	RIKEN cDNA 2900006K08 gene
Z00053872-1	2.6119	4.5234	1.91143	81.5511	63.091	0	0	Iqcf4	U031298	IQ motif containing F4
Z00055031-1	2.1959	4.1072	1.91136	81.538	62.924	0	0	1700113H08Rik	U011847	RIKEN cDNA 1700113H08 gene
Z00048204-1	3.1255	5.0367	1.91124	81.5155	60.533	0	0	1700011E24Rik	U038136	RIKEN cDNA 1700011E24 gene
Z00005335-1	1.6615	3.5726	1.9111	81.4892	57.818	0	0	Esx1	U041252	extraembryonic, spermatogenesis, homeobox 1
Z00025002-1	2.7039	4.615	1.91106	81.4817	63.582	0	0	Pbx4	U009412	pre-B-cell leukemia transcription factor 4
Z00072826-1	2.8023	4.7112	1.90885	81.0681	47.619	0	0	LOC333588	U103048	hypothetical LOC333588
Z00047772-1	2.5703	4.4787	1.90837	80.9786	65.785	0	0	1700071E18Rik	U008014	RIKEN cDNA 1700071E18 gene
Z00042516-1	2.0561	3.9636	1.90747	80.8109	66.745	0	0	Boll	U021340	bol, boule-like (Drosophila)
Z00050295-1	2.855	4.7621	1.90708	80.7384	63.195	0	0	Arrdc5	U037945	arrestin domain containing 5
Z00047173-1	3.1979	5.1047	1.90679	80.6845	58.802	0	0	Ldhal6b	U017445	lactate dehydrogenase A-like 6B
Z00024294-1	2.2079	4.1145	1.90662	80.6529	63.71	0	0	Apoh	U013484	apolipoprotein H
Z00025402-1	2.0634	3.9683	1.90485	80.3249	66.86	0	0	Eif2s3y	U288133	eukaryotic translation initiation factor 2, subunit 3, structural gene Y-linked
Z00054866-1	2.8253	4.7271	1.90178	79.7591	62.462	0	0	1700055M20Rik	U009684	RIKEN cDNA 1700055M20 gene
Z00070270-1	2.9286	4.8292	1.90067	79.5555	23.213	0	0	Cdkn3	U015536	cyclin-dependent kinase inhibitor 3
Z00061808-1	2.4424	4.338	1.89562	78.6357	66.057	0	0	Spdy1	U018204	speedy homolog 1 (Drosophila)
Z00061932-1	2.5131	4.4081	1.89503	78.529	52.866	0	0	4930544G21Rik	U021541	RIKEN cDNA 4930544G21 gene
Z00063479-1	2.9919	4.8858	1.89388	78.3213	60.964	0	0	1700108N11Rik	U322189	RIKEN cDNA 1700108N11 gene
Z00034021-1	1.9898	3.8835	1.89369	78.2871	62.385	0	0	Gm711	U068647	gene model 711, (NCBI)
Z00054414-1	2.2811	4.17	1.88887	77.423	50.275	0	0	4933421B21Rik	U003198	RIKEN cDNA 4933421B21 gene
Z00033449-1	2.2229	4.1087	1.88579	76.8759	63.765	0	0	4933435G04Rik	U058767	RIKEN cDNA 4933435G04 gene
Z00038737-1	2.7108	4.5964	1.88558	76.8387	62.649	0	0	Sfrs14	U009423	splicing factor, arginine/serine-rich 14
Z00070003-1	1.9034	3.7886	1.88519	76.7697	64.598	0	0	1700039M10Rik	U015695	RIKEN cDNA 1700039M10 gene
Z00005148-1	1.8735	3.7562	1.88277	76.3431	50.299	0	0	Zfp42	U176500	zinc finger protein 42
Z00049567-1	2.9331	4.8152	1.88214	76.2325	58.716	0	0	4930505A04Rik	U032614	RIKEN cDNA 4930505A04 gene
Z00031294-1	1.7144	3.5948	1.88041	75.9294	64.165	0	0	4932412H11Rik	U025925	RIKEN cDNA 4932412H11 gene
Z00063559-1	1.7214	3.6003	1.87892	75.6693	63.65	0	0	1700095J12Rik	U025685	RIKEN cDNA 1700095J12 gene
Z00054054-1	2.3393	4.2182	1.87886	75.6589	62.4	0	0	4930553D19Rik	U014049	RIKEN cDNA 4930553D19 gene
Z00043303-1	2.6352	4.5138	1.87867	75.6258	61.553	0	0	4921510H08Rik	U011940	RIKEN cDNA 4921510H08 gene
Z00056801-1	2.9406	4.8188	1.87813	75.5318	58.607	0	0	Ddx4	U035180	DEAD (Asp-Glu-Ala-Asp) box polypeptide 4
Z00040660-1	2.7622	4.638	1.8758	75.1277	42.541	0	0	1700129I15Rik	U039714	RIKEN cDNA 1700129I15 gene
Z00044208-1	2.6491	4.5242	1.87515	75.0153	61.132	0	0	Aldoa	U025184	aldolase 1, A isoform
Z00024712-1	2.9277	4.8026	1.87493	74.9773	31.634	0	0	Zmynd10	U010992	zinc finger, MYND domain containing 10
Z00023273-1	2.7104	4.5848	1.87439	74.8842	62.315	0	0	Akap4		A kinase (PRKA) anchor protein 4
Z00051353-1	2.1488	4.0229	1.87411	74.8359	66.39	0	0	1700003F17Rik	U033182	RIKEN cDNA 1700003F17 gene
Z00055949-1	1.9473	3.8196	1.87223	74.5126	64.034	0	0	1700034K16Rik	U024857	RIKEN cDNA 1700034K16 gene
Z00034890-1	2.2711	4.1427	1.87161	74.4063	43.859	0	0	Nasp	U025415	nuclear autoantigenic sperm protein (histone-binding)
Z00041304-1	2.5284	4.398	1.86962	74.0662	55.887	0	0	9630037P07Rik	U000380	RIKEN cDNA 9630037P07 gene
Z00058071-1	2.5509	4.4203	1.86943	74.0338	59.482	0	0	4930563A03Rik	U053583	RIKEN cDNA 4930563A03 gene
Z00072485-1	1.9919	3.8609	1.86898	73.9571	48.95	0	0	Gm362	U230729	gene model 362, (NCBI)
Z00070785-1	1.9298	3.7988	1.86893	73.9486	49.184	0	0	Ighv	U034451	Mus musculus partial mRNA for immunoglobulin A heavy chain variable region (IGHV gene), clone Ca10.
Z00038671-1	3.1133	4.9815	1.86813	73.8125	59.604	0	0	D5Bwg0834e	U026739	DNA segment, Chr 5, Brigham & Women's Genetics 0834 expressed
Z00043908-1	2.5011	4.369	1.86791	73.7751	60.614	0	0	Zhx3	U051369	zinc fingers and homeoboxes 3
Z00032459-1	1.9041	3.7719	1.86781	73.7581	65.208	0	0	Gm1276		gene model 1276, (NCBI)
Z00059995-1	3.2019	5.0692	1.86731	73.6733	58.208	0	0	LOC231885	U131777	hypothetical LOC231885
Z00023018-1	2.3644	4.2302	1.86576	73.4108	61.603	0	0	Tssk3	U025555	testis-specific serine kinase 3
Z00025728-1	3.0824	4.9481	1.86569	73.399	59.075	0	0	Pdha2	U024709	pyruvate dehydrogenase E1 alpha 2
Z00027365-1	2.2674	4.1296	1.86219	72.8098	62.496	0	0	BC048651	U006611	cDNA sequence BC048651
Z00049484-1	3.1465	5.0065	1.86002	72.4469	56.977	0	0	1700020D05Rik	U019045	RIKEN cDNA 1700020D05 gene
Z00067906-1	1.8932	3.753	1.8598	72.4102	50.559	0	0	1700026H06Rik	U198908	RIKEN cDNA 1700026H06 gene
Z00011112-1	2.0818	3.9389	1.85703	71.9499	33.149	0	0	ttc21a	U011148	tetratricopeptide repeat domain 21A
Z00021626-1	2.9163	4.7728	1.85649	71.8605	30.439	0	0	Dyrk3	U021747	dual-specificity tyrosine-(Y)-phosphorylation regulated kinase 3
Z00022916-1	3.0086	4.8647	1.85617	71.8075	30.044	0	0	Mycbpap	U033282	Mycbp associated protein
Z00071807-1	2.3965	4.2525	1.85592	71.7662	46.541	0	0	LOC436292	U178383	similar to Y-linked testis-specific protein
Z00010916-1	4.5656	2.712	-1.85364	71.3904	61.416	0	0	Foxl2	U010900	forkhead box L2
Z00055764-1	2.482	4.3345	1.85254	71.2098	61.201	0	0	1700001O22Rik	U022481	RIKEN cDNA 1700001O22 gene
Z00026565-1	3.14	4.9896	1.84958	70.7261	59.272	0	0	Iqcf1	U010977	IQ motif containing F1
Z00049159-1	2.5449	4.3924	1.84743	70.3769	60.87	0	0	1700067C01Rik	U028362	RIKEN cDNA 1700067C01 gene
Z00050416-1	2.141	3.9872	1.84619	70.1762	59.966	0	0	Slco6d1	U000659	solute carrier organic anion transporter family, member 6d1
Z00030156-1	2.2642	4.1083	1.84409	69.8377	62.466	0	0	1700003I22Rik	U000289	RIKEN cDNA 1700003I22 gene
Z00062101-1	2.4173	4.2614	1.84402	69.8265	61.855	0	0	4933421O10Rik	U024919	RIKEN cDNA 4933421O10 gene
Z00025748-1	2.4324	4.2741	1.84176	69.464	61.3	0	0	Gm498	U008999	gene model 498, (NCBI)
Z00023804-1	2.3734	4.2149	1.84155	69.4305	60.438	0	0	Stra8	U006667	stimulated by retinoic acid gene 8
Z00040383-1	2.4759	4.3172	1.8412	69.3745	62.713	0	0	4933436I01Rik	U039429	RIKEN cDNA 4933436I01 gene
Z00035327-1	3.2091	5.0497	1.84053	69.2676	56.652	0	0	Adc	U025545	arginine decarboxylase
Z00030171-1	2.8335	4.6728	1.8393	69.0717	59.981	0	0	Ly6k	U036292	lymphocyte antigen 6 complex, locus K
Z00051568-1	2.8682	4.7064	1.83822	68.9001	59.335	0	0	Tmco5	U002268	transmembrane and coiled-coil domains 5
Z00024280-1	2.8031	4.6395	1.8364	68.612	57.56	0	0	Hspa1l	U017879	heat shock protein 1-like
Z00023119-1	2.5168	4.3512	1.83434	68.2873	62.069	0	0	Tsnaxip1	U009758	translin-associated factor X (Tsnax) interacting protein 1
Z00009477-1	3.3159	5.1503	1.83434	68.2873	55.773	0	0	Sord	U002372	sorbitol dehydrogenase
Z00054572-1	3.5007	5.3323	1.83162	67.861	48.369	0	0	Lyar	U005527	Ly1 antibody reactive clone
Z00060687-1	3.4004	5.2317	1.83134	67.8172	54.748	0	0	Ube2n	U043105	ubiquitin-conjugating enzyme E2N
Z00026901-1	2.6405	4.4716	1.83111	67.7813	61.527	0	0	4930479M11Rik	U028397	RIKEN cDNA 4930479M11 gene
Z00016660-1	2.1801	4.0107	1.83057	67.6971	49.679	0	0	Vps13a	U038891	vacuolar protein sorting 13A (yeast)
Z00070318-1	2.7344	4.565	1.83054	67.6924	60.787	0	0	Defb36	U068242	defensin beta 36
Z00023699-1	2.7546	4.5837	1.82909	67.4668	62.442	0	0	Acrv1	U010249	acrosomal vesicle protein 1
Z00031617-1	3.2146	5.0436	1.82901	67.4544	56.144	0	0	1700013E18Rik	U004009	RIKEN cDNA 1700013E18 gene
Z00055496-1	3.007	4.8347	1.8277	67.2512	58.68	0	0	Cabyr	U018427	calcium-binding tyrosine-(Y)-phosphorylation regulated (fibrousheathin 2)
Z00026179-1	2.8465	4.6732	1.82671	67.0981	59.831	0	0	Otud1	U001434	OTU domain containing 1
Z00061568-1	2.1959	4.0223	1.82642	67.0533	62.702	0	0	1700064E03Rik	U012820	hypothetical LOC74273
Z00052949-1	2.9079	4.7336	1.8256	66.9268	59.151	0	0	Cst13	U002606	cystatin 13
Z00056516-1	2.183	4.0078	1.82484	66.8098	63.571	0	0	D130073L02Rik	U031812	RIKEN cDNA D130073L02 gene
Z00006938-1	2.7542	4.5771	1.82295	66.5197	61.922	0	0	Ddx19b	U069426	DEAD (Asp-Glu-Ala-Asp) box polypeptide 19b
Z00022480-1	2.3102	4.1323	1.82202	66.3774	61.906	0	0	Ccna1	U024057	cyclin A1
Z00027661-1	2.217	4.0381	1.82107	66.2323	62.026	0	0	Casc4	U002357	cancer susceptibility candidate 4
Z00038232-1	2.751	4.5714	1.82041	66.1317	60.847	0	0	4930522H14Rik	U025373	RIKEN cDNA 4930522H14 gene
Z00048330-1	2.6028	4.4225	1.81975	66.0313	46.669	0	0	4933440J22Rik	U034964	RIKEN cDNA 4933440J22 gene
Z00050929-1	2.3777	4.1958	1.81814	65.787	60.938	0	0	1700011K15Rik	U013857	RIKEN cDNA 1700011K15 gene
Z00025296-1	2.8507	4.6676	1.81691	65.6009	59.398	0	0	Cdkl3	U012577	cyclin-dependent kinase-like 3
Z00051920-1	3.3041	5.1204	1.81634	65.5149	26.284	0	0	4930504H06Rik	U013853	RIKEN cDNA 4930504H06 gene
Z00045120-1	3.1709	4.9854	1.81456	65.2469	52.59	0	0	4930511I11Rik	U017749	RIKEN cDNA 4930511I11 gene
Z00043500-1	3.0876	4.902	1.81443	65.2274	56.602	0	0	Gpr160	U003113	G protein-coupled receptor 160
Z00028112-1	2.5666	4.3802	1.81364	65.1088	58.636	0	0	Brpf1	U027727	bromodomain and PHD finger containing, 1
Z00062766-1	1.8288	3.6419	1.81304	65.019	56.381	0	0	1700048O14Rik		RIKEN cDNA 1700048O14 gene
Z00031031-1	2.6001	4.4114	1.81135	64.7664	59.053	0	0	Gm527	U043282	gene model 527, (NCBI)
Z00048287-1	2.434	4.2445	1.81048	64.6368	60.657	0	0	4930444P10Rik	U021139	RIKEN cDNA 4930444P10 gene
Z00024449-1	2.9275	4.7379	1.8104	64.6249	58.486	0	0	Fem1c	U038406	fem-1 homolog c (C.elegans)
Z00025969-1	2.6495	4.4591	1.80958	64.503	59.98	0	0	4930558C23Rik	U024364	RIKEN cDNA 4930558C23 gene
Z00038388-1	2.797	4.6065	1.80947	64.4867	25.752	0	0	Fank1	U008882	fibronectin type 3 and ankyrin repeat domains 1
Z00010099-1	1.5731	3.3819	1.8088	64.3873	54.294	0	0	4933411G11	U006398	hypothetical protein 4933411G11
Z00031257-1	2.1706	3.9789	1.80824	64.3043	59.542	0	0	LOC236480	U091444	similar to Spetex-2E protein
Z00039768-1	2.7475	4.5549	1.80744	64.186	51.726	0	0	Lyzl1	U018354	lysozyme-like 1
Z00040339-1	2.2646	4.0717	1.80709	64.1342	61.247	0	0	Theg	U031985	testicular haploid expressed gene
Z00044047-1	3.2038	5.0109	1.80705	64.1283	56.596	0	0	1700018B24Rik	U023998	RIKEN cDNA 1700018B24 gene
Z00037056-1	2.4016	4.2084	1.80683	64.0959	58.839	0	0	4930443G12Rik	U003747	RIKEN cDNA 4930443G12 gene
Z00023777-1	3.0489	4.8506	1.80163	63.333	58.343	0	0	Actl7a	U004359	actin-like 7a
Z00056423-1	2.5755	4.3767	1.80121	63.2718	58.138	0	0	Ddx25	U030669	DEAD (Asp-Glu-Ala-Asp) box polypeptide 25
Z00050124-1	2.9806	4.7817	1.80105	63.2485	26.961	0	0	3110023G01Rik	U038576	RIKEN cDNA 3110023G01 gene
Z00030740-1	2.7251	4.5257	1.80053	63.1728	59.183	0	0	Aqp7	U024965	aquaporin 7
Z00070151-1	1.5531	3.3533	1.80025	63.1321	43.829	0	0	4930528D03Rik	U014933	RIKEN cDNA 4930528D03 gene
Z00046166-1	2.9922	4.7921	1.79987	63.0769	24.701	0	0	4833427G06Rik	U030853	RIKEN cDNA 4833427G06 gene
Z00041058-1	1.8406	3.6403	1.7997	63.0522	61.288	0	0	4921528I01Rik	U038249	RIKEN cDNA 4921528I01 gene
Z00024290-1	2.7198	4.5195	1.79966	63.0464	58.735	0	0	Mesp1	U028749	mesoderm posterior 1
Z00050497-1	2.8601	4.6596	1.79946	63.0173	58.852	0	0	Wdr31	U025140	WD repeat domain 31
Z00055113-1	2.7067	4.5061	1.79943	63.013	36.556	0	0	1700125H20Rik	U013116	RIKEN cDNA 1700125H20 gene
Z00051347-1	2.3651	4.1643	1.79924	62.9854	59.856	0	0	1700029M20Rik	U004949	RIKEN cDNA 1700029M20 gene
Z00057912-1	2.3198	4.1188	1.79903	62.955	61.655	0	0	Hemt1	U051115	hematopoietic cell transcript 1
Z00026354-1	3.1266	4.9249	1.79836	62.8579	57.844	0	0	Lypd4	U106249	Ly6/Plaur domain containing 4
Z00023600-1	2.0758	3.8717	1.79588	62.5	59.525	0	0	Rbmy1a1	U090731	RNA binding motif protein, Y chromosome, family 1, member A1
Z00058406-1	2.1407	3.9363	1.79567	62.4698	62.986	0	0	Ckt2	U119707	CKT2 protein
Z00021472-1	3.7848	1.9898	-1.79502	62.3764	32.057	0	0	Nap1l5	U027375	nucleosome assembly protein 1-like 5
Z00027281-1	2.0017	3.7967	1.795	62.3735	62.221	0	0	3300001K11Rik	U036779	RIKEN cDNA 3300001K11 gene
Z00039314-1	2.8376	4.6318	1.79424	62.2644	58.055	0	0	4930521I23Rik	U016483	RIKEN cDNA 4930521I23 gene
Z00060936-1	1.8816	3.6754	1.79378	62.1985	41.705	0	0	4930433I11Rik	U007995	RIKEN cDNA 4930433I11 gene
Z00022568-1	2.3405	4.1336	1.79307	62.0969	63.507	0	0	Gzmn	U035604	granzyme N
Z00039370-1	2.4738	4.265	1.79119	61.8287	60.262	0	0	4933405L10Rik	U009757	RIKEN cDNA 4933405L10 gene
Z00059532-1	2.4972	4.2884	1.79116	61.8244	62.594	0	0	LOC382131	U212730	similar to Y-linked testis-specific protein
Z00014689-1	3.1554	4.9459	1.79047	61.7263	56.806	0	0	1190002A17Rik	U001551	RIKEN cDNA 1190002A17 gene
Z00037090-1	3.3026	5.093	1.79043	61.7206	41.223	0	0	Zmynd15	U012851	zinc finger, MYND-type containing 15
Z00027043-1	2.2787	4.0688	1.79008	61.6709	44.563	0	0	Klk11	U182668	kallikrein 11
Z00024194-1	3.6553	5.4452	1.78987	61.641	37.188	0	0	Tekt1	U033026	tektin 1
Z00000612-1	3.421	5.2103	1.78928	61.5574	53.499	0	0	Agpat6	U029645	1-acylglycerol-3-phosphate O-acyltransferase 6 (lysophosphatidic acid acyltransferase, zeta)
Z00070205-1	1.7548	3.5403	1.78548	61.0211	41.983	0	0	Adam34	U029769	a disintegrin and metallopeptidase domain 34
Z00024366-1	2.6378	4.4231	1.78531	60.9972	61.671	0	0	Dnajb7	U036431	DnaJ (Hsp40) homolog, subfamily B, member 7
Z00050243-1	2.0087	3.7936	1.78486	60.934	61.365	0	0	1700041E20Rik	U092099	RIKEN cDNA 1700041E20 gene
Z00030645-1	2.2086	3.9934	1.78481	60.927	61.97	0	0	1700066M21Rik	U000297	RIKEN cDNA 1700066M21 gene
Z00057891-1	1.981	3.7649	1.78396	60.8079	61.147	0	0	BC049730	U097224	cDNA sequence BC049730
Z00025401-1	2.9704	4.7543	1.78391	60.8009	47.876	0	0	Cds1	U042659	CDP-diacylglycerol synthase 1
Z00050526-1	3.2528	5.0363	1.78346	60.7379	54.952	0	0	1700019A02Rik	U021321	RIKEN cDNA 1700019A02 gene
Z00008237-1	4.1853	2.4025	-1.78277	60.6415	45.884	0	0	Greb1	U033830	gene regulated by estrogen in breast cancer protein
Z00055429-1	2.3989	4.1815	1.78264	60.6234	59.479	0	0	Prss21	U017626	protease, serine, 21
Z00040962-1	3.5318	5.3128	1.78099	60.3935	32.8	0	0	1700010A17Rik	U001660	RIKEN cDNA 1700010A17 gene
Z00071523-1	2.1839	3.9647	1.78079	60.3657	46.425	0	0	LOC631120	U055416	similar to Spetex-2E protein
Z00071589-1	2.516	4.2966	1.7806	60.3393	45.795	0	0	Prdx6-rs2	U063215	peroxiredoxin 6, related sequence 2
Z00064637-1	2.8542	4.6328	1.77859	60.0606	58.268	0	0	Adam1b		a disintegrin and metallopeptidase domain 1b
Z00049187-1	2.1437	3.9215	1.7778	59.9515	62.009	0	0	4930548H24Rik	U077446	RIKEN cDNA 4930548H24 gene
Z00024031-1	2.0496	3.8267	1.77711	59.8563	58.35	0	0	Dnaja4	U010510	DnaJ (Hsp40) homolog, subfamily A, member 4
Z00049368-1	2.2141	3.9906	1.77647	59.7682	49.106	0	0	Efhc2	U039283	EF-hand domain (C-terminal) containing 2
Z00061714-1	2.5965	4.373	1.77643	59.7627	56.106	0	0	4930452G13Rik	U015887	RIKEN cDNA 4930452G13 gene
Z00012518-1	3.3334	5.1088	1.77545	59.628	33.064	0	0	Ypel1	U016860	yippee-like 1 (Drosophila)
Z00071726-1	2.1709	3.9457	1.77482	59.5415	46.028	0	0	LOC623459	U121646	similar to Fas apoptotic inhibitory molecule 1 (rFAIM)
Z00025676-1	2.7858	4.5601	1.77431	59.4717	60.326	0	0	Syngr4	U028547	synaptogyrin 4
Z00009880-1	2.5933	4.3676	1.77422	59.4593	56.532	0	0	Gfpt1	U007127	glutamine fructose-6-phosphate transaminase 1
Z00050818-1	3.2789	5.052	1.77309	59.3048	29.461	0	0	Efhc1	U000091	EF-hand domain (C-terminal) containing 1
Z00041978-1	2.1186	3.8914	1.77283	59.2693	61.466	0	0	Zdhhc25	U040284	zinc finger, DHHC domain containing 25
Z00044633-1	2.3359	4.1085	1.77264	59.2434	60.315	0	0	3110070M22Rik	U020997	RIKEN cDNA 3110070M22 gene
Z00024852-1	3.1605	4.9324	1.77189	59.1412	24.115	0	0	Ccdc19	U001113	coiled-coil domain containing 19
Z00030254-1	2.3399	4.1117	1.77182	59.1317	62.206	0	0	1700100L14Rik	U014984	RIKEN cDNA 1700100L14 gene
Z00032452-1	2.3154	4.0864	1.77094	59.012	30.806	0	0	1810005K13Rik	U038603	RIKEN cDNA 1810005K13 gene
Z00049289-1	2.5308	4.3009	1.77016	58.9061	59.021	0	0	Nkx6-2	U029411	NK6 transcription factor related, locus 2 (Drosophila)
Z00034389-1	3.1833	4.9525	1.76924	58.7814	56.385	0	0	Gsg2	U033036	germ cell-specific gene 2
Z00055123-1	2.2546	4.0228	1.76827	58.6503	57.97	0	0	Socs7	U013270	suppressor of cytokine signaling 7
Z00072655-1	3.7989	5.5667	1.76784	58.5922	40.931	0	0	LOC635455	U077006	hypothetical protein LOC635455
Z00049314-1	2.9646	4.7323	1.76768	58.5706	57.324	0	0	4930432J16Rik	U036840	RIKEN cDNA 4930432J16 gene
Z00030652-1	2.2313	3.997	1.76572	58.3069	60.702	0	0	Gzmd	U035602	granzyme D
Z00070494-1	2.478	4.2433	1.76529	58.2492	59.685	0	0	Tcte2	U041202	t-complex-associated testis expressed 2
Z00044401-1	2.6975	4.4626	1.76514	58.2291	58.058	0	0	Slc25a2	U038349	solute carrier family 25 (mitochondrial carrier, ornithine transporter) member 2
Z00042581-1	2.9147	4.6792	1.76449	58.142	57.337	0	0	4930517K23Rik	U002564	RIKEN cDNA 4930517K23 gene
Z00054408-1	2.8644	4.6281	1.76371	58.0377	58.226	0	0	Tcea2	U002990	transcription elongation factor A (SII), 2
Z00072057-1	2.2041	3.9672	1.76315	57.9629	48.407	0	0	Gm1557	U090179	gene model 1557, (NCBI)
Z00040133-1	3.0443	4.8073	1.76301	57.9442	56.611	0	0	1700007B13Rik	U029183	RIKEN cDNA 1700007B13 gene
Z00038543-1	2.0601	3.8211	1.76099	57.6753	57.59	0	0	4930435E12Rik	U037042	RIKEN cDNA 4930435E12 gene
Z00054843-1	2.0123	3.7723	1.75999	57.5427	60.347	0	0	4921537P18Rik	U009222	RIKEN cDNA 4921537P18 gene
Z00040460-1	3.0218	4.7806	1.75874	57.3773	55.113	0	0	4921520G13Rik	U026926	RIKEN cDNA 4921520G13 gene
Z00050389-1	2.8356	4.5943	1.75869	57.3707	55.133	0	0	Ccdc13	U262275	coiled-coil domain containing 13
Z00043608-1	2.1732	3.9319	1.75864	57.3641	59.266	0	0	5730537D05Rik	U024176	RIKEN cDNA 5730537D05 gene
Z00044504-1	1.9135	3.6718	1.75829	57.3179	45.516	0	0	4930544O15Rik	U025398	RIKEN cDNA 4930544O15 gene
Z00071008-1	1.8077	3.5655	1.75779	57.2519	48.51	0	0	1700056P18Rik	U009282	RIKEN cDNA gene 1700056P18
Z00058330-1	2.1811	3.9381	1.75702	57.1505	51.845	0	0	Sult1e1	U026366	sulfotransferase family 1E, member 1
Z00070467-1	3.5307	5.2874	1.75661	57.0966	53.463	0	0	Sh3glb1	U024725	SH3-domain GRB2-like B1 (endophilin)
Z00019257-1	3.7829	5.5393	1.75636	57.0637	52.244	0	0	Phf7	U035370	PHD finger protein 7
Z00056175-1	3.0055	4.7617	1.75617	57.0388	54.851	0	0	Mical3	U027815	microtubule associated monoxygenase, calponin and LIM domain containing 3
Z00010181-1	2.764	4.5198	1.75588	57.0007	55.838	0	0	Usp2	U010377	ubiquitin specific peptidase 2
Z00026678-1	2.5612	4.3169	1.75577	56.9862	60.637	0	0	4933402J10Rik	U026221	RIKEN cDNA 4933402J10 gene
Z00030245-1	2.9692	4.7249	1.75571	56.9784	56.725	0	0	LOC432536	U012323	similar to nuclear pore membrane glycoprotein 121
Z00060504-1	2.3787	4.134	1.75524	56.9167	58.855	0	0	Adam25	U046387	a disintegrin and metallopeptidase domain 25 (testase 2)
Z00028129-1	2.9008	4.6548	1.75406	56.7623	56.691	0	0	4930571K23Rik	U008753	RIKEN cDNA 4930571K23 gene
Z00060466-1	3.5874	5.3409	1.75351	56.6905	53.234	0	0	4930453N24Rik	U096735	RIKEN cDNA 4930453N24 gene
Z00025269-1	3.2373	4.9905	1.75316	56.6448	37.071	0	0	Osbpl10	U011109	oxysterol binding protein-like 10
Z00008182-1	3.0793	4.8316	1.7523	56.5327	45.197	0	0	Galnt3	U022693	UDP-N-acetyl-alpha-D-galactosamine:polypeptide N-acetylgalactosaminyltransferase 3
Z00012088-1	2.5479	4.3001	1.75219	56.5184	19.447	0	0	Dazl	U037906	deleted in azoospermia-like
Z00063036-1	2.9575	4.7087	1.75122	56.3923	56.574	0	0	Mospd4	U038405	motile sperm domain containing 4
Z00002986-1	3.4988	5.2496	1.75083	56.3417	53.309	0	0	Psmf1	U023493	proteasome (prosome, macropain) inhibitor subunit 1
Z00006507-1	2.933	4.6821	1.74916	56.1255	58.173	0	0	4921511I16Rik	U029799	RIKEN cDNA 4921511I16 gene
Z00055089-1	3.33	5.0786	1.74855	56.0467	53.141	0	0	Fbxw10	U012745	F-box and WD-40 domain protein 10
Z00009646-1	3.8376	5.5861	1.74847	56.0364	42.809	0	0	Gstm5	U003722	glutathione S-transferase, mu 5
Z00072766-1	2.4538	4.2013	1.7475	55.9114	44.091	0	0	LOC434181	U160106	hypothetical LOC434181
Z00013984-1	3.0887	4.8344	1.74574	55.6852	31.115	0	0	Cetn4	U023956	centrin 4
Z00056749-1	1.9723	3.7179	1.74557	55.6634	60.488	0	0	Scgn	U034618	secretagogin, EF-hand calcium binding protein
Z00052122-1	2.7874	4.5312	1.74379	55.4358	57.606	0	0	Spatc1	U016360	spermatogenesis and centriole associated 1
Z00043894-1	2.1648	3.9081	1.7433	55.3732	60.798	0	0	1500002C15Rik	U025877	RIKEN cDNA 1500002C15 gene
Z00070068-1	3.2886	5.0304	1.7418	55.1823	36.22	0	0	Ube2u	U075217	ubiquitin-conjugating enzyme E2U (putative)
Z00057600-1	3.241	4.9817	1.74068	55.0402	54.209	0	0	Gm739	U045396	gene model 739, (NCBI)
Z00041191-1	3.1246	4.8652	1.74064	55.0351	54.296	0	0	4930526D03Rik	U023796	RIKEN cDNA 4930526D03 gene
Z00035617-1	2.5187	4.2584	1.73973	54.9199	61.105	0	0	LOC434459	U040139	similar to RIKEN cDNA 4930503E14
Z00055710-1	2.2681	4.0068	1.73864	54.7823	56.888	0	0	Rgsl2	U021906	regulator of G-protein signaling like 2
Z00048672-1	2.4684	4.2066	1.73819	54.7255	58.201	0	0	Dydc1	U015515	DPY30 domain containing 1
Z00034516-1	2.2779	4.0154	1.73751	54.6399	57.562	0	0	1700019D03Rik	U021320	RIKEN cDNA 1700019D03 gene
Z00056500-1	2.8837	4.6202	1.73647	54.5092	56.38	0	0	Tbpl1	U031604	TATA box binding protein-like 1
Z00068022-1	2.8008	4.5354	1.73454	54.2675	50.046	0	0	A530057A03Rik	U042368	RIKEN cDNA A530057A03 gene
Z00037748-1	3.3306	5.0643	1.73371	54.1639	37.236	0	0	Armc3	U001429	armadillo repeat containing 3
Z00043926-1	1.8415	3.5752	1.7337	54.1627	60.913	0	0	Agbl3	U006664	ATP/GTP binding protein-like 3
Z00055588-1	2.4284	4.1604	1.73207	53.9598	56.767	0	0	4930432H15Rik	U019857	RIKEN cDNA 4930432H15 gene
Z00071569-1	1.5901	3.322	1.7319	53.9386	37.559	0	0	LOC546400	U144442	hypothetical LOC546400
Z00021797-1	2.5926	4.3233	1.73071	53.791	52.074	0	0	Cchcr1	U017907	coiled-coil alpha-helical rod protein 1
Z00054094-1	2.7933	4.5239	1.73054	53.77	57.02	0	0	Ggnbp1	U017718	gametogenetin binding protein 1
Z00043310-1	2.9167	4.6458	1.72906	53.5871	41.602	0	0	4930418G15Rik	U021117	RIKEN cDNA 4930418G15 gene
Z00037169-1	3.3152	5.0437	1.72851	53.5192	24.181	0	0	1700001C02Rik	U005417	RIKEN cDNA 1700001C02 gene
Z00044144-1	2.5763	4.3044	1.72809	53.4675	60.182	0	0	4930403N07Rik	U034055	RIKEN cDNA 4930403N07 gene
Z00057086-1	2.3129	4.0402	1.72732	53.3728	56.737	0	0	Arhgap12	U043885	Rho GTPase activating protein 12
Z00031404-1	2.5765	4.3022	1.72565	53.168	59.693	0	0	Rp2h	U019742	retinitis pigmentosa 2 homolog (human)
Z00061612-1	2.5708	4.2945	1.72373	52.9334	57.801	0	0	4930555J06Rik	U013883	RIKEN cDNA 4930555J06 gene
Z00060810-1	2.4112	4.1348	1.72361	52.9188	58.303	0	0	4930503E14Rik	U237684	RIKEN cDNA 4930503E14 gene
Z00014749-1	2.9465	4.6689	1.72234	52.7643	52.388	0	0	Ovol2	U023436	ovo-like 2 (Drosophila)
Z00050064-1	2.3281	4.0499	1.72179	52.6975	50.877	0	0	Myo18b	U026580	myosin XVIIIb
Z00044349-1	4.2578	2.5369	-1.72089	52.5884	39.925	0	0	9030611N15Rik	U014508	RIKEN cDNA 9030611N15 gene
Z00036862-1	2.9824	4.7029	1.72054	52.546	55.19	0	0	1700030E15Rik	U010350	RIKEN cDNA 1700030E15 gene
Z00063201-1	2.3373	4.0571	1.71975	52.4505	57.836	0	0	1700060L04Rik	U062792	RIKEN cDNA 1700060L04 gene
Z00049447-1	2.0469	3.7666	1.71971	52.4457	59.075	0	0	Uqcrc2	U029193	ubiquinol cytochrome c reductase core protein 2
Z00052582-1	3.5207	5.2402	1.71953	52.424	52.314	0	0	Prdx6-rs1	U068190	peroxiredoxin 6, related sequence 1
Z00052018-1	3.1076	4.8266	1.71901	52.3612	54.731	0	0	1700020A23Rik	U002473	RIKEN cDNA 1700020A23 gene
Z00051262-1	1.8618	3.5807	1.71889	52.3468	60.22	0	0	Sunc1	U032508	Sad1 and UNC84 domain containing 1
Z00020290-1	2.8891	4.6076	1.71849	52.2986	56.151	0	0	Akap12	U078142	A kinase (PRKA) anchor protein (gravin) 12
Z00040366-1	2.0383	3.7566	1.71831	52.2769	50.444	0	0	1700047E16Rik	U030089	RIKEN cDNA 1700047E16 gene
Z00010627-1	2.7162	4.4343	1.71815	52.2577	30.225	0	0	Mlf1ip	U009317	myeloid leukemia factor 1 interacting protein
Z00008766-1	3.7241	2.0067	-1.71737	52.1639	33.691	0	0	BC048546	U027902	cDNA sequence BC048546
Z00041094-1	3.4541	5.1711	1.71697	52.1159	51.333	0	0	1700016M24Rik	U036282	RIKEN cDNA 1700016M24 gene
Z00052106-1	3.0783	4.7947	1.71637	52.0439	38.457	0	0	4933428D01Rik	U035437	RIKEN cDNA 4933428D01 gene
Z00060891-1	2.6481	4.3636	1.71544	51.9326	56.009	0	0	LOC244893	U235586	similar to RING finger protein 19 (XY body protein) (XYbp) (Gametogenesis expressed protein GEG-154) (UBCM4-interacting protein 117) (UIP117)
Z00023209-1	2.5713	4.2858	1.71447	51.8167	56.652	0	0	Cyp2a12	U007840	cytochrome P450, family 2, subfamily a, polypeptide 12
Z00052833-1	2.3606	4.0746	1.71402	51.7631	57.91	0	0	4933400F03Rik	U067160	RIKEN cDNA 4933400F03 gene
Z00009845-1	2.5162	4.2296	1.7134	51.6892	33.752	0	0	Kif9	U011067	kinesin family member 9
Z00055668-1	1.6817	3.3947	1.713	51.6416	34.083	0	0	Als2cr11	U021365	amyotrophic lateral sclerosis 2 (juvenile) chromosome region, candidate 11 (human)
Z00053820-1	4.3122	2.6016	-1.71058	51.3547	42.851	0	0	LOC214403	U021841	complement factor H-related protein
Z00070050-1	2.8241	4.534	1.70991	51.2755	56.297	0	0	Lats2	U035628	large tumor suppressor 2
Z00025625-1	3.1697	4.8792	1.70942	51.2177	54.934	0	0	Cst9	U002607	cystatin 9
Z00026038-1	2.3151	4.0244	1.70929	51.2024	57.209	0	0	Arl13	U020191	ADP-ribosylation factor-like 13
Z00044665-1	3.3236	5.0307	1.70706	50.9401	52.608	0	0	Hspb9	U013345	heat shock protein, alpha-crystallin-related, B9
Z00024607-1	2.4073	4.1122	1.70492	50.6897	57.333	0	0	Pla2g10	U036803	phospholipase A2, group X
Z00026758-1	2.9657	4.6679	1.70211	50.3628	24.726	0	0	1700067K01Rik	U009564	RIKEN cDNA 1700067K01 gene
Z00036282-1	3.0899	4.7919	1.70206	50.357	54.859	0	0	Zfp318	U018037	zinc finger protein 318
Z00045183-1	2.9352	4.6367	1.70156	50.2991	54.907	0	0	LOC433386	U022164	similar to hypothetical protein FLJ35728
Z00022900-1	2.3195	4.019	1.69946	50.0564	58.364	0	0	Igbp1b	U027986	immunoglobulin (CD79A) binding protein 1b
Z00021198-1	4.142	2.4427	-1.69939	50.0484	27.228	0	0	3321401G04Rik	U027247	RIKEN cDNA 3321401G04 gene
Z00046253-1	2.5805	4.278	1.6975	49.831	55.91	0	0	1700095G12Rik	U032983	RIKEN cDNA 1700095G12 gene
Z00038416-1	2.1335	3.8309	1.69744	49.8242	57.458	0	0	4930403J07Rik	U009877	RIKEN cDNA 4930403J07 gene
Z00044310-1	2.8665	4.5639	1.69744	49.8242	21.566	0	0	1700011H14Rik	U035491	RIKEN cDNA 1700011H14 gene
Z00030004-1	2.1995	3.8941	1.69462	49.5017	57.856	0	0	4930592I03Rik	U038623	RIKEN cDNA 4930592I03 gene
Z00039804-1	2.8432	4.5377	1.69454	49.4926	54.949	0	0	D0H6S2654E	U014721	DNA segment, human D6S2654E
Z00026055-1	2.4448	4.1376	1.6928	49.2947	56.134	0	0	1700020N15Rik	U019905	RIKEN cDNA 1700020N15 gene
Z00070451-1	3.0636	4.7541	1.69045	49.0287	53.447	0	0	Rnf17	U015678	ring finger protein 17
Z00035870-1	2.8876	4.5761	1.68851	48.8101	54.727	0	0	Lypla1	U000006	lysophospholipase 1
Z00011812-1	3.3504	5.0385	1.6881	48.7641	26.751	0	0	Syce2	U009578	synaptonemal complex central element protein 2
Z00009980-1	3.2873	4.9746	1.68727	48.671	51.988	0	0	1700108L22Rik	U003195	RIKEN cDNA 1700108L22 gene
Z00041063-1	2.7783	4.4654	1.68716	48.6586	24.084	0	0	Efhb	U037917	EF hand domain family, member B
Z00061701-1	2.2335	3.9206	1.68714	48.6564	57.787	0	0	4931440J10Rik	U015736	RIKEN cDNA 4931440J10 gene
Z00023290-1	3.3681	5.0528	1.68473	48.3871	51.153	0	0	Atp6v1e2	U038127	ATPase, H transporting, V1 subunit E-like 2 isoform 2
Z00059811-1	2.3284	4.0128	1.68446	48.3571	43.251	0	0	Ankrd42	U158755	ankyrin repeat domain 42
Z00005050-1	3.2645	4.9452	1.68076	47.9468	42.58	0	0	Sccpdh	U001184	saccharopine dehydrogenase (putative)
Z00009797-1	2.8512	4.5316	1.68034	47.9005	54.339	0	0	Bag5	U034376	BCL2-associated athanogene 5
Z00061506-1	2.5169	4.1969	1.68006	47.8696	55.92	0	0	1700009J07Rik	U011692	RIKEN cDNA 1700009J07 gene
Z00061344-1	2.051	3.7307	1.67969	47.8289	56.738	0	0	4933402C06Rik		RIKEN cDNA 4933402C06 gene
Z00010151-1	3.2981	4.9776	1.67951	47.809	52.415	0	0	Ppp4r2	U007230	protein phosphatase 4, regulatory subunit 2
Z00022904-1	2.4877	4.167	1.67928	47.7837	54.662	0	0	Etd	U246930	embryonic testis differentiation
Z00061331-1	1.9495	3.6284	1.67885	47.7364	56.183	0	0	4933425H06Rik	U007553	RIKEN cDNA 4933425H06 gene
Z00057988-1	2.7785	4.4566	1.67811	47.6552	55.739	0	0	Ankrd45	U052193	ankyrin repeat domain 45
Z00026990-1	1.8228	3.5	1.67721	47.5565	24.912	0	0	2310031A18Rik	U030397	RIKEN cDNA 2310031A18 gene
Z00035493-1	2.5448	4.2219	1.67715	47.5499	47.339	0	0	Slc2a3	U027827	solute carrier family 2 (facilitated glucose transporter), member 3
Z00047081-1	1.4835	3.1607	1.67713	47.5478	43.543	0	0	4922502B01Rik	U322319	RIKEN cDNA 4922502B01 gene
Z00022475-1	2.984	4.6607	1.67671	47.5018	30.128	0	0	Oit1	U035231	oncoprotein induced transcript 1
Z00029927-1	2.5191	4.1956	1.67651	47.4799	56.112	0	0	LOC546166		hypothetical protein LOC546166
Z00007118-1	4.3027	2.6264	-1.67626	47.4526	54.571	0	0	Serpine2	U021518	serine (or cysteine) peptidase inhibitor, clade E, member 2
Z00043981-1	2.5322	4.2084	1.67625	47.4515	56.501	0	0	Chd5	U005171	chromodomain helicase DNA binding protein 5
Z00041393-1	2.3565	4.0327	1.67618	47.4439	47.471	0	0	4933405A16Rik	U024659	RIKEN cDNA 4933405A16 gene
Z00054947-1	2.2154	3.8902	1.67488	47.3021	56.394	0	0	1700057G04Rik	U010855	RIKEN cDNA 1700057G04 gene
Z00005695-1	3.3208	4.9942	1.67343	47.1444	51.644	0	0	Gpd2	U042297	glycerol phosphate dehydrogenase 2, mitochondrial
Z00055935-1	2.4323	4.105	1.67266	47.0609	54.74	0	0	4930579F01Rik	U024696	RIKEN cDNA 4930579F01 gene
Z00049527-1	2.6159	4.2872	1.6713	46.9137	49.273	0	0	1700045I19Rik	U039852	RIKEN cDNA 1700045I19 gene
Z00026303-1	2.0702	3.7367	1.66657	46.4056	47.46	0	0	4921509A18Rik	U019978	RIKEN cDNA 4921509A18 gene
Z00008980-1	2.643	4.3088	1.66577	46.3202	54.1	0	0	Gm66	U033652	gene model 66, (NCBI)
Z00040592-1	2.7891	4.4548	1.66573	46.3159	54.346	0	0	4931440L10Rik	U021787	RIKEN cDNA 4931440L10 gene
Z00030627-1	2.1367	3.8019	1.66522	46.2615	56.22	0	0	0610038L08Rik	U147248	RIKEN cDNA 0610038L08 gene
Z00040112-1	3.1972	4.8615	1.66425	46.1583	53.498	0	0	Efcab2	U001175	EF-hand calcium binding domain 2
Z00054246-1	2.3195	3.9823	1.66279	46.0034	54.611	0	0	Lemd1	U000798	LEM domain containing 1
Z00019070-1	2.0175	3.6801	1.6626	45.9833	31.092	0	0	Tdrd9	U014440	tudor domain containing 9
Z00061392-1	2.5314	4.1935	1.66218	45.9388	56.076	0	0	4933434I20Rik		RIKEN cDNA 4933434I20 gene
Z00046718-1	2.6673	4.3288	1.66154	45.8712	49.481	0	0	1700028P14Rik	U038919	RIKEN cDNA 1700028P14 gene
Z00028075-1	2.6834	4.3448	1.66133	45.849	55.618	0	0	LOC434439	U011024	hypothetical gene supported by AK029636; BC048562
Z00030152-1	2.5797	4.2405	1.66075	45.7878	55.045	0	0	1700001K23Rik	U041232	RIKEN cDNA 1700001K23 gene
Z00038727-1	2.7138	4.3737	1.65995	45.7036	58.011	0	0	Kctd19	U030174	potassium channel tetramerisation domain containing 19
Z00072951-1	3.1778	4.8377	1.65988	45.6962	40.624	0	0	Fbxo24	U026850	F-box only protein 24
Z00055396-1	1.4577	3.1174	1.65964	45.6709	53.306	0	0	LOC383154	U017189	similar to Myosin heavy chain, cardiac muscle alpha isoform (MyHC-alpha)
Z00024392-1	3.0393	4.6986	1.65926	45.631	51.534	0	0	Adam1a	U041031	a disintegrin and metallopeptidase domain 1a
Z00052549-1	2.5774	4.2363	1.65892	45.5953	54.744	0	0	1700094E07Rik	U019737	RIKEN cDNA 1700094E07 gene
Z00018190-1	2.237	3.8958	1.6588	45.5827	55.674	0	0	Hsf2bp	U037657	heat shock transcription factor 2 binding protein
Z00024776-1	3.6765	5.335	1.65847	45.5481	29.297	0	0	Aif1	U037743	allograft inflammatory factor 1
Z00049060-1	3.2431	4.9013	1.65824	45.524	53.106	0	0	Gsto2	U019553	glutathione S-transferase omega 2
Z00030155-1	2.1097	3.7655	1.65578	45.2668	54.386	0	0	1700010J16Rik	U012016	RIKEN cDNA 1700010J16 gene
Z00053642-1	2.665	4.3202	1.65513	45.1991	42.091	0	0	Lnp	U022755	limb and neural patterns
Z00044404-1	3.4719	5.126	1.65416	45.0983	49.376	0	0	4930544G11Rik	U006969	RIKEN cDNA 4930544G11 gene
Z00030198-1	2.3148	3.9676	1.65274	44.9511	54.716	0	0	1700025I17Rik	U014853	RIKEN cDNA 1700025I17 gene
Z00035285-1	3.2488	4.8999	1.65106	44.7775	51.089	0	0	1700041C02Rik	U025467	RIKEN cDNA 1700041C02 gene
Z00038595-1	3.2445	4.8946	1.65004	44.6725	52.683	0	0	Slc22a16	U011424	solute carrier family 22 (organic cation transporter), member 16
Z00073800-1	2.1263	3.7763	1.65004	44.6725	42.657	0	0	1700121F15Rik	U005099	RIKEN cDNA 1700121F15 gene
Z00007167-1	2.9031	4.5529	1.64984	44.6519	52.862	0	0	Dnajb1	U009556	DnaJ (Hsp40) homolog, subfamily B, member 1
Z00041320-1	2.8717	4.5188	1.64704	44.365	52.13	0	0	Il31	U026714	interleukin 31
Z00025779-1	3.1947	4.8414	1.64667	44.3272	28.667	0	0	Il4i1	U008053	interleukin 4 induced 1
Z00041463-1	3.1741	4.8206	1.64654	44.3139	50.176	0	0	Psma8	U018442	proteasome (prosome, macropain) subunit, alpha type, 8
Z00057769-1	2.6732	4.3188	1.64557	44.215	54.675	0	0	4930415O20Rik	U016624	RIKEN cDNA 4930415O20 gene
Z00040234-1	2.128	3.7734	1.64544	44.2018	48.032	0	0	Agbl2	U002104	ATP/GTP binding protein-like 2
Z00038106-1	2.2281	3.8723	1.64422	44.0778	55.829	0	0	4930474N05Rik	U015505	RIKEN cDNA 4930474N05 gene
Z00054162-1	2.4888	4.1329	1.64407	44.0626	54.227	0	0	1700080O16Rik	U039379	RIKEN cDNA 1700080O16 gene
Z00055813-1	2.1386	3.7822	1.64352	44.0068	53.785	0	0	4930430A15Rik	U023143	RIKEN cDNA 4930430A15 gene
Z00017722-1	3.4933	5.136	1.64269	43.9228	32.022	0	0	Mns1	U010719	meiosis-specific nuclear structural protein 1
Z00052637-1	3.2558	4.8985	1.64267	43.9208	51.777	0	0	1700020C07Rik	U023648	RIKEN cDNA 1700020C07 gene
Z00006219-1	2.3749	4.017	1.64209	43.8622	44.606	0	0	C130032J12Rik	U015546	RIKEN cDNA C130032J12 gene
Z00020345-1	3.0397	4.6816	1.64195	43.848	51.981	0	0	Art3	U005805	ADP-ribosyltransferase 3
Z00068006-1	2.3951	4.0363	1.64119	43.7714	54.948	0	0	1700110I01Rik	U148554	RIKEN cDNA 1700110I01 gene
Z00026346-1	1.8584	3.4991	1.64065	43.717	55.375	0	0	Spats1	U037833	spermatogenesis associated, serine-rich 1
Z00029273-1	2.9953	4.6354	1.64015	43.6667	53.082	0	0	LOC623572	U320439	hypothetical protein LOC623572
Z00039769-1	2.5661	4.2058	1.63973	43.6245	56.735	0	0	4933402N03Rik	U029338	RIKEN cDNA 4933402N03 gene
Z00043269-1	2.2272	3.8668	1.63961	43.6124	54.099	0	0	Tmed6	U030210	transmembrane emp24 protein transport domain containing 6
Z00009991-1	2.602	4.2415	1.63956	43.6074	41.635	0	0	Col4a3bp	U015143	procollagen, type IV, alpha 3 (Goodpasture antigen) binding protein
Z00035820-1	2.2158	3.854	1.63818	43.469	58.424	0	0	Tasp1	U023417	taspase, threonine aspartase 1
Z00045348-1	3.0849	4.7218	1.63693	43.3441	51.159	0	0	1700019N19Rik	U039184	RIKEN cDNA 1700019N19 gene
Z00013858-1	2.2888	3.9256	1.63677	43.3281	48.388	0	0	Cox6b2	U028094	cytochrome c oxidase subunit VIb polypeptide 2
Z00056424-1	2.2208	3.8559	1.63504	43.1559	57.302	0	0	Ccdc15	U030687	coiled-coil domain containing 15
Z00048254-1	2.7891	4.4234	1.63437	43.0894	55.2	0	0	2510048L02Rik	U010155	RIKEN cDNA 2510048L02 gene
Z00004223-1	3.7816	5.4155	1.63391	43.0437	49.283	0	0	D11Wsu47e	U013519	DNA segment, Chr 11, Wayne State University 47, expressed
Z00056790-1	2.5805	4.2126	1.63214	42.8687	55.599	0	0	Ckmt2	U035018	creatine kinase, mitochondrial 2
Z00026966-1	2.335	3.967	1.63197	42.8519	53.692	0	0	Gm118	U023420	gene model 118, (NCBI)
Z00041330-1	2.3535	3.985	1.6315	42.8055	56.025	0	0	4930403L05Rik	U039280	RIKEN cDNA 4930403L05 gene
Z00046059-1	2.527	4.1549	1.6279	42.4522	54.912	0	0	1700052N19Rik	U043044	RIKEN cDNA 1700052N19 gene
Z00039313-1	2.9195	4.5473	1.62786	42.4483	43.069	0	0	1700039D13Rik	U013403	RIKEN cDNA 1700039D13 gene
Z00042166-1	2.4319	4.0597	1.62784	42.4463	56.469	0	0	4921510J17Rik	U013446	RIKEN cDNA 4921510J17 gene
Z00054756-1	2.3929	4.02	1.62706	42.3701	53.928	0	0	Tex101	U028259	testis expressed gene 101
Z00016461-1	2.5965	4.2216	1.6251	42.1794	53.553	0	0	Tmf1	U027673	TATA element modulatory factor 1
Z00051983-1	2.6738	4.2989	1.62503	42.1726	51.951	0	0	4921508O11Rik	U012012	RIKEN cDNA 4921508O11 gene
Z00050206-1	2.4937	4.1181	1.62443	42.1143	52.637	0	0	Kif27	U034847	kinesin family member 27
Z00051684-1	4.2386	2.6147	-1.62391	42.0639	53.397	0	0	Galntl2	U015469	UDP-N-acetyl-alpha-D-galactosamine:polypeptide N-acetylgalactosaminyltransferase-like 2
Z00055940-1	2.4758	4.0996	1.62383	42.0562	54.321	0	0	4930592C13Rik	U024794	RIKEN cDNA 4930592C13 gene
Z00060739-1	2.8036	4.4267	1.62316	41.9914	53.347	0	0	Habp4	U014952	hyaluronic acid binding protein 4
Z00031942-1	2.3875	4.0107	1.62314	41.9894	23.056	0	0	Klk27	U008029	kallikrein 27
Z00014508-1	3.6246	5.2473	1.62276	41.9527	49.626	0	0	Arl4a	U033910	ADP-ribosylation factor-like 4A
Z00042606-1	2.7526	4.3746	1.622	41.8794	40.387	0	0	4930425N13Rik	U030946	RIKEN cDNA 4930425N13 gene
Z00032227-1	1.7267	3.3482	1.62157	41.8379	38.956	0	0	F830003B07	U026537	hypothetical protein F830003B07
Z00034650-1	2.9124	4.5336	1.62116	41.7984	47.57	0	0	D16Ertd472e	U037228	DNA segment, Chr 16, ERATO Doi 472, expressed
Z00041899-1	1.8465	3.4657	1.61917	41.6073	46.149	0	0	6330444E15Rik	U102046	RIKEN cDNA 6330444E15 gene
Z00045346-1	3.7018	5.3208	1.61896	41.5872	48.046	0	0	Cst8	U002605	cystatin 8 (cystatin-related epididymal spermatogenic)
Z00060484-1	3.2218	4.8391	1.61727	41.4257	41.435	0	0	Comp	U135840	cartilage oligomeric matrix protein
Z00009258-1	2.1959	3.8127	1.61684	41.3847	40.772	0	0	4933417K04Rik	U016626	RIKEN cDNA 4933417K04 gene
Z00052548-1	3.2049	4.8212	1.61639	41.3419	51.255	0	0	Btf3	U303110	basic transcription factor 3
Z00045087-1	1.9864	3.6023	1.61591	41.2962	51.594	0	0	AI854517	U008260	expressed sequence AI854517
Z00024095-1	2.8661	4.4816	1.61552	41.2591	55.101	0	0	Lgals8	U034513	lectin, galactose binding, soluble 8
Z00061809-1	2.806	4.4208	1.61473	41.1841	53.531	0	0	Rsnl2	U018210	restin-like 2
Z00000966-1	2.6569	4.2711	1.61419	41.133	52.274	0	0	Abhd5	U011178	abhydrolase domain containing 5
Z00052142-1	3.0152	4.6287	1.61352	41.0696	49.01	0	0	Rwdd2	U010823	RWD domain containing 2
Z00041380-1	2.5414	4.1522	1.61082	40.815	53.976	0	0	4932443J21Rik	U030620	RIKEN cDNA 4932443J21 gene
Z00030114-1	2.3005	3.9113	1.61079	40.8122	30.286	0	0	1110017F19Rik	U013553	RIKEN cDNA 1110017F19 gene
Z00034227-1	2.7507	4.3593	1.60865	40.6116	54.366	0	0	9530057J20Rik	U278086	RIKEN cDNA 9530057J20 gene
Z00050048-1	5.3984	3.7905	-1.60795	40.5462	48.702	0	0	Hsd3b1	U137516	hydroxysteroid dehydrogenase-1, delta-3-beta
Z00011286-1	2.7533	4.3612	1.60794	40.5453	53.941	0	0	Ap3b2	U028779	adaptor-related protein complex 3, beta 2 subunit
Z00024297-1	2.7455	4.3534	1.6079	40.5415	56.85	0	0	Ptpru	U025584	protein tyrosine phosphatase, receptor type, U
Z00035069-1	2.4063	4.0138	1.60747	40.5014	52.761	0	0	4933439F18Rik	U012694	RIKEN cDNA 4933439F18 gene
Z00034804-1	3.1038	4.7099	1.60617	40.3803	50.602	0	0	Arc	U036283	activity regulated cytoskeletal-associated protein
Z00025469-1	2.6809	4.2868	1.60587	40.3525	50.591	0	0	Dmrtc2	U007809	doublesex and mab-3 related transcription factor like family C2
Z00040773-1	2.2104	3.8161	1.60572	40.3385	52.952	0	0	Tktl2	U009386	transketolase-like 2
Z00026289-1	4.6806	3.0763	-1.60429	40.2059	18.652	0	0	Inhba	U014567	inhibin beta-A
Z00025138-1	2.4466	4.0498	1.60317	40.1024	54.818	0	0	Piwil1	U006222	piwi like homolog 1 (Drosophila)
Z00047849-1	2.6667	4.2694	1.60271	40.0599	52.856	0	0	Prdm8	U108497	PR domain containing 8
Z00025202-1	3.0998	4.7023	1.60254	40.0442	50.258	0	0	Hspa2	U142424	heat shock protein 2
Z00056205-1	3.1694	4.7719	1.60246	40.0369	50.917	0	0	4930401F20Rik	U120271	RIKEN cDNA 4930401F20 gene
Z00008024-1	2.8202	4.4218	1.60163	39.9604	52.164	0	0	BC010584	U021390	cDNA sequence BC010584
Z00038789-1	2.9534	4.554	1.60061	39.8667	52.085	0	0	Nkx2-6	U015804	NK2 transcription factor related, locus 6 (Drosophila)
Z00044557-1	3.5158	5.1161	1.60029	39.8373	29.604	0	0	Aldoa-ps1	U013965	aldolase 1, A isoform, pseudogene 1
Z00057025-1	3.0669	4.6669	1.59993	39.8043	50.026	0	0	Rnf151	U037535	ring finger protein 151
Z00064531-1	2.992	4.5915	1.59949	39.764	52.145	0	0	4933422H20Rik	U258989	RIKEN cDNA 4933422H20 gene
Z00056867-1	3.0698	4.6692	1.59938	39.7539	49.522	0	0	Rai14	U036007	retinoic acid induced 14
Z00045151-1	3.5297	5.1271	1.59742	39.5749	38.319	0	0	1700013F07Rik	U003736	RIKEN cDNA 1700013F07 gene
Z00047451-1	2.6865	4.2836	1.59718	39.5531	50.67	0	0	Trim42	U031222	tripartite motif-containing 42
Z00039747-1	3.1292	4.7255	1.59633	39.4757	51.207	0	0	BC004690	U011964	cDNA sequence BC004690
Z00056871-1	2.4776	4.0733	1.59574	39.4221	53.193	0	0	LOC545100	U036089	similar to regulator of G-protein signalling 22
Z00035185-1	3.0956	4.691	1.59537	39.3886	39.209	0	0	Gpx4	U011490	glutathione peroxidase 4
Z00026718-1	3.0797	4.6741	1.59437	39.298	49.67	0	0	1700060E18Rik	U038822	RIKEN cDNA 1700060E18 gene
Z00015611-1	3.0238	4.6181	1.59427	39.2889	51.712	0	0	1600016N20Rik	U029448	RIKEN cDNA 1600016N20 gene
Z00023720-1	3.5387	5.1329	1.59417	39.2799	48.047	0	0	Gapdhs	U028399	glyceraldehyde-3-phosphate dehydrogenase, spermatogenic
Z00025717-1	1.8776	3.4712	1.59357	39.2256	46.837	0	0	Hist1h3a	U034614	histone 1, H3a
Z00048375-1	2.6363	4.2295	1.59314	39.1868	53.512	0	0	Xmr	U163836	Xmr protein
Z00023079-1	3.069	4.6615	1.59251	39.13	50.068	0	0	Zfp37	U025135	zinc finger protein 37
Z00038928-1	3.1531	4.7453	1.59214	39.0967	51.519	0	0	Usp49	U018062	ubiquitin specific peptidase 49
Z00058616-1	1.7362	3.3283	1.59204	39.0877	32.227	0	0	Gm595	U256243	gene model 595, (NCBI)
Z00059343-1	2.754	4.3426	1.58856	38.7757	27.958	0	0	2200002J24Rik	U007938	RIKEN cDNA 2200002J24 gene
Z00050444-1	2.8115	4.4	1.58846	38.7668	47.214	0	0	Lrrc51		leucine rich repeat containing 51
Z00023072-1	2.3062	3.8943	1.58806	38.7311	47.92	0	0	Adh4	U003911	alcohol dehydrogenase 4 (class II), pi polypeptide
Z00039254-1	2.2188	3.8066	1.58781	38.7088	54.525	0	0	1500035N22Rik	U078929	RIKEN cDNA 1500035N22 gene
Z00036016-1	3.6282	5.2151	1.58686	38.6242	48.603	0	0	X83328	U013495	EST X83328
Z00022037-1	3.0901	4.6737	1.58361	38.3363	44.509	0	0	Nudt18	U015826	nudix (nucleoside diphosphate linked moiety X)-type motif 18
Z00061264-1	3.1447	4.728	1.58332	38.3107	32.802	0	0	4930428O21Rik	U005846	RIKEN cDNA 4930428O21 gene
Z00022599-1	2.3462	3.929	1.58279	38.264	51.884	0	0	Srgap1	U032294	SLIT-ROBO Rho GTPase activating protein 1
Z00031475-1	3.9459	5.5283	1.58236	38.2261	47.359	0	0	LOC545608	U193231	hypothetical LOC545608
Z00051196-1	2.5567	4.1387	1.58197	38.1918	30.483	0	0	Dnajb13	U028913	DnaJ (Hsp40) related, subfamily B, member 13
Z00014679-1	3.0409	4.6223	1.58134	38.1364	43.944	0	0	4930550C14Rik	U010495	RIKEN cDNA 4930550C14 gene
Z00031596-1	2.7941	4.3742	1.58009	38.0268	36.902	0	0	Tcte1	U018024	t-complex-associated testis expressed 1
Z00052199-1	2.0864	3.6661	1.57967	37.9901	54.614	0	0	1700123J19Rik	U019796	RIKEN cDNA 1700123J19 gene
Z00071925-1	2.6417	4.2202	1.57849	37.887	40.361	0	0	LOC436293	U296112	PREDICTED: Mus musculus similar to Y-linked testis-specific protein (LOC436293), mRNA
Z00022754-1	2.5822	4.1601	1.57791	37.8364	42.211	0	0	Crtam	U030743	cytotoxic and regulatory T cell molecule
Z00010925-1	3.3586	4.9363	1.5777	37.8181	48.808	0	0	Wdr48	U011147	WD repeat domain 48
Z00043525-1	2.6687	4.2456	1.57691	37.7494	52.198	0	0	Ribc2	U016517	RIB43A domain with coiled-coils 2
Z00038223-1	3.0865	4.6624	1.57594	37.6652	34.781	0	0	4933409D10Rik	U018726	RIKEN cDNA 4933409D10 gene
Z00031869-1	1.8899	3.4657	1.57577	37.6504	33.043	0	0	Mlf1	U003305	myeloid leukemia factor 1
Z00048333-1	2.4064	3.9815	1.57511	37.5933	43.961	0	0	Acsl6	U012606	acyl-CoA synthetase long-chain family member 6
Z00016325-1	2.1038	3.6787	1.57487	37.5725	51.317	0	0	Ott	U086518	ovary testis transcribed
Z00036735-1	2.6258	4.2002	1.57439	37.531	52.533	0	0	Tnks	U029722	tankyrase, TRF1-interacting ankyrin-related ADP-ribose polymerase
Z00037020-1	2.7706	4.3446	1.57394	37.4921	52.758	0	0	Cmtm2b	U009722	CKLF-like MARVEL transmembrane domain containing 2B
Z00050871-1	3.7402	5.313	1.57278	37.3921	47.418	0	0	Tmem53	U004711	transmembrane protein 53
Z00063060-1	2.0669	3.6396	1.57272	37.3869	23.883	0	0	4931431B13Rik	U251822	RIKEN cDNA 4931431B13 gene
Z00035231-1	3.4686	5.0408	1.57224	37.3456	34.536	0	0	Bzw1	U000306	basic leucine zipper and W2 domains 1
Z00055067-1	2.7466	4.3186	1.57206	37.3302	54.111	0	0	1700034F02Rik	U012410	RIKEN cDNA 1700034F02 gene
Z00046841-1	2.0527	3.6246	1.57193	37.319	52.988	0	0	Tekt3	U012748	tektin 3
Z00037373-1	3.6124	5.1838	1.57142	37.2752	46.645	0	0	1700016G05Rik	U027222	RIKEN cDNA 1700016G05 gene
Z00057502-1	2.9769	4.5481	1.57126	37.2615	52.087	0	0	Znhit2	U038703	zinc finger, HIT domain containing 2
Z00023580-1	2.6963	4.2676	1.57126	37.2615	49.811	0	0	Lrrc6	U036242	leucine rich repeat containing 6 (testis)
Z00071164-1	1.9133	3.4842	1.57091	37.2315	30.496	0	0	LOC433440	U291463	similar to fibrous sheath interacting protein 2
Z00037183-1	2.5943	4.164	1.56971	37.1287	53.47	0	0	Vsig1	U020262	V-set and immunoglobulin domain containing 1
Z00006380-1	3.3688	4.9377	1.56891	37.0604	46.423	0	0	Rangap1	U036435	RAN GTPase activating protein 1
Z00037752-1	2.8885	4.4557	1.56715	36.9105	53.265	0	0	AW456874	U034752	expressed sequence AW456874
Z00050423-1	2.847	4.414	1.56709	36.9054	50.293	0	0	LOC385024	U073941	PREDICTED: Mus musculus hypothetical LOC385024 (LOC385024), mRNA
Z00024259-1	2.8523	4.4182	1.56582	36.7976	51.597	0	0	Tssk6	U009414	testis-specific serine kinase 6
Z00049894-1	3.771	5.3367	1.56569	36.7866	41.526	0	0	Taf9	U015190	TAF9 RNA polymerase II, TATA box binding protein (TBP)-associated factor
Z00024340-1	2.3782	3.9434	1.56514	36.7401	52.343	0	0	Osbp2	U032437	oxysterol binding protein 2
Z00060715-1	3.1062	4.6713	1.56503	36.7308	49.529	0	0	Ptp4a1	U021199	protein tyrosine phosphatase 4a1
Z00021077-1	3.6781	5.2423	1.56419	36.6598	47.633	0	0	C1qtnf4	U002107	C1q and tumor necrosis factor related protein 4
Z00030191-1	2.0785	3.6417	1.56322	36.578	52.421	0	0	1700010H15Rik	U014184	RIKEN cDNA 1700010H15 gene
Z00027970-1	2.8015	4.364	1.56246	36.514	51.146	0	0	4921530L18Rik	U022302	RIKEN cDNA 4921530L18 gene
Z00024660-1	3.3656	4.9278	1.56218	36.4905	48.369	0	0	Mbd3l1	U010094	methyl-CpG binding domain protein 3-like 1
Z00055281-1	2.6902	4.2523	1.56212	36.4855	50.813	0	0	4930487N19Rik	U015561	RIKEN cDNA 4930487N19 gene
Z00037902-1	2.8867	4.4478	1.56106	36.3965	53.064	0	0	Hsfy2	U021345	heat shock transcription factor, Y linked 2
Z00071718-1	2.7724	4.3322	1.55981	36.2919	41.471	0	0	AY036118	U205769	cDNA sequence AY036118
Z00057119-1	1.7097	3.2676	1.55792	36.1343	45.12	0	0	LOC225805	U038650	PREDICTED: Mus musculus similar to RPD3 protein (LOC225805), mRNA
Z00063661-1	2.3565	3.9135	1.55701	36.0587	51.654	0	0	Dmrt1	U095651	doublesex and mab-3 related transcription factor 1
Z00060542-1	2.6553	4.212	1.55672	36.0346	52.685	0	0	Dnajb9	U051260	DnaJ (Hsp40) homolog, subfamily B, member 9
Z00023414-1	2.3567	3.9129	1.55618	35.9898	51.99	0	0	Hdgfl1	U034635	hepatoma derived growth factor-like 1
Z00058893-1	2.7443	4.3004	1.55608	35.9816	53.138	0	0	LOC385534	U099770	similar to Spindlin-like protein 2 (SPIN-2)
Z00008049-1	2.0727	3.628	1.55525	35.9129	38.466	0	0	4930532D21Rik	U030157	RIKEN cDNA 4930532D21 gene
Z00011017-1	4.4133	2.8586	-1.55474	35.8707	15.862	0	0	Ovgp1	U319718	oviductal glycoprotein 1
Z00038139-1	3.5245	5.0788	1.5544	35.8426	46.281	0	0	4933406A14Rik	U004750	RIKEN cDNA 4933406A14 gene
Z00052909-1	2.8722	4.425	1.55275	35.7067	46.164	0	0	Pold3	U028908	polymerase (DNA-directed), delta 3, accessory subunit
Z00009858-1	2.6322	4.1839	1.55177	35.6262	28.667	0	0	4632434I11Rik	U028861	RIKEN cDNA 4632434I11 gene
Z00034392-1	2.2389	3.7899	1.55103	35.5656	31.954	0	0	C530008M17Rik	U005712	RIKEN cDNA C530008M17 gene
Z00038057-1	3.269	4.82	1.55101	35.564	23.194	0	0	4933434I06Rik	U022349	RIKEN cDNA 4933434I06 gene
Z00050725-1	2.6886	4.2367	1.54816	35.3313	50.069	0	0	1700063I17Rik	U043950	RIKEN cDNA 1700063I17 gene
Z00050270-1	3.1957	4.7431	1.54747	35.2752	34.616	0	0	Fbxl13	U025966	F-box and leucine-rich repeat protein 13
Z00037205-1	3.3612	4.9082	1.54701	35.2379	48.074	0	0	1700022C21Rik	U017946	RIKEN cDNA 1700022C21 gene
Z00043444-1	3.523	5.0699	1.54682	35.2225	46.154	0	0	0610009L18Rik	U013656	RIKEN cDNA 0610009L18 gene
Z00046556-1	2.3812	3.9279	1.54671	35.2136	51.626	0	0	4933406M09Rik	U000826	RIKEN cDNA 4933406M09 gene
Z00043916-1	2.8799	4.4261	1.54611	35.1649	51.522	0	0	4930414N06Rik	U039081	RIKEN cDNA 4930414N06 gene
Z00020280-1	2.7829	4.3284	1.5455	35.1156	45.382	0	0	Ranbp17	U032643	RAN binding protein 17
Z00049087-1	2.7655	4.3105	1.54499	35.0744	42.518	0	0	1700012H05Rik		RIKEN cDNA 1700012H05 gene
Z00052088-1	2.7541	4.2983	1.54419	35.0098	48.58	0	0	1700021K10Rik	U029846	RIKEN cDNA 1700021K10 gene
Z00037356-1	2.3365	3.8801	1.54369	34.9695	53.082	0	0	4933407P14Rik	U013428	RIKEN cDNA 4933407P14 gene
Z00045331-1	2.2989	3.8419	1.54305	34.9181	52.342	0	0	Dyrk4	U027880	dual-specificity tyrosine-(Y)-phosphorylation regulated kinase 4
Z00034561-1	3.6874	2.1449	-1.54244	34.869	34.537	0	0	Irx3	U030093	Iroquois related homeobox 3 (Drosophila)
Z00061871-1	2.4685	4.0106	1.54217	34.8474	54.133	0	0	1700085A12Rik	U019807	RIKEN cDNA 1700085A12 gene
Z00039640-1	2.2869	3.8288	1.54185	34.8217	50.129	0	0	Zbtb3	U019127	zinc finger and BTB domain containing 3
Z00009307-1	2.5069	4.0483	1.54137	34.7832	30.571	0	0	Ccdc39	U023926	coiled-coil domain containing 39
Z00054634-1	1.6604	3.2013	1.54089	34.7448	48.631	0	0	Lgr8	U006482	leucine-rich repeat-containing G protein-coupled receptor 8
Z00052526-1	2.4176	3.9581	1.54044	34.7088	46.185	0	0	4930500O05Rik	U004245	RIKEN cDNA 4930500O05 gene
Z00034212-1	2.9869	4.5256	1.53875	34.574	39.596	0	0	Clpb	U008471	ClpB caseinolytic peptidase B homolog (E. coli)
Z00021195-1	3.0957	4.634	1.53827	34.5358	48.544	0	0	Sh3gl3	U008308	SH3-domain GRB2-like 3
Z00062329-1	2.0509	3.587	1.53609	34.3629	54.533	0	0	Zfp558		zinc finger protein 558
Z00043870-1	2.4111	3.9471	1.53598	34.3542	53.347	0	0	Irgc1	U028254	immunity-related GTPase family, cinema 1
Z00061417-1	1.7568	3.2926	1.53574	34.3352	49.311	0	0	BC048644	U098084	cDNA sequence BC048644
Z00045777-1	2.1344	3.6677	1.53327	34.1405	25.372	0	0	Cpvl	U027331	carboxypeptidase, vitellogenic-like
Z00056730-1	2.9231	4.4555	1.53236	34.069	43.716	0	0	4930534B04Rik	U034226	RIKEN cDNA 4930534B04 gene
Z00027138-1	2.2698	3.802	1.53215	34.0526	53.961	0	0	Trim66	U029104	tripartite motif-containing 66
Z00047669-1	2.5554	4.0875	1.53201	34.0416	49.571	0	0	Micalcl	U040684	MICAL C-terminal like
Z00026998-1	2.7026	4.234	1.53146	33.9985	50.457	0	0	Slc13a5	U012877	solute carrier family 13 (sodium-dependent citrate transporter), member 5
Z00022374-1	4.2835	2.7521	-1.53141	33.9946	36.494	0	0	Cfh	U021841	complement component factor h
Z00049924-1	2.8372	4.3682	1.53096	33.9594	51.158	0	0	1700016A09Rik	U030329	RIKEN cDNA 1700016A09 gene
Z00056678-1	2.5917	4.1226	1.53089	33.9539	51.096	0	0	1700012B07Rik	U033574	RIKEN cDNA 1700012B07 gene
Z00026092-1	1.8692	3.3994	1.53015	33.8961	42.201	0	0	4930534H18Rik	U017363	RIKEN cDNA 4930534H18 gene
Z00049590-1	2.7851	4.3143	1.52928	33.8283	53.774	0	0	4931417G12Rik	U027736	RIKEN cDNA 4931417G12 gene
Z00070032-1	1.7	3.2291	1.52909	33.8135	35.051	0	0	LOC381294	U163521	complement factor H-like
Z00055735-1	2.1134	3.6425	1.52907	33.8119	52.248	0	0	Mcp	U022231	membrane cofactor protein
Z00044303-1	3.286	4.8145	1.52851	33.7684	48.527	0	0	Cdc34	U011717	cell division cycle 34 homolog (S. cerevisiae)
Z00053250-1	3.3114	4.8395	1.52811	33.7373	48.567	0	0	1700012A03Rik	U006651	RIKEN cDNA 1700012A03 gene
Z00040138-1	2.9107	4.4381	1.52732	33.676	51.648	0	0	2600011E07Rik	U015714	RIKEN cDNA 2600011E07 gene
Z00019646-1	2.1896	3.7153	1.52568	33.549	39.599	0	0	Taf7l	U039700	TAF7-like RNA polymerase II, TATA box binding protein (TBP)-associated factor
Z00063818-1	3.9011	5.4266	1.52552	33.5367	45.41	0	0	Tesk1	U004232	testis specific protein kinase 1
Z00048341-1	2.2824	3.8074	1.52498	33.495	34.571	0	0	4930481M05	U132075	hypothetical protein 4930481M05
Z00024932-1	2.8636	4.3885	1.52486	33.4857	24.246	0	0	Nme5	U038307	expressed in non-metastatic cells 5
Z00026975-1	1.9685	3.4928	1.52431	33.4434	51.98	0	0	4933432B09Rik	U036409	RIKEN cDNA 4933432B09 gene
Z00023673-1	3.9702	5.4938	1.52356	33.3857	45.59	0	0	Nphp1	U023326	nephronophthisis 1 (juvenile) homolog (human)
Z00071661-1	2.8184	4.3418	1.5234	33.3734	38.8	0	0	Gm128	U108044	gene model 128, (NCBI)
Z00053559-1	2.7697	4.2918	1.52208	33.2721	52.737	0	0	4932701A20Rik	U006598	RIKEN cDNA 4932701A20 gene
Z00046599-1	2.1431	3.6639	1.52074	33.1696	52.267	0	0	4930402K13Rik	U082668	RIKEN cDNA 4930402K13 gene
Z00051083-1	2.3214	3.8406	1.51915	33.0484	52.75	0	0	4921511C04Rik	U000167	RIKEN cDNA 4921511C04 gene
Z00031322-1	3.7626	5.2808	1.51826	32.9807	45.859	0	0	Cast	U034974	calpastatin
Z00055957-1	3.79	5.306	1.51602	32.811	45.822	0	0	1700003M02Rik	U024933	RIKEN cDNA 1700003M02 gene
Z00039903-1	2.6941	4.2081	1.51402	32.6603	51.211	0	0	Ankrd48	U012284	ankyrin repeat domain 48
Z00023398-1	2.5459	4.0597	1.51379	32.643	41.52	0	0	Pkd2l2	U018540	polycystic kidney disease 2-like 2
Z00030134-1	2.629	4.1427	1.51369	32.6355	49.82	0	0	1810041H14Rik	U035947	RIKEN cDNA 1810041H14 gene
Z00063638-1	2.7808	4.2938	1.51298	32.5822	51.926	0	0	LOC433975	U112114	PREDICTED: Mus musculus hypothetical gene supported by AK077204 (LOC433975), mRNA
Z00061411-1	3.0687	4.5817	1.51292	32.5777	49.193	0	0	4930481F22Rik	U009847	RIKEN cDNA 4930481F22 gene
Z00062263-1	2.3265	3.8393	1.51279	32.5679	53.127	0	0	Pcf11	U028859	cleavage and polyadenylation factor subunit homolog (S. cerevisiae)
Z00026637-1	3.0537	4.5661	1.51236	32.5357	49.954	0	0	Gprk2l	U005491	G protein-coupled receptor kinase 2, groucho gene related (Drosophila)
Z00042158-1	2.7046	4.2168	1.51223	32.526	49.096	0	0	A930018P22Rik	U002190	RIKEN cDNA A930018P22 gene
Z00047768-1	2.6939	4.2052	1.51121	32.4496	51.18	0	0	4933404G15Rik	U036830	RIKEN cDNA 4933404G15 gene
Z00016315-1	2.5807	4.0914	1.51068	32.4101	19.402	0	0	Kif15	U011189	kinesin family member 15
Z00061323-1	1.9888	3.4978	1.50895	32.2812	35.427	0	0	4930417O13Rik	U007416	RIKEN cDNA 4930417O13 gene
Z00033815-1	2.3123	3.8205	1.50821	32.2263	50.326	0	0	Ssxb5	U140378	synovial sarcoma, X member B, breakpoint 5
Z00027153-1	2.8031	4.3112	1.5081	32.2181	50.858	0	0	BC061194	U001427	cDNA sequence BC061194
Z00071781-1	1.951	3.4591	1.50807	32.2159	27.616	0	0	LOC623270	U102700	hypothetical protein LOC623270
Z00023309-1	3.2179	4.726	1.50806	32.2151	31.187	0	0	Mell1	U005191	mel transforming oncogene-like 1
Z00055180-1	2.6465	4.1545	1.50796	32.2077	50.943	0	0	4921529O18Rik	U014064	RIKEN cDNA 4921529O18 gene
Z00042631-1	2.929	4.437	1.50793	32.2055	35.549	0	0	1700030G11Rik	U301244	RIKEN cDNA 1700030G11 gene
Z00056020-1	2.4085	3.9161	1.50753	32.1758	50.341	0	0	1700012P22Rik	U025758	RIKEN cDNA 1700012P22 gene
Z00023904-1	3.0398	4.5463	1.50657	32.1048	49.293	0	0	Spo11	U002906	sporulation protein, meiosis-specific, SPO11 homolog (S. cerevisiae)
Z00037661-1	2.7159	4.2224	1.50642	32.0937	49.337	0	0	Pcgf4	U064606	polycomb group ring finger 4
Z00041561-1	2.5964	4.1026	1.50619	32.0767	43.898	0	0	Lrrc46	U033333	leucine rich repeat containing 46
Z00035023-1	2.0849	3.5893	1.50435	31.9411	52.48	0	0	Gm73	U015144	gene model 73, (NCBI)
Z00035751-1	2.9117	4.4159	1.50414	31.9257	30.873	0	0	D930005D10Rik	U026901	RIKEN cDNA D930005D10 gene
Z00035981-1	3.1366	4.6398	1.50321	31.8574	37.053	0	0	1700026D08Rik	U028804	RIKEN cDNA 1700026D08 gene
Z00060288-1	3.4014	4.9043	1.50291	31.8354	46.508	0	0	1700029P11Rik	U253139	RIKEN cDNA 1700029P11 gene
Z00026227-1	2.8498	4.3512	1.50136	31.722	44.325	0	0	Stard10	U131530	START domain containing 10
Z00055977-1	2.6766	4.1779	1.50131	31.7183	49.442	0	0	4930579C15Rik	U025268	RIKEN cDNA 4930579C15 gene
Z00035970-1	3.8128	2.3122	-1.50051	31.6599	40.973	0	0	Igfbp5	U083472	insulin-like growth factor binding protein 5
Z00072621-1	2.3961	3.8953	1.49928	31.5704	38.38	0	0	Tisp22	U062403	Mus musculus TISP22 mRNA, partial cds.
Z00039028-1	2.0899	3.5886	1.49869	31.5275	51.958	0	0	Ccdc7	U030426	coiled-coil domain containing 7
Z00044762-1	2.9925	4.4912	1.49869	31.5275	49.059	0	0	Tsga10ip	U019051	testis specific 10 interacting protein
Z00025093-1	3.369	4.8672	1.49817	31.4898	46.266	0	0	Crat	U022476	carnitine acetyltransferase
Z00027971-1	2.0625	3.5598	1.49725	31.4232	44.685	0	0	LOC433134	U018180	hypothetical gene supported by AK076995
Z00062597-1	4.3857	2.8921	-1.49365	31.1638	16.014	0	0	Fst	U035199	follistatin
Z00013953-1	2.7264	4.2192	1.49274	31.0985	18.033	0	0	Shcbp1	U029558	Shc SH2-domain binding protein 1
Z00041763-1	2.1847	3.6733	1.48866	30.8078	40.845	0	0	Apobec4	U000920	apolipoprotein B mRNA editing enzyme, catalytic polypeptide-like 4 (putative)
Z00042779-1	3.2083	4.6967	1.48839	30.7886	48.088	0	0	1700025F22Rik	U038821	RIKEN cDNA 1700025F22 gene
Z00040193-1	3.7097	5.1975	1.48782	30.7482	45.263	0	0	2310007A19Rik	U024337	RIKEN cDNA 2310007A19 gene
Z00060385-1	2.3289	3.8166	1.48766	30.7369	49.973	0	0	Tex21	U034085	testis expressed gene 21
Z00056109-1	2.7709	4.2574	1.48654	30.6577	41.256	0	0	Styxl1	U026825	serine/threonine/tyrosine interacting-like 1
Z00024091-1	3.0407	4.5269	1.48622	30.6351	48.545	0	0	Nt5c1b	U013753	5'-nucleotidase, cytosolic IB
Z00047809-1	5.1755	3.6899	-1.48556	30.5886	37.681	0	0	AU020206	U109751	expressed sequence AU020206
Z00046330-1	2.2137	3.6954	1.48167	30.3159	48.567	0	0	4933406J04Rik	U050589	RIKEN cDNA 4933406J04 gene
Z00055745-1	2.1305	3.6117	1.48124	30.2859	50.359	0	0	4921504E06Rik	U022333	RIKEN cDNA 4921504E06 gene
Z00048155-1	2.6795	4.1594	1.47997	30.1974	48.602	0	0	1700011N24Rik	U030437	RIKEN cDNA 1700011N24 gene
Z00024983-1	3.0107	4.4902	1.47955	30.1682	48.109	0	0	Tssk1	U016883	testis-specific serine kinase 1
Z00023150-1	3.4124	4.8919	1.47955	30.1682	31.775	0	0	Crsp7	U029966	cofactor required for Sp1 transcriptional activation, subunit 7
Z00011941-1	2.139	3.6184	1.47944	30.1606	39.949	0	0	Six6os1	U034061	Six6 opposite strand transcript 1
Z00003303-1	3.538	5.0171	1.47909	30.1363	38.676	0	0	Ift172	U104372	intraflagellar transport 172 homolog (Chlamydomonas)
Z00038074-1	4.283	2.8043	-1.4787	30.1093	22.57	0	0	1600029D21Rik	U010457	RIKEN cDNA 1600029D21 gene
Z00049863-1	3.0967	4.574	1.47737	30.0172	47.694	0	0	Klk13	U008026	kallikrein 13
Z00035811-1	1.6569	3.1341	1.47718	30.0041	46.741	0	0	Rnf138	U018467	ring finger protein 138
Z00057908-1	3.4368	4.9134	1.47656	29.9613	45.454	0	0	RP23-280J3.2	U032448	hypothetical protein A930010I02
Z00016117-1	3.2752	4.7511	1.47591	29.9164	46.825	0	0	Wdr22	U034123	WD repeat domain 22
Z00025344-1	2.9427	4.4179	1.47523	29.8696	48.713	0	0	Actl7b	U025083	actin-like 7b
Z00061675-1	2.8668	4.3403	1.47343	29.7461	49.045	0	0	4930455B14Rik	U015301	RIKEN cDNA 4930455B14 gene
Z00037910-1	2.8681	4.341	1.47294	29.7126	30.855	0	0	Ccdc38	U011899	coiled-coil domain containing 38
Z00055823-1	2.5599	4.0321	1.47218	29.6606	48.422	0	0	Slc30a4	U023280	solute carrier family 30 (zinc transporter), member 4
Z00027988-1	1.9984	3.4705	1.47207	29.6531	49.378	0	0	4931440P22Rik	U024118	RIKEN cDNA 4931440P22 gene
Z00009541-1	3.414	4.8857	1.4717	29.6278	24.727	0	0	1700029F09Rik	U021288	RIKEN cDNA 1700029F09 gene
Z00009697-1	3.0514	4.5229	1.47144	29.6101	23.326	0	0	4930463G05Rik	U117449	RIKEN cDNA 4930463G05 gene
Z00036678-1	3.4203	4.8905	1.47015	29.5223	45.325	0	0	Dnajb6	U005405	DnaJ (Hsp40) homolog, subfamily B, member 6
Z00040144-1	2.9862	4.4559	1.46965	29.4883	45.992	0	0	5330417C22Rik	U024528	RIKEN cDNA 5330417C22 gene
Z00024362-1	3.4049	4.8738	1.46889	29.4368	45.957	0	0	Odf4	U032948	outer dense fiber of sperm tails 4
Z00035436-1	3.0131	4.482	1.46887	29.4354	42.691	0	0	Lrrcc1	U003037	leucine rich repeat and coiled-coil domain containing 1
Z00003444-1	2.7061	4.1742	1.46807	29.3812	51.04	0	0	Ap2b1	U013085	adaptor-related protein complex 2, beta 1 subunit
Z00035736-1	1.8608	3.3282	1.46743	29.338	39.42	0	0	4921525H12Rik	U042473	RIKEN cDNA 4921525H12 gene
Z00035991-1	2.8593	4.3233	1.46401	29.1078	47.72	0	0	Arih2	U031340	ariadne homolog 2 (Drosophila)
Z00013860-1	2.3215	3.7834	1.46192	28.9681	27.858	0	0	Cdca2	U035716	cell division cycle associated 2
Z00043976-1	3.5457	5.0066	1.46089	28.8995	32.096	0	0	1700094C09Rik	U009090	RIKEN cDNA 1700094C09 gene
Z00006849-1	2.8695	4.3302	1.4607	28.8868	21.582	0	0	Nek2	U001295	NIMA (never in mitosis gene a)-related expressed kinase 2
Z00022649-1	2.0918	3.5517	1.45988	28.8323	50.006	0	0	Etv2	U028395	ets variant gene 2
Z00003757-1	3.9137	5.3735	1.45977	28.825	34.338	0	0	4930431B09Rik	U024427	RIKEN cDNA 4930431B09 gene
Z00064329-1	3.3901	1.9306	-1.45942	28.8018	17.905	0	0	Esr2	U034084	estrogen receptor 2 (beta)
Z00042739-1	2.6839	4.1433	1.45939	28.7998	48.591	0	0	1700011A15Rik	U016690	RIKEN cDNA 1700011A15 gene
Z00054726-1	1.9168	3.3747	1.45783	28.6966	38.782	0	0	1700073E17Rik	U007561	RIKEN cDNA 1700073E17 gene
Z00032483-1	2.6682	4.1255	1.45734	28.6642	49.812	0	0	Ero1lb	U257521	ERO1-like beta (S. cerevisiae)
Z00056987-1	2.6749	4.1306	1.4557	28.5562	48.356	0	0	1700026J12Rik	U037093	RIKEN cDNA 1700026J12 gene
Z00043217-1	2.9231	4.3785	1.45544	28.5391	48.501	0	0	4930520K10Rik	U319645	RIKEN cDNA 4930520K10 gene
Z00061106-1	1.9794	3.4335	1.45417	28.4557	44.705	0	0	4930440I19Rik	U001955	RIKEN cDNA 4930440I19 gene
Z00009303-1	3.2347	4.6888	1.45402	28.4459	46.052	0	0	Rb1cc1	U000013	RB1-inducible coiled-coil 1
Z00046708-1	2.4557	3.9095	1.4538	28.4315	48.988	0	0	4930451F05Rik	U026919	RIKEN cDNA 4930451F05 gene
Z00025578-1	1.841	3.294	1.45301	28.3798	48.91	0	0	Spna1	U001136	spectrin alpha 1
Z00051367-1	2.9387	4.3914	1.45268	28.3583	49.441	0	0	1700029I08Rik	U017823	RIKEN cDNA 1700029I08 gene
Z00059876-1	2.6891	4.1417	1.45256	28.3505	48.103	0	0	Rnf141	U132734	ring finger protein 141
Z00059931-1	1.6154	3.0663	1.45087	28.2403	42.939	0	0	Gm847	U131327	gene model 847, (NCBI)
Z00019513-1	3.8764	5.3266	1.45021	28.1975	43.865	0	0	4931428D14Rik	U032599	RIKEN cDNA 4931428D14 gene
Z00044496-1	3.1882	4.6384	1.45018	28.1955	46.106	0	0	1700037C18Rik	U036724	RIKEN cDNA 1700037C18 gene
Z00054250-1	2.3151	3.7642	1.44915	28.1287	45.48	0	0	Gm70	U097013	gene model 70, (NCBI)
Z00027188-1	2.9102	4.3593	1.44911	28.1261	33.518	0	0	LOC629583	U015848	similar to nuclear autoantigenic sperm protein
Z00022717-1	3.7934	5.2419	1.44845	28.0834	43.737	0	0	Acyp1	U034183	acylphosphatase 1, erythrocyte (common) type
Z00022549-1	2.051	3.499	1.44792	28.0492	49.592	0	0	Ube1y1	U115036	ubiquitin-activating enzyme E1, Chr Y 1
Z00032920-1	2.5246	3.972	1.44739	28.015	48.044	0	0	LOC624857	U049665	similar to solute carrier organic anion transporter family, member 6c1
Z00019488-1	2.9175	4.3648	1.44727	28.0072	47.83	0	0	Egln2	U126081	EGL nine homolog 2 (C. elegans)
Z00035374-1	3.5912	5.0378	1.44659	27.9634	43.194	0	0	Rshl2	U017462	radial spokehead-like 2
Z00015756-1	2.0774	3.5223	1.4449	27.8548	48.802	0	0	Rnf38	U025006	ring finger protein 38
Z00026183-1	3.4537	4.8985	1.44476	27.8458	31.992	0	0	1700016K19Rik	U012961	RIKEN cDNA 1700016K19 gene
Z00063977-1	2.5863	4.03	1.44363	27.7735	47.295	0	0	Psme3	U013363	proteaseome (prosome, macropain) 28 subunit, 3
Z00052047-1	2.3629	3.806	1.44308	27.7383	51.096	0	0	4933426G20Rik	U246511	RIKEN cDNA 4933426G20 gene
Z00047813-1	2.2392	3.679	1.43982	27.5309	47.307	0	0	Dnahc1	U035373	dynein, axonemal, heavy chain 1
Z00035371-1	4.3409	2.9012	-1.43976	27.5271	33.639	0	0	2310075M15Rik	U013831	RIKEN cDNA 2310075M15 gene
Z00032634-1	2.7881	4.2251	1.43703	27.3546	46.812	0	0	1700097M23Rik	U044972	RIKEN cDNA 1700097M23 gene
Z00057216-1	2.6095	4.0462	1.43665	27.3307	46.64	0	0	Satl1	U020167	spermidine/spermine N1-acetyl transferase-like 1
Z00053999-1	3.1265	4.5624	1.43584	27.2797	46.282	0	0	Senp14	U029606	sentrin 14
Z00016189-1	3.9731	2.5375	-1.43557	27.2628	22.697	0	0	Thbs1	U002275	thrombospondin 1
Z00037258-1	3.2464	4.6809	1.43451	27.1963	34.584	0	0	1110020C03Rik	U066677	RIKEN cDNA 1110020C03 gene
Z00025506-1	2.6428	4.0772	1.43441	27.19	48.151	0	0	ORF9	U037349	open reading frame 9
Z00051897-1	2.3396	3.7735	1.43393	27.16	46.509	0	0	Mak	U103505	male germ cell-associated kinase
Z00025079-1	4.2209	2.7872	-1.4337	27.1456	9.426	0	0	Gpnmb	U006836	glycoprotein (transmembrane) nmb
Z00027272-1	2.756	4.1892	1.43317	27.1125	46.332	0	0	LOC620458	U021942	similar to t-complex 11
Z00025712-1	2.3919	3.825	1.43314	27.1107	49.076	0	0	Actrt1	U019828	actin-related protein T1
Z00030754-1	3.0625	4.4955	1.43306	27.1057	47.035	0	0	Daf2	U301898	decay accelerating factor 2
Z00040651-1	2.9353	4.3681	1.43279	27.0888	48.042	0	0	1700010B08Rik	U002917	RIKEN cDNA 1700010B08 gene
Z00011321-1	2.6457	4.0781	1.43234	27.0608	27.945	0	0	Carhsp1	U036769	calcium regulated heat stable protein 1
Z00032209-1	2.8849	4.3167	1.4318	27.0271	10.923	0	0	D130007C19Rik	U025498	RIKEN cDNA D130007C19 gene
Z00038829-1	2.5425	3.9742	1.43173	27.0228	47.911	0	0	1700023E05Rik	U005717	RIKEN cDNA 1700023E05 gene
Z00063846-1	2.153	3.5845	1.43145	27.0054	48.571	0	0	1700028D13Rik	U006000	RIKEN cDNA 1700028D13 gene
Z00029997-1	1.8344	3.2654	1.43095	26.9743	47.93	0	0	Gm597	U021195	gene model 597, (NCBI)
Z00013619-1	3.3337	4.7643	1.43062	26.9538	32.019	0	0	Psmc3ip	U033442	proteasome (prosome, macropain) 26S subunit, ATPase 3, interacting protein
Z00018714-1	3.5356	4.9658	1.43019	26.9271	30.393	0	0	Lrrc56	U008952	leucine rich repeat containing 56
Z00003684-1	2.9879	4.4177	1.4298	26.903	45.279	0	0	Zfyve1	U034152	zinc finger, FYVE domain containing 1
Z00070074-1	2.4164	3.8455	1.42919	26.8652	48.212	0	0	1110015M06Rik	U033859	RIKEN cDNA 1110015M06 gene
Z00027245-1	2.0086	3.4374	1.42887	26.8454	50.071	0	0	Armc2	U031725	armadillo repeat containing 2
Z00052658-1	2.6906	4.1188	1.42816	26.8016	46.881	0	0	Glt6d1		glycosyltransferase 6 domain containing 1
Z00013022-1	2.6301	4.058	1.42799	26.7911	37.534	0	0	Bscl2	U019129	Bernardinelli-Seip congenital lipodystrophy 2 homolog (human)
Z00030773-1	2.6066	4.0345	1.42786	26.783	43.471	0	0	Klk24	U217286	kallikrein 24
Z00037524-1	3.4575	4.8852	1.4277	26.7732	43.525	0	0	4930430E16Rik	U012375	RIKEN cDNA 4930430E16 gene
Z00057918-1	3.3411	4.7686	1.42756	26.7646	31.933	0	0	Rnaseh2a	U107226	ribonuclease H2, large subunit
Z00024559-1	2.2393	3.6666	1.42731	26.7492	47.404	0	0	Bcmo1	U009863	beta-carotene 15,15'-monooxygenase
Z00026112-1	2.759	4.1863	1.42724	26.7448	41.786	0	0	1700127D06Rik	U008027	RIKEN cDNA 1700127D06 gene
Z00027025-1	3.3123	1.8855	-1.4268	26.7178	21.417	0	0	1110049B09Rik	U033893	RIKEN cDNA 1110049B09 gene
Z00008786-1	2.5928	4.0188	1.42601	26.6692	46.428	0	0	Iqwd1	U021992	IQ motif and WD repeats 1
Z00025916-1	3.4777	4.9036	1.42589	26.6618	43.674	0	0	Cmtm2a	U030153	CKLF-like MARVEL transmembrane domain containing 2A
Z00034234-1	3.6564	5.0822	1.42583	26.6581	43.472	0	0	Acot7	U005165	acyl-CoA thioesterase 7
Z00046856-1	2.458	3.8831	1.42509	26.6128	42.181	0	0	4921501E09Rik	U146346	RIKEN cDNA 4921501E09 gene
Z00038034-1	2.7209	4.1459	1.42501	26.6079	47.908	0	0	Nrxn1	U321984	neurexin I
Z00034866-1	2.0685	3.4929	1.42442	26.5717	41.346	0	0	Msh4	U024781	mutS homolog 4 (E. coli)
Z00026917-1	2.7705	4.1948	1.42431	26.565	44.703	0	0	Homez	U055511	homeodomain leucine zipper-encoding gene
Z00025205-1	2.4724	3.8963	1.42391	26.5406	47.884	0	0	Atp1a4	U114925	ATPase, Na /K transporting, alpha 4 polypeptide
Z00041466-1	2.6765	4.0992	1.42271	26.4673	49.688	0	0	4930431J08Rik	U000367	RIKEN cDNA 4930431J08 gene
Z00061481-1	1.737	3.1579	1.42092	26.3585	44.053	0	0	4930598N05Rik	U011257	RIKEN cDNA 4930598N05 gene
Z00024397-1	2.1845	3.604	1.41942	26.2676	41.424	0	0	Nkx2-4	U023456	NK2 transcription factor related, locus 4 (Drosophila)
Z00046296-1	2.5326	3.9515	1.41889	26.2355	49.794	0	0	4930442E04Rik	U019622	RIKEN cDNA 4930442E04 gene
Z00026600-1	3.0564	4.4744	1.41794	26.1782	35.749	0	0	Rage	U034362	renal tumor antigen
Z00041441-1	3.1985	1.7806	-1.41793	26.1776	19.398	0	0	A930010C08Rik	U024543	RIKEN cDNA A930010C08 gene
Z00040163-1	3.5681	4.9851	1.417	26.1216	36.18	0	0	Phactr1	U014768	phosphatase and actin regulator 1
Z00049701-1	2.3467	3.7635	1.41676	26.1072	47.412	0	0	1700022F17Rik	U033860	RIKEN cDNA 1700022F17 gene
Z00038167-1	3.0923	4.5065	1.41417	25.952	46.044	0	0	2210404O07Rik	U011785	RIKEN cDNA 2210404O07 gene
Z00061279-1	2.5518	3.9656	1.41382	25.931	47.363	0	0	4930572K03Rik	U006214	RIKEN cDNA 4930572K03 gene
Z00009821-1	3.0236	4.4365	1.41294	25.8786	44.027	0	0	BC016423	U059751	cDNA sequence BC016423
Z00026954-1	2.6487	4.0617	1.41294	25.8786	34.75	0	0	E130009J12Rik	U038003	RIKEN cDNA E130009J12 gene
Z00036206-1	4.8602	3.4472	-1.41294	25.8786	11.083	0	0	Fabp4	U023829	fatty acid binding protein 4, adipocyte
Z00049096-1	2.8205	4.2324	1.41188	25.8155	39.542	0	0	Anubl1	U007305	AN1, ubiquitin-like, homolog (Xenopus laevis)
Z00025440-1	3.4992	4.9107	1.41154	25.7953	42.995	0	0	Coil	U013175	coilin
Z00026204-1	2.2646	3.6751	1.41049	25.733	47.683	0	0	4930515G01Rik	U105920	RIKEN cDNA 4930515G01 gene
Z00064195-1	4.118	2.7078	-1.41023	25.7176	22.193	0	0	Bcat1	U028021	branched chain aminotransferase 1, cytosolic
Z00048915-1	4.0409	5.4507	1.40989	25.6974	42.364	0	0	1110017D15Rik	U024972	RIKEN cDNA 1110017D15 gene
Z00030979-1	1.951	3.3605	1.40947	25.6726	35.075	0	0	LOC238829	U122648	hypothetical LOC238829
Z00060881-1	2.2307	3.6401	1.40934	25.6649	46.957	0	0	LOC272661	U231883	similar to tubulin tyrosine ligase-like family, member 2
Z00014521-1	3.2601	4.6693	1.40919	25.6561	44.92	0	0	Nktr	U011169	natural killer tumor recognition sequence
Z00062931-1	2.931	4.3376	1.40662	25.5047	46.404	0	0	Mmp17	U006229	matrix metallopeptidase 17
Z00057538-1	1.9623	3.3687	1.40637	25.49	46.449	0	0	4931408C20Rik	U044381	RIKEN cDNA 4931408C20 gene
Z00021178-1	3.2828	4.6889	1.40611	25.4748	44.175	0	0	1110032A03Rik	U030849	RIKEN cDNA 1110032A03 gene
Z00049083-1	2.7549	4.1607	1.4058	25.4566	45.612	0	0	1700112C13Rik	U056937	RIKEN cDNA 1700112C13 gene
Z00022786-1	1.8957	3.3	1.40439	25.3741	47.54	0	0	Asb12	U039547	ankyrin repeat and SOCS box-containing protein 12
Z00023620-1	4.183	5.587	1.40397	25.3495	27.924	0	0	Serf1	U015185	small EDRK-rich factor 1
Z00003753-1	3.1214	4.5251	1.40375	25.3367	45.481	0	0	C730048E16Rik	U036396	RIKEN cDNA C730048E16 gene
Z00017916-1	3.1828	4.5864	1.40364	25.3303	43.949	0	0	Fgfr1op2	U007572	FGFR1 oncogene partner 2
Z00049573-1	2.0932	3.4968	1.40359	25.3274	47.109	0	0	1700024C24Rik	U032782	RIKEN cDNA 1700024C24 gene
Z00032601-1	1.8973	3.3004	1.40308	25.2976	29.469	0	0	LOC214321	U044497	PREDICTED: Mus musculus similar to ADAM4b (LOC214321), mRNA
Z00061362-1	1.6709	3.0737	1.4028	25.2813	29.421	0	0	Olfr701	U008570	olfactory receptor 701
Z00034718-1	3.8275	5.2281	1.40058	25.1524	42.348	0	0	1810063B07Rik	U035269	RIKEN cDNA 1810063B07 gene
Z00036014-1	3.609	5.0088	1.3998	25.1073	40.377	0	0	Csda	U027935	cold shock domain protein A
Z00024748-1	2.4959	3.8949	1.39899	25.0605	47.21	0	0	Grin3b	U011732	glutamate receptor, ionotropic, NMDA3B
Z00034710-1	3.0929	4.4903	1.39742	24.9701	45.553	0	0	2310008H09Rik	U029176	RIKEN cDNA 2310008H09 gene
Z00045561-1	2.7692	4.1664	1.39722	24.9586	27.018	0	0	2410004F06Rik	U028438	RIKEN cDNA 2410004F06 gene
Z00023088-1	2.7398	4.1365	1.39666	24.9264	43.115	0	0	Chgb	U002508	chromogranin B
Z00047597-1	3.4881	2.0917	-1.39636	24.9092	25.122	0	0	4833414E09Rik	U022021	RIKEN cDNA 4833414E09 gene
Z00055498-1	1.7617	3.1578	1.3961	24.8943	30.773	0	0	Dsg1a	U018460	desmoglein 1 alpha
Z00031544-1	2.3391	3.7348	1.39567	24.8697	48.817	0	0	4930417G10Rik	U033769	RIKEN cDNA 4930417G10 gene
Z00046743-1	2.8579	4.2535	1.39555	24.8628	29.207	0	0	4922503N01Rik	U004637	RIKEN cDNA 4922503N01 gene
Z00013014-1	2.7963	4.1916	1.39536	24.8519	39.651	0	0	4921521J11Rik	U009396	RIKEN cDNA 4921521J11 gene
Z00025735-1	2.5994	3.9943	1.39489	24.825	45.973	0	0	Nupl1	U035640	nucleoporin like 1
Z00023473-1	3.7004	5.0945	1.39406	24.7776	42.441	0	0	Phkg2	U008808	phosphorylase kinase, gamma 2 (testis)
Z00025176-1	3.6398	5.0338	1.39397	24.7725	42.058	0	0	Txnrd3	U007157	thioredoxin reductase 3
Z00072630-1	3.2482	4.6421	1.39397	24.7725	34.728	0	0	LOC436482	U094200	PREDICTED: Mus musculus LOC436482 (LOC436482), mRNA
Z00050050-1	2.6963	4.0895	1.39311	24.7235	48.364	0	0	Zdhhc11	U015008	zinc finger, DHHC domain containing 11
Z00033643-1	2.8254	4.2184	1.39294	24.7138	40.185	0	0	LOC433295	U310668	PREDICTED: Mus musculus similar to hypothetical protein (LOC433295), mRNA
Z00035053-1	2.1233	3.516	1.3927	24.7002	49.391	0	0	Ctdspl2	U002359	CTD (carboxy-terminal domain, RNA polymerase II, polypeptide A) small phosphatase like 2
Z00015632-1	2.8846	4.2768	1.39221	24.6723	45.884	0	0	E230022H04Rik	U018509	RIKEN cDNA E230022H04 gene
Z00038385-1	2.6089	4.0009	1.39206	24.6638	32.521	0	0	4933417A18Rik	U014723	RIKEN cDNA 4933417A18 gene
Z00045547-1	2.2221	3.6141	1.39193	24.6564	47.683	0	0	1700041B01Rik	U016407	RIKEN cDNA 1700041B01 gene
Z00026563-1	2.4668	3.8585	1.39174	24.6456	46.869	0	0	4932431H17Rik	U024079	RIKEN cDNA 4932431H17 gene
Z00037479-1	3.2299	4.6214	1.39151	24.6326	44.67	0	0	1700058C13Rik	U002677	RIKEN cDNA 1700058C13 gene
Z00059922-1	1.911	3.302	1.39107	24.6076	41.59	0	0	Gm377	U116781	gene model 377, (NCBI)
Z00034401-1	2.6911	4.0806	1.38953	24.5205	48.095	0	0	B830013J05Rik	U038170	RIKEN cDNA B830013J05 gene
Z00036943-1	2.7593	4.1467	1.38741	24.4011	46.301	0	0	4931403E03Rik	U041014	RIKEN cDNA 4931403E03 gene
Z00042349-1	3.1746	4.5615	1.38691	24.3731	41.081	0	0	1700001L19Rik	U014972	RIKEN cDNA 1700001L19 gene
Z00030560-1	2.97	4.3556	1.38559	24.2991	47.122	0	0	Amotl1	U030484	angiomotin-like 1
Z00062575-1	2.1559	3.5411	1.38514	24.2739	47.516	0	0	4930526F13Rik	U100351	RIKEN cDNA 4930526F13 gene
Z00040350-1	3.3369	4.7217	1.38482	24.256	44.506	0	0	Adam2	U035699	a disintegrin and metallopeptidase domain 2
Z00064735-1	2.3913	3.7754	1.38406	24.2136	48.609	0	0	LOC245347	U121491	similar to Brain protein 44-like protein
Z00047648-1	1.9265	3.3097	1.38319	24.1652	35.518	0	0	4930480E11Rik	U019977	RIKEN cDNA 4930480E11 gene
Z00070154-1	2.5238	3.9068	1.38305	24.1574	32.582	0	0	Gpr62	U031294	G protein-coupled receptor 62
Z00032371-1	2.4744	3.8573	1.38289	24.1485	33.898	0	0	Hist2h2ac	U034605	histone 2, H2ac
Z00054129-1	3.4729	4.8556	1.38274	24.1402	40.408	0	0	LOC546143	U031084	hypothetical protein LOC546143
Z00052209-1	2.9072	4.2897	1.38249	24.1263	46.223	0	0	1700027D21Rik	U011680	RIKEN cDNA 1700027D21 gene
Z00054875-1	2.3617	3.7428	1.38109	24.0486	20.897	0	0	2610510J17Rik	U009860	RIKEN cDNA 2610510J17 gene
Z00049067-1	2.4276	3.8083	1.38069	24.0265	46.247	0	0	Hsd3b3	U024418	hydroxysteroid dehydrogenase-3, delta-3-beta
Z00031113-1	2.9038	4.2845	1.38066	24.0248	45.302	0	0	Eya4	U031606	eyes absent 4 homolog (Drosophila)
Z00039984-1	2.7584	4.1389	1.38051	24.0165	47.122	0	0	Iqce	U026894	IQ motif containing E
Z00035676-1	2.9742	4.3537	1.37946	23.9585	46.97	0	0	Fbxo30	U011261	F-box protein 30
Z00049715-1	3.0672	4.4462	1.37895	23.9304	44.178	0	0	Ngfg	U008031	nerve growth factor, gamma
Z00039097-1	2.9151	4.2924	1.37729	23.8391	46.064	0	0	1700010C24Rik	U135919	RIKEN cDNA 1700010C24 gene
Z00008648-1	2.4631	3.8395	1.37642	23.7914	25.638	0	0	Fbxo43	U036090	F-box protein 43
Z00056498-1	3.0984	4.4748	1.37638	23.7892	44.418	0	0	Pex3	U031549	peroxisomal biogenesis factor 3
Z00062397-1	2.1876	3.5635	1.37591	23.7635	31.607	0	0	1700023F02Rik	U031879	RIKEN cDNA 1700023F02 gene
Z00041802-1	2.4449	3.8205	1.37564	23.7487	40.823	0	0	1700007N18Rik	U037101	RIKEN cDNA 1700007N18 gene
Z00062690-1	2.7093	4.0847	1.37547	23.7394	47.075	0	0	4930428D20Rik	U037183	RIKEN cDNA 4930428D20 gene
Z00026203-1	1.8829	3.2576	1.37472	23.6985	45.605	0	0	4930562D19Rik	U032445	RIKEN cDNA 4930562D19 gene
Z00001394-1	3.1546	4.5287	1.37404	23.6614	31.2	0	0	Zfp423	U030074	zinc finger protein 423
Z00024545-1	4.0119	5.3859	1.37402	23.6603	41.101	0	0	Fxr1h	U003138	fragile X mental retardation gene 1, autosomal homolog
Z00061432-1	2.3948	3.7688	1.37397	23.6576	47.832	0	0	1700110K17Rik	U010355	RIKEN cDNA 1700110K17 gene
Z00038818-1	2.3117	3.6857	1.37394	23.6559	48.072	0	0	Zfp597	U036723	zinc finger protein 597
Z00030151-1	2.7816	4.155	1.37341	23.6271	45.312	0	0	1700007P06Rik	U001255	RIKEN cDNA 1700007P06 gene
Z00027363-1	2.1704	3.5437	1.37334	23.6233	34.37	0	0	Shank2	U094340	SH3/ankyrin domain gene 2
Z00023565-1	2.8732	4.2462	1.37296	23.6026	46.05	0	0	Clmn	U034311	calmin
Z00012377-1	3.3298	4.7026	1.37286	23.5972	43.669	0	0	C730024G19Rik	U028065	RIKEN cDNA C730024G19 gene
Z00007722-1	2.7181	4.0907	1.37266	23.5863	45.364	0	0	Phospho2	U001873	phosphatase, orphan 2
Z00046493-1	3.3955	4.7681	1.37261	23.5836	18.607	0	0	Csl	U032175	citrate synthase like
Z00041288-1	3.9614	5.3338	1.37239	23.5717	41.092	0	0	0610012D17Rik	U017023	RIKEN cDNA 0610012D17 gene
Z00006534-1	2.5941	3.9663	1.37219	23.5608	45.458	0	0	Col2a1	U036608	procollagen, type II, alpha 1
Z00044359-1	3.0465	4.4186	1.37212	23.557	30.257	0	0	9530077C05Rik	U010168	RIKEN cDNA 9530077C05 gene
Z00031251-1	2.4125	3.7843	1.37184	23.5418	48.14	0	0	Ssxb1	U140378	synovial sarcoma, X member B, breakpoint 1
Z00009236-1	3.1849	4.5551	1.37024	23.4552	34.369	0	0	Dnajc9	U035274	DnaJ (Hsp40) homolog, subfamily C, member 9
Z00035892-1	1.5675	2.9365	1.36896	23.3862	26.218	0	0	Tsga10	U021251	testis specific 10
Z00005373-1	4.6669	3.298	-1.36894	23.3851	31.544	0	0	Cebpb	U002854	CCAAT/enhancer binding protein (C/EBP), beta
Z00022844-1	1.9269	3.295	1.36812	23.341	46.731	0	0	Tsx	U020099	testis specific X-linked gene
Z00039042-1	2.689	4.0566	1.36756	23.311	21.777	0	0	D2Ertd750e	U042343	DNA segment, Chr 2, ERATO Doi 750, expressed
Z00023640-1	2.5111	3.8777	1.36657	23.2579	45.781	0	0	Lhx2	U001694	LIM homeobox protein 2
Z00037034-1	3.0105	4.3769	1.36647	23.2525	38.24	0	0	Tnrc4	U003545	trinucleotide repeat containing 4
Z00005572-1	3.5743	4.9401	1.36583	23.2183	41.084	0	0	Mum1	U011744	melanoma associated antigen (mutated) 1
Z00024982-1	5.0484	3.6826	-1.36579	23.2161	36.334	0	0	Mgp	U027978	matrix Gla protein
Z00072695-1	2.0911	3.4565	1.36537	23.1937	36.884	0	0	LOC547175	U161743	similar to Protein CXorf48 (Tumor antigen BJ-HCC-20)
Z00039883-1	2.2096	3.5747	1.36508	23.1782	47.51	0	0	4930433N12Rik	U030429	RIKEN cDNA 4930433N12 gene
Z00034648-1	2.4258	3.7902	1.36438	23.1409	46.995	0	0	Tor1aip2	U042219	torsin A interacting protein 2
Z00035982-1	2.5137	3.8779	1.36422	23.1324	43.484	0	0	Gorasp2	U001887	golgi reassembly stacking protein 2
Z00025222-1	2.547	3.9112	1.3642	23.1313	47.996	0	0	Spam1	U006600	sperm adhesion molecule 1
Z00009865-1	1.952	3.3144	1.36236	23.0335	31.809	0	0	1700086L19Rik	U014091	RIKEN cDNA 1700086L19 gene
Z00014504-1	3.4831	4.8453	1.36217	23.0234	41.973	0	0	BC002216	U025885	cDNA sequence BC002216
Z00027229-1	2.5283	3.8904	1.36213	23.0213	27.322	0	0	Iqcg	U036984	IQ motif containing G
Z00051935-1	2.6339	3.995	1.36109	22.9662	45.482	0	0	Cntd	U013362	cyclin N-terminal domain containing
Z00051452-1	2.5347	3.8957	1.36101	22.962	45.189	0	0	4921523A10Rik	U037921	RIKEN cDNA 4921523A10 gene
Z00046246-1	2.4647	3.825	1.36024	22.9213	44.936	0	0	Dpep3	U030192	dipeptidase 3
Z00048650-1	3.3741	4.7339	1.35987	22.9018	43.234	0	0	Tekt4	U017675	tektin 4
Z00056349-1	1.8664	3.2263	1.35985	22.9008	43.708	0	0	Helt	U029787	Hey-like transcription factor (zebrafish)
Z00027157-1	2.686	4.0457	1.35966	22.8907	45.317	0	0	Rshl1	U007750	radial spokehead-like 1
Z00031922-1	2.01	3.3696	1.35962	22.8886	48.481	0	0	BC048671	U007170	cDNA sequence BC048671
Z00070614-1	2.0962	3.4548	1.35859	22.8344	31.554	0	0	Brd8	U038308	bromodomain containing 8
Z00073643-1	2.6977	4.0558	1.35806	22.8066	29.541	0	0	D7Ertd443e		DNA segment, Chr 7, ERATO Doi 443, expressed
Z00052718-1	2.4582	3.816	1.35779	22.7924	39.262	0	0	1700042B14Rik	U039813	RIKEN cDNA 1700042B14 gene
Z00030842-1	2.2504	3.6074	1.35706	22.7541	35.346	0	0	4930408F14Rik	U131963	RIKEN cDNA 4930408F14 gene
Z00058463-1	2.3161	3.673	1.35689	22.7452	47.805	0	0	LOC638262	U237684	similar to Spetex-2C protein
Z00025196-1	3.5734	4.93	1.3566	22.73	31.137	0	0	Kcnmb4	U032240	potassium large conductance calcium-activated channel, subfamily M, beta member 4
Z00031224-1	3.2204	4.5762	1.35589	22.6929	42.706	0	0	1700007N14Rik	U041295	RIKEN cDNA 1700007N14 gene
Z00005018-1	3.8444	5.2003	1.35589	22.6929	38.438	0	0	D3Wsu161e	U024624	DNA segment, Chr 3, Wayne State University 161, expressed
Z00035389-1	3.1036	4.459	1.35532	22.6631	44.635	0	0	Mad2l2	U005083	MAD2 mitotic arrest deficient-like 2 (yeast)
Z00045084-1	3.3113	4.6664	1.35506	22.6496	42.581	0	0	4933413N12Rik	U037628	RIKEN cDNA 4933413N12 gene
Z00026569-1	3.0814	4.4356	1.35421	22.6053	43.869	0	0	2810402E24Rik	U237656	RIKEN cDNA 2810402E24 gene
Z00025597-1	2.6807	4.0345	1.35384	22.586	39.495	0	0	Irak1bp1	U010805	interleukin-1 receptor-associated kinase 1 binding protein 1
Z00060828-1	2.8131	4.1669	1.35376	22.5819	43.633	0	0	Tulp2	U008078	tubby-like protein 2
Z00038875-1	2.1079	3.4615	1.35369	22.5782	32.163	0	0	C8b	U004574	complement component 8, beta subunit
Z00058707-1	2.2212	3.5732	1.35205	22.4931	47.262	0	0	Gm614	U125201	gene model 614, (NCBI)
Z00056249-1	4.1632	5.5151	1.35187	22.4838	37.609	0	0	Gkap1	U034845	G kinase anchoring protein 1
Z00043803-1	3.0126	4.3641	1.35154	22.4667	43.609	0	0	1700067P10Rik	U018071	RIKEN cDNA 1700067P10 gene
Z00047856-1	3.5126	4.864	1.35141	22.46	41.071	0	0	Ubtd1	U019461	ubiquitin domain containing 1
Z00027817-1	2.4448	3.7957	1.35094	22.4357	44.404	0	0	4930519H02Rik	U289191	RIKEN cDNA 4930519H02 gene
Z00036707-1	3.3223	4.673	1.35064	22.4202	40.305	0	0	Pde1a	U022795	phosphodiesterase 1A, calmodulin-dependent
Z00002906-1	3.1619	4.5124	1.35056	22.4161	43.638	0	0	0610009I22Rik	U002510	RIKEN cDNA 0610009I22 gene
Z00038869-1	2.3338	3.684	1.35024	22.3996	30.167	0	0	LOC433231	U261513	PREDICTED: Mus musculus hypothetical gene supported by AK046642 (LOC433231), mRNA
Z00022660-1	2.619	3.9688	1.34974	22.3738	44.271	0	0	Ptpn4	U021699	protein tyrosine phosphatase, non-receptor type 4
Z00055613-1	2.5923	3.9416	1.34928	22.3501	33.298	0	0	4933428M09Rik	U020247	RIKEN cDNA 4933428M09 gene
Z00004387-1	4.1768	2.8278	-1.34901	22.3362	27.716	0	0	Trib2	U033826	tribbles homolog 2 (Drosophila)
Z00062328-1	2.4765	3.8248	1.3483	22.2998	41.05	0	0	4930568E12Rik	U030475	RIKEN cDNA 4930568E12 gene
Z00046354-1	3.1268	4.475	1.34822	22.2956	33.692	0	0	Dyx1c1	U010730	dyslexia susceptibility 1 candidate 1 homolog (human)
Z00045274-1	2.2556	3.6033	1.3477	22.269	45.195	0	0	4930542C12Rik	U031118	RIKEN cDNA 4930542C12 gene
Z00009873-1	3.3591	4.7068	1.34769	22.2685	18.811	0	0	Chaf1a	U018124	chromatin assembly factor 1, subunit A (p150)
Z00059615-1	2.8762	4.2235	1.34733	22.25	41.666	0	0	Klk8	U294541	kallikrein 8
Z00062538-1	2.7204	4.0672	1.34682	22.2239	46.706	0	0	4930474N09Rik	U034253	RIKEN cDNA 4930474N09 gene
Z00052045-1	4.0822	5.429	1.34682	22.2239	40.504	0	0	Als4	U001556	amyotrophic lateral sclerosis 4 homolog (human)
Z00072987-1	2.1425	3.4885	1.34607	22.1855	27.708	0	0	Izumo1	U008084	izumo sperm-egg fusion 1
Z00014096-1	2.17	3.5156	1.34561	22.1621	26.359	0	0	1700019B01Rik	U008362	RIKEN cDNA 1700019B01 gene
Z00058972-1	2.4507	3.796	1.34534	22.1483	26.321	0	0	Itgad	U079846	integrin, alpha D
Z00026546-1	1.8747	3.2197	1.34497	22.1294	45.96	0	0	4930525K10Rik	U002647	RIKEN cDNA 4930525K10 gene
Z00034664-1	2.6087	3.9528	1.3441	22.0851	44.452	0	0	Tex9		testis expressed gene 9
Z00042039-1	3.3765	4.7202	1.34366	22.0628	42.733	0	0	Mdh1b	U021398	malate dehydrogenase 1B, NAD (soluble)
Z00041703-1	2.3934	3.7369	1.34352	22.0557	17.18	0	0	4933437N03Rik	U004407	RIKEN cDNA 4933437N03 gene
Z00043787-1	2.2034	3.5468	1.34337	22.048	43.741	0	0	4930469G21Rik	U040940	RIKEN cDNA 4930469G21 gene
Z00049353-1	3.5379	2.1947	-1.34319	22.0389	17.133	0	0	1500015O10Rik	U000228	RIKEN cDNA 1500015O10 gene
Z00010860-1	3.1427	4.4852	1.34249	22.0034	16.941	0	0	Ccnb2	U031055	cyclin B2
Z00050852-1	2.8188	4.1613	1.34243	22.0004	26.394	0	0	Sycp1-ps1	U007743	synaptonemal complex protein 1, pseudogene 1
Z00050150-1	2.9333	4.2753	1.34199	21.9781	44.842	0	0	1700030J22Rik	U030301	RIKEN cDNA 1700030J22 gene
Z00018504-1	2.7567	4.0987	1.34193	21.9751	14.215	0	0	Bub1	U023328	budding uninhibited by benzimidazoles 1 homolog (S. cerevisiae)
Z00048458-1	2.181	3.5222	1.34119	21.9376	45.458	0	0	4930513O06Rik	U020246	RIKEN cDNA 4930513O06 gene
Z00030541-1	2.489	3.8287	1.33968	21.8615	44.888	0	0	4921511M17Rik	U090868	RIKEN cDNA 4921511M17 gene
Z00026979-1	2.7467	4.0855	1.33879	21.8167	23.168	0	0	Gm591	U043037	gene model 591, (NCBI)
Z00044663-1	2.0086	3.3468	1.3382	21.7871	46.327	0	0	Mphosph9	U026729	M-phase phosphoprotein 9
Z00055438-1	3.3874	4.7252	1.33781	21.7676	42.849	0	0	Tmem8	U017699	transmembrane protein 8 (five membrane-spanning domains)
Z00010533-1	2.5489	3.8866	1.33776	21.7651	45.169	0	0	Cdkl2	U026399	cyclin-dependent kinase-like 2 (CDC2-related kinase)
Z00071190-1	1.9804	3.3181	1.33767	21.7606	32.887	0	0	Gm24	U166638	gene model 24, (NCBI)
Z00049813-1	2.6664	4.004	1.33766	21.7601	44.19	0	0	3300001A09Rik	U010667	RIKEN cDNA 3300001A09 gene
Z00037622-1	2.6854	4.0218	1.33645	21.6995	10.003	0	0	C330013J06Rik	U058564	RIKEN cDNA C330013J06 gene
Z00013965-1	3.1687	4.5041	1.3354	21.6471	43.088	0	0	Rabepk	U022530	Rab9 effector protein with kelch motifs
Z00063533-1	2.0028	3.3382	1.33537	21.6456	46.016	0	0	4930517O19Rik	U015917	RIKEN cDNA 4930517O19 gene
Z00030267-1	2.3372	3.6715	1.33437	21.5958	46.262	0	0	2410198J08Rik	U001571	RIKEN cDNA 2410198J08 gene
Z00054654-1	3.6751	2.3409	-1.33419	21.5869	22.401	0	0	Abp1	U006832	amiloride binding protein 1 (amine oxidase, copper-containing)
Z00023365-1	4.8759	3.5421	-1.33377	21.566	20.193	0	0	Htra1	U008850	HtrA serine peptidase 1
Z00035244-1	3.9894	5.323	1.33357	21.5561	39.725	0	0	Sqrdl	U002384	sulfide quinone reductase-like (yeast)
Z00060184-1	3.0929	4.4263	1.33339	21.5472	43.724	0	0	Rnf32	U005392	ring finger protein 32
Z00035298-1	4.7354	3.4026	-1.33276	21.5159	42.533	0	0	Rarres2	U027272	retinoic acid receptor responder (tazarotene induced) 2
Z00039155-1	4.2503	5.5829	1.33255	21.5055	36.411	0	0	Hrasls5	U019010	HRAS-like suppressor family, member 5
Z00057776-1	2.149	3.4814	1.33234	21.4951	46.851	0	0	Gm555	U048534	gene model 555, (NCBI)
Z00026744-1	2.5998	3.9317	1.33187	21.4719	44.404	0	0	AA415398	U071015	expressed sequence AA415398
Z00046710-1	3.0723	4.4041	1.33182	21.4694	43.502	0	0	Dmrtb1	U025342	DMRT-like family B with proline-rich C-terminal, 1
Z00031652-1	2.6397	3.9713	1.3316	21.4585	43.416	0	0	BC051628	U002977	cDNA sequence BC051628
Z00061986-1	1.7801	3.1116	1.33152	21.4546	41.862	0	0	1700019L03Rik	U022510	RIKEN cDNA 1700019L03 gene
Z00050062-1	2.7958	4.1254	1.32953	21.3565	15.356	0	0	D830007B15Rik	U133942	RIKEN cDNA D830007B15 gene
Z00003461-1	3.0995	4.4289	1.32937	21.3486	43.975	0	0	Thnsl1	U001444	threonine synthase-like 1 (bacterial)
Z00056430-1	2.2252	3.5543	1.32912	21.3363	38.859	0	0	4931429I11Rik	U030741	RIKEN cDNA 4931429I11 gene
Z00021781-1	3.0931	4.4212	1.32801	21.2819	35.524	0	0	Lrch4	U042702	leucine-rich repeats and calponin homology (CH) domain containing 4
Z00031588-1	2.6207	3.9481	1.32742	21.253	44.536	0	0	4931440F15Rik	U012414	RIKEN cDNA 4931440F15 gene
Z00032772-1	2.1919	3.5191	1.32722	21.2432	34.849	0	0	A630010A05Rik	U047181	RIKEN cDNA A630010A05 gene
Z00019124-1	2.13	3.4572	1.32721	21.2427	31.067	0	0	BC095976	U002197	cDNA sequence BC095976
Z00048510-1	4.0092	5.3355	1.32632	21.1992	30.707	0	0	Calm3	U028195	calmodulin 3
Z00018780-1	3.5912	2.2658	-1.32537	21.1529	24.205	0	0	Mrg1	U023195	myeloid ecotropic viral integration site-related gene 1
Z00037398-1	2.4519	3.7772	1.3253	21.1495	20.179	0	0	4930528G09Rik	U025965	RIKEN cDNA 4930528G09 gene
Z00048704-1	2.0366	3.3618	1.32517	21.1432	47.927	0	0	6330503C03Rik	U027237	RIKEN cDNA 6330503C03 gene
Z00026468-1	2.6507	3.9759	1.32513	21.1412	44.014	0	0	Gm93	U150895	gene model 93, (NCBI)
Z00030190-1	2.9256	4.2504	1.32477	21.1237	42.91	0	0	2610528A11Rik	U035425	RIKEN cDNA 2610528A11 gene
Z00018250-1	3.0363	4.3609	1.32463	21.1169	41.556	0	0	Smc5l1	U038917	SMC5 structural maintenance of chromosomes 5-like 1 (yeast)
Z00056917-1	3.7848	2.4605	-1.32432	21.1018	24.444	0	0	Celsr1	U036504	cadherin EGF LAG seven-pass G-type receptor 1
Z00047369-1	3.7991	5.1233	1.32419	21.0955	40.394	0	0	C330027G06Rik	U024624	RIKEN cDNA C330027G06 gene
Z00025693-1	3.6446	4.9681	1.32346	21.0601	39.384	0	0	Fkbpl	U145928	FK506 binding protein-like
Z00064556-1	4.241	2.9192	-1.32183	20.9812	37.432	0	0	Mrvi1	U029124	MRV integration site 1
Z00044063-1	2.3606	3.6822	1.32165	20.9725	30.754	0	0	Gramd1c	U037060	GRAM domain containing 1C
Z00043027-1	2.3606	3.6822	1.32164	20.972	46.019	0	0	MGC106740	U085369	hypothetical protein LOC574404
Z00046702-1	2.8155	4.1369	1.32142	20.9614	15.781	0	0	2600005O03Rik	U036177	RIKEN cDNA 2600005O03 gene
Z00070094-1	2.4465	3.7669	1.32039	20.9117	45.538	0	0	1700037B06Rik	U010984	RIKEN cDNA 1700037B06 gene
Z00052934-1	3.2223	4.5424	1.3201	20.8978	41.19	0	0	Ccdc11	U018893	coiled-coil domain containing 11
Z00051671-1	2.2675	3.5865	1.31895	20.8425	44.238	0	0	4930562F07Rik	U021946	RIKEN cDNA 4930562F07 gene
Z00057525-1	1.7763	3.0947	1.31837	20.8147	31.107	0	0	1600025M17Rik		RIKEN cDNA 1600025M17 gene
Z00052151-1	3.2709	4.5891	1.31821	20.807	30.967	0	0	E130303B06Rik	U030182	RIKEN cDNA E130303B06 gene
Z00006346-1	3.3886	4.7066	1.31802	20.7979	41.919	0	0	Ttll5	U014215	tubulin tyrosine ligase like family 5
Z00027294-1	2.5618	3.8797	1.31794	20.7941	23.138	0	0	Lrrc36	U009747	leucine rich repeat containing 36
Z00028065-1	2.2927	3.6103	1.31759	20.7773	43.903	0	0	4930401O10Rik	U033019	RIKEN cDNA 4930401O10 gene
Z00051447-1	3.2698	4.5874	1.31758	20.7769	42.23	0	0	Bbs5	U001870	Bardet-Biedl syndrome 5 (human)
Z00029028-1	1.7963	3.1134	1.3171	20.7539	47.001	0	0	A630095N17Rik	U021497	RIKEN cDNA A630095N17 gene
Z00031456-1	3.2379	4.5547	1.3168	20.7396	41.527	0	0	D130020L05Rik	U212795	RIKEN cDNA D130020L05 gene
Z00053485-1	2.6354	3.952	1.31661	20.7305	43.231	0	0	4933402E13Rik	U019890	RIKEN cDNA 4933402E13 gene
Z00025275-1	2.2836	3.5997	1.31605	20.7038	43.497	0	0	Odf1	U016188	outer dense fiber of sperm tails 1
Z00057387-1	2.036	3.3519	1.31588	20.6957	46.976	0	0	Sort1	U042470	sortilin 1
Z00022389-1	2.2545	3.5703	1.3158	20.6919	31.141	0	0	Tex11	U039568	testis expressed gene 11
Z00014750-1	2.5682	3.8839	1.31579	20.6914	17.835	0	0	Tmc5	U040685	transmembrane channel-like gene family 5
Z00056724-1	3.0264	4.3414	1.31501	20.6543	43.241	0	0	Adam21	U034140	a disintegrin and metallopeptidase domain 21
Z00046207-1	2.7881	4.1017	1.31359	20.5869	45.712	0	0	Slc25a31	U003188	solute carrier family 25 (mitochondrial carrier; adenine nucleotide translocator), member 31
Z00019157-1	2.64	3.9525	1.31249	20.5348	42.271	0	0	Ptdsr	U137193	phosphatidylserine receptor
Z00020727-1	2.2507	3.5617	1.31104	20.4663	45.172	0	0	Mllt11	U024358	myeloid/lymphoid or mixed-lineage leukemia (trithorax homolog, Drosophila); translocated to, 11
Z00062394-1	2.3225	3.6333	1.31074	20.4522	30.184	0	0	Sept10	U031809	septin 10
Z00022547-1	3.3228	4.633	1.31015	20.4244	41.288	0	0	Dp1l1	U011750	deleted in polyposis 1-like 1
Z00047776-1	2.0414	3.3511	1.30975	20.4056	29.243	0	0	4930521A18Rik	U000124	RIKEN cDNA 4930521A18 gene
Z00033426-1	2.2607	3.5685	1.30775	20.3119	44.77	0	0	Heca	U058414	headcase homolog (Drosophila)
Z00049158-1	2.3677	3.6752	1.30751	20.3007	45.615	0	0	4930473A06Rik	U004450	RIKEN cDNA 4930473A06 gene
Z00043788-1	3.522	4.8294	1.30739	20.295	40.225	0	0	1700056E22Rik	U022165	RIKEN cDNA 1700056E22 gene
Z00035840-1	2.4879	3.7947	1.30677	20.2661	42.986	0	0	4933407H18Rik	U005471	RIKEN cDNA 4933407H18 gene
Z00031093-1	2.5085	3.8148	1.30632	20.2451	33.385	0	0	Klk16	U040123	kallikrein 16
Z00043833-1	3.7568	5.063	1.30617	20.2381	30.806	0	0	Tdrd7	U004280	tudor domain containing 7
Z00027056-1	2.4769	3.7826	1.30577	20.2195	44.464	0	0	4931413A09Rik	U031979	RIKEN cDNA 4931413A09 gene
Z00027144-1	1.892	3.1975	1.30547	20.2055	44.474	0	0	Tpte	U009165	transmembrane phosphatase with tensin homology
Z00026279-1	2.5866	3.892	1.30535	20.1999	46.016	0	0	Gpi7	U042670	GPI7 protein
Z00056039-1	2.2534	3.5582	1.30471	20.1702	45.262	0	0	4930584F24Rik	U026021	RIKEN cDNA 4930584F24 gene
Z00062297-1	1.9845	3.289	1.30443	20.1572	43.645	0	0	1700019L22Rik	U029819	RIKEN cDNA 1700019L22 gene
Z00047059-1	2.1383	3.4411	1.30277	20.0803	43.569	0	0	4930564C03Rik	U037831	RIKEN cDNA 4930564C03 gene
Z00041301-1	3.706	5.0086	1.30256	20.0706	34.197	0	0	Atoh8	U027469	atonal homolog 8 (Drosophila)
Z00031640-1	2.6363	3.9386	1.30234	20.0604	43.449	0	0	1700071A11Rik	U041107	RIKEN cDNA 1700071A11 gene
Z00064643-1	2.6586	3.9606	1.3019	20.0401	42.734	0	0	LOC628568		similar to zinc finger protein 709
Z00055434-1	3.5171	4.819	1.30186	20.0383	40.216	0	0	Hagh	U017653	hydroxyacyl glutathione hydrolase
Z00024624-1	2.8186	4.1186	1.29996	19.9508	42.846	0	0	Hmx1	U005499	H6 homeo box 1
Z00057528-1	2.7454	4.0452	1.29976	19.9416	33.117	0	0	Casc1	U044071	cancer susceptibility candidate 1
Z00071378-1	2.6446	3.9443	1.29962	19.9352	32.991	0	0	LOC269859	U066348	similar to protein tyrosine phosphatase 4a1
Z00023319-1	3.4396	4.739	1.29942	19.926	41.099	0	0	Spata20	U033280	spermatogenesis associated 20
Z00063868-1	3.0081	4.3061	1.29806	19.8637	42.812	0	0	Herc5	U006930	hect domain and RLD 5
Z00071131-1	3.1465	4.4445	1.29801	19.8614	30.511	0	0	LOC195531	U020603	similar to reduced expression 2
Z00053499-1	3.5425	4.8403	1.29775	19.8495	39.726	0	0	Lyzl6	U033510	lysozyme-like 6
Z00012895-1	1.7916	3.0883	1.29667	19.8002	41.524	0	0	Pdzk1	U003608	PDZ domain containing 1
Z00070680-1	2.5408	3.8373	1.2965	19.7925	43.999	0	0	1700007E05Rik	U053671	RIKEN cDNA 1700007E05 gene
Z00043077-1	1.6245	2.9207	1.29629	19.7829	31.466	0	0	1700086D15Rik	U032923	RIKEN cDNA 1700086D15 gene
Z00024246-1	3.2159	4.5117	1.29584	19.7624	15.726	0	0	Kcne3	U008447	potassium voltage-gated channel, Isk-related subfamily, gene 3
Z00034656-1	3.4507	2.1563	-1.29447	19.7002	13.78	0	0	Apoa4	U010435	apolipoprotein A-IV
Z00044373-1	2.4342	3.7284	1.29424	19.6897	45.012	0	0	4930407I10Rik	U185264	RIKEN cDNA 4930407I10 gene
Z00030221-1	2.1637	3.4578	1.29408	19.6825	36.45	0	0	2700081L22Rik	U025065	RIKEN cDNA 2700081L22 gene
Z00030753-1	2.3514	3.6451	1.29372	19.6662	45.101	0	0	LOC641260	U270310	hypothetical protein LOC641260
Z00010618-1	2.2681	3.5615	1.29342	19.6526	16.764	0	0	Ube2t	U000835	ubiquitin-conjugating enzyme E2T (putative)
Z00063199-1	2.3657	3.659	1.29334	19.649	45.476	0	0	1700006F04Rik	U062690	RIKEN cDNA 1700006F04 gene
Z00047080-1	4.6598	3.3667	-1.2931	19.6381	39.747	0	0	4921521F21Rik	U021411	RIKEN cDNA 4921521F21 gene
Z00060646-1	3.0108	1.7178	-1.29305	19.6359	24.001	0	0	Zar1	U026289	zygote arrest 1
Z00033896-1	3.0353	4.3274	1.29209	19.5925	42.695	0	0	2310067L16Rik	U036262	RIKEN cDNA 2310067L16 gene
Z00006577-1	3.4595	4.751	1.29156	19.5686	40.742	0	0	Trim37	U013134	tripartite motif protein 37
Z00061033-1	2.4646	3.7556	1.29106	19.5461	44.489	0	0	4930444A19Rik	U000277	RIKEN cDNA 4930444A19 gene
Z00043913-1	2.7377	4.0281	1.29044	19.5182	23.299	0	0	BC024760	U055795	cDNA sequence BC024760
Z00031878-1	4.0402	5.3306	1.29039	19.516	32.053	0	0	Hist2h3c1	U003593	histone 2, H3c1
Z00023026-1	3.6626	4.9527	1.29007	19.5016	38.428	0	0	Stk39	U022703	serine/threonine kinase 39, STE20/SPS1 homolog (yeast)
Z00030686-1	2.7694	4.0591	1.28974	19.4868	42.731	0	0	Slc2a5	U005111	solute carrier family 2 (facilitated glucose transporter), member 5
Z00040393-1	2.8444	4.1339	1.28955	19.4783	41.512	0	0	4930549C01Rik	U004977	RIKEN cDNA 4930549C01 gene
Z00010281-1	3.3466	4.636	1.28934	19.4688	40.452	0	0	Ddx20	U024472	DEAD (Asp-Glu-Ala-Asp) box polypeptide 20
Z00040814-1	3.216	4.505	1.28896	19.4518	40.773	0	0	Rab28	U026146	RAB28, member RAS oncogene family
Z00022449-1	2.686	3.9749	1.28894	19.4509	41.973	0	0	Ing5	U042194	inhibitor of growth family, member 5
Z00056952-1	2.667	3.9558	1.28882	19.4455	42.493	0	0	Spag6	U036831	sperm associated antigen 6
Z00052277-1	3.2853	4.5741	1.28874	19.442	40.997	0	0	1200011O22Rik	U026829	RIKEN cDNA 1200011O22 gene
Z00041317-1	3.2903	4.5789	1.2886	19.4357	41.018	0	0	Spata21	U005032	spermatogenesis associated 21
Z00007130-1	3.4979	4.7861	1.28821	19.4182	19.64	0	0	Kpna2	U033551	karyopherin (importin) alpha 2
Z00024306-1	2.6656	3.9536	1.28802	19.4098	42.29	0	0	Amn	U014426	amnionless
Z00007745-1	1.9668	3.2543	1.28754	19.3883	43.936	0	0	Chrna5	U010516	cholinergic receptor, nicotinic, alpha polypeptide 5
Z00039965-1	2.2201	3.5076	1.28752	19.3874	43.834	0	0	3110057O12Rik	U003193	RIKEN cDNA 3110057O12 gene
Z00024761-1	2.6878	3.9748	1.28696	19.3624	42.142	0	0	Ppm1j	U003682	protein phosphatase 1J
Z00035909-1	5.3037	4.0177	-1.28602	19.3206	21.641	0	0	Gja1	U011522	gap junction membrane channel protein alpha 1
Z00041584-1	3.875	5.1601	1.28515	19.2819	38.784	0	0	1700023O11Rik	U008773	RIKEN cDNA 1700023O11 gene
Z00061007-1	2.0397	3.3243	1.28465	19.2597	44.772	0	0	Xpo4	U035628	exportin 4
Z00027972-1	2.4093	3.6935	1.28419	19.2393	34.243	0	0	4931408D14Rik	U039001	RIKEN cDNA 4931408D14 gene
Z00036294-1	2.8438	4.1276	1.28372	19.2185	40.847	0	0	B130052G07Rik	U022196	RIKEN cDNA B130052G07 gene
Z00054252-1	3.2831	4.566	1.28293	19.1836	33.973	0	0	Glul	U000935	glutamate-ammonia ligase (glutamine synthetase)
Z00041676-1	3.5149	4.7974	1.28252	19.1655	33.672	0	0	Odf3	U008937	outer dense fiber of sperm tails 3
Z00072763-1	3.324	4.6059	1.28186	19.1364	29.408	0	0	2610036A22Rik	U320025	RIKEN cDNA 2610036A22 gene
Z00049167-1	2.4107	3.6926	1.28186	19.1364	28.647	0	0	C330001K17Rik	U030598	RIKEN cDNA C330001K17 gene
Z00023016-1	2.1766	3.4579	1.28131	19.1122	38.041	0	0	Xrcc2	U026017	X-ray repair complementing defective repair in Chinese hamster cells 2
Z00063563-1	2.9778	4.2591	1.28129	19.1113	40.199	0	0	1700034G24Rik	U026577	RIKEN cDNA 1700034G24 gene
Z00051710-1	2.5909	3.8711	1.28014	19.0608	39.758	0	0	4930432K21Rik	U009568	RIKEN cDNA 4930432K21 gene
Z00014155-1	2.3297	3.609	1.27927	19.0226	31.538	0	0	Mybl1	U021111	myeloblastosis oncogene-like 1
Z00064208-1	2.412	3.691	1.27899	19.0103	43.153	0	0	Odz4	U028869	odd Oz/ten-m homolog 4 (Drosophila)
Z00049070-1	3.1634	4.4419	1.2785	18.9889	41.853	0	0	4933424G06Rik	U000164	RIKEN cDNA 4933424G06 gene
Z00062009-1	2.4924	3.7703	1.27788	18.9618	36.92	0	0	Fsip1	U023207	fibrous sheath-interacting protein 1
Z00036364-1	2.4535	3.7298	1.27629	18.8925	24.634	0	0	Mlc1	U036517	megalencephalic leukoencephalopathy with subcortical cysts 1 homolog (human)
Z00070093-1	2.296	3.5713	1.27534	18.8512	20.836	0	0	5730559C18Rik	U021815	RIKEN cDNA 5730559C18 gene
Z00013515-1	3.7081	4.9831	1.27506	18.8391	38.262	0	0	Tuba4	U021496	tubulin, alpha 4
Z00035082-1	2.9693	1.6942	-1.27504	18.8382	23.8	0	0	Agr2	U013867	anterior gradient 2 (Xenopus laevis)
Z00033077-1	3.465	4.7399	1.27497	18.8352	40.288	0	0	Ywhaz	U036099	tyrosine 3-monooxygenase/tryptophan 5-monooxygenase activation protein, zeta polypeptide
Z00060526-1	3.0079	4.2819	1.27401	18.7936	41.947	0	0	Eif5	U014431	eukaryotic translation initiation factor 5
Z00042001-1	2.3642	3.638	1.27381	18.7849	44.344	0	0	4930562A09Rik	U026645	RIKEN cDNA 4930562A09 gene
Z00044472-1	3.4121	4.6856	1.27349	18.7711	40.589	0	0	1700034O15Rik	U006739	RIKEN cDNA 1700034O15 gene
Z00044742-1	3.0452	4.3186	1.27337	18.7659	42.076	0	0	2900042E01Rik	U010257	RIKEN cDNA 2900042E01 gene
Z00013279-1	2.8874	4.1604	1.27299	18.7495	18.24	0	0	Kif20a	U018542	kinesin family member 20A
Z00049129-1	3.2362	4.5091	1.27291	18.7461	39.439	0	0	4930511H11Rik	U000276	RIKEN cDNA 4930511H11 gene
Z00037261-1	3.9775	2.7047	-1.27286	18.7439	38.854	0	0	1810011O10Rik	U029650	RIKEN cDNA 1810011O10 gene
Z00035595-1	3.8307	5.103	1.27226	18.718	38.523	0	0	1700037H04Rik	U023376	RIKEN cDNA 1700037H04 gene
Z00025001-1	2.8689	4.1408	1.27186	18.7008	41.222	0	0	Galc	U034246	galactosylceramidase
Z00007774-1	2.6413	3.9131	1.27184	18.6999	34.688	0	0	Ift122	U007300	intraflagellar transport 122 homolog (Chlamydomonas)
Z00012639-1	2.4799	3.7517	1.27179	18.6978	36.263	0	0	Asz1	U027067	ankyrin repeat, SAM and basic leucine zipper domain containing 1
Z00055108-1	3.2666	4.5384	1.27177	18.6969	20.667	0	0	Spag5	U013016	sperm associated antigen 5
Z00048534-1	2.8271	4.0985	1.27144	18.6827	41.2	0	0	Rpn2	U023577	ribophorin II
Z00058271-1	2.8289	4.0999	1.27099	18.6634	41.351	0	0	LOC382931	U029689	similar to 3-phosphoglycerate dehydrogenase
Z00063372-1	2.4962	3.7671	1.27086	18.6578	42.592	0	0	4930429H19Rik		RIKEN cDNA 4930429H19 gene
Z00042207-1	2.1458	3.4157	1.26982	18.6132	37.761	0	0	Etohd2	U014934	ethanol decreased 2
Z00043301-1	3.1782	4.4478	1.26954	18.6012	21.055	0	0	1700027A23Rik	U024481	RIKEN cDNA 1700027A23 gene
Z00018869-1	2.7479	4.0174	1.26944	18.5969	13.645	0	0	Ttk	U010815	Ttk protein kinase
Z00034759-1	2.6503	3.9183	1.26806	18.5379	42.632	0	0	Oraov1	U009010	oral cancer overexpressed 1
Z00054638-1	3.5449	2.2772	-1.26774	18.5242	32.19	0	0	A430107O13Rik	U006584	RIKEN cDNA A430107O13 gene
Z00028515-1	1.9547	3.2207	1.26601	18.4506	42.434	0	0	4930407I19Rik	U011606	RIKEN cDNA 4930407I19 gene
Z00025449-1	3.6709	4.9369	1.26596	18.4485	37.582	0	0	Pmfbp1	U009803	polyamine modulated factor 1 binding protein 1
Z00010960-1	3.9011	2.6355	-1.2656	18.4332	32.178	0	0	4930406D14Rik	U080043	RIKEN cDNA 4930406D14 gene
Z00025560-1	2.0592	3.3247	1.26548	18.4281	36.046	0	0	Tex18	U011846	testis expressed gene 18
Z00011196-1	3.4472	4.7115	1.26431	18.3785	40.132	0	0	Hmox2	U016762	heme oxygenase (decycling) 2
Z00070376-1	3.2559	4.5201	1.26417	18.3726	31.467	0	0	Klk5	U008034	kallikrein 5
Z00062445-1	1.7468	3.0103	1.26346	18.3426	40.086	0	0	4930553C11Rik		RIKEN cDNA 4930553C11 gene
Z00057895-1	3.3064	4.5698	1.2634	18.34	40.653	0	0	LOC245472	U050755	similar to pantophysin isoform 1
Z00031487-1	3.2126	1.9492	-1.26334	18.3375	17.091	0	0	1110032F04Rik	U003318	RIKEN cDNA 1110032F04 gene
Z00031114-1	3.3054	4.5675	1.26206	18.2835	23.45	0	0	Fmn1	U002259	formin 1
Z00008589-1	2.468	3.73	1.26202	18.2818	44.04	0	0	Spg3a	U014035	spastic paraplegia 3A homolog (human)
Z00023585-1	3.0639	4.325	1.26109	18.2427	39.807	0	0	Slc30a1	U257054	solute carrier family 30 (zinc transporter), member 1
Z00028651-1	3.4664	2.206	-1.26037	18.2125	17.005	0	0	9630027E11	U089133	hypothetical protein 9630027E11
Z00035043-1	3.0397	4.2997	1.26002	18.1978	42.923	0	0	Aven	U002257	apoptosis, caspase activation inhibitor
Z00000655-1	2.7883	4.0481	1.25974	18.1861	30.133	0	0	Aurka	U023718	aurora kinase A
Z00040673-1	2.6108	3.8704	1.25956	18.1786	43.893	0	0	BC032203	U037872	cDNA sequence BC032203
Z00019480-1	3.3542	4.6133	1.25913	18.1606	39.504	0	0	Nup50	U043466	nucleoporin 50
Z00024457-1	3.3349	4.5939	1.25894	18.1526	40.145	0	0	Immp2l	U059498	IMP2 inner mitochondrial membrane peptidase-like (S. cerevisiae)
Z00010044-1	3.3773	4.636	1.25862	18.1393	34.733	0	0	Usp1	U004526	ubiquitin specific peptdiase 1
Z00051597-1	2.8647	4.1229	1.25814	18.1192	36.703	0	0	1700011F14Rik	U019614	RIKEN cDNA 1700011F14 gene
Z00011250-1	3.0081	4.2656	1.25747	18.0913	26.066	0	0	1700027N10Rik	U037846	RIKEN cDNA 1700027N10 gene
Z00006805-1	2.4723	3.7291	1.25681	18.0638	32.041	0	0	Tnfaip2	U014430	tumor necrosis factor, alpha-induced protein 2
Z00060252-1	4.8381	3.5817	-1.25639	18.0464	34.971	0	0	Cnn3	U003794	calponin 3, acidic
Z00055025-1	2.5504	3.8052	1.25479	17.98	29.558	0	0	Dot1l	U011760	DOT1-like, histone H3 methyltransferase (S. cerevisiae)
Z00026103-1	2.864	4.1187	1.25466	17.9746	33.419	0	0	4930572J05Rik	U016337	RIKEN cDNA 4930572J05 gene
Z00006444-1	3.2838	4.5377	1.2539	17.9432	39.81	0	0	Ralgps2	U021932	Ral GEF with PH domain and SH3 binding motif 2
Z00022892-1	4.4677	3.2147	-1.25305	17.9081	30.05	0	0	Lum	U011936	lumican
Z00045953-1	3.8345	5.0869	1.25248	17.8846	38.16	0	0	1700054O13Rik	U019696	RIKEN cDNA 1700054O13 gene
Z00024275-1	3.0154	4.2673	1.25197	17.8636	29.196	0	0	Sh3yl1	U013835	Sh3 domain YSC-like 1
Z00022653-1	3.3673	4.6192	1.25191	17.8612	39.158	0	0	Aptx	U024958	aprataxin
Z00042118-1	2.3106	3.5623	1.25172	17.8534	41.263	0	0	1700003G18Rik	U029158	RIKEN cDNA 1700003G18 gene
Z00052915-1	3.0017	4.2529	1.25111	17.8283	39.938	0	0	Hexim2	U013412	hexamthylene bis-acetamide inducible 2
Z00055722-1	2.3507	3.6013	1.25067	17.8102	40.706	0	0	Lrrc52	U022019	leucine rich repeat containing 52
Z00057009-1	2.5198	3.7701	1.25031	17.7955	34.773	0	0	4921526F01Rik	U037344	RIKEN cDNA 4921526F01 gene
Z00035016-1	2.584	3.8343	1.25026	17.7934	41.094	0	0	Ppm1a	U014068	protein phosphatase 1A, magnesium dependent, alpha isoform
Z00031383-1	2.2637	3.5136	1.24987	17.7775	41.184	0	0	Fkbp1a	U099662	FK506 binding protein 1a
Z00061712-1	2.7938	4.0434	1.24964	17.7681	41.048	0	0	1700010B09Rik	U321327	RIKEN cDNA 1700010B09 gene
Z00003647-1	2.1559	3.4054	1.2495	17.7623	42.64	0	0	1700020O03Rik	U014217	RIKEN cDNA 1700020O03 gene
Z00052357-1	2.6608	3.9099	1.24902	17.7427	38.116	0	0	4932415M13Rik	U018109	RIKEN cDNA 4932415M13 gene
Z00041737-1	3.2672	4.5158	1.2486	17.7256	38.6	0	0	1700060H10Rik	U011519	RIKEN cDNA 1700060H10 gene
Z00030638-1	3.008	4.2565	1.2485	17.7215	32.597	0	0	Thap1	U042895	THAP domain containing, apoptosis associated protein 1
Z00070271-1	3.0349	4.2829	1.24796	17.6995	39.978	0	0	Ift81	U026699	intraflagellar transport 81 homolog (Chlamydomonas)
Z00023551-1	3.6907	4.9385	1.24777	17.6917	37.286	0	0	Ppp3cc	U035743	protein phosphatase 3, catalytic subunit, gamma isoform
Z00024759-1	3.2023	4.449	1.24675	17.6502	40.506	0	0	Wdr20	U014002	WD repeat domain 20
Z00035431-1	2.7269	3.9723	1.2454	17.5954	41.195	0	0	Mtl5	U038769	metallothionein-like 5, testis-specific (tesmin)
Z00030250-1	2.9266	4.1709	1.24421	17.5473	44.04	0	0	Azin1	U322305	antizyme inhibitor 1
Z00030669-1	2.2029	3.4471	1.24417	17.5457	43.487	0	0	Taf9l	U039626	TAF9-like RNA polymerase II, TATA box binding protein (TBP)-associated factor
Z00036616-1	4.2514	5.4939	1.24255	17.4803	35.442	0	0	Tcp1	U017502	t-complex protein 1
Z00030149-1	2.1374	3.3799	1.24253	17.4795	23.322	0	0	1700001G01Rik	U173341	RIKEN cDNA 1700001G01 gene
Z00030479-1	2.2253	3.4668	1.24149	17.4377	42.514	0	0	Zic5	U035955	zinc finger protein of the cerebellum 5
Z00040544-1	3.4026	4.6437	1.24115	17.4241	37.444	0	0	4931407K02Rik	U036481	RIKEN cDNA 4931407K02 gene
Z00049138-1	3.6247	4.8651	1.24043	17.3952	24.179	0	0	Uck2	U022016	uridine-cytidine kinase 2
Z00061193-1	2.3352	3.5755	1.24034	17.3916	40.847	0	0	4930423M02Rik	U004042	RIKEN cDNA 4930423M02 gene
Z00063509-1	2.1963	3.4364	1.24005	17.38	44.258	0	0	4930543N07Rik	U008898	RIKEN cDNA 4930543N07 gene
Z00062693-1	2.2936	3.5335	1.23987	17.3728	35.982	0	0	4930553E22Rik		RIKEN cDNA 4930553E22 gene
Z00031776-1	2.2231	3.4629	1.23979	17.3696	36.188	0	0	3322402L07Rik	U321669	RIKEN cDNA 3322402L07 gene
Z00026083-1	2.9996	1.76	-1.23967	17.3648	24.395	0	0	Nlgn1	U023893	neuroligin 1
Z00048980-1	3.8547	5.094	1.23925	17.348	37.157	0	0	1700020L24Rik	U013088	RIKEN cDNA 1700020L24 gene
Z00040352-1	3.5233	2.2847	-1.23863	17.3233	24.598	0	0	2810417M05Rik	U018262	RIKEN cDNA 2810417M05 gene
Z00055545-1	2.97	4.2072	1.2372	17.2663	40.253	0	0	Pcgf5	U019398	polycomb group ring finger 5
Z00029991-1	2.8219	4.0585	1.23663	17.2437	30.374	0	0	Ssxb2	U140378	synovial sarcoma, X member B, breakpoint 2
Z00062471-1	1.7852	3.0217	1.23652	17.2393	29.255	0	0	1700109G15Rik	U033207	RIKEN cDNA 1700109G15 gene
Z00022479-1	3.3087	4.5448	1.23607	17.2215	39.7	0	0	Fzr1	U032045	fizzy/cell division cycle 20 related 1 (Drosophila)
Z00067819-1	2.6383	3.8739	1.23557	17.2016	41.467	0	0	1700121C08Rik	U025497	RIKEN cDNA 1700121C08 gene
Z00063204-1	1.8766	3.1121	1.23552	17.1997	43.765	0	0	4930404K13Rik	U063097	RIKEN cDNA 4930404K13 gene
Z00036700-1	2.6831	3.9186	1.23544	17.1965	40.431	0	0	Hk1	U031846	hexokinase 1
Z00061309-1	3.1035	4.3388	1.23529	17.1906	34.401	0	0	Lancl2	U006931	LanC (bacterial lantibiotic synthetase component C)-like 2
Z00071746-1	2.022	3.2566	1.23455	17.1613	18.176	0	0	LOC629376	U143204	similar to melanoma antigen family B, 4
Z00048373-1	3.4044	4.6382	1.2338	17.1317	39.689	0	0	Otud3	U025693	OTU domain containing 3
Z00042678-1	2.8608	4.0944	1.23364	17.1254	39.375	0	0	4933423E17	U031577	hypothetical protein 4933423E17
Z00064280-1	2.2276	3.461	1.23349	17.1195	42.503	0	0	4930545H06Rik	U031896	RIKEN cDNA 4930545H06 gene
Z00005390-1	2.0531	3.2856	1.23255	17.0824	20.135	0	0	Gsc	U034306	goosecoid
Z00031032-1	3.1835	1.9514	-1.23203	17.062	16.305	0	0	Dppa3	U007375	developmental pluripotency-associated 3
Z00035708-1	3.0652	4.2971	1.2319	17.0569	40.698	0	0	4933411K20Rik	U009312	RIKEN cDNA 4933411K20 gene
Z00051635-1	2.7824	4.0141	1.23169	17.0487	41.846	0	0	Got1l1	U029686	glutamic-oxaloacetic transaminase 1-like 1
Z00052046-1	2.6325	3.8637	1.23115	17.0275	28.998	0	0	4933405K07Rik	U076031	RIKEN cDNA 4933405K07 gene
Z00023655-1	1.582	2.8131	1.23107	17.0243	21.865	0	0	Prlpi	U014676	prolactin-like protein I
Z00061303-1	4.2492	3.0182	-1.23099	17.0212	30.812	0	0	D330028D13Rik	U006840	RIKEN cDNA D330028D13 gene
Z00055493-1	2.9019	4.1321	1.23014	16.9879	41.444	0	0	Gtf2a1lf	U018335	general transcription factor II A, 1-like factor
Z00036928-1	4.0996	5.3297	1.23007	16.9852	31.295	0	0	Brp44	U001033	brain protein 44
Z00036660-1	4.2472	3.0172	-1.22993	16.9797	23.989	0	0	Esr1	U011230	estrogen receptor 1 (alpha)
Z00038798-1	1.859	3.0885	1.22951	16.9633	43.492	0	0	4930533K18Rik	U011638	RIKEN cDNA 4930533K18 gene
Z00016716-1	2.8113	4.0404	1.22909	16.9469	40.395	0	0	Rsn	U026717	restin (Reed-Steinberg cell-expressed intermediate filament-associated protein)
Z00058170-1	4.2741	3.0453	-1.22877	16.9344	27.143	0	0	Antxr1	U054961	anthrax toxin receptor 1
Z00022567-1	2.4587	3.6873	1.22859	16.9274	41.272	0	0	Otud7	U008172	OTU domain containing 7
Z00041120-1	3.4406	4.6672	1.22665	16.8519	38.992	0	0	Col20a1	U002974	collagen, type XX, alpha 1
Z00024167-1	3.8938	5.1203	1.22649	16.8457	36.96	0	0	Nurit	U035776	novel leucine zipper testicular protein
Z00067225-1	2.0071	3.2335	1.22638	16.8415	40.042	0	0	4930567H17Rik	U320962	RIKEN cDNA 4930567H17 gene
Z00000442-1	3.3129	4.539	1.22609	16.8302	39.404	0	0	Rnf139	U016270	ring finger protein 139
Z00039982-1	2.6455	3.8714	1.22591	16.8233	37.479	0	0	1700123L14Rik	U027669	RIKEN cDNA 1700123L14 gene
Z00061745-1	2.8824	4.108	1.22558	16.8105	39.94	0	0	Ecgf1	U016560	endothelial cell growth factor 1 (platelet-derived)
Z00028985-1	2.0065	3.2318	1.22538	16.8027	42.254	0	0	A630023A22Rik	U035401	RIKEN cDNA A630023A22 gene
Z00041655-1	2.8733	4.098	1.22471	16.7768	38.95	0	0	4930588N13Rik	U006477	RIKEN cDNA 4930588N13 gene
Z00035057-1	3.7905	2.5667	-1.22379	16.7413	23.225	0	0	Prkar2b	U033887	protein kinase, cAMP dependent regulatory, type II beta
Z00024928-1	3.0432	4.266	1.22284	16.7048	40.433	0	0	Ftmt	U018722	ferritin mitochondrial
Z00063561-1	2.6466	3.8693	1.22266	16.6978	25.841	0	0	Poln	U026094	DNA polymerase N
Z00034670-1	3.2005	4.4226	1.22202	16.6732	39.923	0	0	Polb	U063433	polymerase (DNA directed), beta
Z00004959-1	4.4656	3.2438	-1.22182	16.6656	30.222	0	0	Ptrf	U203632	polymerase I and transcript release factor
Z00058317-1	2.8393	4.0609	1.22159	16.6567	41.466	0	0	LOC546908		similar to mortality factor 4 like 1
Z00055258-1	2.2126	3.4341	1.22148	16.6525	42.953	0	0	4932411K12Rik	U015196	RIKEN cDNA 4932411K12 gene
Z00063787-1	3.0846	4.306	1.22134	16.6472	38.619	0	0	1700061F12Rik	U001371	RIKEN cDNA 1700061F12 gene
Z00015551-1	2.9617	4.1828	1.22116	16.6403	40.239	0	0	Ireb2	U010512	iron responsive element binding protein 2
Z00000895-1	4.3211	5.5419	1.22084	16.628	37.706	0	0	Morf4l1	U031176	mortality factor 4 like 1
Z00071939-1	2.1907	3.4114	1.22074	16.6242	32.272	0	0	0610040B10Rik	U006402	RIKEN cDNA 0610040B10 gene
Z00062723-1	2.0942	3.3139	1.2197	16.5844	29.617	0	0	1700025K24Rik	U037928	RIKEN cDNA 1700025K24 gene
Z00031252-1	2.4192	3.6388	1.21958	16.5798	28.313	0	0	1700017G21Rik	U088390	RIKEN cDNA 1700017G21 gene
Z00056615-1	2.3783	3.5977	1.21941	16.5733	36.862	0	0	Wdr16	U032939	WD repeat domain 16
Z00060925-1	5.0798	3.8604	-1.21939	16.5726	19.234	0	0	LOC432741	U005302	similar to zinc finger protein 277 isoform 1
Z00047580-1	3.0697	4.289	1.21934	16.5707	31.198	0	0	Fbxo36	U293356	F-box only protein 36
Z00030307-1	2.3508	3.5699	1.21912	16.5623	21.607	0	0	Igh-6	U034449	immunoglobulin heavy chain 6 (heavy chain of IgM)
Z00057302-1	2.2207	3.4396	1.21882	16.5508	41.899	0	0	MGC48079	U119378	hypothetical protein MGC48079
Z00022344-1	3.2109	4.429	1.21808	16.5227	39.533	0	0	Cdc42se1	U003562	CDC42 small effector 1
Z00015943-1	3.1052	4.3229	1.21763	16.5055	34.926	0	0	Nup205	U006668	nucleoporin 205
Z00055922-1	2.7603	3.9778	1.21751	16.501	41.052	0	0	6530403H02Rik	U024585	RIKEN cDNA 6530403H02 gene
Z00025711-1	2.3278	3.545	1.21724	16.4907	40.137	0	0	Slc36a3	U101059	solute carrier family 36 (proton/amino acid symporter), member 3
Z00016177-1	4.2117	2.9949	-1.21682	16.4748	23.211	0	0	Plod2	U010857	procollagen lysine, 2-oxoglutarate 5-dioxygenase 2
Z00061549-1	2.6894	3.9061	1.21671	16.4706	39.987	0	0	1700061J23Rik	U012377	RIKEN cDNA 1700061J23 gene
Z00032510-1	2.8391	4.0549	1.21575	16.4343	42.019	0	0	H3f3a	U041453	H3 histone, family 3A
Z00025594-1	2.8306	4.0463	1.21566	16.4308	13.651	0	0	Tex14	U013139	testis expressed gene 14
Z00063954-1	2.4223	3.6374	1.21512	16.4104	31.069	0	0	Lin7a		lin 7 homolog a (C. elegans)
Z00032261-1	4.0026	5.2174	1.21476	16.3968	27.076	0	0	Dynlt1	U027965	dynein light chain Tctex-type 1
Z00050396-1	3.8706	5.0848	1.21418	16.375	25.999	0	0	1700009P17Rik	U001077	RIKEN cDNA 1700009P17 gene
Z00037091-1	2.2463	3.4604	1.21407	16.3708	41.083	0	0	Plb1		phospholipase B1
Z00006213-1	2.0444	3.2576	1.21317	16.3369	41.493	0	0	1300004G08Rik	U017666	RIKEN cDNA 1300004G08 gene
Z00057574-1	2.6552	3.8681	1.2129	16.3268	40.852	0	0	LOC436082	U045067	hypothetical gene supported by AK076647
Z00056191-1	3.4451	4.6579	1.21278	16.3222	38.534	0	0	Wbp11	U027975	WW domain binding protein 11
Z00035555-1	4.0771	2.8645	-1.21261	16.3159	39.482	0	0	Pik3r1	U227617	phosphatidylinositol 3-kinase, regulatory subunit, polypeptide 1 (p85 alpha)
Z00032761-1	2.8827	4.0953	1.21259	16.3151	33.29	0	0	LOC381279	U106263	PREDICTED: Mus musculus similar to hypothetical protein FLJ40243 (LOC381279), mRNA
Z00028242-1	2.3264	3.5387	1.21231	16.3046	39.968	0	0	4930426I24Rik	U222570	RIKEN cDNA 4930426I24 gene
Z00028116-1	1.7451	2.9573	1.21218	16.2997	39.69	0	0	4930543E12Rik	U029139	RIKEN cDNA 4930543E12 gene
Z00014565-1	3.8734	2.6622	-1.21121	16.2633	27.434	0	0	Mdfic	U006559	MyoD family inhibitor domain containing
Z00023235-1	3.7948	2.5839	-1.21094	16.2532	31.805	0	0	Cxcl14	U066052	chemokine (C-X-C motif) ligand 14
Z00036357-1	3.0199	4.2308	1.21089	16.2514	39.694	0	0	Garnl3	U022515	GTPase activating RANGAP domain-like 3
Z00060948-1	2.5649	3.7757	1.21072	16.245	21.032	0	0	Aurkc	U072649	aurora kinase C
Z00000250-1	2.558	3.7686	1.21064	16.242	40.68	0	0	D030070L09Rik	U038259	RIKEN cDNA D030070L09 gene
Z00071274-1	2.0108	3.2212	1.21043	16.2342	32.288	0	0	LOC436320	U223569	PREDICTED: Mus musculus similar to Y-linked testis-specific protein (LOC436320), mRNA
Z00018174-1	4.1466	2.9363	-1.2103	16.2293	35.169	0	0	Nr2f2	U028699	nuclear receptor subfamily 2, group F, member 2
Z00038077-1	3.8378	5.048	1.21017	16.2245	36.831	0	0	1700021C14Rik	U024248	RIKEN cDNA 1700021C14 gene
Z00057500-1	3.8734	5.0836	1.21016	16.2241	30.64	0	0	Ccdc5	U038586	coiled-coil domain containing 5
Z00067621-1	2.514	3.7241	1.21012	16.2226	31.452	0	0	LOC435974	U305581	PREDICTED: Mus musculus similar to hypothetical protein (LOC435974), mRNA
Z00011725-1	2.0947	3.3047	1.21007	16.2207	32.85	0	0	LOC382639	U014454	similar to RP58 protein
Z00025746-1	4.4995	3.2898	-1.20964	16.2047	22.761	0	0	Prss35	U010826	protease, serine, 35
Z00006389-1	3.8171	5.0263	1.20918	16.1875	26.736	0	0	Tubb2c	U022378	tubulin, beta 2c
Z00039082-1	2.9361	4.1447	1.20859	16.1655	36.63	0	0	Crlf1	U254710	cytokine receptor-like factor 1
Z00009262-1	4.0304	2.823	-1.20735	16.1194	39.642	0	0	6430570G24	U033232	hypothetical protein 6430570G24
Z00008395-1	4.6407	3.4335	-1.20716	16.1124	19.519	0	0	Foxo1	U003222	forkhead box O1
Z00060485-1	3.7356	4.9426	1.20694	16.1042	36.394	0	0	Ube2d3	U003889	ubiquitin-conjugating enzyme E2D 3 (UBC4/5 homolog, yeast)
Z00034835-1	2.9992	4.206	1.20681	16.0994	35.307	0	0	Zcchc8	U026719	zinc finger, CCHC domain containing 8
Z00025940-1	3.8804	2.6736	-1.20679	16.0987	39.914	0	0	Bcan	U024239	brevican
Z00004970-1	2.9304	4.1362	1.20579	16.0616	41.661	0	0	Pla2g6	U036403	phospholipase A2, group VI
Z00058384-1	1.8202	3.0259	1.20573	16.0594	29.817	0	0	LOC381255	U279351	similar to KIAA0944 protein
Z00023969-1	2.2758	3.4813	1.20552	16.0517	41.358	0	0	Npb	U013668	neuropeptide B
Z00060247-1	2.6075	3.8127	1.20522	16.0406	39.474	0	0	Actr10	U014042	ARP10 actin-related protein 10 homolog (S. cerevisiae)
Z00004371-1	3.3249	4.5297	1.20477	16.024	18.308	0	0	Asb4	U006515	ankyrin repeat and SOCS box-containing protein 4
Z00048007-1	3.5055	4.7092	1.20365	15.9827	37.728	0	0	4933400C05Rik	U033501	RIKEN cDNA 4933400C05 gene
Z00061333-1	2.4138	3.6171	1.20337	15.9724	23.246	0	0	4930479D17Rik	U007576	RIKEN cDNA 4930479D17 gene
Z00050347-1	2.8472	4.0499	1.20271	15.9481	27.262	0	0	4933411G06Rik	U031773	RIKEN cDNA 4933411G06 gene
Z00061256-1	2.6891	3.8909	1.20179	15.9144	40.108	0	0	1700025M24Rik	U026297	RIKEN cDNA 1700025M24 gene
Z00040087-1	2.2961	3.497	1.20086	15.8803	41.894	0	0	Mtap2	U042170	microtubule-associated protein 2
Z00071859-1	2.7703	3.9705	1.20012	15.8533	27.599	0	0	LOC383700	U124979	PREDICTED: Mus musculus similar to Brain protein 44-like protein (HSPC040) (CGI-129) (PNAS-115) (LOC383700), mRNA
Z00048946-1	4.7364	3.5363	-1.20005	15.8508	21.035	0	0	Malat1	U304064	metastasis associated lung adenocarcinoma transcript 1 (non-coding RNA)
Z00057651-1	2.3013	3.5012	1.19994	15.8467	41.229	0	0	Ddef2	U240254	development and differentiation enhancing factor 2
Z00067599-1	2.8014	4.0012	1.19982	15.8424	40.385	0	0	1700048F04Rik	U006209	RIKEN cDNA 1700048F04 gene
Z00023679-1	3.007	4.2067	1.19973	15.8391	40.558	0	0	Pdcd4	U019579	programmed cell death 4
Z00009117-1	2.6697	3.8691	1.19939	15.8267	39.771	0	0	Actr2	U032550	ARP2 actin-related protein 2 homolog (yeast)
Z00071603-1	1.8232	3.0222	1.19901	15.8128	26.172	0	0	LOC217246	U076904	similar to Angiotensin-converting enzyme, testis-specific isoform precursor (ACE-T) (Dipeptidyl carboxypeptidase I) (Kininase II)
Z00030747-1	1.7963	2.9952	1.19892	15.8096	29.516	0	0	4933403O08Rik	U041250	RIKEN cDNA 4933403O08 gene
Z00052365-1	2.1478	3.3458	1.19802	15.7768	29.345	0	0	Slc1a2	U068445	solute carrier family 1 (glial high affinity glutamate transporter), member 2
Z00026611-1	3.4958	4.6935	1.19763	15.7627	37.784	0	0	LOC433757	U025537	hypothetical LOC433757
Z00061743-1	1.9583	3.1555	1.1972	15.7471	40.935	0	0	A930027H12Rik	U016539	RIKEN cDNA A930027H12 gene
Z00053094-1	2.054	3.2509	1.19697	15.7387	20.52	0	0	A	U002695	nonagouti
Z00037355-1	2.8941	4.0911	1.19691	15.7366	39.337	0	0	Fbxo2	U005084	F-box only protein 2
Z00036547-1	3.1747	4.3715	1.19683	15.7337	32.709	0	0	Brdt	U005927	bromodomain, testis-specific
Z00046251-1	3.9814	2.7846	-1.19677	15.7315	30.506	0	0	D430015B01Rik	U027376	RIKEN cDNA D430015B01 gene
Z00043763-1	3.3783	4.5749	1.19658	15.7246	37.471	0	0	4921537D05Rik	U043104	RIKEN cDNA 4921537D05 gene
Z00011907-1	3.9581	2.7616	-1.19647	15.7206	27.235	0	0	Chst11	U218001	carbohydrate sulfotransferase 11
Z00061860-1	2.6598	3.856	1.19626	15.713	39.86	0	0	1700008F19Rik	U019447	RIKEN cDNA 1700008F19 gene
Z00060607-1	5.1993	4.0033	-1.19598	15.7029	36.179	0	0	Rps4x	U022801	ribosomal protein S4, X-linked
Z00049371-1	1.7652	2.9606	1.19538	15.6812	25.887	0	0	4930447F04Rik	U039426	RIKEN cDNA 4930447F04 gene
Z00039267-1	4.0281	5.2235	1.19536	15.6805	35.817	0	0	Prr6	U032902	proline-rich polypeptide 6
Z00070647-1	1.709	2.904	1.19501	15.6679	32.739	0	0	4930559C10Rik	U034238	RIKEN cDNA 4930559C10 gene
Z00060889-1	2.2843	3.478	1.19368	15.62	40.625	0	0	3830406C13Rik	U015307	RIKEN cDNA 3830406C13 gene
Z00070274-1	3.7112	4.9048	1.19366	15.6192	35.579	0	0	Chchd3	U027142	coiled-coil-helix-coiled-coil-helix domain containing 3
Z00043123-1	1.6682	2.8616	1.19347	15.6124	32.376	0	0	4921509F24Rik	U030629	RIKEN cDNA 4921509F24 gene
Z00061523-1	2.0285	3.2219	1.19334	15.6077	34.544	0	0	4930459C07Rik	U011928	RIKEN cDNA 4930459C07 gene
Z00026336-1	2.1718	3.365	1.19318	15.602	34.341	0	0	4930500A05Rik	U038110	RIKEN cDNA 4930500A05 gene
Z00057948-1	2.5434	3.7356	1.19224	15.5683	29.46	0	0	Defb14	U052759	defensin beta 14
Z00005414-1	3.4498	2.2581	-1.19176	15.5511	18.169	0	0	Hey2	U031654	hairy/enhancer-of-split related with YRPW motif 2
Z00025298-1	3.2423	4.4338	1.19145	15.54	38.497	0	0	Psen1	U014175	presenilin 1
Z00025144-1	4.072	2.8809	-1.19111	15.5278	16.147	0	0	Lilrb3	U091520	leukocyte immunoglobulin-like receptor, subfamily B (with TM and ITIM domains), member 3
Z00034795-1	3.3127	4.503	1.19033	15.4999	18.358	0	0	BC019731	U026885	cDNA sequence BC019731
Z00023078-1	2.7891	3.9791	1.18997	15.4871	40.65	0	0	Srprb	U031256	signal recognition particle receptor, B subunit
Z00009656-1	3.0303	4.2201	1.18978	15.4803	28.668	0	0	Fancd2	U042764	Fanconi anemia, complementation group D2
Z00025665-1	2.3523	3.5415	1.18917	15.4586	40.129	0	0	Kcnj9	U022070	potassium inwardly-rectifying channel, subfamily J, member 9
Z00011535-1	3.2513	4.4397	1.18843	15.4323	18.355	0	0	2610036L11Rik	U031644	RIKEN cDNA 2610036L11 gene
Z00040342-1	2.9828	4.1707	1.18784	15.4113	37.465	0	0	Tesk2	U004696	testis-specific kinase 2
Z00027725-1	2.9352	4.1227	1.18749	15.3989	41.071	0	0	Pafah1b1	U033069	platelet-activating factor acetylhydrolase, isoform 1b, beta1 subunit
Z00031115-1	4.3443	3.1569	-1.18736	15.3943	23.479	0	0	Heph	U020034	hephaestin
Z00006128-1	3.2931	4.4802	1.18717	15.3876	37.322	0	0	2610027L16Rik	U015666	RIKEN cDNA 2610027L16 gene
Z00053705-1	2.9309	4.1173	1.18645	15.3621	30.307	0	0	Rbm31y	U175726	RNA binding motif 31, Y-linked
Z00014719-1	3.222	4.4074	1.18546	15.3271	38.703	0	0	Rfx2	U037958	regulatory factor X, 2 (influences HLA class II expression)
Z00034383-1	2.6877	3.8728	1.18511	15.3148	39.198	0	0	Arhgap20	U042981	Rho GTPase activating protein 20
Z00053368-1	1.8059	2.9909	1.18503	15.3119	34.504	0	0	Brunol6	U010581	bruno-like 6, RNA binding protein (Drosophila)
Z00042891-1	2.1529	3.3375	1.18461	15.2971	41.093	0	0	Hormad2	U032446	HORMA domain containing 2
Z00057950-1	3.2177	4.4023	1.18461	15.2971	39.102	0	0	LOC622019	U051640	similar to Protein tyrosine phosphatase type IVA protein 2 (Protein-tyrosine phosphatase 4a2) (Protein-tyrosine phosphatase of regenerating liver-2) (PRL-2)
Z00011643-1	2.9838	4.168	1.18416	15.2813	38.277	0	0	Disp1	U040488	dispatched homolog 1 (Drosophila)
Z00005424-1	2.1977	3.3818	1.18404	15.2771	39.503	0	0	Pvrl1	U010371	poliovirus receptor-related 1
Z00062365-1	3.0772	4.2609	1.18376	15.2672	40.433	0	0	4733401H18Rik	U031337	RIKEN cDNA 4733401H18 gene
Z00070553-1	3.1419	4.3256	1.18373	15.2662	17.572	0	0	Cdkl4	U038086	cyclin-dependent kinase-like 4
Z00002531-1	2.7103	3.8939	1.18364	15.263	36.81	0	0	Ift140	U017662	intraflagellar transport 140 homolog (Chlamydomonas)
Z00070665-1	3.1286	4.3122	1.18362	15.2623	36.955	0	0	1700024J04Rik	U032755	RIKEN cDNA 1700024J04 gene
Z00030192-1	2.0378	3.2213	1.1835	15.2581	33.944	0	0	1700009C05Rik	U027506	RIKEN cDNA 1700009C05 gene
Z00039822-1	2.44	3.621	1.18099	15.1702	41.065	0	0	4933403G17Rik	U097468	RIKEN cDNA 4933403G17 gene
Z00033637-1	2.5886	3.7694	1.18078	15.1628	32.528	0	0	LOC545391	U254708	similar to hypothetical protein MGC33370
Z00022830-1	2.9036	4.0838	1.18024	15.144	38.566	0	0	Art5	U028937	ADP-ribosyltransferase 5
Z00054482-1	2.9608	4.1411	1.18023	15.1436	41.189	0	0	Gm87	U036560	gene model 87, (NCBI)
Z00038202-1	3.4401	4.6203	1.18014	15.1405	38.034	0	0	Rnf148	U027082	ring finger protein 148
Z00061664-1	2.4661	3.6461	1.17992	15.1328	36.906	0	0	1700119I11Rik	U015102	RIKEN cDNA 1700119I11 gene
Z00040964-1	2.6558	3.8354	1.17957	15.1206	40.91	0	0	1700019P01Rik	U036516	RIKEN cDNA 1700019P01 gene
Z00024276-1	2.5338	3.713	1.17923	15.1088	40.099	0	0	Pcbp3	U031949	poly(rC) binding protein 3
Z00051411-1	2.1919	3.3705	1.17861	15.0872	27.021	0	0	4930563E19Rik	U000513	RIKEN cDNA 4930563E19 gene
Z00060625-1	2.5188	3.6967	1.17793	15.0636	40.687	0	0	LOC434758	U138355	similar to PEPP subfamily gene 2
Z00012297-1	4.3173	3.1398	-1.17747	15.0477	37.971	0	0	Zfp503	U035299	zinc finger protein 503
Z00055639-1	2.7458	3.9219	1.1761	15.0003	28.666	0	0	LOC236069		similar to carnitine deficiency-associated gene expressed in ventricle 3 isoform CDV3B
Z00009042-1	2.1717	3.3474	1.17569	14.9861	41.237	0	0	Fbxo15	U018974	F-box protein 15
Z00024123-1	2.8679	4.0434	1.17542	14.9768	38.684	0	0	Tifp39		tuberoinfundibular peptide of 39 residues (TIP39) preprohormone
Z00057731-1	3.2366	4.4115	1.17491	14.9593	38.049	0	0	2810453I06Rik	U006408	RIKEN cDNA 2810453I06 gene
Z00061693-1	2.2011	3.3748	1.17378	14.9204	39.309	0	0	4933429O19Rik	U015559	RIKEN cDNA 4933429O19 gene
Z00044127-1	2.6316	3.8043	1.17271	14.8837	39.633	0	0	4921517B04Rik		RIKEN cDNA 4921517B04 gene
Z00028079-1	2.1502	3.3224	1.17214	14.8641	15.488	0	0	4930432J01Rik	U027257	RIKEN cDNA 4930432J01 gene
Z00018850-1	3.741	4.9128	1.17185	14.8542	28.052	0	0	Gmps	U042433	guanine monphosphate synthetase
Z00026211-1	2.8192	3.9908	1.17169	14.8488	28.616	0	0	AK129341	U030452	cDNA sequence AK129341
Z00067578-1	2.3224	3.4938	1.17142	14.8395	36.485	0	0	1700052H01Rik	U003200	RIKEN cDNA 1700052H01 gene
Z00022842-1	3.5545	2.3835	-1.17099	14.8248	21.882	0	0	Enpep	U024638	glutamyl aminopeptidase
Z00038881-1	2.3529	3.5236	1.17077	14.8173	37.272	0	0	4930589M24Rik	U031792	RIKEN cDNA 4930589M24 gene
Z00024520-1	2.4517	3.6219	1.17019	14.7976	40.82	0	0	Ubxd5	U004929	UBX domain containing 5
Z00003560-1	3.5488	4.719	1.17018	14.7972	21.418	0	0	Rab3ip	U032247	RAB3A interacting protein
Z00044302-1	1.8248	2.9949	1.17014	14.7959	26.092	0	0	1700012C15Rik	U050535	RIKEN cDNA 1700012C15 gene
Z00054573-1	3.8743	2.7043	-1.17006	14.7931	26.929	0	0	5730509K17Rik	U005544	RIKEN cDNA 5730509K17 gene
Z00054371-1	2.3	3.4699	1.16983	14.7853	38.116	0	0	Ttll9	U002658	tubulin tyrosine ligase like family 9
Z00026242-1	3.4173	4.5864	1.1691	14.7605	36.518	0	0	4930578N16Rik	U022714	RIKEN cDNA 4930578N16 gene
Z00030628-1	3.7803	4.9485	1.1682	14.7299	35.426	0	0	Atr	U010868	ataxia telangiectasia and Rad3 related
Z00034193-1	3.5508	4.7188	1.16809	14.7262	28.304	0	0	AV340375	U030995	expressed sequence AV340375
Z00048829-1	2.6236	3.7916	1.16794	14.7211	38.606	0	0	2310032F03Rik	U001798	RIKEN cDNA 2310032F03 gene
Z00036640-1	3.9947	2.8268	-1.16786	14.7184	21.861	0	0	Matn2	U016151	matrilin 2
Z00018981-1	2.8069	3.9747	1.16774	14.7143	40.924	0	0	Ttc21b	U022694	tetratricopeptide repeat domain 21B
Z00024136-1	1.8849	3.0519	1.16703	14.6903	21.719	0	0	Bhmt2	U272730	betaine-homocysteine methyltransferase 2
Z00063606-1	2.4955	3.6623	1.16678	14.6818	40.172	0	0	1700023H06Rik		RIKEN cDNA 1700023H06 gene
Z00051844-1	2.9744	4.1408	1.16641	14.6693	39.089	0	0	1700029F12Rik	U035066	RIKEN cDNA 1700029F12 gene
Z00040967-1	2.7075	3.8738	1.16626	14.6643	38.765	0	0	1700102P08Rik	U011023	RIKEN cDNA 1700102P08 gene
Z00034978-1	2.8882	4.0544	1.16621	14.6626	33.058	0	0	Myst1	U008823	MYST histone acetyltransferase 1
Z00021806-1	2.5722	3.7383	1.16615	14.6605	38.623	0	0	Fa2h	U030263	fatty acid 2-hydroxylase
Z00068192-1	2.143	3.3081	1.16508	14.6245	20.478	0	0	LOC435772	U286585	similar to cyclic nucleotide binding domain containing 1
Z00030843-1	2.0102	3.1749	1.16474	14.613	39.784	0	0	Ceacam1	U028279	CEA-related cell adhesion molecule 1
Z00020407-1	4.0895	2.9247	-1.16471	14.612	29.4	0	0	Rai17	U015398	retinoic acid induced 17
Z00031222-1	3.6331	2.4695	-1.16358	14.574	15.732	0	0	Bcl2a1d	U010838	B-cell leukemia/lymphoma 2 related protein A1d
Z00053776-1	2.5531	3.7165	1.16344	14.5693	38.85	0	0	1700108M19Rik	U033904	RIKEN cDNA 1700108M19 gene
Z00063743-1	4.6266	3.4643	-1.16232	14.5318	14.629	0	0	C630016I17Rik	U034138	RIKEN cDNA C630016I17 gene
Z00023182-1	3.2964	4.4583	1.16193	14.5188	36.097	0	0	Abcb9	U026725	ATP-binding cassette, sub-family B (MDR/TAP), member 9
Z00059777-1	2.3816	3.5431	1.16153	14.5054	19.998	0	0	A630007B06Rik	U039173	RIKEN cDNA A630007B06 gene
Z00034260-1	2.1716	3.3323	1.16073	14.4787	26.515	0	0	Igsf9	U001110	immunoglobulin superfamily, member 9
Z00038744-1	3.1051	4.2656	1.16049	14.4707	38.158	0	0	4921511H03Rik	U025911	RIKEN cDNA 4921511H03 gene
Z00024079-1	2.2489	3.4091	1.16017	14.4601	40.616	0	0	Pscd1	U033679	pleckstrin homology, Sec7 and coiled-coil domains 1
Z00051133-1	2.5515	3.7115	1.16001	14.4547	38.938	0	0	2810406K13Rik	U008439	RIKEN cDNA 2810406K13 gene
Z00026276-1	2.6057	3.7653	1.15956	14.4398	24.033	0	0	Gm381	U048713	gene model 381, (NCBI)
Z00042670-1	2.2997	3.4588	1.1591	14.4245	40.079	0	0	4933426D04Rik	U263067	RIKEN cDNA 4933426D04 gene
Z00030660-1	2.1109	3.2698	1.15882	14.4152	41.365	0	0	Asb7	U028684	ankyrin repeat and SOCS box-containing protein 7
Z00038825-1	2.8346	3.9923	1.1577	14.3781	38.511	0	0	D030041N04Rik	U029666	RIKEN cDNA D030041N04 gene
Z00044280-1	2.782	3.9394	1.15735	14.3665	39.238	0	0	Svop	U041029	SV2 related protein
Z00019007-1	4.1613	3.0047	-1.15663	14.3427	37.874	0	0	Pdgfrb	U018787	platelet derived growth factor receptor, beta polypeptide
Z00055887-1	1.8381	2.9946	1.15647	14.3374	29.648	0	0	Gm761	U024193	gene model 761, (NCBI)
Z00005568-1	3.3719	4.5282	1.15632	14.3324	37.443	0	0	Rnf126	U031991	ring finger protein 126
Z00022498-1	4.5263	3.37	-1.15621	14.3288	25.039	0	0	Ephx2	U035700	epoxide hydrolase 2, cytoplasmic
Z00062556-1	2.2211	3.3766	1.15552	14.3061	28.86	0	0	4933412O06Rik	U034526	RIKEN cDNA 4933412O06 gene
Z00000336-1	3.674	2.5185	-1.1555	14.3054	20.606	0	0	Krt2-7	U016689	keratin complex 2, basic, gene 7
Z00060029-1	2.0382	3.1936	1.15537	14.3011	39.742	0	0	Gm801	U131377	gene model 801, (NCBI)
Z00024918-1	2.4071	3.5622	1.15506	14.2909	33.12	0	0	Suv39h2	U022238	suppressor of variegation 3-9 homolog 2 (Drosophila)
Z00060300-1	2.8164	3.9708	1.15439	14.2689	40.087	0	0	Tor1aip1	U021925	torsin A interacting protein 1
Z00070449-1	2.6753	3.8287	1.15344	14.2377	37.063	0	0	Recql	U028003	RecQ protein-like
Z00036425-1	3.0693	4.2226	1.15329	14.2328	38.071	0	0	D9Mgc48e	U031254	DNA segment, Chr 9, MRC UK Mouse Genome Centre 48 expressed
Z00039029-1	3.0124	4.1655	1.15309	14.2262	29.928	0	0	1700080G18Rik	U027117	RIKEN cDNA 1700080G18 gene
Z00008371-1	3.2074	2.0546	-1.15274	14.2148	37.444	0	0	D12Ertd553e	U043258	DNA segment, Chr 12, ERATO Doi 553, expressed
Z00059472-1	3.5755	4.7275	1.15199	14.1902	35.489	0	0	Pigf	U038129	phosphatidylinositol glycan, class F
Z00026763-1	2.6477	3.7995	1.15172	14.1814	39.866	0	0	1700110C19Rik	U017484	RIKEN cDNA 1700110C19 gene
Z00017326-1	3.0522	4.2038	1.15161	14.1778	32.725	0	0	Prkcq	U001385	protein kinase C, theta
Z00059668-1	1.889	3.0397	1.15069	14.1478	25.615	0	0	Gm906		gene model 906, (NCBI)
Z00046518-1	2.6111	3.7616	1.15048	14.141	38.936	0	0	Plac8l1	U215333	PLAC8-like 1
Z00014624-1	3.3583	4.5073	1.14902	14.0935	28.215	0	0	Gpiap1	U043838	GPI-anchored membrane protein 1
Z00040428-1	2.1709	3.3198	1.14899	14.0926	39.127	0	0	Grm1	U031538	glutamate receptor, metabotropic 1
Z00057784-1	1.8177	2.9665	1.14876	14.0851	34.135	0	0	Gm800	U098737	gene model 800, (NCBI)
Z00024001-1	2.7012	3.85	1.14874	14.0845	33.558	0	0	Atp8a2	U035640	ATPase, aminophospholipid transporter-like, class I, type 8A, member 2
Z00045519-1	3.8976	5.0463	1.14866	14.0819	34.769	0	0	Oaz2	U010643	ornithine decarboxylase antizyme 2
Z00025782-1	2.2004	3.3486	1.14819	14.0666	34.456	0	0	Adam26a	U062404	a disintegrin and metallopeptidase domain 26A (testase 3)
Z00052916-1	2.5507	3.6989	1.14818	14.0663	28.04	0	0	Ccdc40	U013629	coiled-coil domain containing 40
Z00009329-1	3.7317	4.8798	1.14806	14.0624	34.032	0	0	Tarbp2	U016723	TAR (HIV) RNA binding protein 2
Z00037778-1	2.1109	3.2588	1.14791	14.0576	30.006	0	0	Pcdh9	U035833	protocadherin 9
Z00009354-1	2.5419	3.6897	1.14781	14.0543	38.082	0	0	Cul5	U030875	cullin 5
Z00035138-1	3.6658	4.8134	1.14769	14.0504	31.061	0	0	2410018G20Rik	U036824	RIKEN cDNA 2410018G20 gene
Z00024816-1	3.883	2.7363	-1.14662	14.0159	37.661	0	0	Armcx3	U029316	armadillo repeat containing, X-linked 3
Z00043651-1	2.2958	3.4415	1.1457	13.9862	39.021	0	0	4933433J03Rik	U026811	RIKEN cDNA 4933433J03 gene
Z00007827-1	4.7088	3.5634	-1.14538	13.9759	14.493	0	0	Lyzs	U251652	lysozyme
Z00014730-1	2.7425	3.8878	1.14532	13.974	37.772	0	0	4933430H15Rik	U024234	RIKEN cDNA 4933430H15 gene
Z00009208-1	2.966	4.1106	1.14458	13.9502	39.588	0	0	Pcnt	U011676	pericentrin (kendrin)
Z00034128-1	3.637	4.7815	1.14451	13.9479	34.937	0	0	Pex11c	U029535	peroxisomal biogenesis factor 11c
Z00004852-1	3.0034	4.1477	1.14434	13.9425	35.824	0	0	Rhox5		reproductive homeobox on X chromosome, 5
Z00025236-1	3.6197	4.7639	1.14418	13.9373	35.012	0	0	Itgb1bp1	U142138	integrin beta 1 binding protein 1
Z00026601-1	3.8613	5.0054	1.14406	13.9335	35.052	0	0	Ckt1	U020117	CKT1 protein
Z00035749-1	2.79	3.9339	1.14396	13.9303	38.621	0	0	Pacs2	U014462	phosphofurin acidic cluster sorting protein 2
Z00040738-1	3.9059	5.0496	1.14369	13.9216	28.685	0	0	1110004E09Rik	U037292	RIKEN cDNA 1110004E09 gene
Z00045350-1	3.8327	4.9757	1.14301	13.8998	34.855	0	0	1700011L22Rik	U029990	RIKEN cDNA 1700011L22 gene
Z00036692-1	3.3287	4.4716	1.14291	13.8966	35.911	0	0	Ppt1	U004760	palmitoyl-protein thioesterase 1
Z00058105-1	3.7182	4.8605	1.14234	13.8784	34.277	0	0	A930021H16Rik	U026883	RIKEN cDNA A930021H16 gene
Z00026274-1	2.5479	3.69	1.14214	13.872	32.59	0	0	9230110C19Rik	U030451	RIKEN cDNA 9230110C19 gene
Z00011689-1	2.7988	3.9409	1.14209	13.8704	21.068	0	0	2810028N01Rik	U035862	RIKEN cDNA 2810028N01 gene
Z00001090-1	4.5677	3.4273	-1.14036	13.8153	19.939	0	0	Ctsz	U023740	cathepsin Z
Z00060727-1	3.7525	4.8928	1.14026	13.8121	34.299	0	0	LOC619868	U022359	similar to ubiquitin-conjugating enzyme E2D 3 (UBC4/5 homolog, yeast)
Z00035873-1	3.3766	2.2365	-1.14013	13.808	8.945	0	0	Abcb1b	U025902	ATP-binding cassette, sub-family B (MDR/TAP), member 1B
Z00031071-1	2.9393	4.079	1.13971	13.7946	31.945	0	0	Tcea1	U000008	transcription elongation factor A (SII) 1
Z00052609-1	3.349	4.4884	1.13944	13.7861	36.614	0	0	4933425O20Rik	U002474	RIKEN cDNA 4933425O20 gene
Z00059140-1	2.109	3.2474	1.13844	13.7543	37.493	0	0	Traf3ip1	U000609	TNF receptor-associated factor 3 interacting protein 1
Z00025634-1	4.4449	5.5833	1.13841	13.7534	35.294	0	0	BC061127	U036784	cDNA sequence BC061127
Z00031375-1	2.8367	3.9746	1.13796	13.7392	28.234	0	0	4921515J06Rik	U003746	RIKEN cDNA 4921515J06 gene
Z00070277-1	3.6379	2.5006	-1.13724	13.7164	17.051	0	0	Cldn1	U036934	claudin 1
Z00049038-1	2.5494	3.6866	1.13716	13.7139	24.866	0	0	Cdk5rap2	U069009	CDK5 regulatory subunit associated protein 2
Z00026967-1	3.2559	4.393	1.13711	13.7123	15.203	0	0	2610041P08Rik	U050513	RIKEN cDNA 2610041P08 gene
Z00043313-1	3.3753	4.512	1.13666	13.6981	36.55	0	0	Nup35	U001979	nucleoporin 35
Z00068742-1	3.0244	4.1608	1.13641	13.6902	36.865	0	0	LOC433090	U094968	PREDICTED: Mus musculus LOC433090 (LOC433090), mRNA
Z00049219-1	2.2668	3.4023	1.13547	13.6606	39.72	0	0	Ankmy1	U021605	ankyrin repeat and MYND domain containing 1
Z00070083-1	2.8058	3.9411	1.13539	13.6581	38.355	0	0	Piwil4	U030487	piwi-like 4 (Drosophila)
Z00055660-1	2.9201	4.0548	1.13476	13.6383	36.189	0	0	4930509O22	U021299	hypothetical protein 4930509O22
Z00018826-1	4.1442	3.01	-1.13421	13.621	32.561	0	0	Sorbs2	U009304	sorbin and SH3 domain containing 2
Z00019653-1	4.7082	3.5742	-1.13406	13.6163	25.045	0	0	Id3	U004959	inhibitor of DNA binding 3
Z00055495-1	2.7289	3.8615	1.13261	13.5709	37.435	0	0	Riok3	U018420	RIO kinase 3 (yeast)
Z00023571-1	2.5915	3.7239	1.13237	13.5634	38.154	0	0	Ube2g2	U320655	ubiquitin-conjugating enzyme E2G 2
Z00035386-1	3.2512	2.119	-1.13217	13.5572	39.863	0	0	Pgm5	U038931	phosphoglucomutase 5
Z00031297-1	2.2572	3.3892	1.13198	13.5513	37.242	0	0	Bmp2k	U036929	BMP2 inducible kinase
Z00060954-1	4.0641	2.9326	-1.13148	13.5357	16.176	0	0	Prss23	U028843	protease, serine, 23
Z00036409-1	3.0252	4.1566	1.13144	13.5344	36.884	0	0	D15Wsu75e	U036443	DNA segment, Chr 15, Wayne State University 75, expressed
Z00050942-1	3.8869	5.018	1.13112	13.5245	32.469	0	0	1700001K19Rik	U034358	RIKEN cDNA 1700001K19 gene
Z00009653-1	2.3531	3.4839	1.13079	13.5142	38.792	0	0	D5Wsu178e	U069954	DNA segment, Chr 5, Wayne State University 178, expressed
Z00009102-1	3.0733	4.204	1.13072	13.512	16.23	0	0	C330027C09Rik	U017188	RIKEN cDNA C330027C09 gene
Z00054082-1	3.6381	4.7687	1.13056	13.507	34.354	0	0	Ccin	U004254	calicin
Z00019657-1	2.9392	4.0697	1.13051	13.5055	35.503	0	0	Asns	U027034	asparagine synthetase
Z00026805-1	4.0994	2.9692	-1.13022	13.4965	31.073	0	0	Hsd11b2	U009748	hydroxysteroid 11-beta dehydrogenase 2
Z00053106-1	2.8737	4.0039	1.13016	13.4946	39.029	0	0	Rabl5	U006309	RAB, member of RAS oncogene family-like 5
Z00043927-1	3.4002	4.5298	1.1296	13.4772	28.043	0	0	4930438O03Rik	U130667	RIKEN cDNA 4930438O03 gene
Z00044335-1	5.1616	4.0321	-1.12949	13.4738	33.314	0	0	Rpl36a	U020197	ribosomal protein L36a
Z00020448-1	3.6288	2.4997	-1.12915	13.4633	31.589	0	0	Vegfa	U043884	vascular endothelial growth factor A
Z00045500-1	2.8367	3.9658	1.12914	13.4629	37.981	0	0	4930449E01Rik	U015942	RIKEN cDNA 4930449E01 gene
Z00014703-1	2.786	3.9151	1.12909	13.4614	26.17	0	0	Rhov	U023225	ras homolog gene family, member V
Z00051961-1	1.8893	3.0182	1.12885	13.454	23.623	0	0	4930595M18Rik	U039507	RIKEN cDNA 4930595M18 gene
Z00009635-1	1.8726	3.0012	1.1286	13.4462	39.401	0	0	Klhl11	U223745	kelch-like 11 (Drosophila)
Z00011773-1	3.7395	2.6113	-1.12817	13.4329	16.014	0	0	Adamts2	U012555	a disintegrin-like and metallopeptidase (reprolysin type) with thrombospondin type 1 motif, 2
Z00041226-1	2.8928	4.0207	1.12793	13.4255	37.241	0	0	Klhl25	U305636	kelch-like 25 (Drosophila)
Z00019613-1	3.1785	4.3062	1.12773	13.4193	36.45	0	0	Ccdc24	U025435	coiled-coil domain containing 24
Z00036336-1	2.8972	4.0248	1.1276	13.4153	36.676	0	0	Apba1	U019308	amyloid beta (A4) precursor protein binding, family A, member 1
Z00057363-1	4.6192	3.4916	-1.12754	13.4134	22.925	0	0	Col6a3	U021584	procollagen, type VI, alpha 3
Z00050285-1	1.9033	3.0306	1.12728	13.4054	32.716	0	0	4932442L08Rik	U039536	RIKEN cDNA 4932442L08 gene
Z00038620-1	3.294	4.4209	1.12694	13.3949	35.97	0	0	1700063H04Rik	U007369	RIKEN cDNA 1700063H04 gene
Z00050398-1	2.6149	3.7416	1.12669	13.3872	25.848	0	0	Ccdc18	U005942	coiled-coil domain containing 18
Z00045330-1	3.339	4.4653	1.12627	13.3743	35.373	0	0	BC028799	U031164	cDNA sequence BC028799
Z00069194-1	2.1625	3.2886	1.12607	13.3681	32.972	0	0	Gm817	U052327	gene model 817, (NCBI)
Z00011176-1	2.4131	3.5386	1.12544	13.3487	35.334	0	0	Cspp1	U042145	centrosome and spindle pole associated protein 1
Z00006535-1	3.7558	4.881	1.12522	13.342	33.619	0	0	Mpi1	U076834	mannose phosphate isomerase 1
Z00012989-1	2.7589	3.8833	1.12435	13.3153	36.598	0	0	Mtx1	U024270	metaxin 1
Z00030731-1	2.555	3.6793	1.12426	13.3125	31.198	0	0	Myt1l	U013829	myelin transcription factor 1-like
Z00072271-1	3.1975	4.3216	1.12408	13.307	28.535	0	0	LOC382181	U319874	PREDICTED: Mus musculus similar to RIKEN cDNA 4930503E14 (LOC382181), mRNA
Z00035875-1	2.698	3.8219	1.12382	13.299	37.727	0	0	Tbl1xr1	U003076	transducin (beta)-like 1X-linked receptor 1
Z00008575-1	2.3645	3.4882	1.12374	13.2966	36.245	0	0	Fgd6	U011905	FYVE, RhoGEF and PH domain containing 6
Z00024706-1	3.9624	5.086	1.12366	13.2941	33.829	0	0	Cct6b	U033174	chaperonin subunit 6b (zeta)
Z00071989-1	2.1502	3.2739	1.12366	13.2941	29.985	0	0	K230010J24Rik	U183853	RIKEN cDNA K230010J24 gene
Z00006025-1	3.3983	4.5219	1.12354	13.2905	35.65	0	0	Ddx26	U035661	DEAD/H (Asp-Glu-Ala-Asp/His) box polypeptide 26
Z00061519-1	1.5954	2.7188	1.12337	13.2853	32.141	0	0	4930401A07Rik	U011892	RIKEN cDNA 4930401A07 gene
Z00013119-1	4.0073	5.1305	1.12324	13.2813	33.889	0	0	Agpat3	U031971	1-acylglycerol-3-phosphate O-acyltransferase 3
Z00035120-1	2.8222	3.9448	1.12254	13.2599	21.54	0	0	Espl1	U043482	extra spindle poles-like 1 (S. cerevisiae)
Z00058274-1	4.2601	3.1382	-1.12189	13.2401	25.796	0	0	Bst2	U154931	bone marrow stromal cell antigen 2
Z00061797-1	2.7187	3.8402	1.12156	13.23	36.919	0	0	0710001D07Rik	U017785	RIKEN cDNA 0710001D07 gene
Z00036359-1	3.4507	2.3297	-1.12092	13.2105	38.871	0	0	2510009E07Rik	U036901	RIKEN cDNA 2510009E07 gene
Z00034059-1	3.18	4.3005	1.12059	13.2005	36.665	0	0	Usp50	U166516	ubiquitin specific peptidase 50
Z00056888-1	4.0606	2.9404	-1.1202	13.1886	21.871	0	0	Myc	U016291	myelocytomatosis oncogene
Z00012272-1	4.1898	3.0698	-1.12004	13.1838	24.931	0	0	Cd9	U027871	CD9 antigen
Z00071910-1	1.5918	2.7107	1.11897	13.1513	9.652	0	0	4930543L23Rik	U260788	RIKEN cDNA 4930543L23 gene
Z00031296-1	2.3195	3.4371	1.11759	13.1096	38.351	0	0	4930478P22Rik	U005498	RIKEN cDNA 4930478P22 gene
Z00034946-1	4.3558	3.2387	-1.11709	13.0945	25.968	0	0	Echdc2	U004614	enoyl Coenzyme A hydratase domain containing 2
Z00034503-1	3.8318	4.9488	1.11693	13.0897	34.028	0	0	Ehd1		EH-domain containing 1
Z00054332-1	3.3554	4.4723	1.11691	13.0891	33.474	0	0	Psmc3	U002116	proteasome (prosome, macropain) 26S subunit, ATPase 3
Z00042840-1	2.927	4.0436	1.11661	13.0801	16.554	0	0	9330101J02Rik	U029413	RIKEN cDNA 9330101J02 gene
Z00031363-1	3.2613	4.3779	1.11657	13.0789	36.312	0	0	C030004A17Rik	U030665	RIKEN cDNA C030004A17 gene
Z00050591-1	3.5484	4.6649	1.11654	13.078	34.674	0	0	Olfr114	U037795	olfactory receptor 114
Z00032825-1	2.9021	4.0184	1.11632	13.0713	16.115	0	0	LOC231869		similar to G2/mitotic-specific cyclin B1
Z00034756-1	2.8186	3.9349	1.11624	13.0689	37.739	0	0	5730508B09Rik	U024632	RIKEN cDNA 5730508B09 gene
Z00044194-1	1.9347	3.0504	1.11574	13.0539	17.512	0	0	Slamf7	U022059	SLAM family member 7
Z00035694-1	2.1592	3.2744	1.11518	13.0371	33.299	0	0	Scml2	U020370	sex comb on midleg-like 2 (Drosophila)
Z00030219-1	2.7872	3.9023	1.11512	13.0353	37.17	0	0	2700012I20Rik	U030913	RIKEN cDNA 2700012I20 gene
Z00034261-1	2.6016	3.7165	1.11488	13.0281	37.427	0	0	Ihpk1	U040724	inositol hexaphosphate kinase 1
Z00026098-1	2.551	3.6658	1.11484	13.0269	31.364	0	0	4930526H21Rik	U006416	RIKEN cDNA 4930526H21 gene
Z00032573-1	3.1084	4.223	1.11456	13.0185	38.098	0	0	Ccl27	U067639	chemokine (C-C motif) ligand 27
Z00059309-1	2.0774	3.1919	1.11444	13.0149	25.662	0	0	4930527E24Rik	U090292	RIKEN cDNA 4930527E24 gene
Z00013114-1	2.3134	3.4275	1.11405	13.0032	37.514	0	0	Lnk	U026692	linker of T-cell receptor pathways
Z00024074-1	2.7077	3.8214	1.11375	12.9942	37.186	0	0	Gsdm1	U013306	gasdermin 1
Z00064346-1	2.8694	3.9831	1.1137	12.9927	12.487	0	0	1700024I08Rik	U034902	RIKEN cDNA 1700024I08 gene
Z00045023-1	2.9211	4.0346	1.11347	12.9858	35.427	0	0	4933440N22Rik	U203351	RIKEN cDNA 4933440N22 gene
Z00044091-1	2.5491	3.6626	1.11344	12.9849	17.785	0	0	1700008P02Rik	U023808	RIKEN cDNA 1700008P02 gene
Z00054354-1	4.0981	2.9849	-1.1132	12.9778	15.874	0	0	Ptpns1	U002460	protein tyrosine phosphatase, non-receptor type substrate 1
Z00018286-1	3.1353	4.2482	1.11294	12.97	29.319	0	0	Tfb1m	U017453	transcription factor B1, mitochondrial
Z00049713-1	3.5271	4.6397	1.11261	12.9601	35.346	0	0	2610019A05Rik	U033536	RIKEN cDNA 2610019A05 gene
Z00027748-1	1.8743	2.9868	1.11248	12.9563	21.285	0	0	Spt2	U020836	salivary protein 2
Z00045897-1	1.9492	3.0616	1.11234	12.9521	37.402	0	0	Rab11fip2		RAB11 family interacting protein 2 (class I)
Z00048551-1	4.542	3.43	-1.11205	12.9434	33.495	0	0	Id1	U002653	inhibitor of DNA binding 1
Z00017997-1	3.4164	4.5281	1.11174	12.9342	35.314	0	0	2210409M21Rik	U021323	RIKEN cDNA 2210409M21 gene
Z00026286-1	1.4877	2.5993	1.11165	12.9315	25.351	0	0	A630014H24Rik	U019789	RIKEN cDNA A630014H24 gene
Z00049376-1	4.2662	3.1552	-1.11099	12.9119	28.538	0	0	Maf	U252694	avian musculoaponeurotic fibrosarcoma (v-maf) AS42 oncogene homolog
Z00062310-1	2.2655	3.3763	1.1107	12.9033	27.666	0	0	1700120C18Rik	U030072	RIKEN cDNA 1700120C18 gene
Z00040446-1	3.4698	4.5805	1.11066	12.9021	31.793	0	0	1700012B18Rik	U066561	RIKEN cDNA 1700012B18 gene
Z00061749-1	3.0913	4.2018	1.11042	12.895	36.998	0	0	1700031M16Rik	U016620	RIKEN cDNA 1700031M16 gene
Z00058110-1	2.7074	3.8177	1.11028	12.8908	33.728	0	0	LOC382746	U128785	PREDICTED: Mus musculus similar to NF-YB-like protein (LOC382746), mRNA
Z00020020-1	2.461	3.5709	1.10989	12.8792	39.042	0	0	C030037D09Rik	U013170	RIKEN cDNA C030037D09 gene
Z00023363-1	2.7241	1.6144	-1.10963	12.8715	12.731	0	0	Bmp3	U005847	bone morphogenetic protein 3
Z00022909-1	3.3621	4.4717	1.10955	12.8692	35.398	0	0	Sh3bp5		SH3-domain binding protein 5 (BTK-associated)
Z00038436-1	3.32	4.4288	1.10871	12.8443	34.623	0	0	Hoxa4	U027305	homeo box A4
Z00009257-1	2.2546	3.3628	1.10816	12.828	38.619	0	0	Lasp1	U013280	LIM and SH3 protein 1
Z00024960-1	4.542	3.4342	-1.10786	12.8192	9.258	0	0	Ctss	U003571	cathepsin S
Z00062236-1	2.6869	3.7943	1.10741	12.8059	20.24	0	0	1700028O08Rik	U028419	RIKEN cDNA 1700028O08 gene
Z00032021-1	2.5688	3.676	1.10725	12.8012	24.801	0	0	Ak7	U014347	adenylate kinase 7
Z00035543-1	2.9965	4.1037	1.10719	12.7994	38.912	0	0	Pcm1	U009290	pericentriolar material 1
Z00030872-1	2.8802	3.9869	1.10671	12.7853	37.355	0	0	LOC279872	U045599	similar to T cell receptor alpha MD13
Z00033165-1	2.4448	3.5515	1.10665	12.7835	32.024	0	0	LOC384308	U054160	similar to CG6931-PA
Z00055920-1	2.7638	3.8698	1.10604	12.7656	36.471	0	0	Hiat1	U024574	hippocampus abundant gene transcript 1
Z00033144-1	2.8025	3.9085	1.10594	12.7626	36.931	0	0	Odf3l1	U053842	outer dense fiber of sperm tails 3-like 1
Z00054465-1	3.8624	2.7565	-1.10592	12.762	24.808	0	0	Elovl6	U003840	ELOVL family member 6, elongation of long chain fatty acids (yeast)
Z00054253-1	3.3598	4.4652	1.10544	12.7479	35.036	0	0	Acbd6	U000941	acyl-Coenzyme A binding domain containing 6
Z00048883-1	3.1248	4.2301	1.10534	12.745	36.818	0	0	Nmnat1	U025802	Mus musculus nicotinamide nucleotide adenylyltransferase 1 (Nmnat1), mRNA
Z00020881-1	2.8519	3.957	1.10502	12.7356	36.529	0	0	D11Bwg0280e	U012296	DNA segment, Chr 11, Brigham & Women's Genetics 0280e expressed
Z00064694-1	3.5189	2.4142	-1.10473	12.7271	23.513	0	0	Slc38a1	U036596	solute carrier family 38, member 1
Z00009028-1	4.064	5.1688	1.10471	12.7265	33.084	0	0	Sucla2	U159572	succinate-Coenzyme A ligase, ADP-forming, beta subunit
Z00041186-1	3.3079	4.4126	1.10469	12.7259	34.92	0	0	Znhit3	U033212	zinc finger, HIT type 3
Z00030885-1	2.0817	3.1862	1.10451	12.7207	35.13	0	0	Ptprj	U023004	protein tyrosine phosphatase, receptor type, J
Z00003640-1	3.6844	4.7882	1.10376	12.6987	33.578	0	0	Katnb1	U009683	katanin p80 (WD40-containing) subunit B 1
Z00057697-1	5.1465	4.0432	-1.10329	12.685	33.438	0	0	LOC545429	U046989	similar to 40S ribosomal protein S4, X isoform
Z00019243-1	3.7345	4.8363	1.10177	12.6407	33.026	0	0	Wdr62	U028375	WD repeat domain 62
Z00042638-1	2.3603	3.4618	1.10155	12.6343	37.182	0	0	Lbxcor1	U030984	ladybird homeobox 1 homolog (Drosophila) corepressor 1
Z00034793-1	2.9994	4.1009	1.10146	12.6316	27.528	0	0	Ak2	U004854	adenylate kinase 2
Z00010615-1	2.7248	3.8263	1.10144	12.6311	33.032	0	0	Mdm1	U012053	transformed mouse 3T3 cell double minute 1
Z00073540-1	4.2853	3.1843	-1.10104	12.6194	14.339	0	0	D2Ertd168e		DNA segment, Chr 2, ERATO Doi 168, expressed
Z00070209-1	2.491	3.5919	1.10094	12.6165	28.318	0	0	Afm	U005778	afamin
Z00050949-1	2.799	3.8997	1.1007	12.6096	36.691	0	0	2610034M16Rik	U037980	RIKEN cDNA 2610034M16 gene
Z00063358-1	3.1957	4.296	1.10039	12.6006	36.345	0	0	1700052I12Rik	U021370	RIKEN cDNA 1700052I12 gene
Z00024954-1	2.9759	4.0763	1.10037	12.6	37.974	0	0	Ralgps1	U022517	Ral GEF with PH domain and SH3 binding motif 1
Z00055718-1	3.2075	4.3074	1.09991	12.5866	35.541	0	0	Tiprl	U021991	TIP41, TOR signalling pathway regulator-like (S. cerevisiae)
Z00034373-1	3.8298	2.7306	-1.09924	12.5672	30.05	0	0	BC022623	U016995	cDNA sequence BC022623
Z00023917-1	3.05	4.1491	1.09909	12.5629	29.484	0	0	Elovl2	U034713	elongation of very long chain fatty acids (FEN1/Elo2, SUR4/Elo3, yeast)-like 2
Z00008537-1	3.4583	2.3593	-1.09903	12.5612	27.676	0	0	D230004J03Rik	U027527	RIKEN cDNA D230004J03 gene
Z00024043-1	3.041	4.1399	1.09886	12.5563	35.777	0	0	Papolb	U026902	poly (A) polymerase beta (testis specific)
Z00000852-1	3.1357	4.2345	1.09881	12.5548	29.224	0	0	Wdr12	U021377	WD repeat domain 12
Z00061163-1	2.3163	3.4149	1.0986	12.5487	37.084	0	0	4930593A02Rik	U181264	RIKEN cDNA 4930593A02 gene
Z00038931-1	3.0199	4.1178	1.0979	12.5285	36.202	0	0	4930465K10Rik	U018918	RIKEN cDNA 4930465K10 gene
Z00023749-1	3.0571	4.154	1.09692	12.5003	36.929	0	0	Acr	U016568	preproacrosin
Z00013295-1	3.1286	4.225	1.09645	12.4868	27.977	0	0	Myl4	U041718	myosin, light polypeptide 4
Z00061600-1	2.4853	3.5814	1.09613	12.4776	38.484	0	0	4930511A02Rik	U013759	RIKEN cDNA 4930511A02 gene
Z00034534-1	3.8837	4.9795	1.09579	12.4678	30.404	0	0	Bat3	U017892	HLA-B-associated transcript 3
Z00028066-1	2.7596	3.8547	1.09512	12.4486	32.761	0	0	4930404F17Rik	U006014	RIKEN cDNA 4930404F17 gene
Z00053012-1	2.1713	3.2664	1.09507	12.4472	31.901	0	0	4933403M22Rik	U152543	RIKEN cDNA 4933403M22 gene
Z00054646-1	2.4628	3.5576	1.09481	12.4397	38.164	0	0	1700065J11Rik	U006670	RIKEN cDNA 1700065J11 gene
Z00011266-1	3.7932	4.8877	1.09454	12.432	32.964	0	0	Mif4gd	U033626	MIF4G domain containing
Z00002185-1	2.51	3.6041	1.09404	12.4177	36.632	0	0	Gpr19	U027958	G protein-coupled receptor 19
Z00056414-1	3.5584	4.6524	1.09399	12.4162	34.463	0	0	5031400M07Rik	U030625	RIKEN cDNA 5031400M07 gene
Z00038933-1	2.8961	3.9893	1.0932	12.3937	37.927	0	0	4932415G12Rik	U032152	RIKEN cDNA 4932415G12 gene
Z00032471-1	2.4733	3.5652	1.09188	12.3561	21.315	0	0	LOC434756	U039319	A-kinase anchor protein 28
Z00025854-1	2.9261	4.0178	1.09173	12.3518	14.937	0	0	Trpm6	U019269	transient receptor potential cation channel, subfamily M, member 6
Z00012760-1	2.9285	4.0202	1.09167	12.3501	35.461	0	0	8430427H17Rik	U023516	RIKEN cDNA 8430427H17 gene
Z00032253-1	3.4584	2.3669	-1.09156	12.347	25.429	0	0	D930026N18Rik	U027793	RIKEN cDNA D930026N18 gene
Z00027198-1	3.5227	4.6139	1.09113	12.3347	34.775	0	0	9030607L17Rik	U103771	RIKEN cDNA 9030607L17 gene
Z00062224-1	2.2826	3.3733	1.09073	12.3234	12.861	0	0	4930579D09Rik	U028012	RIKEN cDNA 4930579D09 gene
Z00010578-1	2.5352	3.6255	1.09028	12.3106	37.568	0	0	Hook2	U151813	hook homolog 2 (Drosophila)
Z00056007-1	2.4748	3.5649	1.09003	12.3035	38.419	0	0	Catsper4	U025635	channel, sperm associated 4
Z00043413-1	2.9927	4.0824	1.08977	12.2962	37.498	0	0	2410075B13Rik	U036322	RIKEN cDNA 2410075B13 gene
Z00036062-1	3.0581	4.1471	1.08896	12.2733	36.385	0	0	Spsb3	U017655	splA/ryanodine receptor domain and SOCS box containing 3
Z00018594-1	4.0439	5.1326	1.08869	12.2656	18.135	0	0	Smc4l1	U003319	SMC4 structural maintenance of chromosomes 4-like 1 (yeast)
Z00063064-1	3.9471	2.8588	-1.08834	12.2558	23.487	0	0	Colec12	U018393	collectin sub-family member 12
Z00034134-1	1.8951	2.9831	1.08797	12.2453	35.851	0	0	Ttbk1		tau tubulin kinase 1
Z00017352-1	3.8668	2.7792	-1.0876	12.2349	11.208	0	0	Cd53	U024487	CD53 antigen
Z00030831-1	2.2949	3.3825	1.08751	12.2324	37.944	0	0	LOC384813	U164692	similar to testase-6
Z00056170-1	2.4249	3.5118	1.08687	12.2143	36.738	0	0	Ghrl	U027740	ghrelin
Z00009188-1	3.2008	4.2874	1.08657	12.2059	35.625	0	0	1700029G01Rik	U025515	RIKEN cDNA 1700029G01 gene
Z00014941-1	3.1716	4.2579	1.08627	12.1975	16.224	0	0	Cdca1	U022024	cell division cycle associated 1
Z00044113-1	4.0795	5.1655	1.086	12.1899	16.198	0	0	3100002J23Rik		RIKEN cDNA 3100002J23 gene
Z00031168-1	2.8603	3.9463	1.08599	12.1896	23.857	0	0	Speer4f	U005311	spermatogenesis associated glutamate (E)-rich protein 4f
Z00000475-1	3.7628	4.8484	1.08559	12.1784	31.942	0	0	Elof1	U030603	elongation factor 1 homolog (ELF1, S. cerevisiae)
Z00030328-1	1.872	2.9567	1.08477	12.1554	30.204	0	0	AY358078	U138675	cDNA sequence AY358078
Z00043030-1	2.7993	3.884	1.08471	12.1537	36.509	0	0	Zfp75	U010107	zinc finger protein 75
Z00002119-1	4.0454	5.1299	1.08451	12.1481	32.837	0	0	Pwwp2	U008903	PWWP domain containing 2
Z00023818-1	3.8372	2.7528	-1.0844	12.1451	35.937	0	0	Vldlr	U019329	very low density lipoprotein receptor
Z00030592-1	3.3689	4.4529	1.08399	12.1336	26.411	0	0	Uchl4	U010613	ubiquitin carboxyl-terminal esterase L4
Z00050074-1	3.0095	4.0935	1.08395	12.1325	15.573	0	0	9430098E02Rik	U009456	RIKEN cDNA 9430098E02 gene
Z00030854-1	2.2351	3.319	1.08388	12.1305	37.347	0	0	LOC384806	U046810	similar to testase-8
Z00023474-1	3.5077	2.4243	-1.08342	12.1177	10.192	0	0	Hp	U030232	haptoglobin
Z00055295-1	3.6572	4.7405	1.08329	12.1141	33.113	0	0	1700049K14Rik	U015760	RIKEN cDNA 1700049K14 gene
Z00008952-1	2.8942	3.9772	1.08301	12.1063	33.465	0	0	Abcc3	U033278	ATP-binding cassette, sub-family C (CFTR/MRP), member 3
Z00061781-1	2.8136	3.8965	1.08287	12.1024	36.072	0	0	4930556C24Rik	U017329	RIKEN cDNA 4930556C24 gene
Z00051092-1	2.0853	3.168	1.08265	12.0962	38.116	0	0	4932422E22Rik	U021463	RIKEN cDNA 4932422E22 gene
Z00000270-1	2.4746	3.5571	1.08254	12.0932	37.863	0	0	Cubn	U022297	cubilin (intrinsic factor-cobalamin receptor)
Z00051337-1	3.3954	4.4778	1.08238	12.0887	27.792	0	0	Jmjd2d	U030482	jumonji domain containing 2D
Z00053948-1	4.6679	3.5857	-1.08221	12.084	15.277	0	0	Col3a1	U000236	procollagen, type III, alpha 1
Z00030643-1	4.1606	3.0784	-1.08218	12.0831	24.246	0	0	Mfap2	U005031	microfibrillar-associated protein 2
Z00004750-1	4.0006	2.9186	-1.08204	12.0793	33.778	0	0	2610024B07Rik	U008647	RIKEN cDNA 2610024B07 gene
Z00016590-1	3.1665	4.2485	1.08201	12.0784	33.943	0	0	Ahctf1	U022135	AT hook containing transciption factor 1
Z00033117-1	3.6738	4.7558	1.08201	12.0784	32.895	0	0	Morn2	U053336	MORN repeat containing 2
Z00038367-1	3.5948	4.6767	1.08186	12.0742	33.692	0	0	BC023055	U067812	cDNA sequence BC023055
Z00021441-1	2.8415	3.9221	1.08061	12.0395	37.167	0	0	C330021A05Rik	U013712	RIKEN cDNA C330021A05 gene
Z00016886-1	3.1612	4.2409	1.07967	12.0135	34.134	0	0	Cdc42ep3	U038074	CDC42 effector protein (Rho GTPase binding) 3
Z00006465-1	3.9629	5.0424	1.07958	12.011	29.187	0	0	Rdbp	U017872	RD RNA-binding protein
Z00025797-1	3.1885	4.2677	1.07919	12.0002	34.594	0	0	Acot10	U036032	acyl-CoA thioesterase 10
Z00025574-1	3.6322	4.7112	1.07893	11.9931	33.084	0	0	Sox5	U028015	SRY-box containing gene 5
Z00012923-1	3.7924	4.8708	1.07837	11.9776	32.373	0	0	Chrac1	U016324	chromatin accessibility complex 1
Z00041103-1	3.2027	4.2808	1.07811	11.9704	30.196	0	0	Dazap1	U059027	DAZ associated protein 1
Z00021978-1	3.9491	2.871	-1.07809	11.9699	17.383	0	0	Hao3	U024421	hydroxyacid oxidase (glycolate oxidase) 3
Z00058547-1	2.2738	3.3514	1.07754	11.9547	37.769	0	0	Gps2	U157216	G protein pathway suppressor 2
Z00019479-1	4.0804	3.003	-1.07741	11.9512	20.051	0	0	Itm2a	U039633	integral membrane protein 2A
Z00008421-1	2.7513	3.8286	1.07727	11.9473	13.339	0	0	5730507H05Rik	U005560	RIKEN cDNA 5730507H05 gene
Z00036905-1	2.9328	4.01	1.07719	11.9451	35.029	0	0	Spesp1	U030978	sperm equatorial segment protein 1
Z00031513-1	3.2218	2.145	-1.07688	11.9366	22.007	0	0	Angpt1	U036134	angiopoietin 1
Z00071824-1	1.7758	2.8526	1.07677	11.9336	26.804	0	0	LOC278087	U258543	similar to melanoma antigen, family B, 2
Z00063700-1	5.1076	4.0317	-1.07594	11.9108	14.222	0	0	4930431F12Rik		RIKEN cDNA 4930431F12 gene
Z00056164-1	3.1306	4.2062	1.07552	11.8993	36.641	0	0	Chchd6	U027604	coiled-coil-helix-coiled-coil-helix domain containing 6
Z00027132-1	2.8932	3.9675	1.07431	11.8662	26.333	0	0	BC060267	U027758	cDNA sequence BC060267
Z00036209-1	3.7514	4.8253	1.07396	11.8566	32.132	0	0	1110006G06Rik	U028344	RIKEN cDNA 1110006G06 gene
Z00031104-1	4.2495	5.3228	1.07336	11.8402	26.845	0	0	Tuba7	U021032	tubulin, alpha 7
Z00026727-1	3.3079	4.3811	1.07324	11.837	29.037	0	0	1700029J07Rik	U029782	RIKEN cDNA 1700029J07 gene
Z00070161-1	2.3081	3.3809	1.07284	11.8261	36.191	0	0	4933433G08Rik	U030969	RIKEN cDNA 4933433G08 gene
Z00020717-1	2.6304	3.7029	1.07252	11.8173	30.567	0	0	0610010F05Rik	U032574	RIKEN cDNA 0610010F05 gene
Z00034669-1	3.7443	2.6727	-1.07168	11.7945	16.652	0	0	Rcn1	U023116	reticulocalbin 1
Z00064010-1	3.517	4.5884	1.07147	11.7888	24.837	0	0	Rec8L1	U015662	REC8-like 1 (yeast)
Z00035634-1	3.5083	4.5796	1.07126	11.7831	34.252	0	0	Txnl4b	U009804	thioredoxin-like 4B
Z00025909-1	4.1069	5.1774	1.07053	11.7633	32.053	0	0	Dnajb14	U003898	DnaJ (Hsp40) homolog, subfamily B, member 14
Z00037666-1	3.1689	4.2386	1.06973	11.7417	33.975	0	0	4933401B06Rik	U020133	RIKEN cDNA 4933401B06 gene
Z00062150-1	2.8984	3.9681	1.06971	11.7411	35.973	0	0	4930513D17Rik		RIKEN cDNA 4930513D17 gene
Z00024608-1	2.6279	3.6975	1.06959	11.7379	35.999	0	0	Hapln2	U024240	hyaluronan and proteoglycan link protein 2
Z00056070-1	4.9791	3.9098	-1.0693	11.7301	32.553	0	0	Sparcl1	U026483	SPARC-like 1 (mast9, hevin)
Z00063346-1	2.7976	3.8669	1.06921	11.7276	35.01	0	0	1700048B10Rik	U157387	RIKEN cDNA 1700048B10 gene
Z00026045-1	2.03	3.099	1.06894	11.7203	15.629	0	0	Ugt8a	U024619	UDP galactosyltransferase 8A
Z00033186-1	2.7399	3.8084	1.06856	11.7101	35.431	0	0	LOC544830		hypothetical LOC544830
Z00036157-1	5.0615	3.993	-1.06849	11.7082	32.245	0	0	Gas6	U029601	growth arrest specific 6
Z00029221-1	3.5907	2.5223	-1.06843	11.7066	24.894	0	0	B130024G19Rik	U149331	RIKEN cDNA B130024G19 gene
Z00062864-1	2.8855	3.9537	1.06819	11.7001	35.023	0	0	LOC433507	U081928	PREDICTED: Mus musculus hypothetical gene supported by BC049717 (LOC433507), mRNA
Z00011355-1	3.4064	4.4745	1.06812	11.6982	26.718	0	0	Cul3	U043832	cullin 3
[truncated: 12,440 more rows]
