# Supplementary material for: Effects of aging and calorie restriction on the global gene expression profiles of mouse testis and ovary
Source: BMC Biol. 2008 Jun 3;6:24. doi: 10.1186/1741-7007-6-24 (PMC2426674; doi:10.1186/1741-7007-6-24)
Supplement: Additional file 4 — Table of genes with differential expression in ovary between young (1–6 months) and old (16–24 months) females on an AL diet. [file 1741-7007-6-24-S4.xls]

## Sheet: Sheet1
Table S3. Genes with differential expression in ovary between young (1-6 mo) and old (16-24 mo) females on ad libitum diet
FeatureID	Mean (young)	Mean (old)	Logratio	Fold change	t	P	FDR	P regression	Deleted	Direction	Tests vs. ovary*	Symbol	Uname	Gene name
Z00025079-1	3.4576	4.7125	1.2549	17.984	7.104	0	0	0.0165	0	1	ovary	Gpnmb	U006836	glycoprotein (transmembrane) nmb
Z00030539-1	2.5305	3.6791	1.1486	14.079	6.803	0	0	0	0	1	ovary	Igj	U026370	immunoglobulin joining chain
Z00024960-1	3.90311	4.8427	0.93959	8.701	4.713	0	0	0.0004	0	1	ovary	Ctss	U003571	cathepsin S
Z00044031-1	2.01981	2.9452	0.92539	8.421	5.737	0	0	0	0	1	ovary	Spib	U106279	Spi-B transcription factor (Spi-1/PU.1 related)
Z00070092-1	3.0092	3.9279	0.9187	8.292	4.613	0	0.0001	0	0	1	ovary	Csprs		component of Sp100-rs
Z00030922-1	2.5524	3.4477	0.8953	7.857	6.564	0	0	0.0002	0	1	ovary	LOC619960	U050847	similar to Ig kappa chain V-V region K2 precursor
Z00042356-1	2.3259	3.2044	0.8785	7.559	7.431	0	0	0	0	1	-	2010309G21Rik	U036868	RIKEN cDNA 2010309G21 gene
Z00055952-1	2.7914	3.6156	0.8242	6.671	6.043	0	0	0.0465	0	1	ovary	Atp6v0d2	U024874	ATPase, H transporting, V0 subunit D, isoform 2
Z00015440-1	3.13141	3.9512	0.81979	6.603	15.91	0	0	0	0	1	ovary	Ifi203	U022093	interferon activated gene 203
Z00023556-1	3.438	4.2514	0.8134	6.507	5.763	0	0	0.0255	0	1	ovary	Clec7a	U054047	C-type lectin domain family 7, member a
Z00026201-1	2.91541	3.6708	0.75539	5.693	5.169	0	0	0.0451	0	1	ovary	Clec4d	U007386	C-type lectin domain family 4, member d
Z00023754-1	3.67241	4.4242	0.75179	5.646	4.807	0	0	0.0228	0	1	ovary	Trem2	U018077	triggering receptor expressed on myeloid cells 2
Z00064946-1	2.776	3.5129	0.7369	5.456	3.849	0.0001	0.0015	0.0002	0	1	ovary	Pik3r5	U207713	phosphoinositide-3-kinase, regulatory subunit 5, p101
Z00023200-1	2.9882	3.7004	0.7122	5.154	3.77	0.0001	0.0019	0.0079	0	1	-	Cd5l	U003398	CD5 antigen-like
Z00035432-1	2.8154	3.5013	0.6859	4.851	4.279	0	0.0003	0.0028	0	1	ovary	Lilrb4	U043071	leukocyte immunoglobulin-like receptor, subfamily B, member 4
Z00025238-1	3.96761	4.6194	0.65179	4.485	2.398	0.0164	0.0668	0.0063	0	1	ovary	Sfrp4	U014586	secreted frizzled-related sequence protein 4
Z00027744-1	2.8983	3.5467	0.6484	4.45	4.161	0	0.0005	0	0	1	ovary	Myo1f	U017825	myosin IF
Z00055585-1	2.8262	3.4725	0.6463	4.428	3.32	0.0009	0.0072	0	0	1	ovary	1200013B08Rik	U019835	RIKEN cDNA 1200013B08 gene
Z00023980-1	3.165	3.8094	0.6444	4.409	4.02	0	0.0008	0	0	1	ovary	Ltb	U017895	lymphotoxin B
Z00017352-1	3.4889	4.1329	0.644	4.405	3.773	0.0001	0.0019	0	0	1	ovary	Cd53	U024487	CD53 antigen
Z00034367-1	2.25861	2.8953	0.63669	4.332	5.086	0	0	0.006	0	1	-	Mcoln3	U003957	mucolipin 3
Z00027757-1	2.93931	3.5729	0.63359	4.301	3.059	0.0022	0.0144	0	0	1	ovary	Ccl5	U033194	chemokine (C-C motif) ligand 5
Z00023680-1	3.39301	4.0169	0.62389	4.206	4.385	0	0.0002	0	0	1	ovary	Tyrobp	U007928	TYRO protein tyrosine kinase binding protein
Z00031078-1	3.51891	4.1415	0.62259	4.193	4.336	0	0.0002	0	0	1	ovary	Bcl2a1b	U010838	B-cell leukemia/lymphoma 2 related protein A1b
Z00001006-1	3.58221	4.1986	0.61639	4.134	3.028	0.0024	0.0157	0.0276	0	1	ovary	Lgals3	U056994	lectin, galactose binding, soluble 3
Z00025778-1	2.85631	3.4703	0.61399	4.111	4.558	0	0.0001	0	0	1	ovary	Pcdhb9	U018614	protocadherin beta 9
Z00035878-1	2.5019	3.1131	0.6112	4.085	3.013	0.0025	0.0163	0	0	1	ovary	Ptprc	U021829	protein tyrosine phosphatase, receptor type, C
Z00024296-1	2.71001	3.3175	0.60749	4.05	2.76	0.0057	0.0302	0	0	1	ovary	Cd79b	U033541	CD79B antigen
Z00029191-1	2.06991	2.6732	0.60329	4.011	4.131	0	0.0006	0.0386	0	1	-	A830093M07	U001956	hypothetical protein A830093M07
Z00023048-1	3.1016	3.7044	0.6028	4.006	4.521	0	0.0001	0.0039	0	1	ovary	Slc11a1	U000449	solute carrier family 11 (proton-coupled divalent metal ion transporters), member 1
Z00048773-1	3.9163	4.495	0.5787	3.79	4.751	0	0	0.0073	0	1	ovary	Mpeg1	U019194	macrophage expressed gene 1
Z00017577-1	2.66231	3.2365	0.57419	3.751	3.803	0.0001	0.0017	0.0001	0	1	ovary	Plek	U032535	pleckstrin
Z00000342-1	2.62991	3.1917	0.56179	3.645	5.941	0	0	0	0	1	ovary	Acp5	U030604	acid phosphatase 5, tartrate resistant
Z00034848-1	2.5475	3.108	0.5605	3.634	3.557	0.0003	0.0036	0	0	1	ovary	Cybb	U039255	cytochrome b-245, beta polypeptide
Z00023651-1	2.80011	3.3537	0.55359	3.577	4.344	0	0.0002	0.0001	0	1	ovary	Igsf6	U029201	immunoglobulin superfamily, member 6
Z00022761-1	3.5091	4.0598	0.5507	3.553	3.805	0.0001	0.0017	0	0	1	ovary	Cd52	U025631	CD52 antigen
Z00035398-1	3.2512	3.7971	0.5459	3.514	9.975	0	0	0	0	1	ovary	Gng13	U017682	guanine nucleotide binding protein 13, gamma
Z00024307-1	2.563	3.1074	0.5444	3.502	2.744	0.006	0.0313	0	0	1	testis	Ly6d	U036290	lymphocyte antigen 6 complex, locus D
Z00059673-1	3.1283	3.67	0.5417	3.48	3.199	0.0013	0.01	0	0	1	ovary	Glipr1	U012010	GLI pathogenesis-related 1 (glioma)
Z00048789-1	2.60711	3.1479	0.54079	3.473	2.977	0.0029	0.0179	0.0009	0	1	-	LOC545847	U006994	similar to anti-colorectal carcinoma light chain
Z00023990-1	2.6467	3.1874	0.5407	3.472	3.996	0	0.0009	0	0	1	ovary	Itgax	U008828	integrin alpha X
Z00050968-1	2.9974	3.5371	0.5397	3.464	4.412	0	0.0002	0	0	1	-	Slamf8	U022075	SLAM family member 8
Z00030291-1	3.63851	4.1743	0.53579	3.433	5.577	0	0	0	0	1	ovary	Slp	U037720	Mus musculus sex-limited protein (Slp), mRNA
Z00036729-1	3.2657	3.7958	0.5301	3.389	5.116	0	0	0	0	1	ovary	Prkcb1	U008730	protein kinase C, beta 1
Z00067157-1	3.32311	3.8526	0.52949	3.384	3.876	0.0001	0.0013	0	0	1	ovary	AW112010		expressed sequence AW112010
Z00022451-1	4.4159	4.9416	0.5257	3.355	3.405	0.0006	0.0057	0	0	1	ovary	C3	U037974	complement component 3
Z00007827-1	4.4176	4.9423	0.5247	3.347	5.281	0	0	0.0149	0	1	ovary	Lyzs	U251652	lysozyme
Z00046331-1	2.732	3.2543	0.5223	3.328	4.473	0	0.0001	0	0	1	ovary	0610039P13Rik	U006133	RIKEN cDNA 0610039P13 gene
Z00037692-1	3.0291	3.5506	0.5215	3.322	3.481	0.0004	0.0046	0.0001	0	1	ovary	9230117N10Rik	U019359	RIKEN cDNA 9230117N10 gene
Z00057728-1	2.37841	2.8956	0.51719	3.289	4.132	0	0.0005	0	0	1	ovary	Sp100	U000521	nuclear antigen Sp100
Z00052617-1	3.09391	3.6086	0.51469	3.271	4.541	0	0.0001	0.0002	0	1	ovary	Cd300d	U033608	Cd300D antigen
Z00062235-1	2.78051	3.2943	0.51379	3.264	3.736	0.0001	0.0021	0	0	1	ovary	Hcst	U028381	hematopoietic cell signal transducer
Z00025237-1	2.19641	2.71	0.51359	3.262	2.365	0.018	0.0715	0	0	1	-	Tnfrsf13c	U036447	tumor necrosis factor receptor superfamily, member 13c
Z00023449-1	2.4574	2.9703	0.5129	3.257	2.846	0.0044	0.0247	0.0004	0	1	ovary	Clec1b	U007457	C-type lectin domain family 1, member b
Z00058906-1	2.40261	2.9136	0.51099	3.243	2.805	0.005	0.0272	0	0	1	-	Cxcl13	U005820	chemokine (C-X-C motif) ligand 13
Z00022439-1	2.45241	2.9591	0.50669	3.211	4.928	0	0	0	0	1	ovary	Havcr2	U012504	hepatitis A virus cellular receptor 2
Z00023576-1	2.8179	3.3163	0.4984	3.15	4.383	0	0.0002	0	0	1	ovary	Gngt2	U013234	guanine nucleotide binding protein (G protein), gamma transducing activity polypeptide 2
Z00034556-1	3.5306	4.0255	0.4949	3.125	3.594	0.0003	0.0033	0	0	1	ovary	4632428N05Rik	U011557	RIKEN cDNA 4632428N05 gene
Z00072925-1	1.98321	2.4774	0.49419	3.12	2.761	0.0057	0.0301	0	0	1	ovary	Igk-V21		immunoglobulin kappa chain variable 21 (V21)
Z00023573-1	2.6121	3.1055	0.4934	3.114	3.812	0.0001	0.0016	0	0	1	-	Cd274	U019348	CD274 antigen
Z00061844-1	2.95941	3.4518	0.49239	3.107	3.737	0.0001	0.0021	0.0032	0	1	ovary	Slc15a3	U019167	solute carrier family 15, member 3
Z00025299-1	2.8462	3.337	0.4908	3.095	2.472	0.0134	0.0573	0	0	1	-	Ccl8	U013065	chemokine (C-C motif) ligand 8
Z00028288-1	2.98741	3.4758	0.48839	3.078	3.858	0.0001	0.0014	0	0	1	ovary	A430104N18Rik	U263500	RIKEN cDNA A430104N18 gene
Z00063569-1	3.08701	3.574	0.48699	3.068	4.711	0	0	0.0001	0	1	-	Pira7	U206568	paired-Ig-like receptor A7
Z00018935-1	3.9022	4.3882	0.486	3.061	4.548	0	0.0001	0.0047	0	1	ovary	Ctsd	U029482	cathepsin D
Z00044623-1	3.6087	4.0946	0.4859	3.061	2.663	0.0077	0.0376	0.0002	0	1	-	AI324046	U055814	expressed sequence AI324046
Z00037709-1	3.649	4.1344	0.4854	3.057	3.694	0.0002	0.0024	0.001	0	1	ovary	Igh-4		immunoglobulin heavy chain 4 (serum IgG1)
Z00003251-1	3.4193	3.9035	0.4842	3.049	4.994	0	0	0.0473	0	1	ovary	Tm7sf1	U271068	transmembrane 7 superfamily member 1
Z00057136-1	3.1253	3.6085	0.4832	3.042	3.875	0.0001	0.0013	0.008	0	1	ovary	Ms4a7	U038828	membrane-spanning 4-domains, subfamily A, member 7
Z00063785-1	3.1077	3.5894	0.4817	3.031	2.969	0.0029	0.0183	0	0	1	-	Arhgap30	U001087	Rho GTPase activating protein 30
Z00000563-1	3.1924	3.6733	0.4809	3.026	3.516	0.0004	0.0041	0	0	1	ovary	Lcp1	U015856	lymphocyte cytosolic protein 1
Z00050099-1	1.99141	2.4701	0.47869	3.01	4.908	0	0	0.0311	0	1	testis	Arl11	U015726	ADP-ribosylation factor-like 11
Z00013737-1	2.33881	2.8171	0.47829	3.008	2.889	0.0038	0.0221	0	0	1	testis	Pscdbp	U022650	pleckstrin homology, Sec7 and coiled-coil domains, binding protein
Z00030441-1	4.4311	4.9092	0.4781	3.006	2.775	0.0055	0.0292	0	0	1	-	LOC545854	U059209	similar to Ig kappa chain C region
Z00037636-1	2.60661	3.0834	0.47679	2.997	4.554	0	0.0001	0	0	1	ovary	March1	U072954	membrane-associated ring finger (C3HC4) 1
Z00059101-1	3.4238	3.8997	0.4759	2.991	3.802	0.0001	0.0017	0	0	1	ovary	Bcl2a1c	U010838	B-cell leukemia/lymphoma 2 related protein A1c
Z00031367-1	2.791	3.262	0.471	2.958	5.243	0	0	0	0	1	ovary	Birc1e	U035104	baculoviral IAP repeat-containing 1e
Z00034069-1	3.56621	4.0366	0.47039	2.953	3.373	0.0007	0.0062	0	0	1	ovary	6330406L22Rik	U011735	RIKEN cDNA 6330406L22 gene
Z00054354-1	3.8143	4.2834	0.4691	2.945	4.468	0	0.0001	0.0002	0	1	ovary	Ptpns1	U002460	protein tyrosine phosphatase, non-receptor type substrate 1
Z00025907-1	2.1247	2.5932	0.4685	2.941	2.875	0.004	0.023	0	0	1	-	Grap2	U016450	GRB2-related adaptor protein 2
Z00007231-1	3.345	3.8103	0.4653	2.919	3.112	0.0018	0.0127	0	0	1	ovary	BC032204	U038671	cDNA sequence BC032204
Z00031222-1	3.34901	3.8135	0.46449	2.914	3.779	0.0001	0.0018	0	0	1	ovary	Bcl2a1d	U010838	B-cell leukemia/lymphoma 2 related protein A1d
Z00028554-1	3.5879	4.0507	0.4628	2.902	4.409	0	0.0002	0	0	1	ovary	LOC433569	U023932	PREDICTED: Mus musculus hypothetical gene supported by AK034351 (LOC433569), mRNA
Z00023688-1	3.04931	3.5101	0.46079	2.889	4.751	0	0	0	0	1	-	Itgb2	U011686	integrin beta 2
Z00051280-1	2.644	3.1019	0.4579	2.87	2.79	0.0052	0.0282	0	0	1	-	2010001M09Rik	U038323	RIKEN cDNA 2010001M09 gene
Z00068519-1	4.3157	4.7704	0.4547	2.849	4.706	0	0	0	0	1	ovary	LOC620263	U064673	similar to 60S ribosomal protein L7a
Z00059153-1	3.46411	3.9169	0.45279	2.836	5.288	0	0	0	0	1	ovary	Gm609	U099836	gene model 609, (NCBI)
Z00023003-1	2.5534	3.0051	0.4517	2.829	2.751	0.0059	0.0308	0.0001	0	1	ovary	Glycam1	U036717	glycosylation dependent cell adhesion molecule 1
Z00022015-1	4.1205	4.5705	0.45	2.818	5.314	0	0	0	0	1	ovary	Ptch2	U004705	patched homolog 2
Z00041327-1	2.9846	3.4345	0.4499	2.817	2.585	0.0097	0.045	0	0	1	-	Tcrb-v13	U006728	T-cell receptor beta, variable 13
Z00029994-1	3.48151	3.9311	0.44959	2.815	5.789	0	0	0	0	1	testis	LOC621407	U026065	hypothetical protein LOC621407
Z00015332-1	2.91491	3.3642	0.44929	2.813	2.873	0.004	0.0231	0	0	1	testis	Wdfy4	U035396	WD repeat and FYVE domain containing 4
Z00025669-1	3.151	3.5991	0.4481	2.806	4.365	0	0.0002	0	0	1	ovary	Casp11	U010013	caspase 11, apoptosis-related cysteine peptidase
Z00025144-1	3.7994	4.2466	0.4472	2.8	4.622	0	0.0001	0	0	1	ovary	Lilrb3	U091520	leukocyte immunoglobulin-like receptor, subfamily B (with TM and ITIM domains), member 3
Z00039687-1	3.5675	4.0147	0.4472	2.8	4.212	0	0.0004	0	0	1	ovary	Proz	U009099	protein Z, vitamin K-dependent plasma glycoprotein
Z00027249-1	3.89891	4.3437	0.44479	2.784	4.874	0	0	0	0	1	ovary	Cacna1b	U022366	calcium channel, voltage-dependent, N type, alpha 1B subunit
Z00053083-1	3.1741	3.6177	0.4436	2.777	2.977	0.0029	0.0179	0	0	1	ovary	BC013712	U025608	cDNA sequence BC013712
Z00063993-1	2.50451	2.9479	0.44339	2.775	2.671	0.0075	0.0369	0	0	1	-	Irf4	U014696	Mus musculus interferon regulatory factor 4 (Irf4), mRNA
Z00045110-1	3.85571	4.295	0.43929	2.749	3.875	0.0001	0.0013	0.0002	0	1	ovary	5730446D14Rik	U006866	RIKEN cDNA 5730446D14 gene
Z00050509-1	4.1796	4.6182	0.4386	2.745	4.107	0	0.0006	0.0001	0	1	ovary	Ugt2b34	U026356	UDP glucuronosyltransferase 2 family, polypeptide B34
Z00062493-1	2.703	3.1404	0.4374	2.737	3.568	0.0003	0.0035	0.0001	0	1	ovary	4732429D16Rik	U033607	RIKEN cDNA 4732429D16 gene
Z00015435-1	4.5597	4.996	0.4363	2.73	4.238	0	0.0004	0	0	1	ovary	Coro1a	U029259	coronin, actin binding protein 1A
Z00043852-1	3.64171	4.0774	0.43569	2.727	4.551	0	0.0001	0	0	1	-	Tmem89	U011042	transmembrane protein 89
Z00025678-1	2.0803	2.5156	0.4353	2.724	3.23	0.0012	0.0092	0	0	1	testis	Blr1	U030780	Burkitt lymphoma receptor 1
Z00054677-1	4.0821	4.5159	0.4338	2.715	5.241	0	0	0	0	1	ovary	Dqx1	U007071	DEAQ RNA-dependent ATPase
Z00059026-1	3.4752	3.9062	0.431	2.697	4.577	0	0.0001	0.0002	0	1	ovary	LOC382723	U051216	similar to ribosomal protein L10a
Z00028403-1	2.8587	3.2896	0.4309	2.697	4.724	0	0	0.0001	0	1	ovary	C330008G21Rik	U002773	RIKEN cDNA C330008G21 gene
Z00064600-1	3.3724	3.8021	0.4297	2.689	3.923	0	0.0011	0.0003	0	1	ovary	Rorb	U038900	RAR-related orphan receptor beta
Z00032988-1	2.416	2.8428	0.4268	2.671	4.113	0	0.0006	0.0113	0	1	-	Pira1		paired-Ig-like receptor A1
Z00019850-1	4.61081	5.0318	0.42099	2.636	4.223	0	0.0004	0.0001	0	1	ovary	Hspg2	U004983	perlecan (heparan sulfate proteoglycan 2)
Z00026967-1	3.00301	3.4208	0.41779	2.616	2.887	0.0038	0.0222	0	0	1	testis	2610041P08Rik	U050513	RIKEN cDNA 2610041P08 gene
Z00036043-1	3.62301	4.0393	0.41629	2.607	3.6	0.0003	0.0032	0.0134	0	1	-	Fcgr3	U022043	Fc receptor, IgG, low affinity III
Z00053374-1	3.65321	4.0694	0.41619	2.607	4.181	0	0.0005	0	0	1	testis	1700120K04Rik	U029299	RIKEN cDNA 1700120K04 gene
Z00026879-1	3.9692	4.3852	0.416	2.606	5.589	0	0	0	0	1	-	4930458D05Rik	U026458	RIKEN cDNA 4930458D05 gene
Z00015356-1	3.26671	3.6824	0.41569	2.604	4.018	0	0.0008	0	0	1	-	BC052328	U036051	cDNA sequence BC052328
Z00017431-1	2.8183	3.2316	0.4133	2.59	3.734	0.0001	0.0021	0	0	1	-	Cd2	U024434	CD2 antigen
Z00055467-1	4.4087	4.8195	0.4108	2.575	4.759	0	0	0	0	1	ovary	Yipf3	U018034	Yip1 domain family, member 3
Z00030094-1	4.3065	4.7169	0.4104	2.572	4.737	0	0	0	0	1	ovary	D730018G16	U024387	hypothetical protein D730018G16
Z00025598-1	3.5619	3.9723	0.4104	2.572	2.763	0.0057	0.03	0	0	1	testis	Gsta3	U000095	glutathione S-transferase, alpha 3
Z00054966-1	3.4438	3.8532	0.4094	2.566	4.259	0	0.0003	0	0	1	ovary	Eomes	U011126	eomesodermin homolog (Xenopus laevis)
Z00030498-1	3.0162	3.4249	0.4087	2.562	2.752	0.0059	0.0307	0	0	1	testis	Vav1	U018150	vav 1 oncogene
Z00007762-1	2.97271	3.38	0.40729	2.554	3.914	0	0.0012	0.0106	0	1	ovary	Atf3	U022200	activating transcription factor 3
Z00060807-1	3.9275	4.3341	0.4066	2.55	4.635	0	0.0001	0	0	1	ovary	V2r15	U102348	vomeronasal 2, receptor, 15
Z00063303-1	4.76111	5.1674	0.40629	2.548	5.035	0	0	0	0	1	ovary	Pax3	U126577	paired box gene 3
Z00025556-1	3.68431	4.0893	0.40499	2.54	4.835	0	0	0	0	1	ovary	P2rx2	U026556	purinergic receptor P2X, ligand-gated ion channel, 2
Z00037838-1	2.8996	3.3041	0.4045	2.538	4.22	0	0.0004	0	0	1	ovary	Zfp697	U003626	zinc finger protein 697
Z00054888-1	2.7345	3.1379	0.4034	2.531	2.813	0.0049	0.0268	0	0	1	-	Casp1	U010012	caspase 1
Z00017504-1	3.6556	4.0588	0.4032	2.53	5.28	0	0	0	0	1	ovary	Ptpn22	U003673	protein tyrosine phosphatase, non-receptor type 22 (lymphoid)
Z00063936-1	3.03951	3.4414	0.40189	2.522	4.996	0	0	0	0	1	ovary	Dcamkl3		doublecortin and CaM kinase-like 3
Z00045988-1	2.3941	2.7956	0.4015	2.52	2.676	0.0074	0.0365	0	0	1	testis	Eaf2	U037023	ELL associated factor 2
Z00012199-1	3.18781	3.5886	0.40079	2.516	3.239	0.0011	0.009	0	0	1	ovary	Il10ra	U030795	interleukin 10 receptor, alpha
Z00017570-1	1.84261	2.2434	0.40079	2.516	3.306	0.0009	0.0075	0	0	1	-	Gpr18	U035948	G protein-coupled receptor 18
Z00036292-1	4.73761	5.1378	0.40019	2.512	4.456	0	0.0001	0.0001	0	1	ovary	Ina	U019540	internexin neuronal intermediate filament protein, alpha
Z00056830-1	3.1478	3.5472	0.3994	2.508	4.65	0	0	0	0	1	ovary	LOC545055	U268945	similar to Mast cell protease 5 precursor (MMCP-5) (Mast cell chymase 1)
Z00054205-1	2.7341	3.1331	0.399	2.506	5.603	0	0	0	0	1	ovary	Als2cr19		amyotrophic lateral sclerosis 2 (juvenile) chromosome region, candidate 19 (human)
Z00039632-1	2.5909	2.9885	0.3976	2.498	3.887	0.0001	0.0013	0	0	1	ovary	Gpr77	U028180	G protein-coupled receptor 77
Z00023435-1	2.82271	3.2203	0.39759	2.497	6.267	0	0	0	0	1	ovary	Pla2g2d		phospholipase A2, group IID
Z00063151-1	4.11431	4.5116	0.39729	2.496	4.572	0	0.0001	0.0001	0	1	ovary	Nav2	U319675	neuron navigator 2
Z00031808-1	3.41361	3.8106	0.39699	2.494	5.177	0	0	0	0	1	testis	Tcp10a	U068111	t-complex protein 10a
Z00061575-1	4.2113	4.6082	0.3969	2.494	5.31	0	0	0	0	1	ovary	Tcf2	U013097	transcription factor 2
Z00036253-1	2.8487	3.2456	0.3969	2.494	3.088	0.002	0.0134	0	0	1	-	Cd22	U028403	CD22 antigen
Z00046410-1	2.26591	2.6625	0.39659	2.492	2.457	0.014	0.0591	0	0	1	-	5430427O19Rik	U019993	RIKEN cDNA 5430427O19 gene
Z00026584-1	2.2197	2.6158	0.3961	2.489	3.416	0.0006	0.0055	0	0	1	testis	Igh-V	U055814	immunoglobulin heavy chain variable region
Z00025618-1	2.30961	2.7055	0.39589	2.488	3.691	0.0002	0.0024	0	0	1	ovary	Il18r1	U000200	interleukin 18 receptor 1
Z00048103-1	3.8059	4.2015	0.3956	2.486	4.895	0	0	0	0	1	ovary	Olfr566	U008508	olfactory receptor 566
Z00025925-1	2.7112	3.1067	0.3955	2.485	3.194	0.0013	0.0101	0	0	1	testis	Klk6	U281211	kallikrein 6
Z00064250-1	2.8731	3.2681	0.395	2.483	3.098	0.0019	0.0131	0	0	1	-	Cd3g	U030789	CD3 antigen, gamma polypeptide
Z00057547-1	4.1591	4.554	0.3949	2.482	5.096	0	0	0	0	1	ovary	2410002F23Rik	U044654	RIKEN cDNA 2410002F23 gene
Z00023359-1	4.3099	4.7046	0.3947	2.481	5.346	0	0	0	0	1	ovary	Foxl1		forkhead box L1
Z00015281-1	3.1264	3.5208	0.3944	2.479	4.667	0	0	0	0	1	-	Fcgr2b	U022042	Fc receptor, IgG, low affinity IIb
Z00056613-1	4.2207	4.615	0.3943	2.479	4.831	0	0	0	0	1	ovary	Gm879	U148837	gene model 879, (NCBI)
Z00015574-1	4.19891	4.593	0.39409	2.477	4.807	0	0	0	0	1	ovary	Echdc3	U022264	enoyl Coenzyme A hydratase domain containing 3
Z00059727-1	4.0666	4.4606	0.394	2.477	5.536	0	0	0	0	1	ovary	Itga5	U036713	integrin alpha 5 (fibronectin receptor alpha)
Z00001665-1	2.7706	3.1642	0.3936	2.475	2.501	0.0123	0.0538	0.0004	0	1	-	Rab6b	U010941	RAB6B, member RAS oncogene family
Z00030631-1	5.0954	5.4889	0.3935	2.474	5.859	0	0	0.0097	0	1	ovary	Fth1	U019149	ferritin heavy chain 1
Z00025249-1	3.5528	3.9462	0.3934	2.474	4.623	0	0.0001	0	0	1	ovary	Ccl19	U276201	chemokine (C-C motif) ligand 19
Z00025608-1	3.97941	4.3724	0.39299	2.471	5.365	0	0	0	0	1	-	Dll3	U028319	delta-like 3 (Drosophila)
Z00031095-1	3.16971	3.5626	0.39289	2.471	2.75	0.0059	0.0308	0	0	1	-	Blnk	U039027	B-cell linker
Z00030459-1	2.7733	3.1657	0.3924	2.468	2.556	0.0105	0.0478	0	0	1	-	bd2	U065741	immunoglobulin light chain variable region
Z00058286-1	4.1224	4.5141	0.3917	2.464	4.71	0	0	0.0001	0	1	ovary	Olfr553	U265125	olfactory receptor 553
Z00037296-1	2.81191	3.2036	0.39169	2.464	5.181	0	0	0.0108	0	1	ovary	Upk1b	U037041	uroplakin 1B
Z00015301-1	2.7094	3.1004	0.391	2.46	4.002	0	0.0009	0	0	1	-	Lat2	U026802	linker for activation of T cells family, member 2
Z00043883-1	2.6008	2.9915	0.3907	2.458	3.094	0.0019	0.0132	0	0	1	ovary	A630001G21Rik	U021550	RIKEN cDNA A630001G21 gene
Z00073419-1	3.162	3.5524	0.3904	2.456	3.961	0	0.001	0	0	1	ovary	Ctla2b	U034873	cytotoxic T lymphocyte-associated protein 2 beta
Z00061086-1	3.9623	4.3517	0.3894	2.451	5.338	0	0	0	0	1	ovary	Dab2ip	U001657	disabled homolog 2 (Drosophila) interacting protein
Z00064344-1	3.428	3.8173	0.3893	2.45	4.505	0	0.0001	0.0053	0	1	-	Hk3	U034806	hexokinase 3
Z00060156-1	2.0199	2.408	0.3881	2.443	2.876	0.004	0.0229	0	0	1	ovary	Gm1313	U001123	gene model 1313, (NCBI)
Z00055682-1	3.1554	3.5426	0.3872	2.438	3.188	0.0014	0.0103	0	0	1	ovary	Dock10	U021525	dedicator of cytokinesis 10
Z00032931-1	3.3019	3.6887	0.3868	2.436	4.364	0	0.0002	0	0	1	ovary	LOC545547	U155299	hypothetical LOC545547
Z00060502-1	3.8902	4.277	0.3868	2.436	5.443	0	0	0	0	1	-	LOC624520		hypothetical protein LOC624520
Z00057117-1	3.7703	4.157	0.3867	2.436	4.305	0	0.0003	0	0	1	-	Atp9b	U038612	ATPas, class II, type 9B
Z00061045-1	4.095	4.4816	0.3866	2.435	4.709	0	0	0	0	1	ovary	Chrng	U000553	cholinergic receptor, nicotinic, gamma polypeptide
Z00054713-1	4.5164	4.9023	0.3859	2.431	4.766	0	0	0	0	1	ovary	Scnn1a	U007418	sodium channel, nonvoltage-gated, type I, alpha
Z00057173-1	2.97091	3.3568	0.38589	2.431	5.854	0	0	0.0001	0	1	ovary	Gm1726	U092529	gene model 1726, (NCBI)
Z00058378-1	4.38871	4.7746	0.38589	2.431	4.538	0	0.0001	0	0	1	ovary	LOC628561		similar to protein phosphatase 2, regulatory subunit B, beta isoform 1
Z00022523-1	3.1035	3.4893	0.3858	2.431	3.135	0.0017	0.0119	0.0412	0	1	ovary	Cd68	U032973	CD68 antigen
Z00029142-1	2.62351	3.009	0.38549	2.429	3.852	0.0001	0.0015	0.0032	0	1	ovary	A730098A19Rik		RIKEN cDNA A730098A19 gene
Z00058699-1	3.8746	4.2591	0.3845	2.423	5.309	0	0	0	0	1	ovary	A430090L17Rik	U064759	RIKEN cDNA A430090L17 gene
Z00062006-1	4.2359	4.62	0.3841	2.421	4.394	0	0.0002	0	0	1	ovary	4930533B01Rik	U023176	RIKEN cDNA 4930533B01 gene
Z00036435-1	2.99481	3.3787	0.38389	2.42	4.664	0	0	0.0001	0	1	ovary	Pcdha1	U018601	protocadherin alpha 1
Z00061640-1	1.9265	2.3094	0.3829	2.414	4.634	0	0.0001	0	0	1	-	Tcrg	U014581	T-cell receptor gamma chain
Z00026254-1	3.0822	3.4647	0.3825	2.412	4.441	0	0.0002	0.0003	0	1	-	LOC245693	U056365	similar to Protein C9orf138
Z00063924-1	2.8262	3.2084	0.3822	2.411	3.714	0.0002	0.0022	0	0	1	testis	Cd3d		CD3 antigen, delta polypeptide
Z00063700-1	4.8407	5.2229	0.3822	2.411	2.823	0.0047	0.0261	0.0042	0	1	ovary	4930431F12Rik		RIKEN cDNA 4930431F12 gene
Z00031612-1	3.3401	3.7217	0.3816	2.407	4.508	0	0.0001	0	0	1	ovary	4931417G19	U164422	hypothetical protein 4931417G19
Z00014787-1	3.6824	4.0627	0.3803	2.4	3.761	0.0001	0.0019	0.0125	0	1	ovary	Cdkn1c	U029509	cyclin-dependent kinase inhibitor 1C (P57)
Z00031312-1	2.71071	3.0907	0.37999	2.398	2.312	0.0207	0.0795	0	0	1	ovary	LOC434484	U195534	similar to SP140 nuclear body protein; nuclear body protein Sp140
Z00022677-1	2.872	3.251	0.379	2.393	3.402	0.0006	0.0057	0.0255	0	1	ovary	Ccl3	U033198	chemokine (C-C motif) ligand 3
Z00053571-1	3.50871	3.8865	0.37779	2.386	4.426	0	0.0002	0	0	1	ovary	Hrg	U016953	histidine-rich glycoprotein
Z00026772-1	2.97661	3.3543	0.37769	2.386	4.452	0	0.0001	0	0	1	-	4930513N10Rik	U009698	RIKEN cDNA 4930513N10 gene
Z00026348-1	2.7242	3.1018	0.3776	2.385	6.008	0	0	0	0	1	ovary	8430423G03Rik	U006467	RIKEN cDNA 8430423G03 gene
Z00026467-1	3.7683	4.1458	0.3775	2.385	5.346	0	0	0	0	1	-	4932431P20Rik	U247467	RIKEN cDNA 4932431P20 gene
Z00058972-1	2.2685	2.6457	0.3772	2.383	6.184	0	0	0	0	1	testis	Itgad	U079846	integrin, alpha D
Z00012991-1	2.55901	2.9354	0.37639	2.378	3.38	0.0007	0.0061	0.0101	0	1	ovary	Ms4a6d	U038830	membrane-spanning 4-domains, subfamily A, member 6D
Z00005599-1	3.85931	4.2355	0.37619	2.377	5.004	0	0	0.0001	0	1	ovary	Cilp2	U029902	cartilage intermediate layer protein 2
Z00005196-1	3.563	3.9383	0.3753	2.373	5.206	0	0	0	0	1	ovary	Utf1	U008911	undifferentiated embryonic cell transcription factor 1
Z00012038-1	3.4265	3.8017	0.3752	2.372	4.409	0	0.0002	0	0	1	ovary	Rela	U038712	v-rel reticuloendotheliosis viral oncogene homolog A (avian)
Z00041914-1	3.5591	3.9325	0.3734	2.362	4.81	0	0	0	0	1	-	Esrrg	U069310	estrogen-related receptor gamma
Z00038985-1	3.22461	3.5974	0.37279	2.359	3.11	0.0018	0.0127	0.0014	0	1	ovary	Utp14b	U000484	UTP14, U3 small nucleolar ribonucleoprotein, homolog B (yeast)
Z00062617-1	4.1654	4.5381	0.3727	2.358	4.635	0	0.0001	0	0	1	ovary	Ppp1r3e	U319942	protein phosphatase 1, regulatory (inhibitor) subunit 3E
Z00063743-1	4.3785	4.7506	0.3721	2.355	2.813	0.0049	0.0268	0.004	0	1	ovary	C630016I17Rik	U034138	RIKEN cDNA C630016I17 gene
Z00016193-1	4.63631	5.0077	0.37139	2.351	4.389	0	0.0002	0.0001	0	1	-	5830416A07Rik	U009909	RIKEN cDNA 5830416A07 gene
Z00025180-1	3.7299	4.101	0.3711	2.35	4.353	0	0.0002	0	0	1	ovary	Rtn4r	U016889	reticulon 4 receptor
Z00017345-1	2.45061	2.8215	0.37089	2.349	2.922	0.0034	0.0205	0	0	1	-	Fyb	U043424	FYN binding protein
Z00060915-1	4.99191	5.3624	0.37049	2.346	2.851	0.0043	0.0244	0.0037	0	1	ovary	LOC623518	U176357	similar to zinc finger protein 616
Z00040102-1	4.0267	4.3967	0.37	2.344	4.463	0	0.0001	0.0001	0	1	ovary	Nalp2	U028107	NACHT, leucine rich repeat and PYD containing 2
Z00059886-1	2.74291	3.1129	0.36999	2.344	5.497	0	0	0	0	1	ovary	Dpcr1	U048876	diffuse panbronchiolitis critical region 1 (human)
Z00064346-1	2.66021	3.0299	0.36969	2.342	4.496	0	0.0001	0.0007	0	1	testis	1700024I08Rik	U034902	RIKEN cDNA 1700024I08 gene
Z00054241-1	3.02151	3.3907	0.36919	2.339	5.878	0	0	0.0001	0	1	-	Faim3	U000776	Fas apoptotic inhibitory molecule 3
Z00022476-1	3.43131	3.7999	0.36859	2.336	4.85	0	0	0	0	1	ovary	Gpr74	U005769	G protein-coupled receptor 74
Z00030870-1	3.06151	3.4299	0.36839	2.335	4.612	0	0.0001	0	0	1	ovary	A430107P09Rik	U047120	RIKEN cDNA A430107P09 gene
Z00056268-1	3.98451	4.3521	0.36759	2.331	4.672	0	0	0	0	1	ovary	Tnfrsf19l	U028918	tumor necrosis factor receptor superfamily, member 19-like
Z00026544-1	3.10791	3.4753	0.36739	2.33	3.42	0.0006	0.0054	0.0008	0	1	ovary	3110001L01Rik	U011446	RIKEN cDNA 3110001L01 gene
Z00036758-1	3.8031	4.1703	0.3672	2.329	5.065	0	0	0	0	1	ovary	Hif3a	U028197	hypoxia inducible factor 3, alpha subunit
Z00038721-1	2.5145	2.8816	0.3671	2.328	2.409	0.0159	0.0654	0	0	1	ovary	Clec4a3	U007382	C-type lectin domain family 4, member a3
Z00030325-1	2.1934	2.5605	0.3671	2.328	2.288	0.022	0.0834	0	0	1	testis	Igh-VJ558	U034449	immunoglobulin heavy chain (J558 family)
Z00054439-1	2.7889	3.1558	0.3669	2.327	2.455	0.014	0.0593	0	0	1	testis	Map4k1	U007895	mitogen activated protein kinase kinase kinase kinase 1
Z00024687-1	2.7786	3.1451	0.3665	2.325	3.142	0.0016	0.0116	0.0066	0	1	ovary	Pou4f2	U029986	POU domain, class 4, transcription factor 2
Z00035745-1	4.26321	4.6293	0.36609	2.323	4.59	0	0.0001	0.0001	0	1	ovary	Sp2	U033330	Sp2 transcription factor
Z00034140-1	3.07081	3.4367	0.36589	2.322	3.424	0.0006	0.0054	0	0	1	ovary	Sema4d	U034777	sema domain, immunoglobulin domain (Ig), transmembrane domain (TM) and short cytoplasmic domain, (semaphorin) 4D
Z00001090-1	4.3933	4.7591	0.3658	2.321	3.867	0.0001	0.0014	0.0015	0	1	ovary	Ctsz	U023740	cathepsin Z
Z00070300-1	4.8415	5.2068	0.3653	2.318	2.966	0.003	0.0184	0.0032	0	1	ovary	6330575B07Rik	U012637	RIKEN cDNA 6330575B07 gene
Z00031225-1	2.1226	2.4878	0.3652	2.318	2.264	0.0235	0.0872	0	0	1	-	LOC620078	U195534	similar to SP140 nuclear body protein (predicted)
Z00001061-1	3.69971	4.0642	0.36449	2.314	4.464	0	0.0001	0.0294	0	1	ovary	Syngr1	U016441	synaptogyrin 1
Z00031577-1	4.65971	5.0241	0.36439	2.314	2.758	0.0057	0.0303	0	0	1	ovary	LOC56628	U062318	MHC (A.CA/J(H-2K-f) class I antigen
Z00055652-1	3.58031	3.9446	0.36429	2.313	4.25	0	0.0003	0.0002	0	1	ovary	Pkhd1	U021158	polycystic kidney and hepatic disease 1
Z00060905-1	4.65611	5.0203	0.36419	2.313	2.879	0.0039	0.0228	0.0038	0	1	ovary	4930519L02Rik		RIKEN cDNA 4930519L02 gene
Z00027086-1	3.26841	3.6322	0.36379	2.31	6.396	0	0	0	0	1	-	Fndc1	U037391	fibronectin type III domain containing 1
Z00060359-1	3.98991	4.3533	0.36339	2.308	4.598	0	0.0001	0	0	1	ovary	Tmem7	U031375	transmembrane protein 7
Z00064692-1	2.8304	3.1936	0.3632	2.307	3.922	0	0.0011	0	0	1	-	AB124611	U083630	cDNA sequence AB124611
Z00024218-1	3.10151	3.4631	0.36159	2.299	2.55	0.0107	0.0484	0	0	1	-	Myo1g	U032493	myosin IG
Z00032038-1	3.387	3.7477	0.3607	2.294	5.247	0	0	0	0	1	testis	1700084P21Rik	U015287	RIKEN cDNA 1700084P21 gene
Z00013472-1	1.9818	2.3424	0.3606	2.294	3.018	0.0025	0.0161	0	0	1	-	Gdf3	U027826	growth differentiation factor 3
Z00022862-1	3.66451	4.0249	0.36039	2.292	4.964	0	0	0	0	1	ovary	Abcd1	U019942	ATP-binding cassette, sub-family D (ALD), member 1
Z00005363-1	3.55	3.91	0.36	2.29	4.91	0	0	0	0	1	ovary	Cdx2	U026963	caudal type homeo box 2
Z00061431-1	3.74281	4.1023	0.35949	2.288	6.504	0	0	0	0	1	ovary	7630403G23Rik	U010237	RIKEN cDNA 7630403G23 gene
Z00061785-1	3.0682	3.4275	0.3593	2.287	4.533	0	0.0001	0	0	1	-	1700030P01Rik	U017438	RIKEN cDNA 1700030P01 gene
Z00032699-1	3.5561	3.9153	0.3592	2.286	5.034	0	0	0	0	1	-	E030019O05	U046356	hypothetical protein E030019O05
Z00030249-1	3.2851	3.6443	0.3592	2.286	3.934	0	0.0011	0.0002	0	1	-	1700084K02Rik	U019484	RIKEN cDNA 1700084K02 gene
Z00026158-1	3.84481	4.204	0.35919	2.286	6.334	0	0	0	0	1	ovary	9930038B18Rik	U033797	RIKEN cDNA 9930038B18 gene
Z00005288-1	4.45661	4.8157	0.35909	2.286	4.492	0	0.0001	0	0	1	ovary	Sfpi1	U002118	SFFV proviral integration 1
Z00061470-1	3.86351	4.2222	0.35869	2.283	5.389	0	0	0	0	1	ovary	Pik3r4	U010965	phosphatidylinositol 3 kinase, regulatory subunit, polypeptide 4, p150
Z00048826-1	2.7443	3.1029	0.3586	2.283	3.179	0.0014	0.0105	0	0	1	-	Apbb1ip	U001451	amyloid beta (A4) precursor protein-binding, family B, member 1 interacting protein
Z00017788-1	4.756	5.1146	0.3586	2.283	4.128	0	0.0006	0.0001	0	1	ovary	Hba-x	U132669	hemoglobin X, alpha-like embryonic chain in Hba complex
Z00027000-1	3.0696	3.4275	0.3579	2.279	5.009	0	0	0	0	1	-	LOC628879		similar to CG18631-PA
Z00038943-1	3.18361	3.5412	0.35759	2.278	4.289	0	0.0003	0.0246	0	1	-	E330039K12Rik	U030406	RIKEN cDNA E330039K12 gene
Z00017583-1	2.7088	3.0651	0.3563	2.271	2.278	0.0227	0.085	0	0	1	ovary	Tlr1	U026238	toll-like receptor 1
Z00063607-1	4.5028	4.859	0.3562	2.27	2.902	0.0037	0.0215	0.0033	0	1	ovary	Birc1f	U029824	baculoviral IAP repeat-containing 1f
Z00062005-1	3.92371	4.2799	0.35619	2.27	5.024	0	0	0.0001	0	1	-	1700024P03Rik	U023138	RIKEN cDNA 1700024P03 gene
Z00052034-1	3.4261	3.782	0.3559	2.269	6.387	0	0	0	0	1	ovary	4833438C02Rik	U039105	RIKEN cDNA 4833438C02 gene
Z00063490-1	4.11801	4.4736	0.35559	2.267	4.586	0	0.0001	0	0	1	ovary	4930556I23Rik	U000174	RIKEN cDNA 4930556I23 gene
Z00030823-1	2.5886	2.9439	0.3553	2.266	3.917	0	0.0012	0	0	1	testis	Dlx6	U006522	distal-less homeobox 6
Z00026986-1	3.7062	4.0612	0.355	2.264	5.648	0	0	0	0	1	ovary	5033428B15Rik	U038817	RIKEN cDNA 5033428B15 gene
Z00025993-1	3.41251	3.7674	0.35489	2.264	3.989	0	0.0009	0	0	1	-	9130416B15	U042576	hypothetical protein 9130416B15
Z00035661-1	3.2329	3.5877	0.3548	2.263	3.101	0.0019	0.013	0	0	1	-	Ncf4	U016402	neutrophil cytosolic factor 4
Z00060016-1	3.0488	3.4034	0.3546	2.262	5.376	0	0	0	0	1	ovary	C130038G02Rik	U006460	RIKEN cDNA C130038G02 gene
Z00013124-1	4.2135	4.5679	0.3544	2.261	4.639	0	0.0001	0	0	1	-	1810044A24Rik	U036267	RIKEN cDNA 1810044A24 gene
Z00035481-1	3.9711	4.3255	0.3544	2.261	4.225	0	0.0004	0.0001	0	1	ovary	Arhgap8	U016508	Rho GTPase activating protein 8
Z00021733-1	3.11561	3.47	0.35439	2.261	4.445	0	0.0002	0.0001	0	1	ovary	Wnt9b	U033513	wingless-type MMTV integration site 9B
Z00058981-1	4.30241	4.6567	0.35429	2.26	4.209	0	0.0004	0.0001	0	1	-	B230359F08Rik	U015616	RIKEN cDNA B230359F08 gene
Z00032328-1	4.5424	4.8964	0.354	2.259	4.475	0	0.0001	0	0	1	ovary	Tspan15	U031845	tetraspanin 15
Z00070048-1	4.72781	5.0815	0.35369	2.257	4.767	0	0	0	0	1	ovary	1200015M12Rik	U075939	RIKEN cDNA 1200015M12 gene
Z00060175-1	3.3354	3.689	0.3536	2.257	4.807	0	0	0	0	1	-	LOC624430	U055262	similar to OTU domain containing 6B
Z00048245-1	2.97551	3.3289	0.35339	2.256	4.364	0	0.0002	0	0	1	-	LOC545925	U007742	similar to pregnancy-specific glycoprotein 21
Z00054076-1	3.012	3.3651	0.3531	2.254	4.508	0	0.0001	0	0	1	ovary	B830028P19Rik	U026657	RIKEN cDNA B830028P19 gene
Z00055508-1	4.1621	4.515	0.3529	2.253	6.199	0	0	0	0	1	ovary	Pcdh1	U018633	protocadherin 1
Z00063696-1	4.6289	4.9814	0.3525	2.251	3.742	0.0001	0.0021	0.0009	0	1	ovary	Pvt1	U183709	plasmacytoma variant translocation 1
Z00037222-1	3.44961	3.8019	0.35229	2.25	5.416	0	0	0	0	1	ovary	Il1f8	U001461	interleukin 1 family, member 8
Z00070352-1	3.56191	3.9137	0.35179	2.247	3.22	0.0012	0.0095	0.0002	0	1	ovary	LOC432670		similar to Na -dependent neutral amino acid transporter
Z00025926-1	3.5874	3.9384	0.351	2.243	3.373	0.0007	0.0062	0.0005	0	1	ovary	5033406O09Rik	U034380	RIKEN cDNA 5033406O09 gene
Z00042438-1	3.0717	3.4226	0.3509	2.243	4.188	0	0.0004	0	0	1	ovary	Spock3	U009382	sparc/osteonectin, cwcv and kazal-like domains proteoglycan 3
Z00025201-1	2.81341	3.1641	0.35069	2.242	4.45	0	0.0001	0	0	1	ovary	Grik2	U031764	glutamate receptor, ionotropic, kainate 2 (beta 2)
Z00005130-1	1.935	2.2852	0.3502	2.239	3.033	0.0024	0.0155	0	0	1	-	Ifng	U012054	interferon gamma
Z00044557-1	3.3031	3.6531	0.35	2.238	4.022	0	0.0008	0	0	1	testis	Aldoa-ps1	U013965	aldolase 1, A isoform, pseudogene 1
Z00032735-1	4.35171	4.7013	0.34959	2.236	4.986	0	0	0	0	1	-	LOC620925	U006023	similar to Mucin-2 precursor (Intestinal mucin 2)
Z00026065-1	3.1605	3.5097	0.3492	2.234	5.616	0	0	0	0	1	ovary	Gpx5	U034555	glutathione peroxidase 5
Z00023343-1	3.45251	3.8017	0.34919	2.234	2.668	0.0076	0.0372	0.0008	0	1	ovary	Abcg1	U017793	ATP-binding cassette, sub-family G (WHITE), member 1
Z00040386-1	4.2604	4.609	0.3486	2.231	4.066	0	0.0007	0.0005	0	1	ovary	A030007E19Rik		RIKEN cDNA A030007E19 gene
Z00028594-1	3.95661	4.3046	0.34799	2.228	4.782	0	0	0	0	1	-	LOC432754	U034728	similar to glyceraldehyde-3-phosphate dehydrogenase
Z00063216-1	3.0898	3.4374	0.3476	2.226	5.793	0	0	0.0001	0	1	testis	4930453H23Rik	U063843	RIKEN cDNA 4930453H23 gene
Z00059464-1	3.9002	4.2476	0.3474	2.225	4.78	0	0	0	0	1	ovary	Olfr669	U168513	olfactory receptor 669
Z00028372-1	3.62601	3.9734	0.34739	2.225	6.496	0	0	0	0	1	ovary	BC013529	U011243	cDNA sequence BC013529
Z00063632-1	3.8577	4.205	0.3473	2.224	3.386	0.0007	0.006	0.0005	0	1	ovary	9430047L24Rik	U058903	RIKEN cDNA 9430047L24 gene
Z00042865-1	2.81811	3.1644	0.34629	2.219	4.376	0	0.0002	0	0	1	ovary	Trim60	U029879	tripartite motif-containing 60
Z00070425-1	3.4088	3.755	0.3462	2.219	4.419	0	0.0002	0.0002	0	1	-	Npn2		neoplastic progression 2
Z00056926-1	3.646	3.9918	0.3458	2.217	5.022	0	0	0	0	1	ovary	Prickle1	U036564	prickle like 1 (Drosophila)
Z00036195-1	4.69691	5.0427	0.34579	2.217	4.927	0	0	0	0	1	ovary	Jund1	U009438	Jun proto-oncogene related gene d1
Z00000769-1	3.21411	3.5593	0.34519	2.214	6.302	0	0	0	0	1	ovary	C3ar1	U027831	complement component 3a receptor 1
Z00032882-1	3.74671	4.0919	0.34519	2.214	6.307	0	0	0	0	1	-	1700047G07Rik	U313376	RIKEN cDNA 1700047G07 gene
Z00059848-1	3.03991	3.385	0.34509	2.213	4.445	0	0.0002	0	0	1	ovary	Zfp36l3	U104801	zinc finger protein 36, C3H type-like 3
Z00027027-1	3.2899	3.6347	0.3448	2.212	5.849	0	0	0.0001	0	1	-	Mcpt5	U035595	mast cell protease 5
Z00063539-1	2.1712	2.5159	0.3447	2.211	2.941	0.0032	0.0196	0.0033	0	1	ovary	4930480K15Rik	U018340	RIKEN cDNA 4930480K15 gene
Z00065112-1	4.6465	4.9904	0.3439	2.207	4.131	0	0.0006	0.0001	0	1	ovary	D4Ertd804e		DNA segment, Chr 4, ERATO Doi 804, expressed
Z00023837-1	2.45961	2.803	0.34339	2.204	3.271	0.001	0.0082	0	0	1	ovary	Klrd1	U007461	killer cell lectin-like receptor, subfamily D, member 1
Z00042399-1	3.9517	4.2946	0.3429	2.202	4.873	0	0	0	0	1	-	4931419P11Rik	U038740	RIKEN cDNA 4931419P11 gene
Z00033170-1	2.9049	3.2477	0.3428	2.201	6.531	0	0	0	0	1	ovary	1190028D05Rik		RIKEN cDNA 1190028D05 gene
Z00026518-1	4.56861	4.9113	0.34269	2.201	4.44	0	0.0002	0.0001	0	1	-	C430014K11Rik	U036634	RIKEN cDNA C430014K11 gene
Z00060250-1	3.1748	3.5173	0.3425	2.2	3.74	0.0001	0.0021	0.0005	0	1	ovary	Fhit		fragile histidine triad gene
Z00023910-1	3.4638	3.8063	0.3425	2.2	6.191	0	0	0	0	1	ovary	Mobp	U011155	myelin-associated oligodendrocytic basic protein
Z00060345-1	3.76851	4.111	0.34249	2.2	5.235	0	0	0	0	1	-	5730507A09Rik	U028673	RIKEN cDNA 5730507A09 gene
Z00061125-1	3.3446	3.6869	0.3423	2.199	4.666	0	0	0.0001	0	1	ovary	Vps16	U002475	vacuolar protein sorting 16 (yeast)
Z00058168-1	4.08581	4.4281	0.34229	2.199	4.486	0	0.0001	0	0	1	ovary	4933424F23Rik	U040250	RIKEN cDNA 4933424F23 gene
Z00063408-1	4.19811	4.5404	0.34229	2.199	4.74	0	0	0	0	1	ovary	Kcnc3	U008046	potassium voltage gated channel, Shaw-related subfamily, member 3
Z00001247-1	2.78811	3.1304	0.34229	2.199	2.352	0.0186	0.0734	0	0	1	ovary	Spn	U029278	sialophorin
Z00020997-1	4.02841	4.3705	0.34209	2.198	4.894	0	0	0	0	1	ovary	Pcsk1n	U019675	proprotein convertase subtilisin/kexin type 1 inhibitor
Z00060582-1	4.22671	4.5687	0.34199	2.197	3.266	0.001	0.0083	0.0011	0	1	ovary	Tnfrsf10b	U015811	tumor necrosis factor receptor superfamily, member 10b
Z00060979-1	4.36401	4.706	0.34199	2.197	4.733	0	0	0	0	1	-	Krtap5-5	U046338	keratin associated protein 5-5
Z00057613-1	3.62911	3.9711	0.34199	2.197	4.878	0	0	0	0	1	-	Olfr635	U161948	olfactory receptor 635
Z00030659-1	3.867	4.2088	0.3418	2.196	4.236	0	0.0004	0.0004	0	1	ovary	Olfr56		olfactory receptor 56
Z00054973-1	3.89671	4.2383	0.34159	2.195	5.673	0	0	0	0	1	-	Zfp651	U070533	zinc finger protein 651
Z00058635-1	4.14251	4.484	0.34149	2.195	6.089	0	0	0	0	1	ovary	Leprot	U004552	leptin receptor overlapping transcript
Z00061651-1	3.33341	3.6746	0.34119	2.193	4.278	0	0.0003	0.0001	0	1	-	C030044B11Rik	U014817	RIKEN cDNA C030044B11 gene
Z00028025-1	3.25231	3.5927	0.34039	2.189	6.37	0	0	0	0	1	ovary	Trp53i5	U099396	Trp53 inducible protein 5
Z00023828-1	2.9187	3.259	0.3403	2.189	4.371	0	0.0002	0	0	1	-	Padi2	U005028	peptidyl arginine deiminase, type II
Z00035877-1	2.8896	3.2296	0.34	2.187	2.774	0.0055	0.0293	0	0	1	-	Cd48	U001094	CD48 antigen
Z00031950-1	3.9086	4.2484	0.3398	2.186	5.037	0	0	0	0	1	-	Ppapdc1a	U102736	phosphatidic acid phosphatase type 2 domain containing 1A
Z00054699-1	3.78071	4.1205	0.33979	2.186	4.586	0	0.0001	0	0	1	-	Dcp1b	U007326	DCP1 decapping enzyme homolog b (S. cerevisiae)
Z00022657-1	3.41921	3.7585	0.33929	2.184	3.472	0.0005	0.0047	0	0	1	ovary	Ptpn6	U027845	protein tyrosine phosphatase, non-receptor type 6
Z00054457-1	3.6738	4.0128	0.339	2.182	5.187	0	0	0	0	1	-	Alx3	U003719	aristaless 3
Z00030220-1	2.8691	3.208	0.3389	2.182	5.981	0	0	0	0	1	-	2700033H19Rik	U000724	RIKEN cDNA 2700033H19 gene
Z00062883-1	3.476	3.8138	0.3378	2.176	4.556	0	0.0001	0	0	1	ovary	LOC624219	U042958	similar to hepatocellular carcinoma-associated gene TD26
Z00029925-1	2.77321	3.1105	0.33729	2.174	5.21	0	0	0	0	1	-	LOC433503	U138107	hypothetical gene supported by AK076684
Z00033850-1	2.31151	2.6485	0.33699	2.172	2.319	0.0203	0.0784	0.0009	0	1	-	23-45	U050847	immunoglobulin light chain variable region
Z00034338-1	3.3359	3.6728	0.3369	2.172	4.039	0	0.0008	0.0002	0	1	-	4833418A01Rik	U001888	RIKEN cDNA 4833418A01 gene
Z00015446-1	2.4264	2.7633	0.3369	2.172	4.752	0	0	0.0036	0	1	-	Tcfec	U027061	transcription factor EC
Z00070179-1	2.8901	3.2265	0.3364	2.169	5.059	0	0	0	0	1	-	6430702L21Rik	U038382	RIKEN cDNA 6430702L21 gene
Z00032703-1	3.18121	3.5165	0.33529	2.164	3.635	0.0002	0.0029	0.0005	0	1	ovary	Gag		Gag
Z00051971-1	2.5951	2.9301	0.335	2.162	4.123	0	0.0006	0	0	1	-	Treml4	U018074	triggering receptor expressed on myeloid cells-like 4
Z00047419-1	2.5084	2.8433	0.3349	2.162	2.859	0.0042	0.0239	0	0	1	-	Ebi2	U035949	Epstein-Barr virus induced gene 2
Z00063740-1	3.20691	3.5416	0.33469	2.161	3.776	0.0001	0.0018	0.0003	0	1	ovary	2610028J07Rik		RIKEN cDNA 2610028J07 gene
Z00060886-1	4.98121	5.3157	0.33449	2.16	2.767	0.0056	0.0298	0.0053	0	1	ovary	Tlm	U012637	T lymphoma oncogene
Z00004890-1	3.64551	3.98	0.33449	2.16	4.744	0	0	0	0	1	-	Car7	U009726	carbonic anhydrase 7
Z00060512-1	4.4494	4.7835	0.3341	2.158	4.713	0	0	0	0	1	-	Tjp2	U038923	tight junction protein 2
Z00058049-1	3.6636	3.9976	0.334	2.157	5.984	0	0	0	0	1	ovary	LOC210562	U053209	similar to CG8435-PA
Z00065215-1	3.44441	3.7783	0.33389	2.157	5.272	0	0	0	0	1	ovary	LOC434167	U094753	PREDICTED: Mus musculus LOC434167 (LOC434167), mRNA
Z00058171-1	2.92891	3.2626	0.33369	2.156	6.191	0	0	0	0	1	ovary	S100a9	U024303	S100 calcium binding protein A9 (calgranulin B)
Z00025990-1	3.41841	3.7512	0.33279	2.151	5.252	0	0	0	0	1	-	Fcnb	U022445	ficolin B
Z00022495-1	3.2305	3.5632	0.3327	2.151	4.613	0	0.0001	0.0001	0	1	-	P2rx3	U022822	purinergic receptor P2X, ligand-gated ion channel, 3
Z00063007-1	4.0865	4.4183	0.3318	2.146	4.639	0	0.0001	0	0	1	ovary	LOC544710	U050662	similar to keratin associated protein 10-7
Z00027352-1	2.7634	3.0951	0.3317	2.146	4.366	0	0.0002	0	0	1	-	BC038881	U008944	cDNA sequence BC038881
Z00063697-1	3.7774	4.1089	0.3315	2.145	3.483	0.0004	0.0045	0.0007	0	1	ovary	Lpl		lipoprotein lipase
Z00019607-1	3.1366	3.4679	0.3313	2.144	2.579	0.0099	0.0456	0	0	1	-	Rac2	U036387	RAS-related C3 botulinum substrate 2
Z00045684-1	2.831	3.1623	0.3313	2.144	2.952	0.0031	0.019	0	0	1	-	Card11	U026896	caspase recruitment domain family, member 11
Z00070294-1	4.31311	4.6442	0.33109	2.143	4.276	0	0.0003	0	0	1	ovary	D130029J02Rik	U009754	RIKEN cDNA D130029J02 gene
Z00057487-1	3.83941	4.1705	0.33109	2.143	4.285	0	0.0003	0	0	1	ovary	Clic5	U043605	chloride intracellular channel 5
Z00048723-1	3.7812	4.112	0.3308	2.141	5.635	0	0	0	0	1	ovary	LOC545474	U002634	similar to Transcriptional repressor scratch 2 (Scratch homolog 2 zinc finger protein)
Z00038511-1	4.26591	4.5965	0.33059	2.14	5.128	0	0	0	0	1	ovary	Rdh12	U014141	retinol dehydrogenase 12
Z00057650-1	2.68581	3.0161	0.33029	2.139	3.453	0.0005	0.005	0.0002	0	1	ovary	LOC622997		similar to Cofilin-1 (Cofilin, non-muscle isoform)
Z00058209-1	2.98801	3.3181	0.33009	2.138	3.616	0.0002	0.003	0	0	1	-	Dsg4	U085333	desmoglein 4
Z00054671-1	3.4654	3.7954	0.33	2.137	3.155	0.0016	0.0112	0	0	1	ovary	Cd8b1	U007017	CD8 antigen, beta chain 1
Z00022325-1	3.9143	4.2441	0.3298	2.136	5.455	0	0	0	0	1	-	Gstt3	U031930	glutathione S-transferase, theta 3
Z00052809-1	3.5244	3.8542	0.3298	2.136	4.328	0	0.0003	0.0002	0	1	ovary	A130022F02Rik	U001903	RIKEN cDNA A130022F02 gene
Z00032997-1	2.60931	2.9385	0.32919	2.133	2.776	0.0054	0.0292	0.0002	0	1	-	LOC435497	U312299	PREDICTED: Mus musculus similar to Hypothetical protein CBG01536 (LOC435497), mRNA
Z00026714-1	1.9457	2.2746	0.3289	2.132	4.381	0	0.0002	0	0	1	-	F630111L10Rik		RIKEN cDNA F630111L10 gene
Z00059826-1	3.0393	3.368	0.3287	2.131	4.196	0	0.0004	0	0	1	-	Fath2	U161248	fat tumor suppressor homolog 2 (Drosophila)
Z00032757-1	3.2925	3.6211	0.3286	2.131	4.842	0	0	0	0	1	-	Ahdc1	U042587	AT hook, DNA binding motif, containing 1
Z00017362-1	2.9033	3.2308	0.3275	2.125	6.285	0	0	0	0	1	ovary	Cxcr6	U011201	chemokine (C-X-C motif) receptor 6
Z00024115-1	2.96611	3.2931	0.32699	2.123	3.147	0.0016	0.0115	0	0	1	-	Cxcr3	U039582	chemokine (C-X-C motif) receptor 3
Z00036458-1	3.6746	4.0015	0.3269	2.122	3.335	0.0008	0.0069	0.0011	0	1	-	Pcdhgb7	U018631	protocadherin gamma subfamily B, 7
Z00055218-1	4.1407	4.4676	0.3269	2.122	3.951	0	0.001	0	0	1	-	D13Wsu14e	U014684	DNA segment, Chr 13, Wayne State University 14, expressed
Z00061988-1	4.1438	4.4706	0.3268	2.122	4.196	0	0.0004	0	0	1	ovary	Phf19		PHD finger protein 19
Z00033701-1	3.7383	4.0646	0.3263	2.119	4.446	0	0.0002	0	0	1	ovary	E230011G24Rik		RIKEN cDNA E230011G24 gene
Z00023625-1	2.6974	3.0232	0.3258	2.117	4.355	0	0.0002	0.0007	0	1	ovary	V1re2	U017572	vomeronasal 1 receptor, E2
Z00030005-1	2.97181	3.2975	0.32569	2.116	5.656	0	0	0	0	1	testis	1700041M19Rik	U037222	RIKEN cDNA 1700041M19 gene
Z00020105-1	3.25721	3.5828	0.32559	2.116	2.506	0.0121	0.0532	0.0012	0	1	ovary	Cd36	U143585	CD36 antigen
Z00031340-1	2.6183	2.9435	0.3252	2.114	3.92	0	0.0012	0.0001	0	1	ovary	Cyp2c38	U143916	cytochrome P450, family 2, subfamily c, polypeptide 38
Z00026052-1	3.3308	3.6558	0.325	2.113	3.925	0	0.0011	0	0	1	ovary	Osmr	U035985	oncostatin M receptor
Z00063644-1	3.371	3.6958	0.3248	2.112	4.93	0	0	0	0	1	ovary	Pvalb	U104361	parvalbumin
Z00023643-1	3.34331	3.6681	0.32479	2.112	5.549	0	0	0	0	1	ovary	Slc8a2	U007702	solute carrier family 8 (sodium/calcium exchanger), member 2
Z00026839-1	3.7404	4.0651	0.3247	2.112	4.832	0	0	0	0	1	-	1810034E14Rik	U014953	RIKEN cDNA 1810034E14 gene
Z00049336-1	2.9751	3.2992	0.3241	2.109	5.058	0	0	0	0	1	-	C330016K18Rik	U007081	RIKEN cDNA C330016K18 gene
Z00028256-1	3.2138	3.5375	0.3237	2.107	5.268	0	0	0.0028	0	1	ovary	9230102O04Rik	U225802	RIKEN cDNA 9230102O04 gene
Z00024318-1	3.95021	4.2738	0.32359	2.106	3.756	0.0001	0.002	0.0003	0	1	ovary	Xcr1	U031482	chemokine (C motif) receptor 1
Z00055557-1	3.4423	3.7658	0.3235	2.106	5.437	0	0	0	0	1	-	D19Wsu162e	U084901	DNA segment, Chr 19, Wayne State University 162, expressed
Z00035614-1	4.4818	4.8052	0.3234	2.105	4.25	0	0.0003	0	0	1	ovary	Rab9	U039863	RAB9, member RAS oncogene family
Z00051539-1	2.243	2.5663	0.3233	2.105	2.549	0.0107	0.0486	0.0125	0	1	-	C630041L24Rik	U011055	RIKEN cDNA C630041L24 gene
Z00011255-1	4.02661	4.3499	0.32329	2.105	5.844	0	0	0	0	1	ovary	Dmwd	U007751	dystrophia myotonica-containing WD repeat motif
Z00035664-1	4.3444	4.6675	0.3231	2.104	4.982	0	0	0	0	1	ovary	Tnrc5	U037869	trinucleotide repeat containing 5
Z00022961-1	2.9479	3.2706	0.3227	2.102	5.435	0	0	0	0	1	ovary	Gpr43	U028400	G protein-coupled receptor 43
Z00057841-1	3.41441	3.7365	0.32209	2.099	2.492	0.0126	0.0549	0	0	1	-	Gmfg	U164801	glia maturation factor, gamma
Z00018288-1	4.752	5.0739	0.3219	2.098	3.395	0.0006	0.0059	0.0183	0	1	ovary	Mfge8	U028740	milk fat globule-EGF factor 8 protein
Z00068103-1	4.16521	4.487	0.32179	2.097	5.104	0	0	0	0	1	ovary	LOC382856	U046953	PREDICTED: Mus musculus similar to 60S ribosomal protein L29 (P23) (LOC382856), mRNA
Z00063681-1	3.11211	3.433	0.32089	2.093	4.489	0	0.0001	0.0001	0	1	ovary	Prkdc		protein kinase, DNA activated, catalytic polypeptide
Z00032861-1	3.35401	3.6748	0.32079	2.093	3.813	0.0001	0.0016	0	0	1	-	Gpr6	U048652	G protein-coupled receptor 6
Z00060925-1	4.8531	5.1736	0.3205	2.091	2.833	0.0045	0.0255	0.0419	0	1	ovary	LOC432741	U005302	similar to zinc finger protein 277 isoform 1
Z00033496-1	2.4621	2.7822	0.3201	2.089	2.759	0.0057	0.0303	0	0	1	ovary	A630033J11Rik	U059518	RIKEN cDNA A630033J11 gene
Z00048412-1	4.43351	4.7533	0.31979	2.088	5.307	0	0	0	0	1	-	8430428J23Rik	U030230	RIKEN cDNA 8430428J23 gene
Z00022784-1	2.00281	2.3225	0.31969	2.087	2.8	0.0051	0.0276	0	0	1	testis	Fcrx	U022040	Fc receptor related X
Z00013788-1	2.9972	3.3168	0.3196	2.087	2.878	0.0039	0.0228	0	0	1	ovary	Il16	U028803	interleukin 16
Z00062301-1	3.56201	3.8813	0.31929	2.085	6.139	0	0	0	0	1	-	Ndufa13	U048754	NADH dehydrogenase (ubiquinone) 1 alpha subcomplex, 13
Z00032199-1	3.8191	4.1382	0.3191	2.084	4.362	0	0.0002	0	0	1	-	Gpr51	U025037	G protein-coupled receptor 51
Z00055194-1	2.82161	3.1407	0.31909	2.084	3.48	0.0005	0.0046	0	0	1	-	BC049975	U040770	cDNA sequence BC049975
Z00034287-1	2.78501	3.1041	0.31909	2.084	3.921	0	0.0011	0	0	1	-	Pmaip1	U018834	phorbol-12-myristate-13-acetate-induced protein 1
Z00028525-1	3.7962	4.1146	0.3184	2.081	5.842	0	0	0	0	1	-	Hmgn3	U010810	high mobility group nucleosomal binding domain 3
Z00060988-1	4.2481	4.5663	0.3182	2.08	3.686	0.0002	0.0025	0.0003	0	1	ovary	LOC625225		hypothetical protein LOC625225
Z00025246-1	3.9711	4.2893	0.3182	2.08	5.015	0	0	0	0	1	ovary	Eif4a-ps4		eukaryotic translation initiation factor 4A, pseudogene 4
Z00021885-1	3.4314	3.7495	0.3181	2.08	3.13	0.0017	0.012	0.0404	0	1	ovary	Kdr	U026313	kinase insert domain protein receptor
Z00061003-1	4.83221	5.1503	0.31809	2.08	2.999	0.0027	0.0169	0.0098	0	1	ovary	Neb	U037897	nebulin
Z00033149-1	4.0614	4.3794	0.318	2.079	4.796	0	0	0	0	1	ovary	Kif26a	U054273	kinesin family member 26A
Z00059285-1	4.3713	4.689	0.3177	2.078	4.949	0	0	0	0	1	-	Gpr3	U127424	G-protein coupled receptor 3
Z00054187-1	2.9479	3.2654	0.3175	2.077	4.748	0	0	0	0	1	-	Adhfe1	U000022	alcohol dehydrogenase, iron containing, 1
Z00008833-1	3.9016	4.219	0.3174	2.076	2.566	0.0102	0.0469	0	0	1	ovary	Irf8	U009890	interferon regulatory factor 8
Z00030849-1	2.4808	2.798	0.3172	2.075	3.169	0.0015	0.0108	0	0	1	-	Gm1524	U065788	gene model 1524, (NCBI)
Z00049162-1	3.45651	3.7736	0.31709	2.075	4.794	0	0	0	0	1	-	4933439F11Rik	U179955	RIKEN cDNA 4933439F11 gene
Z00047659-1	2.98351	3.3001	0.31659	2.072	5.956	0	0	0	0	1	ovary	Slc35d3	U031585	solute carrier family 35, member D3
Z00057326-1	3.6338	3.9503	0.3165	2.072	5.182	0	0	0	0	1	-	Colq	U041456	collagen-like tail subunit (single strand of homotrimer) of asymmetric acetylcholinesterase
Z00034608-1	3.40471	3.7211	0.31639	2.072	6.106	0	0	0	0	1	ovary	Eps8l2	U008957	EPS8-like 2
Z00060060-1	2.76351	3.0793	0.31579	2.069	4.832	0	0	0	0	1	-	Mcc	U097159	mutated in colorectal cancers
Z00063736-1	4.29681	4.6125	0.31569	2.068	2.999	0.0027	0.0169	0.0013	0	1	ovary	LOC620364	U035756	similar to zinc finger protein 277 isoform 1
Z00000549-1	1.95051	2.2661	0.31559	2.068	3.485	0.0004	0.0045	0	0	1	testis	Fasl	U021959	Fas ligand (TNF superfamily, member 6)
Z00061219-1	3.8261	4.1416	0.3155	2.067	5.765	0	0	0	0	1	-	LOC622665	U004691	hypothetical protein LOC622665
Z00070021-1	3.3712	3.6867	0.3155	2.067	5.247	0	0	0.0001	0	1	ovary	Rdh16	U040741	retinol dehydrogenase 16
Z00012364-1	4.22261	4.5374	0.31479	2.064	4.565	0	0.0001	0.0001	0	1	ovary	Bpgm	U006660	2,3-bisphosphoglycerate mutase
Z00059938-1	4.7425	5.0571	0.3146	2.063	4.63	0	0.0001	0.0001	0	1	ovary	Cdc42bpa	U001186	Cdc42 binding protein kinase alpha
Z00018844-1	4.50061	4.8152	0.31459	2.063	4.396	0	0.0002	0	0	1	-	Ucp2	U008454	uncoupling protein 2 (mitochondrial, proton carrier)
Z00061767-1	2.9845	3.2989	0.3144	2.062	5.08	0	0	0	0	1	-	4930542C21Rik	U017092	RIKEN cDNA 4930542C21 gene
Z00025526-1	4.4407	4.755	0.3143	2.062	3.775	0.0001	0.0018	0	0	1	ovary	Cotl1	U030321	coactosin-like 1 (Dictyostelium)
Z00057050-1	3.59521	3.9094	0.31419	2.061	3.58	0.0003	0.0034	0.0012	0	1	-	H2-M2	U136954	histocompatibility 2, M region locus 2
Z00022102-1	4.46001	4.7741	0.31409	2.061	3.746	0.0001	0.002	0.0001	0	1	ovary	Ppargc1a	U026194	peroxisome proliferative activated receptor, gamma, coactivator 1 alpha
Z00054050-1	3.3726	3.6863	0.3137	2.059	3.179	0.0014	0.0105	0.0064	0	1	ovary	Creb3l3	U032033	cAMP responsive element binding protein 3-like 3
Z00024251-1	3.243	3.5566	0.3136	2.058	3.128	0.0017	0.0121	0	0	1	-	Inpp5d	U000562	inositol polyphosphate-5-phosphatase D
Z00024326-1	3.41971	3.7333	0.31359	2.058	5.378	0	0	0.0001	0	1	-	Snx26	U028386	sorting nexin 26
Z00047953-1	3.6597	3.9727	0.313	2.055	4.933	0	0	0.0001	0	1	-	A730081D07Rik	U100673	RIKEN cDNA A730081D07 gene
Z00030596-1	4.1461	4.4588	0.3127	2.054	4.218	0	0.0004	0.0001	0	1	-	Lin28	U025630	lin-28 homolog (C. elegans)
Z00016035-1	3.0423	3.3544	0.3121	2.051	5.066	0	0	0.0001	0	1	-	Fbxl16	U017689	F-box and leucine-rich repeat protein 16
Z00056388-1	3.9433	4.2552	0.3119	2.05	5.624	0	0	0	0	1	-	Hsdl1	U030313	hydroxysteroid dehydrogenase like 1
Z00019980-1	3.71621	4.0276	0.31139	2.048	4.926	0	0	0	0	1	-	Ciapin1	U030126	cytokine induced apoptosis inhibitor 1
Z00019891-1	4.86511	5.1762	0.31109	2.046	4.69	0	0	0	0	1	-	Actc1	U023182	actin, alpha, cardiac
Z00033581-1	3.14531	3.4564	0.31109	2.046	5.698	0	0	0	0	1	ovary	1110036E04Rik	U060834	RIKEN cDNA 1110036E04 gene
Z00036468-1	2.9662	3.2771	0.3109	2.045	4.888	0	0	0.0001	0	1	-	Pcdhgb6	U018631	protocadherin gamma subfamily B, 6
Z00055716-1	4.24801	4.5588	0.31079	2.045	4.602	0	0.0001	0	0	1	-	Dnm3	U021963	dynamin 3
Z00043579-1	2.78521	3.0957	0.31049	2.044	3.471	0.0005	0.0047	0	0	1	-	Igh-5	U055814	immunoglobulin heavy chain 5 (delta-like heavy chain)
Z00067924-1	3.37171	3.682	0.31029	2.043	3.914	0	0.0012	0.0001	0	1	-	Olfr331	U032814	olfactory receptor 331
Z00027765-1	3.53451	3.8446	0.31009	2.042	4.183	0	0.0005	0	0	1	ovary	Prp2	U255680	proline rich protein 2
Z00036727-1	3.72001	4.0299	0.30989	2.041	5.334	0	0	0.0004	0	1	ovary	Diap2	U020179	diaphanous homolog 2 (Drosophila)
Z00060911-1	5.132	5.4413	0.3093	2.038	2.844	0.0044	0.0248	0.0126	0	1	ovary	D930016N04Rik	U037897	RIKEN cDNA D930016N04 gene
Z00060996-1	4.80681	5.1159	0.30909	2.037	2.926	0.0034	0.0203	0.002	0	1	ovary	Birc1c	U027834	baculoviral IAP repeat-containing 1c
Z00041538-1	3.52151	3.8305	0.30899	2.036	4.894	0	0	0	0	1	-	Slc37a1	U017796	solute carrier family 37 (glycerol-3-phosphate transporter), member 1
Z00055294-1	3.84961	4.1586	0.30899	2.036	2.689	0.0071	0.0354	0.0351	0	1	ovary	Ctsb	U015741	cathepsin B
Z00026237-1	3.64511	3.9541	0.30899	2.036	3.959	0	0.001	0.0001	0	1	ovary	LOC434215		similar to Leucine-rich repeat-containing protein 32 precursor (GARP protein) (Garpin) (Glycoprotein A repetitions predominant)
Z00045151-1	3.33571	3.6446	0.30889	2.036	5.895	0	0	0	0	1	testis	1700013F07Rik	U003736	RIKEN cDNA 1700013F07 gene
Z00068399-1	2.60561	2.9143	0.30869	2.035	4.414	0	0.0002	0.0002	0	1	-	4930453O09Rik	U321486	RIKEN cDNA 4930453O09 gene
Z00056644-1	3.49961	3.8078	0.30819	2.033	4.519	0	0.0001	0	0	1	-	RP23-249K18.2	U033190	similar to growth arrest-specific 2 like 2; GAS2-related protein
Z00025273-1	2.437	2.7451	0.3081	2.032	2.957	0.0031	0.0188	0	0	1	-	Cxcl9	U026408	chemokine (C-X-C motif) ligand 9
Z00024628-1	3.4213	3.729	0.3077	2.03	4.216	0	0.0004	0	0	1	-	Ddit3	U012145	DNA-damage inducible transcript 3
Z00029754-1	3.6761	3.9836	0.3075	2.03	5.765	0	0	0	0	1	ovary	Sdk1	U111182	sidekick homolog 1 (chicken)
Z00066378-1	4.80521	5.1121	0.30689	2.027	3.972	0	0.001	0.0001	0	1	ovary	LOC432503	U096555	PREDICTED: Mus musculus LOC432503 (LOC432503), mRNA
Z00035887-1	4.62411	4.9307	0.30659	2.025	4.588	0	0.0001	0	0	1	ovary	Krt2-19	U036679	keratin complex 2, basic, gene 19
Z00015969-1	3.60051	3.9068	0.30629	2.024	3.729	0.0001	0.0021	0.0001	0	1	ovary	Aldh1l2	U032068	aldehyde dehydrogenase 1 family, member L2
Z00025434-1	3.7675	4.0735	0.306	2.023	5.522	0	0	0	0	1	testis	Chrne	U033005	cholinergic receptor, nicotinic, epsilon polypeptide
Z00029378-1	3.7772	4.083	0.3058	2.022	5.343	0	0	0	0	1	ovary	C130063K03Rik	U023354	RIKEN cDNA C130063K03 gene
Z00024930-1	3.1822	3.4878	0.3056	2.021	4.997	0	0	0.0002	0	1	-	Syn1	U039298	synapsin I
Z00015063-1	3.5317	3.8371	0.3054	2.02	3.873	0.0001	0.0014	0	0	1	-	H2-DMa	U017845	histocompatibility 2, class II, locus DMa
Z00070233-1	3.53751	3.8428	0.30529	2.019	4.015	0	0.0008	0.0003	0	1	ovary	Sgip1	U283871	SH3-domain GRB2-like (endophilin) interacting protein 1
Z00057074-1	4.28741	4.5924	0.30499	2.018	4.287	0	0.0003	0	0	1	-	Arhgap28	U038023	Rho GTPase activating protein 28
Z00055941-1	3.7914	4.0963	0.3049	2.017	4.913	0	0	0	0	1	ovary	Tmem68	U024802	transmembrane protein 68
Z00010542-1	3.3661	3.6707	0.3046	2.016	5.547	0	0	0	0	1	testis	9430057O19Rik	U005428	RIKEN cDNA 9430057O19 gene
Z00043976-1	3.3545	3.659	0.3045	2.016	4.608	0	0.0001	0	0	1	testis	1700094C09Rik	U009090	RIKEN cDNA 1700094C09 gene
Z00029379-1	3.67901	3.9832	0.30419	2.014	3.041	0.0023	0.0151	0.0001	0	1	ovary	Tusc5	U012969	tumor suppressor candidate 5
Z00007720-1	2.5225	2.8266	0.3041	2.014	3.28	0.001	0.008	0	0	1	-	Tnfsf13b	U009066	tumor necrosis factor (ligand) superfamily, member 13b
Z00031908-1	4.044	4.3481	0.3041	2.014	4.894	0	0	0.0001	0	1	-	2900002H16Rik	U006187	RIKEN cDNA 2900002H16 gene
Z00033025-1	4.2348	4.5389	0.3041	2.014	4.233	0	0.0004	0	0	1	-	Olfr152	U153608	olfactory receptor 152
Z00025633-1	3.13071	3.4334	0.30269	2.007	2.537	0.0111	0.0498	0	0	1	ovary	Gimap1	U006828	GTPase, IMAP family member 1
Z00029429-1	4.4078	4.7103	0.3025	2.006	4.673	0	0	0	0	1	ovary	C230040G06	U031737	hypothetical protein C230040G06
Z00054533-1	4.17361	4.4759	0.30229	2.005	4.828	0	0	0	0	1	-	E2f2	U004960	E2F transcription factor 2
Z00070483-1	3.3944	3.6966	0.3022	2.005	3.995	0	0.0009	0.0023	0	1	-	Stfa2	U037019	stefin A2
Z00042662-1	4.1095	4.4113	0.3018	2.003	3.572	0.0003	0.0035	0.0001	0	1	-	Zfp574	U007813	zinc finger protein 574
Z00023279-1	3.01411	3.3152	0.30109	2	4.203	0	0.0004	0.0001	0	1	-	Bmp8a	U025493	bone morphogenetic protein 8a
Z00053467-1	2.5466	2.8475	0.3009	1.999	2.6	0.0092	0.0435	0	0	1	-	Lair1	U028076	leukocyte-associated Ig-like receptor 1
Z00034657-1	3.64201	3.9429	0.30089	1.999	4.604	0	0.0001	0	0	1	ovary	Tmem9	U000849	transmembrane protein 9
Z00025223-1	4.11411	4.4148	0.30069	1.998	3.919	0	0.0012	0.0001	0	1	testis	Ybx2	U012836	Y box protein 2
Z00070364-1	2.33331	2.634	0.30069	1.998	2.772	0.0055	0.0294	0.0136	0	1	ovary	E230017H14Rik	U001929	RIKEN cDNA E230017H14 gene
Z00066875-1	4.30471	4.6052	0.30049	1.997	4.653	0	0	0	0	1	-	LOC433619	U157476	similar to keratinocytes proline-rich protein
Z00000336-1	3.55811	3.8583	0.30019	1.996	2.407	0.016	0.0655	0.0005	0	1	ovary	Krt2-7	U016689	keratin complex 2, basic, gene 7
Z00059970-1	4.06461	4.3646	0.29999	1.995	4.776	0	0	0	0	1	ovary	LOC230602	U100842	PREDICTED: Mus musculus hypothetical LOC230602 (LOC230602), mRNA
Z00033756-1	4.0876	4.3874	0.2998	1.994	3.386	0.0007	0.006	0.0004	0	1	ovary	4930470H14Rik		RIKEN cDNA 4930470H14 gene
Z00025588-1	3.99191	4.2916	0.29969	1.993	4.495	0	0.0001	0.0001	0	1	ovary	Plxna1	U027603	plexin A1
Z00007872-1	2.476	2.7751	0.2991	1.991	2.696	0.0069	0.0349	0	0	1	-	Mcoln2	U003958	mucolipin 2
Z00054467-1	2.49571	2.7947	0.29899	1.99	4.126	0	0.0006	0.0002	0	1	ovary	Agxt2l1	U003852	alanine-glyoxylate aminotransferase 2-like 1
Z00047821-1	3.4129	3.7118	0.2989	1.99	5.122	0	0	0	0	1	-	MGC78233	U204362	similar to proline rich protein MP4
Z00026111-1	4.1903	4.489	0.2987	1.989	5.115	0	0	0	0	1	-	Aipl1	U033020	aryl hydrocarbon receptor-interacting protein-like 1
Z00030607-1	3.726	4.0247	0.2987	1.989	4.967	0	0	0	0	1	ovary	Tnfrsf9	U005145	tumor necrosis factor receptor superfamily, member 9
Z00039129-1	2.87591	3.1746	0.29869	1.989	3.738	0.0001	0.0021	0	0	1	-	LOC435241	U012220	PREDICTED: Mus musculus similar to olfactory receptor Olr1012; similar to olfactory receptor MOR111-4 (LOC435241), mRNA
Z00064137-1	2.72251	3.0212	0.29869	1.989	3.132	0.0017	0.012	0.0141	0	1	ovary	Wnt2b	U024469	wingless related MMTV integration site 2b
Z00024560-1	2.85171	3.15	0.29829	1.987	5.563	0	0	0	0	1	-	Flt3l	U028517	FMS-like tyrosine kinase 3 ligand
Z00055105-1	3.9258	4.2239	0.2981	1.986	5.213	0	0	0	0	1	ovary	Phf12	U013002	PHD finger protein 12
Z00061923-1	4.0684	4.3661	0.2977	1.984	4.683	0	0	0	0	1	ovary	9330175M20Rik	U021303	RIKEN cDNA 9330175M20 gene
Z00036801-1	3.3137	3.6103	0.2966	1.979	4.974	0	0	0.0001	0	1	-	Gucy2c	U027971	guanylate cyclase 2c
Z00030270-1	4.8077	5.1038	0.2961	1.977	4.339	0	0.0002	0.0001	0	1	-	2600006L11Rik	U010607	RIKEN cDNA 2600006L11 gene
Z00054763-1	4.0448	4.3405	0.2957	1.975	4.784	0	0	0	0	1	ovary	0610012D14Rik	U008041	RIKEN cDNA 0610012D14 gene
Z00066246-1	3.69851	3.9941	0.29559	1.975	5.01	0	0	0	0	1	ovary		U187281	ms13a09.y1 Stratagene mouse skin (
Z00070375-1	3.84361	4.1392	0.29559	1.975	4.461	0	0.0001	0	0	1	ovary	Kirrel3	U010238	kin of IRRE like 3 (Drosophila)
Z00061011-1	4.14281	4.4384	0.29559	1.975	2.801	0.005	0.0275	0.0028	0	1	ovary	Ms4a4c	U020544	membrane-spanning 4-domains, subfamily A, member 4C
Z00017385-1	3.09521	3.3907	0.29549	1.974	3.785	0.0001	0.0018	0.0001	0	1	ovary	Arhgap25	U027579	Rho GTPase activating protein 25
Z00020529-1	3.95771	4.2531	0.29539	1.974	3.015	0.0025	0.0162	0	0	1	-	Ptprcap	U038751	protein tyrosine phosphatase, receptor type, C polypeptide-associated protein
Z00059823-1	3.80201	4.0973	0.29529	1.973	3.78	0.0001	0.0018	0.0004	0	1	-	Gm831	U079484	gene model 831, (NCBI)
Z00062456-1	2.74061	3.0359	0.29529	1.973	2.923	0.0034	0.0204	0.0484	0	1	ovary	Aldh3a2	U032880	aldehyde dehydrogenase family 3, subfamily A2
Z00064604-1	4.3567	4.6519	0.2952	1.973	3.966	0	0.001	0.0001	0	1	-	Lax1	U120144	lymphocyte transmembrane adaptor 1
Z00024843-1	3.21381	3.509	0.29519	1.973	3.039	0.0023	0.0152	0	0	1	ovary	Icam1	U010133	intercellular adhesion molecule
Z00037391-1	2.8401	3.1352	0.2951	1.972	3.262	0.0011	0.0084	0.0009	0	1	ovary	Trim63		tripartite motif-containing 63
Z00025842-1	4.5874	4.8825	0.2951	1.972	4.03	0	0.0008	0.0001	0	1	-	Bglap-rs1	U024250	bone gamma-carboxyglutamate protein, related sequence 1
Z00033324-1	3.8443	4.1393	0.295	1.972	5.206	0	0	0	0	1	ovary	Nova2	U056751	neuro-oncological ventral antigen 2
Z00030003-1	2.3398	2.6342	0.2944	1.969	3.6	0.0003	0.0032	0.0033	0	1	testis	4933423P22Rik	U089990	RIKEN cDNA 4933423P22 gene
Z00024949-1	2.6056	2.8998	0.2942	1.968	2.812	0.0049	0.0268	0	0	1	-	Slfn2	U013077	schlafen 2
Z00020165-1	3.8798	4.174	0.2942	1.968	4.523	0	0.0001	0	0	1	ovary	Slc6a17	U024497	solute carrier family 6 (neurotransmitter transporter), member 17
Z00032989-1	3.022	3.3161	0.2941	1.968	3.773	0.0001	0.0019	0.0004	0	1	ovary	Cyp3a11	U156504	cytochrome P450, family 3, subfamily a, polypeptide 11
Z00058038-1	2.34121	2.635	0.29379	1.966	3.577	0.0003	0.0034	0.0017	0	1	ovary	Gm605	U052948	gene model 605, (NCBI)
Z00035487-1	2.3065	2.5989	0.2924	1.96	2.212	0.0269	0.0962	0	0	1	ovary	Trpm2	U031963	transient receptor potential cation channel, subfamily M, member 2
Z00037578-1	3.87431	4.1667	0.29239	1.96	3.924	0	0.0011	0	0	1	-	Synpo2l	U035284	synaptopodin 2-like
Z00062709-1	2.7605	3.0522	0.2917	1.957	4.673	0	0	0.0001	0	1	-	A630033E08Rik	U147341	RIKEN cDNA A630033E08 gene
Z00046736-1	2.472	2.7637	0.2917	1.957	3.331	0.0008	0.007	0.0034	0	1	-	6430562O15Rik		RIKEN cDNA 6430562O15 gene
Z00065259-1	3.6511	3.9424	0.2913	1.955	5.534	0	0	0	0	1	-	Dnm3os	U001002	dynamin 3, opposite strand
Z00029938-1	3.5485	3.8396	0.2911	1.954	4.475	0	0.0001	0	0	1	ovary	9130206I24Rik	U004660	RIKEN cDNA 9130206I24 gene
Z00026508-1	3.0719	3.363	0.2911	1.954	3.946	0	0.0011	0.0001	0	1	-	9130204L05Rik	U024304	RIKEN cDNA 9130204L05 gene
Z00023558-1	3.18861	3.4796	0.29099	1.954	3.396	0.0006	0.0058	0.0002	0	1	-	Synpo2		synaptopodin 2
Z00058123-1	4.28491	4.5757	0.29079	1.953	3.931	0	0.0011	0	0	1	-	Crybb1		crystallin, beta B1
Z00062716-1	3.7261	4.0168	0.2907	1.952	4.293	0	0.0003	0.0001	0	1	ovary	Mog	U037780	myelin oligodendrocyte glycoprotein
Z00024993-1	3.25851	3.5491	0.29059	1.952	5.24	0	0	0	0	1	-	Il31ra		interleukin 31 receptor A
Z00070520-1	3.34411	3.6344	0.29029	1.951	3.689	0.0002	0.0024	0.0001	0	1	ovary	4732429I09Rik	U149223	RIKEN cDNA 4732429I09 gene
Z00070343-1	3.7855	4.0753	0.2898	1.948	3.736	0.0001	0.0021	0.0001	0	1	-	Foxg1	U013919	forkhead box G1
Z00063293-1	3.1945	3.4843	0.2898	1.948	3.322	0.0008	0.0072	0	0	1	ovary	Cd44	U069452	CD44 antigen
Z00061022-1	2.347	2.6367	0.2897	1.948	5.524	0	0	0.0001	0	1	-	LOC433270	U278296	hypothetical gene supported by AK087915
Z00038538-1	3.9202	4.2099	0.2897	1.948	4.953	0	0	0	0	1	ovary	Nfam1	U041183	Nfat activating molecule with ITAM motif 1
Z00061076-1	2.1003	2.3898	0.2895	1.947	3.802	0.0001	0.0017	0	0	1	-	Il2ra	U001386	interleukin 2 receptor, alpha chain
Z00064014-1	3.00851	3.2978	0.28929	1.946	4.029	0	0.0008	0	0	1	-	Il7r	U036001	interleukin 7 receptor
Z00057379-1	4.84431	5.1336	0.28929	1.946	4.143	0	0.0005	0	0	1	-	9230111E07Rik	U155911	RIKEN cDNA 9230111E07 gene
Z00024776-1	3.54411	3.8333	0.28919	1.946	2.495	0.0125	0.0545	0	0	1	testis	Aif1	U037743	allograft inflammatory factor 1
Z00022487-1	3.03581	3.3245	0.28869	1.943	4.995	0	0	0	0	1	-	Eva1	U010406	epithelial V-like antigen 1
Z00011844-1	2.86561	3.1542	0.28859	1.943	2.928	0.0034	0.0202	0	0	1	-	Itgb7	U036692	integrin beta 7
Z00005337-1	3.7103	3.9986	0.2883	1.942	5.169	0	0	0	0	1	-	Evx2	U022757	even skipped homeotic gene 2 homolog
Z00037960-1	3.1153	3.4036	0.2883	1.942	3.35	0.0008	0.0067	0	0	1	-	A430107D22Rik	U037665	RIKEN cDNA A430107D22 gene
Z00062346-1	2.63781	2.9258	0.28799	1.94	5.418	0	0	0.0005	0	1	-	Wdr61	U030889	WD repeat domain 61
Z00065861-1	2.752	3.0399	0.2879	1.94	3.644	0.0002	0.0028	0.0016	0	1	ovary	Mrpl48	U028915	mitochondrial ribosomal protein L48
Z00060914-1	4.0122	4.2999	0.2877	1.939	3.499	0.0004	0.0043	0.0001	0	1	ovary	Zfp353	U169975	zinc finger protein 353
Z00058744-1	2.49841	2.7857	0.28729	1.937	5.155	0	0	0.0001	0	1	-	Olfr1321	U065504	olfactory receptor 1321
Z00064324-1	3.2009	3.4881	0.2872	1.937	5.191	0	0	0	0	1	ovary	Nptx1	U033699	neuronal pentraxin 1
Z00064022-1	3.7613	4.0483	0.287	1.936	3.824	0.0001	0.0016	0.0003	0	1	ovary	Map3k13		mitogen-activated protein kinase kinase kinase 13
Z00038291-1	3.72191	4.0089	0.28699	1.936	5.073	0	0	0	0	1	-	LOC626119	U228993	hypothetical protein LOC626119
Z00034430-1	4.1065	4.3934	0.2869	1.935	2.908	0.0036	0.0212	0	0	1	-	Csf1r		colony stimulating factor 1 receptor
Z00054920-1	3.863	4.1496	0.2866	1.934	3.949	0	0.001	0.0001	0	1	-	Ppp2r1b	U010472	protein phosphatase 2 (formerly 2A), regulatory subunit A (PR 65), beta isoform
Z00045045-1	2.7969	3.0834	0.2865	1.934	5.352	0	0	0.0212	0	1	ovary	Crb2	U001692	crumbs homolog 2 (Drosophila)
Z00019317-1	3.9637	4.2495	0.2858	1.931	4.066	0	0.0007	0	0	1	ovary	4432416J03Rik	U030818	RIKEN cDNA 4432416J03 gene
Z00061008-1	4.5651	4.8509	0.2858	1.931	2.901	0.0037	0.0215	0.0016	0	1	ovary	V1rd4	U028108	vomeronasal 1 receptor, D4
Z00025108-1	2.85051	3.1363	0.28579	1.931	3.428	0.0006	0.0053	0.0168	0	1	-	Hsd17b2	U009870	hydroxysteroid (17-beta) dehydrogenase 2
Z00058676-1	3.5142	3.7998	0.2856	1.93	5.258	0	0	0	0	1	ovary	Csmd2	U063472	CUB and Sushi multiple domains 2
Z00033796-1	2.819	3.1046	0.2856	1.93	2.517	0.0118	0.052	0	0	1	-	Gimap7		GTPase, IMAP family member 7
Z00057596-1	2.71221	2.9977	0.28549	1.929	5.247	0	0	0	0	1	-	Muc3	U107118	mucin 3, intestinal
Z00046242-1	3.3183	3.6034	0.2851	1.927	5.235	0	0	0	0	1	-	Csnk1g1	U010647	casein kinase 1, gamma 1
Z00057527-1	3.01081	3.2955	0.28469	1.926	3.779	0.0001	0.0018	0.0001	0	1	ovary	Samd11		sterile alpha motif domain containing 11
Z00060330-1	3.41211	3.6967	0.28459	1.925	5.477	0	0	0	0	1	-	Cnksr1	U025636	connector enhancer of kinase suppressor of Ras 1
Z00032540-1	3.4269	3.711	0.2841	1.923	3.421	0.0006	0.0054	0.0001	0	1	ovary	LOC546093		similar to IgE-binding protein
Z00028278-1	3.31801	3.602	0.28399	1.923	5.287	0	0	0	0	1	ovary	A030007L22	U014939	hypothetical protein A030007L22
Z00061192-1	2.3267	2.6106	0.2839	1.922	3.831	0.0001	0.0015	0.0125	0	1	-	2210414B05Rik	U004032	RIKEN cDNA 2210414B05 gene
Z00037978-1	3.002	3.2857	0.2837	1.921	4.692	0	0	0	0	1	-	4921521K07Rik	U005929	RIKEN cDNA 4921521K07 gene
Z00027742-1	3.78981	4.0729	0.28309	1.919	3.472	0.0005	0.0047	0	0	1	-	Grin2d	U028546	glutamate receptor, ionotropic, NMDA2D (epsilon 4)
Z00054393-1	3.3644	3.6474	0.283	1.918	4.793	0	0	0	0	1	-	Kcnk15	U002793	potassium channel, subfamily K, member 15
Z00022021-1	3.7468	4.0297	0.2829	1.918	4.568	0	0.0001	0.0001	0	1	-	Rgs3	U004396	regulator of G-protein signaling 3
Z00058432-1	3.853	4.1357	0.2827	1.917	5.089	0	0	0	0	1	-	Lama3	U040834	laminin, alpha 3
Z00015270-1	2.6467	2.9294	0.2827	1.917	4.053	0	0.0007	0.0013	0	1	-	Cpa3	U023867	carboxypeptidase A3, mast cell
Z00036353-1	3.6069	3.8894	0.2825	1.916	4.506	0	0.0001	0	0	1	-	Zfp715	U028475	zinc finger protein 715
Z00022697-1	3.1643	3.4468	0.2825	1.916	2.641	0.0082	0.0396	0	0	1	-	Lyl1	U009573	lymphoblastomic leukemia
Z00019202-1	4.2146	4.497	0.2824	1.916	2.751	0.0059	0.0308	0.0007	0	1	ovary	P2rx4	U006149	purinergic receptor P2X, ligand-gated ion channel 4
Z00032610-1	3.2085	3.4908	0.2823	1.915	3.237	0.0012	0.009	0	0	1	-	Kif19a	U255097	kinesin family member 19A
Z00068791-1	3.6282	3.9104	0.2822	1.915	5.226	0	0	0	0	1	ovary		U123839	vu88f09.r1 Stratagene mouse skin (
Z00002599-1	3.4144	3.6962	0.2818	1.913	4.95	0	0	0.0001	0	1	testis	BC050196	U028520	cDNA sequence BC050196
Z00034420-1	2.75371	3.0355	0.28179	1.913	3.263	0.001	0.0084	0	0	1	-	2810047C21Rik	U317578	RIKEN cDNA 2810047C21 gene
Z00022190-1	3.32121	3.6027	0.28149	1.912	5.236	0	0	0.01	0	1	ovary	Mal	U023324	myelin and lymphocyte protein, T-cell differentiation protein
Z00043519-1	3.00221	3.2835	0.28129	1.911	3.6	0.0003	0.0032	0	0	1	testis	2900011O08Rik	U016838	RIKEN cDNA 2900011O08 gene
Z00063947-1	4.1274	4.4086	0.2812	1.91	5.079	0	0	0	0	1	ovary	Ela2		elastase 2, neutrophil
Z00025513-1	3.5325	3.8133	0.2808	1.908	4.459	0	0.0001	0	0	1	-	Foxp4	U037892	forkhead box P4
Z00026670-1	2.68921	2.97	0.28079	1.908	3.19	0.0014	0.0102	0.0003	0	1	ovary	Olfr1467	U019213	olfactory receptor 1467
Z00018366-1	3.15731	3.4381	0.28079	1.908	2.208	0.0272	0.0969	0.0324	0	1	-	Lsr	U028408	lipolysis stimulated lipoprotein receptor
Z00054828-1	3.42441	3.7051	0.28069	1.908	4.646	0	0.0001	0	0	1	ovary	Kcnq1	U008991	potassium voltage-gated channel, subfamily Q, member 1
Z00057857-1	2.9341	3.2147	0.2806	1.908	4.121	0	0.0006	0	0	1	-	Grm5	U008348	glutamate receptor, metabotropic 5
Z00026900-1	3.58741	3.868	0.28059	1.908	4.573	0	0.0001	0	0	1	ovary	A830007L07Rik	U029269	RIKEN cDNA A830007L07 gene
Z00033899-1	2.95631	3.2365	0.28019	1.906	4.518	0	0.0001	0	0	1	ovary	BC040758	U067355	cDNA sequence BC040758
Z00056572-1	3.9184	4.1985	0.2801	1.905	5.105	0	0	0	0	1	ovary	Zfpn1a4	U032368	zinc finger protein, subfamily 1A, 4 (Eos)
Z00054539-1	3.9997	4.2794	0.2797	1.904	5.019	0	0	0	0	1	-	Epha2	U005038	Eph receptor A2
Z00030998-1	3.6494	3.929	0.2796	1.903	5.054	0	0	0	0	1	-	Dmrt8.2	U150095	doublesex and mab-3 related transcription factor 8.2
Z00041149-1	2.9623	3.2419	0.2796	1.903	5.416	0	0	0	0	1	-	Slc39a5	U032355	solute carrier family 39 (metal ion transporter), member 5
Z00025945-1	3.9006	4.1798	0.2792	1.901	4.493	0	0.0001	0	0	1	ovary	Bahcc1	U013654	BAH domain and coiled-coil containing 1
Z00066643-1	4.02731	4.3063	0.27899	1.901	4.893	0	0	0	0	1	-		U141179	ml45h08.r1 Stratagene mouse testis (
Z00007524-1	2.57431	2.8529	0.27859	1.899	5.594	0	0	0	0	1	-	Gata3	U022278	GATA binding protein 3
Z00022504-1	3.46711	3.7455	0.27839	1.898	4.781	0	0	0	0	1	ovary	Asgr1	U043968	asialoglycoprotein receptor 1
Z00033969-1	1.9215	2.1998	0.2783	1.898	3.029	0.0024	0.0156	0.0001	0	1	-	LOC628127	U067883	similar to Ig kappa chain V-V region L6 precursor
Z00055049-1	2.3344	2.6122	0.2778	1.895	2.276	0.0227	0.0852	0	0	1	-	Arhgap9	U012148	Rho GTPase activating protein 9
Z00027743-1	3.61041	3.8879	0.27749	1.894	5.36	0	0	0	0	1	-	Il12a	U003316	interleukin 12a
Z00037662-1	2.55941	2.8363	0.27689	1.891	2.974	0.0029	0.018	0.0009	0	1	-	4930546C10Rik	U038535	RIKEN cDNA 4930546C10 gene
Z00006715-1	4.07171	4.3484	0.27669	1.89	3.791	0.0001	0.0018	0.0001	0	1	ovary	Agpat7	U002251	-acylglycerol-3-phosphate O-acyltransferase 7 (lysophosphatidic acid acyltransferase, eta)
Z00033408-1	3.5221	3.7987	0.2766	1.89	4.584	0	0.0001	0.0001	0	1	-	Gm96	U038581	gene model 96, (NCBI)
Z00058320-1	3.0625	3.3386	0.2761	1.888	3.883	0.0001	0.0013	0.0035	0	1	-	LOC229883	U057516	similar to DGCR14 protein (DiGeorge syndrome critical region 14 homolog) (ES2 protein) (Expressed sequence 2 embryonic lethal)
Z00033304-1	3.8541	4.1302	0.2761	1.888	4.656	0	0	0.0001	0	1	ovary	Plxna2	U001312	plexin A2
Z00056533-1	4.13901	4.4151	0.27609	1.888	4.95	0	0	0.0001	0	1	-	Dos	U032002	downstream of Stk11
Z00026754-1	3.8196	4.0952	0.2756	1.886	3.55	0.0003	0.0037	0.0004	0	1	-	Gnat1	U031321	guanine nucleotide binding protein, alpha transducing 1
Z00070023-1	4.41721	4.6925	0.27529	1.884	4.62	0	0.0001	0	0	1	ovary	Nrip2	U087322	nuclear receptor interacting protein 2
Z00023269-1	2.7043	2.979	0.2747	1.882	3.199	0.0013	0.01	0.0016	0	1	ovary	Rlbp1	U028741	retinaldehyde binding protein 1
Z00047538-1	2.76291	3.0376	0.27469	1.882	5.566	0	0	0	0	1	ovary	Olfr1271	U023002	olfactory receptor 1271
Z00024577-1	3.95681	4.2315	0.27469	1.882	3.918	0	0.0012	0.0002	0	1	-	Acsm1	U008686	acyl-CoA synthetase medium-chain family member 1
Z00023004-1	3.3278	3.6023	0.2745	1.881	4.071	0	0.0007	0	0	1	-	Fcgr3a	U001076	Fc fragment of IgG, low affinity IIIa, receptor
Z00029251-1	3.64321	3.9174	0.27419	1.88	4.557	0	0.0001	0.0001	0	1	-	AI452102	U008358	expressed sequence AI452102
Z00070195-1	4.3545	4.6286	0.2741	1.879	4.05	0	0.0007	0	0	1	-	A230078I05Rik	U047242	RIKEN cDNA A230078I05 gene
Z00060928-1	5.06101	5.3351	0.27409	1.879	2.767	0.0056	0.0298	0.0028	0	1	ovary	1700008H02Rik	U024585	RIKEN cDNA 1700008H02 gene
Z00022933-1	2.6281	2.9021	0.274	1.879	2.748	0.0059	0.031	0	0	1	-	Sh2d1a	U019824	SH2 domain protein 1A
Z00053795-1	2.8062	3.0802	0.274	1.879	3.443	0.0005	0.0051	0.0035	0	1	-	9430069I07Rik	U036077	RIKEN cDNA 9430069I07 gene
Z00035158-1	3.1043	3.3782	0.2739	1.878	4.907	0	0	0	0	1	ovary	Fcer1g	U161999	Fc receptor, IgE, high affinity I, gamma polypeptide
Z00023029-1	3.6068	3.8805	0.2737	1.878	5.252	0	0	0	0	1	-	Cfc1	U000144	cripto, FRL-1, cryptic family 1
Z00063717-1	4.66881	4.9425	0.27369	1.877	4.385	0	0.0002	0	0	1	-	A630082K20Rik	U027200	RIKEN cDNA A630082K20 gene
Z00057810-1	2.96381	3.2375	0.27369	1.877	2.998	0.0027	0.0169	0.0338	0	1	ovary	Xlkd1	U029123	extra cellular link domain-containing 1
Z00070366-1	4.6266	4.9002	0.2736	1.877	2.984	0.0028	0.0176	0.0012	0	1	ovary	A330044P14Rik	U027834	RIKEN cDNA A330044P14 gene
Z00058029-1	4.3003	4.5738	0.2735	1.877	4.649	0	0	0	0	1	-	Gm528	U296936	gene model 528, (NCBI)
Z00028062-1	3.1886	3.462	0.2734	1.876	4.914	0	0	0	0	1	ovary	4930402C01Rik	U024130	RIKEN cDNA 4930402C01 gene
Z00053146-1	4.24021	4.5135	0.27329	1.876	3.605	0.0003	0.0031	0.0002	0	1	ovary	N28178	U004219	expressed sequence N28178
Z00045001-1	3.2376	3.5108	0.2732	1.875	5.03	0	0	0.0028	0	1	-	BC014805	U306306	cDNA sequence BC014805
Z00039703-1	2.62	2.8932	0.2732	1.875	2.233	0.0255	0.0925	0.0049	0	1	-	E430002D04Rik	U008920	RIKEN cDNA E430002D04 gene
Z00060019-1	2.73281	3.0053	0.27249	1.872	3.81	0.0001	0.0017	0	0	1	-	LOC236262	U096650	PREDICTED: Mus musculus hypothetical LOC236262 (LOC236262), mRNA
Z00027285-1	3.56201	3.8344	0.27239	1.872	4.442	0	0.0002	0	0	1	-	Usp35	U028871	ubiquitin specific peptidase 35
Z00060438-1	3.8203	4.0925	0.2722	1.871	4.442	0	0.0002	0.0001	0	1	-	Olfr46	U040014	olfactory receptor 46
Z00071708-1	3.59261	3.8648	0.27219	1.871	4.604	0	0.0001	0.0253	0	1	ovary	LOC435052	U244357	PREDICTED: Mus musculus similar to spermiogenesis specific transcript on the Y 2 (LOC435052), mRNA
Z00024113-1	3.16101	3.4332	0.27219	1.871	4.078	0	0.0007	0	0	1	-	Cd19	U029242	CD19 antigen
Z00024637-1	3.0679	3.3395	0.2716	1.868	5.241	0	0	0	0	1	testis	Dusp13	U035296	dual specificity phosphatase 13
Z00058047-1	2.9421	3.2132	0.2711	1.866	5.164	0	0	0	0	1	-	LOC622509	U053174	similar to Serine/threonine-protein kinase MARK2 (MAP/microtubule affinity-regulating kinase 2) (ELKL motif kinase) (EMK1) (PAR1 homolog)
Z00044881-1	2.45201	2.723	0.27099	1.866	3.639	0.0002	0.0028	0.0002	0	1	-	AF119384	U245204	cDNA sequence AF119384
Z00072469-1	2.3531	2.624	0.2709	1.865	4.409	0	0.0002	0.0363	0	1	-	LOC435812	U274715	PREDICTED: Mus musculus similar to Aflatoxin B1 aldehyde reductase member 2 (AFB1-AR 1) (Aldoketoreductase 7) (LOC435812), mRNA
Z00050677-1	3.1704	3.4413	0.2709	1.865	3.506	0.0004	0.0042	0.0115	0	1	ovary	Duox2		dual oxidase 2
Z00004256-1	2.90881	3.1793	0.27049	1.864	3.42	0.0006	0.0055	0.0056	0	1	testis	Sox6	U029157	SRY-box containing gene 6
Z00044025-1	3.33381	3.6042	0.27039	1.863	5.025	0	0	0.0005	0	1	-	Olfr1030	U002028	olfactory receptor 1030
Z00041322-1	2.8184	3.0887	0.2703	1.863	5.4	0	0	0	0	1	testis	2310006M14Rik	U021814	RIKEN cDNA 2310006M14 gene
Z00024542-1	3.861	4.131	0.27	1.862	4.24	0	0.0004	0.0007	0	1	-	Upk1a	U028393	uroplakin 1A
Z00050149-1	3.56471	3.8347	0.26999	1.862	4.216	0	0.0004	0	0	1	ovary	Olfr1251	U022987	olfactory receptor 1251
Z00028686-1	3.32141	3.5913	0.26989	1.861	4.944	0	0	0	0	1	-	Nctc1		non-coding transcript 1
Z00036486-1	4.13441	4.4041	0.26969	1.86	3.556	0.0003	0.0037	0.0002	0	1	-	Aaas	U036695	achalasia, adrenocortical insufficiency, alacrimia
Z00046505-1	2.71791	2.9876	0.26969	1.86	3.477	0.0005	0.0046	0.0005	0	1	-	Krtap4-7	U033403	keratin associated protein 4-7
Z00051337-1	3.2441	3.5137	0.2696	1.86	4.834	0	0	0.0002	0	1	testis	Jmjd2d	U030482	jumonji domain containing 2D
Z00016073-1	2.742	3.0114	0.2694	1.859	2.458	0.0139	0.059	0.0018	0	1	ovary	Ly75	U022668	lymphocyte antigen 75
Z00057115-1	3.7078	3.9772	0.2694	1.859	4.894	0	0	0	0	1	-	Gm672	U038566	gene model 672, (NCBI)
Z00025382-1	3.52761	3.7969	0.26929	1.859	4.904	0	0	0	0	1	ovary	Pitx3	U039102	paired-like homeodomain transcription factor 3
Z00030616-1	3.8435	4.1127	0.2692	1.858	4.862	0	0	0	0	1	ovary	F830021D11Rik	U017733	RIKEN cDNA F830021D11 gene
Z00054628-1	3.5627	3.8317	0.269	1.857	3.806	0.0001	0.0017	0.0002	0	1	-	Grid2ip	U006404	glutamate receptor, ionotropic, delta 2 (Grid2) interacting protein 1
Z00033877-1	3.50671	3.7756	0.26889	1.857	3.973	0	0.001	0	0	1	-	2700083E18Rik	U071696	RIKEN cDNA 2700083E18 gene
Z00038766-1	3.48831	3.7572	0.26889	1.857	3.169	0.0015	0.0108	0.0044	0	1	ovary	5830411J07Rik	U022724	RIKEN cDNA 5830411J07 gene
Z00056491-1	2.9453	3.2141	0.2688	1.856	4.609	0	0.0001	0.0001	0	1	-	Scn5a	U031429	sodium channel, voltage-gated, type V, alpha
Z00050081-1	3.86291	4.1316	0.26869	1.856	4.219	0	0.0004	0	0	1	testis	1700006J14Rik	U012096	RIKEN cDNA 1700006J14 gene
Z00061657-1	4.7611	5.0293	0.2682	1.854	4.183	0	0.0005	0	0	1	-	A930018O16Rik	U014976	RIKEN cDNA A930018O16 gene
Z00027758-1	4.0097	4.2776	0.2679	1.853	3.373	0.0007	0.0062	0	0	1	-	Dok3	U034818	docking protein 3
Z00037450-1	3.1546	3.4223	0.2677	1.852	3.32	0.0008	0.0072	0.0001	0	1	testis	4933411K16Rik	U019464	RIKEN cDNA 4933411K16 gene
Z00070034-1	3.73551	4.0032	0.26769	1.852	4.211	0	0.0004	0	0	1	testis	1700017D01Rik	U124209	RIKEN cDNA 1700017D01 gene
Z00023583-1	2.7022	2.9698	0.2676	1.851	3.533	0.0004	0.0039	0	0	1	ovary	T2bp	U003832	Traf2 binding protein
Z00062806-1	3.3107	3.5782	0.2675	1.851	3.332	0.0008	0.007	0.016	0	1	-	Gla	U039704	galactosidase, alpha
Z00058333-1	3.9029	4.1704	0.2675	1.851	4.835	0	0	0	0	1	-	Eme2	U037541	essential meiotic endonuclease 1 homolog 2 (S. pombe)
Z00024505-1	1.93901	2.2064	0.26739	1.85	4.914	0	0	0.0001	0	1	-	Olig2	U017367	oligodendrocyte transcription factor 2
Z00062913-1	3.1807	3.4479	0.2672	1.85	5.113	0	0	0	0	1	ovary	Ablim3		actin binding LIM protein family, member 3
Z00060940-1	4.7329	5	0.2671	1.849	2.816	0.0048	0.0266	0.0018	0	1	ovary	Hsd3b2	U069087	hydroxysteroid dehydrogenase-2, delta<5>-3-beta
Z00027563-1	3.48211	3.7489	0.26679	1.848	4.066	0	0.0007	0.0001	0	1	-	2410024A21Rik	U043872	RIKEN cDNA 2410024A21 gene
Z00025869-1	2.2102	2.4767	0.2665	1.847	2.764	0.0056	0.0299	0	0	1	-	Zfpn1a1	U012319	zinc finger protein, subfamily 1A, 1 (Ikaros)
Z00025080-1	3.02051	3.287	0.26649	1.847	3.537	0.0004	0.0039	0.0017	0	1	-	A330102K23Rik	U001830	RIKEN cDNA A330102K23 gene
Z00024063-1	3.1879	3.4541	0.2662	1.845	5.18	0	0	0.0001	0	1	-	Ins1	U019565	insulin I
Z00030307-1	2.15891	2.425	0.26609	1.845	2.533	0.0113	0.0503	0	0	1	testis	Igh-6	U034449	immunoglobulin heavy chain 6 (heavy chain of IgM)
Z00068436-1	2.1802	2.4462	0.266	1.845	4.27	0	0.0003	0.0045	0	1	-	LOC382919	U061547	similar to PR domain containing 4
Z00064736-1	3.5354	3.8014	0.266	1.845	4.578	0	0.0001	0.0001	0	1	-	AI606473	U107895	expressed sequence AI606473
Z00060994-1	4.2356	4.5015	0.2659	1.844	3.118	0.0018	0.0124	0.0004	0	1	ovary	LOC635949	U142071	similar to Retrovirus-related Pol polyprotein LINE-1 (Long interspersed element-1) (L1)
Z00031339-1	2.6487	2.9145	0.2658	1.844	2.849	0.0043	0.0245	0.0011	0	1	-	LOC432459	U011499	hypothetical gene supported by AK082906
Z00060823-1	4.58921	4.8549	0.26569	1.843	2.807	0.0049	0.0271	0.0036	0	1	ovary	D430004P15Rik	U036828	Riken cDNA D430004P15 gene
Z00028338-1	2.55541	2.821	0.26559	1.843	4.181	0	0.0005	0.0012	0	1	-	A930024N18	U017524	hypothetical protein A930024N18
Z00056060-1	2.8544	3.1198	0.2654	1.842	4.017	0	0.0008	0.0006	0	1	ovary	Ugt2b1	U026357	UDP glucuronosyltransferase 2 family, polypeptide B1
Z00062871-1	2.8266	3.0916	0.265	1.84	3.568	0.0003	0.0035	0.0005	0	1	-	Fgfr3	U042629	fibroblast growth factor receptor 3
Z00060406-1	3.2299	3.4949	0.265	1.84	5.152	0	0	0	0	1	-	Zfp647	U159111	zinc finger protein 647
Z00024361-1	2.0646	2.3296	0.265	1.84	2.566	0.0102	0.0469	0	0	1	-	Lta	U037745	lymphotoxin A
Z00003977-1	3.6525	3.9175	0.265	1.84	4.561	0	0.0001	0	0	1	-	Mvk	U006032	mevalonate kinase
Z00005569-1	3.07971	3.3446	0.26489	1.84	4.549	0	0.0001	0	0	1	ovary	Usp36	U033680	ubiquitin specific peptidase 36
Z00032864-1	1.9136	2.1783	0.2647	1.839	3.383	0.0007	0.0061	0.001	0	1	-	BC024582	U048684	cDNA sequence BC024582
Z00061060-1	3.72901	3.9935	0.26449	1.838	4.742	0	0	0	0	1	ovary	4930532M18Rik	U000938	RIKEN cDNA 4930532M18 gene
Z00038809-1	3.1277	3.3921	0.2644	1.838	4.863	0	0	0	0	1	-	Olfr126	U037793	olfactory receptor 126
Z00023722-1	3.07671	3.3411	0.26439	1.838	5.246	0	0	0	0	1	-	Hhex	U019413	hematopoietically expressed homeobox
Z00023448-1	3.11341	3.3777	0.26429	1.837	5.044	0	0	0.0002	0	1	-	Insrr	U003410	insulin receptor-related receptor
Z00002424-1	3.75981	4.0241	0.26429	1.837	4.841	0	0	0	0	1	-	Wdtc1	U025616	WD and tetratricopeptide repeats 1
Z00012551-1	2.85371	3.118	0.26429	1.837	4.171	0	0.0005	0.0004	0	1	-	C1qr1	U023465	complement component 1, q subcomponent, receptor 1
Z00063737-1	2.1334	2.3976	0.2642	1.837	2.795	0.0051	0.0279	0.0002	0	1	ovary	Psg16	U113010	pregnancy specific glycoprotein 16
Z00063517-1	2.66821	2.9324	0.26419	1.837	4.449	0	0.0001	0.0004	0	1	ovary	LOC432471	U011651	hypothetical gene supported by AK080816
Z00033677-1	2.1869	2.451	0.2641	1.836	3.226	0.0012	0.0093	0.0003	0	1	testis	Igk	U144860	Mus musculus 10D10 monoclonal antibody kappa light chain variable region, (IgK) mRNA, partial cds.
Z00060969-1	4.4706	4.7346	0.264	1.836	3.186	0.0014	0.0103	0.0004	0	1	ovary	A130026F07Rik	U057641	RIKEN cDNA A130026F07 gene
Z00054443-1	2.8599	3.1236	0.2637	1.835	4.529	0	0.0001	0.0034	0	1	-	Pglyrp3	U003507	peptidoglycan recognition protein 3
Z00026271-1	3.12631	3.3899	0.26359	1.834	4.946	0	0	0.0001	0	1	-	A730087J23Rik	U134920	RIKEN cDNA A730087J23 gene
Z00045568-1	2.5729	2.8362	0.2633	1.833	4.927	0	0	0	0	1	-	Olfr94	U037784	olfactory receptor 94
Z00070367-1	3.62501	3.8882	0.26319	1.833	2.868	0.0041	0.0234	0	0	1	ovary	Ifi47	U012517	interferon gamma inducible protein 47
Z00049982-1	2.8781	3.141	0.2629	1.831	4.924	0	0	0.0001	0	1	-	4931400O07Rik	U019891	RIKEN cDNA 4931400O07 gene
Z00060830-1	3.4581	3.7208	0.2627	1.831	4.145	0	0.0005	0.0067	0	1	-	Mia1	U028294	melanoma inhibitory activity 1
Z00054754-1	3.1275	3.3902	0.2627	1.831	4.01	0	0.0008	0	0	1	-	Pou2f2	U028268	POU domain, class 2, transcription factor 2
Z00031489-1	3.038	3.3006	0.2626	1.83	3.853	0.0001	0.0014	0.0001	0	1	ovary	A930012O16Rik	U022646	RIKEN cDNA A930012O16 gene
Z00033200-1	3.1163	3.3784	0.2621	1.828	4.681	0	0	0.0001	0	1	testis	4930458L03Rik	U054172	RIKEN cDNA 4930458L03 gene
Z00026132-1	2.9193	3.1814	0.2621	1.828	5.048	0	0	0	0	1	testis	Gpr161	U001029	G protein-coupled receptor 161
Z00024886-1	2.3315	2.5935	0.262	1.828	2.607	0.0091	0.0428	0.0008	0	1	-	Defb6	U009141	defensin beta 6
Z00063332-1	4.10551	4.3674	0.26189	1.827	4.569	0	0.0001	0	0	1	-	5830410O09Rik	U020609	RIKEN cDNA 5830410O09 gene
Z00035888-1	3.8613	4.1231	0.2618	1.827	4.724	0	0	0	0	1	-	Cd3e	U030791	CD3 antigen, epsilon polypeptide
Z00047798-1	3.8705	4.1321	0.2616	1.826	4.599	0	0.0001	0	0	1	-	Olfr1048	U022857	olfactory receptor 1048
Z00070236-1	3.1606	3.4222	0.2616	1.826	4.874	0	0	0	0	1	ovary	B430217B02Rik	U032769	RIKEN cDNA B430217B02 gene
Z00070681-1	4.27581	4.5374	0.26159	1.826	2.903	0.0036	0.0215	0.0016	0	1	ovary	LOC385718		similar to RNP particle component
Z00005137-1	2.73681	2.9982	0.26139	1.825	2.901	0.0037	0.0215	0	0	1	ovary	Lhcgr	U038151	luteinizing hormone/choriogonadotropin receptor
Z00029391-1	2.7303	2.9916	0.2613	1.825	4.881	0	0	0	0	1	-	9330159F19Rik	U192814	RIKEN cDNA 9330159F19 gene
Z00060071-1	3.11361	3.3747	0.26109	1.824	4.045	0	0.0008	0.0006	0	1	testis	LOC546232	U021070	hypothetical LOC546232
Z00030811-1	3.3329	3.5939	0.261	1.823	4.863	0	0	0	0	1	ovary	Pcnxl3	U019041	pecanex-like 3 (Drosophila)
Z00027710-1	2.9208	3.1817	0.2609	1.823	4.988	0	0	0.0001	0	1	ovary	Psrc2	U043118	proline/serine-rich coiled-coil 2
Z00031016-1	4.25711	4.518	0.26089	1.823	3.511	0.0004	0.0042	0	0	1	ovary	C1sb	U027843	complement component C1SB
Z00058643-1	3.1892	3.45	0.2608	1.823	4.621	0	0.0001	0	0	1	-	Gm466		gene model 466, (NCBI)
Z00059661-1	4.286	4.5468	0.2608	1.823	4.466	0	0.0001	0	0	1	-	Arl2	U144240	ADP-ribosylation factor-like 2
Z00023098-1	2.51061	2.7714	0.26079	1.823	2.631	0.0084	0.0405	0	0	1	-	Ms4a6c	U019174	membrane-spanning 4-domains, subfamily A, member 6C
Z00043962-1	3.05191	3.3126	0.26069	1.822	4.909	0	0	0	0	1	ovary	Egfl3	U043928	EGF-like-domain, multiple 3
Z00058001-1	3.8197	4.0803	0.2606	1.822	2.877	0.004	0.0228	0.0423	0	1	ovary	Tcirg1	U108131	T-cell, immune regulator 1
Z00057686-1	2.49061	2.7512	0.26059	1.822	2.717	0.0065	0.0332	0	0	1	testis	Gm194	U046769	gene model 194, (NCBI)
Z00029691-1	2.8903	3.1507	0.2604	1.821	4.798	0	0	0.0002	0	1	-	A930017K11Rik	U017697	RIKEN cDNA A930017K11 gene
Z00025345-1	2.59701	2.8573	0.26029	1.82	4.247	0	0.0004	0	0	1	-	st8sia6	U022300	ST8 alpha-N-acetyl-neuraminide alpha-2,8-sialyltransferase 6
Z00057113-1	3.5484	3.8086	0.2602	1.82	4.15	0	0.0005	0.0001	0	1	-	2310002L13Rik	U038540	RIKEN cDNA 2310002L13 gene
Z00010000-1	3.08991	3.3501	0.26019	1.82	5.093	0	0	0.0001	0	1	-	4930427A07Rik	U014468	RIKEN cDNA 4930427A07 gene
Z00051357-1	2.8146	3.0746	0.26	1.819	3.839	0.0001	0.0015	0.0034	0	1	-	A330102K04Rik	U020668	RIKEN cDNA A330102K04 gene
Z00022426-1	3.00871	3.2687	0.25999	1.819	2.466	0.0136	0.058	0	0	1	-	Gpr65	U014250	G-protein coupled receptor 65
Z00036262-1	2.9964	3.256	0.2596	1.818	4.264	0	0.0003	0	0	1	ovary	Lefty1	U293332	left right determination factor 1
Z00023080-1	3.6224	3.8819	0.2595	1.817	4.971	0	0	0	0	1	ovary	Foxb1	U031050	forkhead box B1
Z00032250-1	3.3946	3.6541	0.2595	1.817	4.98	0	0	0	0	1	-	Ctnna2	U027499	catenin (cadherin associated protein), alpha 2
Z00054193-1	3.4532	3.7126	0.2594	1.817	4.902	0	0	0	0	1	ovary	Ptpn18	U000142	protein tyrosine phosphatase, non-receptor type 18
Z00050347-1	2.6822	2.9413	0.2591	1.815	3.626	0.0002	0.003	0	0	1	testis	4933411G06Rik	U031773	RIKEN cDNA 4933411G06 gene
Z00060227-1	3	3.2589	0.2589	1.815	3.411	0.0006	0.0056	0.0005	0	1	-	Cacna2d2	U010989	calcium channel, voltage-dependent, alpha 2/delta subunit 2
Z00059902-1	2.5573	2.8162	0.2589	1.815	4.088	0	0.0006	0	0	1	-	A430084P05Rik	U074659	RIKEN cDNA A430084P05 gene
Z00060431-1	4.3377	4.5966	0.2589	1.815	4.517	0	0.0001	0	0	1	ovary	Cuedc2	U039107	CUE domain containing 2
Z00035886-1	3.17051	3.4293	0.25879	1.814	4.051	0	0.0007	0	0	1	-	Ly9	U022058	lymphocyte antigen 9
Z00051506-1	3.50271	3.7611	0.25839	1.812	4.504	0	0.0001	0	0	1	-	Krt1-16	U033419	keratin complex 1, acidic, gene 16
Z00022938-1	2.34601	2.6043	0.25829	1.812	3.32	0.0008	0.0072	0	0	1	-	Clec2e	U027910	C-type lectin domain family 2, member e
Z00050079-1	2.9331	3.1913	0.2582	1.812	4.923	0	0	0	0	1	testis	Pxt1	U037617	peroxisomal, testis specific 1
Z00030106-1	3.6496	3.9077	0.2581	1.811	4.289	0	0.0003	0	0	1	-	E130218I03Rik	U004931	RIKEN cDNA E130218I03 gene
Z00061419-1	2.8638	3.1217	0.2579	1.81	3.722	0.0001	0.0022	0.0007	0	1	testis	4933417D19Rik	U009933	RIKEN cDNA 4933417D19 gene
Z00031845-1	3.8854	4.1433	0.2579	1.81	3.981	0	0.0009	0	0	1	ovary	Olfr1153	U002071	olfactory receptor 1153
Z00032954-1	2.744	3.0017	0.2577	1.81	4.848	0	0	0	0	1	-	LOC238379	U050255	similar to Chromosome-associated kinesin KIF4A (Chromokinesin)
Z00062298-1	2.48771	2.7454	0.25769	1.81	3.974	0	0.001	0.015	0	1	testis	4930518J21Rik	U029837	RIKEN cDNA 4930518J21 gene
Z00028504-1	3.6475	3.9051	0.2576	1.809	4.626	0	0.0001	0	0	1	ovary	Mkiaa1866	U037391	Mus musculus mRNA for mKIAA1866 protein.
Z00027516-1	2.7351	2.9927	0.2576	1.809	3.266	0.001	0.0083	0.0005	0	1	-	AK122525	U051073	cDNA sequence AK122525
Z00022491-1	2.44111	2.6986	0.25749	1.809	4.099	0	0.0006	0.0042	0	1	-	Slc5a5	U029935	solute carrier family 5 (sodium iodide symporter), member 5
Z00005024-1	2.98201	3.2394	0.25739	1.808	3.764	0.0001	0.0019	0.0002	0	1	-	Hoxb1	U013253	homeo box B1
Z00052605-1	3.27611	3.5334	0.25729	1.808	3.896	0	0.0013	0.0068	0	1	-	Trim3	U029040	tripartite motif protein 3
Z00064693-1	2.67231	2.9296	0.25729	1.808	3.82	0.0001	0.0016	0.0003	0	1	ovary	LOC434436	U063801	hypothetical LOC434436
Z00056232-1	2.8564	3.1136	0.2572	1.808	4.922	0	0	0.0001	0	1	ovary	LOC435975	U028473	similar to putative pheromone receptor (Go-VN5)
Z00030649-1	2.92471	3.1818	0.25709	1.807	2.874	0.004	0.023	0.0053	0	1	ovary	Gria3	U043754	glutamate receptor, ionotropic, AMPA3 (alpha 3)
Z00055994-1	4.59381	4.8508	0.25699	1.807	4.152	0	0.0005	0	0	1	-	Foxo6	U132856	forkhead box O6
Z00041755-1	3.0927	3.3494	0.2567	1.805	5.18	0	0	0	0	1	-	2200002K05Rik	U010075	RIKEN cDNA 2200002K05 gene
Z00049551-1	3.259	3.5156	0.2566	1.805	4.426	0	0.0002	0	0	1	ovary	Bpil3	U058855	bactericidal/permeability-increasing protein-like 3
Z00024877-1	3.9132	4.1698	0.2566	1.805	3.746	0.0001	0.002	0.0078	0	1	ovary	Mmrn2	U015498	multimerin 2
Z00028926-1	3.41331	3.6698	0.25649	1.805	4.783	0	0	0.0003	0	1	ovary	A730041O05Rik	U004100	RIKEN cDNA A730041O05 gene
Z00001107-1	2.29091	2.5472	0.25629	1.804	4.385	0	0.0002	0	0	1	-	Ceacam15	U028189	CEA-related cell adhesion molecule 15
Z00031735-1	2.6075	2.8636	0.2561	1.803	5.168	0	0	0.0013	0	1	ovary	B930095M22Rik	U248192	RIKEN cDNA B930095M22 gene
Z00026845-1	4.2815	4.5376	0.2561	1.803	4.52	0	0.0001	0	0	1	-	A930001M12Rik	U004199	RIKEN cDNA A930001M12 gene
Z00030748-1	2.96751	3.2233	0.25579	1.802	2.516	0.0118	0.0521	0	0	1	-	5830416P10Rik	U321380	RIKEN cDNA 5830416P10 gene
Z00068052-1	3.20761	3.4633	0.25569	1.801	3.625	0.0002	0.003	0.0338	0	1	testis	Rhox8	U249930	reproductive homeobox on X chromosome, 8
Z00060782-1	3.28001	3.5357	0.25569	1.801	4.603	0	0.0001	0	0	1	-	LOC333201	U140460	similar to putative pheromone receptor (Go-VN5)
Z00028841-1	3.0996	3.3551	0.2555	1.8	3.815	0.0001	0.0016	0	0	1	-	A430048G15Rik	U002512	RIKEN cDNA A430048G15 gene
Z00041050-1	2.616	2.8715	0.2555	1.8	3.208	0.0013	0.0098	0.0024	0	1	-	Dlec1	U011134	deleted in lung and esophageal cancer 1
Z00019190-1	3.79311	4.0485	0.25539	1.8	3.325	0.0008	0.0071	0.0002	0	1	ovary	1300010M03Rik	U033443	RIKEN cDNA 1300010M03 gene
Z00059162-1	3.1182	3.3733	0.2551	1.799	3.655	0.0002	0.0027	0	0	1	ovary	Trim30	U108406	tripartite motif protein 30
Z00031792-1	4.48391	4.739	0.25509	1.799	4.269	0	0.0003	0	0	1	-	2210417K05Rik	U194879	RIKEN cDNA 2210417K05 gene
Z00031466-1	3.8365	4.0914	0.2549	1.798	4.638	0	0.0001	0	0	1	-	C030019I05Rik	U012501	RIKEN cDNA C030019I05 gene
Z00060236-1	3.97361	4.2283	0.25469	1.797	4.277	0	0.0003	0.0001	0	1	-	Olfr318	U012666	olfactory receptor 318
Z00013800-1	4.10511	4.3597	0.25459	1.797	2.253	0.0242	0.0892	0.0056	0	1	ovary	AU024076	U048727	expressed sequence AU024076
Z00029018-1	3.81591	4.0702	0.25429	1.795	3.79	0.0001	0.0018	0	0	1	ovary	A630071L07Rik	U001638	RIKEN cDNA A630071L07 gene
Z00045404-1	3.08921	3.3434	0.25419	1.795	2.536	0.0112	0.05	0	0	1	ovary	9130017C17Rik	U030081	RIKEN cDNA 9130017C17 gene
Z00035994-1	3.5507	3.8045	0.2538	1.793	4.737	0	0	0	0	1	-	Numb	U034155	numb gene homolog (Drosophila)
Z00021198-1	4.1036	4.3574	0.2538	1.793	2.404	0.0162	0.066	0.0084	0	1	ovary	3321401G04Rik	U027247	RIKEN cDNA 3321401G04 gene
Z00028186-1	2.67521	2.9287	0.25349	1.792	4.91	0	0	0	0	1	ovary	Dnajc6		DnaJ (Hsp40) homolog, subfamily C, member 6
Z00034220-1	4.10941	4.3629	0.25349	1.792	3.804	0.0001	0.0017	0.0007	0	1	-	Adat1	U030274	adenosine deaminase, tRNA-specific 1
Z00043493-1	3.4802	3.7336	0.2534	1.792	3.848	0.0001	0.0015	0	0	1	ovary	Galnt5	U001791	UDP-N-acetyl-alpha-D-galactosamine:polypeptide N-acetylgalactosaminyltransferase 5
Z00060107-1	3.20211	3.4554	0.25329	1.791	4.915	0	0	0	0	1	-	Mosc1	U022168	MOCO sulphurase C-terminal domain containing 1
Z00061408-1	3.78801	4.0413	0.25329	1.791	4.347	0	0.0002	0	0	1	-	1700064F23Rik	U009815	RIKEN cDNA 1700064F23 gene
Z00003287-1	3.5394	3.7926	0.2532	1.791	3.793	0.0001	0.0017	0	0	1	ovary	Cxcl16	U033002	chemokine (C-X-C motif) ligand 16
Z00043974-1	3.17981	3.433	0.25319	1.791	4.904	0	0	0.0001	0	1	-	Fut4-ps1	U018140	fucosyltransferase 4, pseudogene 1
Z00056061-1	2.7539	3.0066	0.2527	1.789	5.158	0	0	0	0	1	-	Gc	U026376	group specific component
Z00063320-1	3.41991	3.6726	0.25269	1.789	4.849	0	0	0	0	1	-	B230343H07Rik		RIKEN cDNA B230343H07 gene
Z00056484-1	3.80581	4.0584	0.25259	1.788	4.588	0	0.0001	0	0	1	-	Fbxl2	U031391	F-box and leucine-rich repeat protein 2
Z00061556-1	3.13451	3.387	0.25249	1.788	4.828	0	0	0	0	1	-	A630014C17Rik	U012583	RIKEN cDNA A630014C17 gene
Z00032942-1	2.89651	3.1488	0.25229	1.787	4.763	0	0	0	0	1	-	LOC435362	U050003	hypothetical LOC435362
Z00055714-1	3.5884	3.8406	0.2522	1.787	4.623	0	0.0001	0	0	1	testis	1700057K13Rik	U021933	RIKEN cDNA 1700057K13 gene
Z00023715-1	3.6543	3.9062	0.2519	1.786	4.602	0	0.0001	0	0	1	-	Nr0b2	U004919	nuclear receptor subfamily 0, group B, member 2
Z00059368-1	3.1971	3.449	0.2519	1.786	2.685	0.0072	0.0358	0	0	1	ovary	Cd83	U014778	CD83 antigen
Z00029834-1	3.0466	3.2983	0.2517	1.785	5.054	0	0	0	0	1	-	5031434C07Rik	U027711	RIKEN cDNA 5031434C07 gene
Z00027240-1	3.88	4.1315	0.2515	1.784	4.251	0	0.0003	0	0	1	ovary	Aim1l	U094397	absent in melanoma 1-like
Z00050748-1	2.3668	2.6183	0.2515	1.784	3.091	0.0019	0.0133	0.0042	0	1	ovary	A130090K04Rik	U031502	RIKEN cDNA A130090K04 gene
Z00025517-1	2.9451	3.1966	0.2515	1.784	4.126	0	0.0006	0	0	1	-	Dapk3	U011774	death-associated kinase 3
Z00035641-1	2.72041	2.9719	0.25149	1.784	2.296	0.0216	0.082	0	0	1	-	Rgs1	U021858	regulator of G-protein signaling 1
Z00030934-1	2.64801	2.8992	0.25119	1.783	4.252	0	0.0003	0.0001	0	1	-	D430014M15	U017548	hypothetical protein D430014M15
Z00023267-1	3.1464	3.3975	0.2511	1.782	4.565	0	0.0001	0	0	1	-	Kcne1	U037312	potassium voltage-gated channel, Isk-related subfamily, member 1
Z00063165-1	3.10551	3.3565	0.25099	1.782	3.68	0.0002	0.0025	0.0006	0	1	testis	1700030C14Rik	U060982	RIKEN cDNA 1700030C14 gene
Z00057490-1	2.8203	3.0712	0.2509	1.781	3.86	0.0001	0.0014	0.0002	0	1	-	LOC627283		similar to ADAM 12 precursor (A disintegrin and metalloproteinase domain 12) (Meltrin alpha)
Z00029238-1	2.48111	2.7319	0.25079	1.781	2.847	0.0043	0.0246	0.0002	0	1	-	B230311A21	U159421	hypothetical protein B230311A21
Z00070047-1	4.58581	4.8363	0.25049	1.78	2.197	0.0279	0.0991	0.0304	0	1	ovary	Adh1	U116865	alcohol dehydrogenase 1 (class I)
Z00062800-1	2.85341	3.1038	0.25039	1.779	3.976	0	0.001	0.0003	0	1	ovary	Il1rapl1	U039520	interleukin 1 receptor accessory protein-like 1
Z00056802-1	2.0627	2.313	0.2503	1.779	2.25	0.0244	0.0897	0.0002	0	1	testis	Gzmk	U035188	granzyme K
Z00034169-1	3.84511	4.0953	0.25019	1.779	4.545	0	0.0001	0	0	1	-	Slc35a2	U019673	solute carrier family 35 (UDP-galactose transporter), member 2
Z00028057-1	2.8351	3.0852	0.2501	1.778	4.604	0	0.0001	0.0001	0	1	-	4833427F10Rik	U017916	RIKEN cDNA 4833427F10 gene
Z00036167-1	2.58261	2.8325	0.24989	1.777	2.225	0.026	0.094	0	0	1	ovary	Il27ra	U030021	interleukin 27 receptor, alpha
Z00056184-1	3.28231	3.532	0.24969	1.777	4.605	0	0.0001	0	0	1	-	Klrk1	U027920	killer cell lectin-like receptor subfamily K, member 1
Z00015150-1	3.2016	3.4512	0.2496	1.776	2.465	0.0136	0.0581	0	0	1	-	Lrrc33	U036974	leucine rich repeat containing 33
Z00058367-1	3.122	3.3716	0.2496	1.776	4.568	0	0.0001	0	0	1	-	4930481A15Rik	U041225	RIKEN cDNA 4930481A15 gene
Z00036307-1	4.0513	4.3009	0.2496	1.776	4.351	0	0.0002	0	0	1	-	Tfpt	U028070	TCF3 (E2A) fusion partner
Z00026356-1	4.43251	4.6818	0.24929	1.775	4.184	0	0.0004	0	0	1	-	Git2	U026606	G protein-coupled receptor kinase-interactor 2
Z00031227-1	2.44971	2.6988	0.24909	1.774	4.754	0	0	0	0	1	ovary	Pwcr1	U207561	Prader-Willi chromosome region 1 homolog (human)
Z00070525-1	3.59831	3.8472	0.24889	1.773	3.592	0.0003	0.0033	0.0005	0	1	ovary	Zfp61	U028251	zinc finger protein 61
Z00060720-1	3.13721	3.3861	0.24889	1.773	4.268	0	0.0003	0.0005	0	1	-	Unc93a	U112570	unc-93 homolog A (C. elegans)
Z00057553-1	3.9429	4.1917	0.2488	1.773	4.523	0	0.0001	0	0	1	-	Chrdl2	U008445	chordin-like 2
Z00036237-1	3.3061	3.5547	0.2486	1.772	4.565	0	0.0001	0.0164	0	1	-	Unc45b	U013074	unc-45 homolog B (C. elegans)
Z00052385-1	3.2783	3.5268	0.2485	1.772	3.096	0.0019	0.0132	0.0002	0	1	ovary	Olfr1026	U002025	olfactory receptor 1026
Z00036450-1	3.71231	3.9608	0.24849	1.772	4.646	0	0.0001	0.0001	0	1	-	Pcdhgb2	U018631	protocadherin gamma subfamily B, 2
Z00027317-1	2.4735	2.7217	0.2482	1.77	3.287	0.001	0.0079	0.0043	0	1	ovary	LOC385492	U061826	PREDICTED: Mus musculus similar to P38IP protein (LOC385492), mRNA
Z00055586-1	3.80401	4.0522	0.24819	1.77	4.278	0	0.0003	0	0	1	-	Bcorl1	U019839	BCL6 co-repressor-like 1
Z00023882-1	2.7809	3.029	0.2481	1.77	4.166	0	0.0005	0.0002	0	1	-	Zscan2	U008290	zinc finger and SCAN domain containing 2
Z00058814-1	3.0103	3.258	0.2477	1.768	3.571	0.0003	0.0035	0.0001	0	1	-	LOC624041		hypothetical protein LOC624041
Z00055195-1	4.13721	4.3847	0.24749	1.768	4.279	0	0.0003	0.0001	0	1	-	Gm1571	U120157	gene model 1571, (NCBI)
Z00039035-1	3.0801	3.3275	0.2474	1.767	4.748	0	0	0.0012	0	1	-	Slc22a13	U031424	solute carrier family 22 (organic cation transporter), member 13
Z00040914-1	3.4724	3.7198	0.2474	1.767	4.516	0	0.0001	0	0	1	testis	1700008I05Rik	U039713	RIKEN cDNA 1700008I05 gene
Z00037363-1	3.2714	3.5187	0.2473	1.767	4.763	0	0	0.005	0	1	-	6530401C20Rik	U006379	RIKEN cDNA 6530401C20 gene
Z00027076-1	4.1259	4.3732	0.2473	1.767	4.441	0	0.0002	0.0001	0	1	-	Sema3g	U015460	sema domain, immunoglobulin domain (Ig), short basic domain, secreted, (semaphorin) 3G
Z00055892-1	3.87061	4.1178	0.24719	1.766	3.92	0	0.0012	0	0	1	-	Lenep	U024282	lens epithelial protein
Z00054492-1	2.89191	3.1391	0.24719	1.766	4.501	0	0.0001	0.0002	0	1	testis	Tmod1	U004281	tropomodulin 1
Z00023641-1	3.57	3.8171	0.2471	1.766	2.608	0.009	0.0428	0.0059	0	1	ovary	Ltbp2	U034176	latent transforming growth factor beta binding protein 2
Z00055152-1	3.2521	3.4992	0.2471	1.766	3.964	0	0.001	0.0001	0	1	-	Mgat5b	U013584	mannoside acetylglucosaminyltransferase 5, isoenzyme B
Z00023548-1	3.4893	3.7362	0.2469	1.765	4.34	0	0.0002	0	0	1	ovary	Gng4	U014558	guanine nucleotide binding protein (G protein), gamma 4 subunit
Z00024573-1	3.35721	3.604	0.24679	1.765	4.697	0	0	0.003	0	1	-	Prap1	U008915	proline-rich acidic protein 1
Z00030602-1	3.38781	3.6346	0.24679	1.765	3.819	0.0001	0.0016	0.0092	0	1	ovary	H2-DMb1	U017846	histocompatibility 2, class II, locus Mb1
Z00043927-1	3.2432	3.4899	0.2467	1.764	4.856	0	0	0	0	1	testis	4930438O03Rik	U130667	RIKEN cDNA 4930438O03 gene
Z00031136-1	4.383	4.6294	0.2464	1.763	4.176	0	0.0005	0	0	1	-	Zfp385	U036712	zinc finger protein 385
Z00022715-1	3.00871	3.2551	0.24639	1.763	3.562	0.0003	0.0036	0	0	1	-	Zic4	U010850	zinc finger protein of the cerebellum 4
Z00055073-1	4.1316	4.3777	0.2461	1.762	4.496	0	0.0001	0	0	1	ovary	Adam19	U012500	a disintegrin and metallopeptidase domain 19 (meltrin beta)
Z00033417-1	3.53181	3.7779	0.24609	1.762	4.515	0	0.0001	0	0	1	-	BC024386	U058163	cDNA sequence BC023486
Z00024106-1	2.9965	3.2423	0.2458	1.761	3.452	0.0005	0.005	0	0	1	-	Pgf	U034181	placental growth factor
Z00049009-1	3.0034	3.2492	0.2458	1.761	3	0.0026	0.0169	0.0303	0	1	-	D630023B12Rik	U141395	RIKEN cDNA D630023B12 gene
Z00032636-1	3.3038	3.5493	0.2455	1.759	3.039	0.0023	0.0152	0.0011	0	1	ovary	Arg2	U319671	arginase type II
Z00030589-1	2.5838	2.8292	0.2454	1.759	4.722	0	0	0	0	1	-	5430402E10Rik	U019973	RIKEN cDNA 5430402E10 gene
Z00024600-1	3.90791	4.1533	0.24539	1.759	4.236	0	0.0004	0	0	1	-	Lhx6	U022549	LIM homeobox protein 6
Z00032151-1	3.53791	3.7832	0.24529	1.759	3.861	0.0001	0.0014	0.0188	0	1	-	BC035947		cDNA sequence BC035947
Z00070005-1	2.51881	2.7641	0.24529	1.759	4.213	0	0.0004	0.0005	0	1	-	Slc22a20	U084347	solute carrier family 22 (organic anion transporter), member 20
Z00064335-1	2.4584	2.7034	0.245	1.757	4.924	0	0	0.0003	0	1	-	Rtl1	U014386	retrotransposon-like 1
Z00037399-1	2.7352	2.9801	0.2449	1.757	2.893	0.0038	0.022	0.0052	0	1	-	Olfr339	U084790	olfactory receptor 339
Z00063807-1	4.19991	4.4448	0.24489	1.757	3.732	0.0001	0.0021	0.0001	0	1	ovary	Ilf2		interleukin enhancer binding factor 2
Z00024231-1	3.6514	3.8961	0.2447	1.756	4.744	0	0	0	0	1	ovary	Accn1	U033166	amiloride-sensitive cation channel 1, neuronal (degenerin)
Z00063705-1	3.82651	4.0712	0.24469	1.756	3.255	0.0011	0.0086	0.0008	0	1	ovary	Tcfcp2	U036667	transcription factor CP2
Z00025195-1	2.77891	3.0236	0.24469	1.756	2.295	0.0217	0.0822	0	0	1	ovary	Tlr2	U024201	toll-like receptor 2
Z00070566-1	3.38931	3.6338	0.24449	1.755	4.285	0	0.0003	0.0001	0	1	ovary	Ypel4	U001996	Mus musculus yippee-like 4 (Ypel4), mRNA
Z00041707-1	3.73251	3.977	0.24449	1.755	4.596	0	0.0001	0	0	1	-	2310021H06Rik	U002679	RIKEN cDNA 2310021H06 gene
Z00070534-1	3.0238	3.2677	0.2439	1.753	4.009	0	0.0009	0.0124	0	1	ovary	Cd84		CD84 antigen
Z00035693-1	3.3243	3.568	0.2437	1.752	4.525	0	0.0001	0	0	1	-	Tbx4	U013124	T-box 4
Z00060730-1	5.2782	5.5216	0.2434	1.751	2.541	0.011	0.0494	0.0156	0	1	ovary	Acad9	U157376	acyl-Coenzyme A dehydrogenase family, member 9
Z00035655-1	2.9665	3.2099	0.2434	1.751	4.649	0	0	0	0	1	-	Tbxas1	U006696	thromboxane A synthase 1, platelet
Z00042719-1	3.683	3.9263	0.2433	1.751	4.533	0	0.0001	0	0	1	-	Olfr62	U004725	olfactory receptor 62
Z00024713-1	3.67811	3.9211	0.24299	1.749	4.551	0	0.0001	0	0	1	-	Fut2	U155384	fucosyltransferase 2
Z00020124-1	3.96721	4.21	0.24279	1.749	4.425	0	0.0002	0	0	1	-	Nkx2-5	U037583	NK2 transcription factor related, locus 5 (Drosophila)
Z00050362-1	3.4211	3.6638	0.2427	1.748	4.67	0	0	0	0	1	-	Oatl1	U039242	ornithine aminotransferase-like 1
Z00030921-1	2.13071	2.3733	0.24259	1.748	3.159	0.0015	0.0111	0.0002	0	1	ovary	V2r14	U102348	vomeronasal 2, receptor, 14
Z00026786-1	2.46171	2.7043	0.24259	1.748	3.938	0	0.0011	0.003	0	1	-	Btn2a2	U165029	butyrophilin, subfamily 2, member A2
Z00059510-1	3.27731	3.5199	0.24259	1.748	4.41	0	0.0002	0	0	1	-	Ifna9	U025243	interferon alpha family, gene 9
Z00023027-1	3.74291	3.9853	0.24239	1.747	4.385	0	0.0002	0.0001	0	1	-	Barhl1	U022456	BarH-like 1 (Drosophila)
Z00057007-1	3.0578	3.3001	0.2423	1.747	3.933	0	0.0011	0.0003	0	1	-	LOC386392	U112896	similar to keratin associated protein 11-1
Z00032184-1	3.97041	4.2127	0.24229	1.746	4.33	0	0.0002	0	0	1	-	Srms	U023779	src-related kinase lacking C-terminal regulatory tyrosine and N-terminal myristylation sites
Z00022829-1	3.16841	3.4107	0.24229	1.746	3.463	0.0005	0.0048	0.0005	0	1	-	Fgr	U004905	Gardner-Rasheed feline sarcoma viral (Fgr) oncogene homolog
Z00068648-1	3.3021	3.544	0.2419	1.745	4.563	0	0.0001	0	0	1	-	Rln3	U057340	relaxin 3
Z00060491-1	3.7505	3.9923	0.2418	1.745	4.486	0	0.0001	0.0017	0	1	-	Slc5a2	U008832	solute carrier family 5 (sodium/glucose cotransporter), member 2
Z00063423-1	2.3633	2.6051	0.2418	1.745	3.563	0.0003	0.0036	0.0012	0	1	-	Snurf	U028647	SNRPN upstream reading frame
Z00045477-1	3.0679	3.3096	0.2417	1.744	3.098	0.0019	0.0131	0.0001	0	1	ovary	Plekha6	U000813	pleckstrin homology domain containing, family A member 6
Z00015204-1	2.91481	3.1565	0.24169	1.744	2.332	0.0196	0.0765	0	0	1	-	Pstpip1	U010524	proline-serine-threonine phosphatase-interacting protein 1
Z00050787-1	2.0541	2.2957	0.2416	1.744	2.336	0.0194	0.0759	0.0023	0	1	testis	4930478A21Rik	U040380	RIKEN cDNA 4930478A21 gene
Z00059882-1	3.12351	3.3646	0.24109	1.742	4.544	0	0.0001	0	0	1	-	Dnahc5	U016126	dynein, axonemal, heavy chain 5
Z00063543-1	2.1965	2.4375	0.241	1.741	4.65	0	0	0.0009	0	1	-	Kir3dl1	U140777	killer cell immunoglobulin-like receptor, three domains, long cytoplasmic tail, 1
Z00025846-1	3.59351	3.8344	0.24089	1.741	4.222	0	0.0004	0	0	1	ovary	Krtap3-2	U033396	keratin associated protein 3-2
Z00029628-1	2.97181	3.2127	0.24089	1.741	4.155	0	0.0005	0.0001	0	1	-	0710005M24Rik	U007558	RIKEN cDNA 0710005M24 gene
Z00067927-1	3.54181	3.7825	0.24069	1.74	4.516	0	0.0001	0.0001	0	1	-	2900022L05Rik	U032964	RIKEN cDNA 2900022L05 gene
Z00025367-1	1.93781	2.1782	0.24039	1.739	4.403	0	0.0002	0.0018	0	1	-	Ucn2	U011045	urocortin 2
Z00031160-1	3.7242	3.9645	0.2403	1.739	4.473	0	0.0001	0	0	1	-	Abcg8	U018289	ATP-binding cassette, sub-family G (WHITE), member 8
Z00026447-1	2.14661	2.3869	0.24029	1.738	4.035	0	0.0008	0.0045	0	1	-	Eapa2	U236712	experimental autoimmune prostatitis antigen 2
Z00011547-1	3.719	3.9592	0.2402	1.738	4.479	0	0.0001	0	0	1	-	Klhl13	U039306	kelch-like 13 (Drosophila)
Z00048198-1	3.83011	4.0703	0.24019	1.738	4.381	0	0.0002	0.0205	0	1	ovary	Ifi205	U237697	interferon activated gene 205
Z00057970-1	3.26211	3.5022	0.24009	1.738	3.952	0	0.001	0.0003	0	1	-	LOC433827	U051891	PREDICTED: Mus musculus LOC433827 (LOC433827), mRNA
Z00055435-1	3.2182	3.458	0.2398	1.737	4.585	0	0.0001	0	0	1	-	Clcn7	U017664	chloride channel 7
Z00027023-1	2.67381	2.9136	0.23979	1.736	3.786	0.0001	0.0018	0.0001	0	1	ovary	Calcb	U008658	calcitonin-related polypeptide, beta
Z00061396-1	2.3242	2.5638	0.2396	1.736	5.006	0	0	0	0	1	-	A330085E11	U009609	hypothetical protein A330085E11
Z00054022-1	3.76851	4.0078	0.23929	1.734	3.795	0.0001	0.0017	0	0	1	-	1700111I05Rik	U026807	RIKEN cDNA 1700111I05 gene
Z00022511-1	2.9509	3.1894	0.2385	1.731	3.493	0.0004	0.0044	0.0007	0	1	ovary	Cyp4b1	U025397	cytochrome P450, family 4, subfamily b, polypeptide 1
Z00022501-1	3.9497	4.1881	0.2384	1.731	4.327	0	0.0003	0	0	1	-	Slc27a1	U042913	solute carrier family 27 (fatty acid transporter), member 1
Z00036663-1	3.5059	3.7438	0.2379	1.729	4.195	0	0.0004	0.0001	0	1	-	Als2cl	U011075	ALS2 C-terminal like
Z00062082-1	2.9414	3.1792	0.2378	1.729	3.464	0.0005	0.0048	0.0001	0	1	-	4930425O10Rik	U024702	RIKEN cDNA 4930425O10 gene
Z00024788-1	2.9145	3.1523	0.2378	1.729	2.475	0.0132	0.0569	0	0	1	ovary	Laptm5	U004889	lysosomal-associated protein transmembrane 5
Z00026774-1	3.01	3.2476	0.2376	1.728	4.478	0	0.0001	0	0	1	testis	Gm276	U034984	gene model 276, (NCBI)
Z00059267-1	3.47561	3.7131	0.23749	1.727	4.361	0	0.0002	0.0003	0	1	-	Kcnk7	U038710	potassium channel, subfamily K, member 7
Z00024133-1	2.94871	3.1862	0.23749	1.727	3.206	0.0013	0.0098	0.0003	0	1	testis	Tnp2	U036783	transition protein 2
Z00070463-1	4.1276	4.365	0.2374	1.727	4.309	0	0.0003	0	0	1	ovary	Sepm	U012252	selenoprotein M
Z00025593-1	2.77851	3.0158	0.23729	1.726	2.61	0.009	0.0426	0	0	1	-	Slc22a4	U032773	solute carrier family 22 (organic cation transporter), member 4
Z00062814-1	3.3847	3.6217	0.237	1.725	4.455	0	0.0001	0.0002	0	1	-	Amelx	U039885	amelogenin X chromosome
Z00033952-1	3.28651	3.5235	0.23699	1.725	2.533	0.0112	0.0503	0.0012	0	1	-	LOC632374		similar to HYPOTHETICAL PROTEIN ORF-1137
Z00057039-1	3.08931	3.3262	0.23689	1.725	4.123	0	0.0006	0.0296	0	1	ovary	Tmprss3	U037646	transmembrane protease, serine 3
Z00025637-1	3.8825	4.1192	0.2367	1.724	4.194	0	0.0004	0.0001	0	1	-	Brf2	U029684	BRF2, subunit of RNA polymerase III transcription initiation factor, BRF1-like
Z00026753-1	2.58681	2.8235	0.23669	1.724	3.899	0	0.0012	0.0002	0	1	-	C330022C24Rik	U029434	RIKEN cDNA C330022C24 gene
Z00027938-1	3.18551	3.4221	0.23659	1.724	2.75	0.0059	0.0309	0.0051	0	1	-	G630064G18Rik	U029744	RIKEN cDNA G630064G18 gene
Z00034801-1	3.87271	4.1091	0.23639	1.723	4.266	0	0.0003	0	0	1	-	Asf1b	U009561	ASF1 anti-silencing function 1 homolog B (S. cerevisiae)
Z00030855-1	2.0765	2.3128	0.2363	1.723	4.35	0	0.0002	0	0	1	-	Obox4	U140426	oocyte specific homeobox 4
Z00055499-1	4.02451	4.2608	0.23629	1.723	4.22	0	0.0004	0	0	1	-	Dtna	U018474	dystrobrevin alpha
Z00026642-1	3.848	4.0839	0.2359	1.721	4.147	0	0.0005	0.0002	0	1	-	1810012K16Rik	U009166	RIKEN cDNA 1810012K16 gene
Z00027128-1	2.2375	2.4734	0.2359	1.721	2.516	0.0118	0.0521	0.0021	0	1	-	Klrc1	U027923	killer cell lectin-like receptor subfamily C, member 1
Z00024265-1	3.4371	3.6728	0.2357	1.72	4.54	0	0.0001	0	0	1	-	Mtnr1b	U030503	melatonin receptor 1B
Z00062449-1	3.39371	3.6293	0.23559	1.72	4.651	0	0	0.0006	0	1	-	Sqstm1	U032722	sequestosome 1
Z00024451-1	3.84961	4.085	0.23539	1.719	2.441	0.0146	0.0611	0	0	1	ovary	Lgals3bp	U033683	lectin, galactoside-binding, soluble, 3 binding protein
Z00024009-1	3.2367	3.472	0.2353	1.719	4.45	0	0.0001	0.0048	0	1	-	Dll1	U037448	delta-like 1 (Drosophila)
Z00025459-1	3.19551	3.4307	0.23519	1.718	4.608	0	0.0001	0	0	1	ovary	Arid3a	U011730	AT rich interactive domain 3A (Bright like)
Z00031175-1	2.561	2.7961	0.2351	1.718	2.996	0.0027	0.0171	0	0	1	ovary	Mup1	U111263	major urinary protein 1
Z00033273-1	2.70231	2.9373	0.23499	1.717	4.565	0	0.0001	0.0024	0	1	-	LOC193572	U068218	similar to T-cell receptor alpha chain V region CTL-F3 precursor
Z00059670-1	3.99831	4.2333	0.23499	1.717	4.227	0	0.0004	0	0	1	-	Muc6	U029467	mucin 6, gastric
Z00064171-1	4.3773	4.612	0.2347	1.716	3.649	0.0002	0.0028	0.0001	0	1	-	Rfc5	U026653	replication factor C (activator 1) 5
Z00026197-1	3.2299	3.4645	0.2346	1.716	3.316	0.0009	0.0073	0	0	1	ovary	Batf	U014213	basic leucine zipper transcription factor, ATF-like
Z00031835-1	3.9724	4.2068	0.2344	1.715	4.206	0	0.0004	0	0	1	-	Apoa2	U001080	apolipoprotein A-II
Z00042631-1	2.76521	2.9996	0.23439	1.715	3.275	0.001	0.0081	0.0022	0	1	testis	1700030G11Rik	U301244	RIKEN cDNA 1700030G11 gene
Z00054978-1	3.74501	3.9794	0.23439	1.715	3.987	0	0.0009	0.0003	0	1	-	Lars2	U011194	leucyl-tRNA synthetase, mitochondrial
Z00030563-1	3.70321	3.9376	0.23439	1.715	4.477	0	0.0001	0	0	1	-	Rnf10	U026625	ring finger protein 10
Z00056143-1	4.3098	4.544	0.2342	1.714	4.14	0	0.0005	0	0	1	-	A930027H06Rik	U027234	RIKEN cDNA A930027H06 gene
Z00027193-1	2.26251	2.4964	0.23389	1.713	4.381	0	0.0002	0	0	1	-	Galp	U007644	galanin-like peptide precursor
Z00032051-1	2.6637	2.8975	0.2338	1.713	4.126	0	0.0006	0	0	1	ovary	LOC432939	U016115	hypothetical gene supported by AK086247
Z00025546-1	2.6601	2.8938	0.2337	1.712	4.256	0	0.0003	0	0	1	-	Dnajb12		DnaJ (Hsp40) homolog, subfamily B, member 12
Z00025775-1	2.5023	2.7353	0.233	1.71	2.398	0.0164	0.0669	0.0003	0	1	-	Slp	U037722	sex-limited protein
Z00031692-1	3.1347	3.3675	0.2328	1.709	4.467	0	0.0001	0	0	1	-	4931415C17Rik	U009091	RIKEN cDNA 4931415C17 gene
Z00060901-1	4.68211	4.9144	0.23229	1.707	2.712	0.0066	0.0337	0.0026	0	1	ovary	Samsn1	U289005	SAM domain, SH3 domain and nuclear localisation signals, 1
Z00028120-1	3.1395	3.3717	0.2322	1.706	3.905	0	0.0012	0.0002	0	1	-	4930550C17Rik	U034829	RIKEN cDNA 4930550C17 gene
Z00005087-1	2.21621	2.4483	0.23209	1.706	2.279	0.0226	0.0847	0.0001	0	1	-	Osm	U012271	oncostatin M
Z00061689-1	3.613	3.8449	0.2319	1.705	4.406	0	0.0002	0.0002	0	1	-	4930529F24Rik		RIKEN cDNA 4930529F24 gene
Z00038468-1	3.3033	3.5352	0.2319	1.705	4.306	0	0.0003	0	0	1	ovary	Med18	U025600	mediator of RNA polymerase II transcription, subunit 18 homolog (yeast)
Z00035332-1	3.81621	4.0481	0.23189	1.705	4.178	0	0.0005	0.0001	0	1	ovary	Rhot2	U219734	ras homolog gene family, member T2
Z00063649-1	3.569	3.8007	0.2317	1.704	4.343	0	0.0002	0.0009	0	1	-	LOC629522	U276762	similar to Olfactory receptor 10AD1
Z00033363-1	3.0236	3.2553	0.2317	1.704	2.742	0.0061	0.0314	0.0049	0	1	ovary	2210023G05Rik	U057428	RIKEN cDNA 2210023G05 gene
Z00023950-1	4.21981	4.4514	0.23159	1.704	4.103	0	0.0006	0	0	1	-	Msi1	U006049	Musashi homolog 1(Drosophila)
Z00053867-1	3.3653	3.5968	0.2315	1.704	4.34	0	0.0002	0	0	1	-	AW493845	U016676	expressed sequence AW493845
Z00042325-1	2.93361	3.1647	0.23109	1.702	4.489	0	0.0001	0	0	1	testis	4930523C11Rik	U014471	RIKEN cDNA 4930523C11 gene
Z00022981-1	2.8107	3.0415	0.2308	1.701	4.475	0	0.0001	0.0003	0	1	-	Resp18	U021499	regulated endocrine-specific protein 18
Z00033751-1	4.5436	4.7743	0.2307	1.7	3.34	0.0008	0.0068	0.0009	0	1	ovary	Spint1	U035444	serine protease inhibitor, Kunitz type 1
Z00057539-1	3.35441	3.5851	0.23069	1.7	4.276	0	0.0003	0	0	1	testis	Tnfsf10	U003094	tumor necrosis factor (ligand) superfamily, member 10
Z00024345-1	2.7022	2.9327	0.2305	1.7	2.455	0.014	0.0594	0.0068	0	1	-	V1ri5	U014628	vomeronasal 1 receptor, I5
Z00067079-1	3.7752	4.0057	0.2305	1.7	4.177	0	0.0005	0	0	1	-	Crxos1	U041336	Crx opposite strand transcript 1
Z00035317-1	3.96591	4.1964	0.23049	1.7	4.16	0	0.0005	0	0	1	-	0610031J06Rik	U003435	RIKEN cDNA 0610031J06 gene
Z00035473-1	3.45971	3.6899	0.23019	1.698	4.434	0	0.0002	0	0	1	-	Usp37		ubiquitin specific peptidase 37
Z00032193-1	3.29401	3.5241	0.23009	1.698	4.25	0	0.0003	0	0	1	-	Chi3l4	U064577	chitinase 3-like 4
Z00057589-1	3.6971	3.927	0.2299	1.697	4.36	0	0.0002	0	0	1	-	LOC547068		similar to adipocyte-specific adhesion molecule
Z00040729-1	3.27871	3.5085	0.22979	1.697	2.425	0.0153	0.0632	0.0006	0	1	-	LOC628268	U006985	similar to Ig kappa chain V-II region 17S29.1
Z00052208-1	3.5332	3.7629	0.2297	1.697	4.089	0	0.0006	0	0	1	testis	Spag4l	U023520	sperm associated antigen 4-like
Z00053915-1	3.6918	3.9215	0.2297	1.697	3.638	0.0002	0.0028	0	0	1	ovary	Parp14	U037012	poly (ADP-ribose) polymerase family, member 14
Z00061935-1	2.56761	2.7973	0.22969	1.697	3.339	0.0008	0.0068	0.0002	0	1	-	4930453O03Rik	U021574	RIKEN cDNA 4930453O03 gene
Z00020694-1	2.89481	3.1243	0.22949	1.696	4.095	0	0.0006	0	0	1	-	BC005764		cDNA sequence BC005764
Z00025155-1	4.43181	4.661	0.22919	1.695	3.871	0.0001	0.0014	0.0001	0	1	ovary	Gpc3	U039382	glypican 3
Z00063750-1	2.69661	2.9257	0.22909	1.694	3.704	0.0002	0.0023	0.0001	0	1	ovary	D10Ertd641e		DNA segment, Chr 10, ERATO Doi 641, expressed
Z00037735-1	3.29491	3.524	0.22909	1.694	4.214	0	0.0004	0	0	1	-	6330527O06Rik	U002528	RIKEN cDNA 6330527O06 gene
Z00059207-1	4.59	4.819	0.229	1.694	3.514	0.0004	0.0041	0.0004	0	1	ovary	D830016O14Rik	U053997	RIKEN cDNA D830016O14 gene
Z00054395-1	3.40451	3.6334	0.22889	1.693	4.467	0	0.0001	0	0	1	-	Rbpsuhl	U002805	recombining binding protein suppressor of hairless-like (Drosophila)
Z00024311-1	3.4469	3.6757	0.2288	1.693	4.419	0	0.0002	0	0	1	-	Gpr162	U027854	G protein-coupled receptor 162
Z00031146-1	4.2375	4.4663	0.2288	1.693	4.073	0	0.0007	0	0	1	-	Dkk2	U003863	dickkopf homolog 2 (Xenopus laevis)
Z00030857-1	3.4913	3.7199	0.2286	1.692	3.991	0	0.0009	0.0001	0	1	-	Mid1	U020420	midline 1
Z00053517-1	2.32291	2.5515	0.22859	1.692	2.546	0.0108	0.0489	0	0	1	ovary	Slfn9	U033184	schlafen 9
Z00023512-1	2.90031	3.1289	0.22859	1.692	3.9	0	0.0012	0	0	1	-	Optc	U021779	opticin
Z00023616-1	3.48011	3.7087	0.22859	1.692	4.082	0	0.0007	0	0	1	ovary	Jundm2	U014212	Jun dimerization protein 2
Z00036456-1	4.28951	4.5178	0.22829	1.691	3.331	0.0008	0.007	0.0001	0	1	-	Pcdhga9	U018631	protocadherin gamma subfamily A, 9
Z00033163-1	3.23331	3.4616	0.22829	1.691	3.834	0.0001	0.0015	0	0	1	-	LOC435374	U291839	PREDICTED: Mus musculus similar to hypothetical protein C230069C04 (LOC435374), mRNA
Z00070519-1	3.28951	3.5176	0.22809	1.69	4.206	0	0.0004	0	0	1	-	Vwf	U007424	Von Willebrand factor homolog
Z00067723-1	2.61561	2.8437	0.22809	1.69	3.685	0.0002	0.0025	0	0	1	-	Rasgrp3	U018229	RAS, guanyl releasing protein 3
Z00050318-1	4.32621	4.5543	0.22809	1.69	3.507	0.0004	0.0042	0.0002	0	1	ovary	Olfr634-ps1	U008531	olfactory receptor 634, pseudogene 1
Z00036481-1	2.9368	3.1646	0.2278	1.689	3.231	0.0012	0.0092	0	0	1	-	Sorl1	U030748	sortilin-related receptor, LDLR class A repeats-containing
Z00054684-1	3.45711	3.6849	0.22779	1.689	2.714	0.0066	0.0335	0.0087	0	1	testis	Mgll	U007150	monoglyceride lipase
Z00030185-1	2.8445	3.0722	0.2277	1.689	3.655	0.0002	0.0027	0	0	1	-	2810403G07Rik	U035174	RIKEN cDNA 2810403G07 gene
Z00057065-1	3.2356	3.4632	0.2276	1.688	3	0.0026	0.0169	0	0	1	ovary	S3-12	U037937	plasma membrane associated protein, S3-12
Z00040312-1	2.96571	3.1933	0.22759	1.688	2.87	0.004	0.0232	0	0	1	ovary	Abi3	U033309	ABI gene family, member 3
Z00023051-1	3.298	3.5255	0.2275	1.688	3.834	0.0001	0.0015	0	0	1	-	Fshb	U023130	follicle stimulating hormone beta
Z00054762-1	3.6109	3.8383	0.2274	1.688	4.396	0	0.0002	0	0	1	testis	Klk26	U008026	kallikrein 26
Z00050402-1	3.35131	3.5787	0.22739	1.688	4.237	0	0.0004	0	0	1	ovary	Olfr745	U015569	olfactory receptor 745
Z00070184-1	3.56431	3.7915	0.22719	1.687	3.964	0	0.001	0	0	1	testis	8430426J06Rik	U036427	RIKEN cDNA 8430426J06 gene
Z00037232-1	3.38031	3.6075	0.22719	1.687	4.305	0	0.0003	0	0	1	-	LOC630814		similar to Angiogenin-3 precursor (Angiogenin-related protein 2) (EF-5)
Z00041377-1	2.7196	2.9466	0.227	1.686	3.632	0.0002	0.0029	0.0171	0	1	testis	Gpr128	U037120	G protein-coupled receptor 128
Z00039910-1	2.8468	3.0733	0.2265	1.684	2.38	0.0173	0.0695	0	0	1	ovary	Gimap5	U006828	GTPase, IMAP family member 5
Z00030709-1	2.61511	2.8415	0.22639	1.684	4.532	0	0.0001	0	0	1	-	Gal3st2	U255924	galactose-3-O-sulfotransferase 2
Z00053563-1	3.4768	3.7031	0.2263	1.683	3.427	0.0006	0.0054	0	0	1	-	1500005P14Rik	U007923	RIKEN cDNA 1500005P14 gene
Z00025411-1	3.31281	3.5389	0.22609	1.683	2.932	0.0033	0.02	0.0019	0	1	ovary	F2	U023025	coagulation factor II
Z00043648-1	3.69361	3.9197	0.22609	1.683	3.086	0.002	0.0135	0	0	1	ovary	LOC98434	U022028	hypothetical LOC98434
Z00066921-1	2.97881	3.2049	0.22609	1.683	3.972	0	0.001	0.0492	0	1	ovary	H13	U002650	histocompatibility 13
Z00062608-1	2.63031	2.856	0.22569	1.681	4.307	0	0.0003	0.0013	0	1	-	Chat	U035392	choline acetyltransferase
Z00009963-1	3.8155	4.041	0.2255	1.68	3.655	0.0002	0.0027	0.0011	0	1	-	Ly6g6c	U017886	lymphocyte antigen 6 complex, locus G6C
Z00059712-1	3.64511	3.8706	0.22549	1.68	3.438	0.0005	0.0052	0	0	1	-	Hrc	U008070	histidine rich calcium binding protein
Z00024578-1	3.2932	3.5182	0.225	1.678	4.094	0	0.0006	0	0	1	-	Gpr24	U016462	G protein coupled receptor 24
Z00056478-1	3.4977	3.7225	0.2248	1.678	3.883	0.0001	0.0013	0	0	1	-	Hemk1	U031314	HemK methyltransferase family member 1
Z00016034-1	3.4271	3.6517	0.2246	1.677	4.363	0	0.0002	0	0	1	-	Gm582	U075955	gene model 582, (NCBI)
Z00028115-1	3.10551	3.3299	0.22439	1.676	4.461	0	0.0001	0.0001	0	1	-	4933436I20Rik	U021542	RIKEN cDNA 4933436I20 gene
Z00035996-1	3.99601	4.2204	0.22439	1.676	4.083	0	0.0007	0	0	1	-	4933437K13Rik	U312284	RIKEN cDNA 4933437K13 gene
Z00031633-1	3.4122	3.6364	0.2242	1.675	4.302	0	0.0003	0	0	1	-	LOC434054	U142764	PREDICTED: Mus musculus LOC434054 (LOC434054), mRNA
Z00021840-1	2.77471	2.9987	0.22399	1.674	3.262	0.0011	0.0084	0.001	0	1	-	2700008N14Rik	U012545	RIKEN cDNA 2700008N14 gene
Z00044796-1	2.56011	2.7841	0.22399	1.674	3.619	0.0002	0.003	0	0	1	-	9930116N10Rik	U236523	RIKEN cDNA 9930116N10 gene
Z00030846-1	2.2144	2.4382	0.2238	1.674	4.498	0	0.0001	0.0023	0	1	-	LOC435210	U312571	PREDICTED: Mus musculus similar to hypothetical protein C230069C04 (LOC435210), mRNA
Z00023652-1	2.52321	2.747	0.22379	1.674	3.987	0	0.0009	0.0024	0	1	-	Prss18	U068192	protease, serine, 18
Z00049823-1	2.7176	2.9413	0.2237	1.673	4.186	0	0.0004	0	0	1	-	Wdr76		WD repeat domain 76
Z00058725-1	3.85651	4.0801	0.22359	1.673	4.075	0	0.0007	0	0	1	-	1200007B05Rik	U038277	RIKEN cDNA 1200007B05 gene
Z00044933-1	2.6194	2.8428	0.2234	1.672	2.951	0.0031	0.0191	0	0	1	ovary	Zc3h12a	U025512	zinc finger CCCH type containing 12A
Z00023670-1	2.53601	2.7594	0.22339	1.672	3.406	0.0006	0.0057	0.0051	0	1	-	Kcnb1	U023673	potassium voltage gated channel, Shab-related subfamily, member 1
Z00042557-1	2.81441	3.0376	0.22319	1.671	4.42	0	0.0002	0.0131	0	1	-	Olfr578	U028961	olfactory receptor 578
Z00062995-1	2.85151	3.0747	0.22319	1.671	4.199	0	0.0004	0.0001	0	1	-	Defb39	U109723	defensin beta 39
Z00057568-1	2.12721	2.3504	0.22319	1.671	3.068	0.0021	0.0141	0.0045	0	1	-	LOC435871	U141397	PREDICTED: Mus musculus similar to hypothetical protein FG00879.1 (LOC435871), mRNA
Z00055969-1	3.4983	3.7213	0.223	1.671	4.109	0	0.0006	0.0001	0	1	-	Gm1026	U025122	gene model 1026, (NCBI)
Z00036208-1	3.81551	4.0382	0.22269	1.669	4.082	0	0.0007	0	0	1	-	1810053B01Rik	U002795	RIKEN cDNA 1810053B01 gene
Z00025978-1	2.73641	2.9591	0.22269	1.669	4.397	0	0.0002	0.0001	0	1	-	LOC434008	U006714	similar to hypothetical protein MGC33926
Z00039982-1	2.51541	2.7378	0.22239	1.668	4.202	0	0.0004	0.0095	0	1	testis	1700123L14Rik	U027669	RIKEN cDNA 1700123L14 gene
Z00054876-1	3.43291	3.6553	0.22239	1.668	3.836	0.0001	0.0015	0.0001	0	1	-	Gan	U009864	giant axonal neuropathy
Z00029008-1	3.39311	3.6155	0.22239	1.668	2.725	0.0064	0.0327	0.0077	0	1	ovary	5830403M04Rik	U005858	RIKEN cDNA 5830403M04 gene
Z00064328-1	3.5921	3.8144	0.2223	1.668	4.149	0	0.0005	0	0	1	-	9530020I12Rik	U033806	RIKEN cDNA 9530020I12 gene
Z00028426-1	3.53081	3.7531	0.22229	1.668	2.4	0.0163	0.0666	0.0046	0	1	ovary	C630004L07	U025721	hypothetical protein C630004L07
Z00025061-1	3.41311	3.6353	0.22219	1.667	3.256	0.0011	0.0086	0	0	1	ovary	Ccl7	U013062	chemokine (C-C motif) ligand 7
Z00017326-1	2.91561	3.1378	0.22219	1.667	4.256	0	0.0003	0	0	1	testis	Prkcq	U001385	protein kinase C, theta
Z00023141-1	2.99251	3.2145	0.22199	1.667	3.11	0.0018	0.0127	0.0003	0	1	-	Hnf4a	U002787	hepatic nuclear factor 4, alpha
Z00016834-1	2.893	3.1149	0.2219	1.666	4.193	0	0.0004	0	0	1	-	Rin3	U014302	Ras and Rab interactor 3
Z00026641-1	4.4772	4.6988	0.2216	1.665	3.711	0.0002	0.0023	0.0004	0	1	-	BC050777	U002985	cDNA sequence BC050777
Z00056485-1	4.06511	4.2866	0.22149	1.665	3.952	0	0.001	0	0	1	testis	Gm1127	U031397	gene model 1127, (NCBI)
Z00059414-1	3.87101	4.0924	0.22139	1.664	4.042	0	0.0008	0.0002	0	1	-	Pdzk7	U039083	PDZ domain containing 7
Z00005211-1	2.6643	2.8856	0.2213	1.664	4.48	0	0.0001	0.0006	0	1	-	Erbb4	U021430	v-erb-a erythroblastic leukemia viral oncogene homolog 4 (avian)
Z00070071-1	4.5869	4.8079	0.221	1.663	3.175	0.0014	0.0106	0	0	1	-	H2-Q8	U299910	histocompatibility 2, Q region locus 8
Z00058338-1	3.22841	3.4493	0.22089	1.662	4.263	0	0.0003	0.0001	0	1	-	Olfr734	U058457	olfactory receptor 734
Z00059255-1	4.23281	4.4535	0.22069	1.662	2.989	0.0027	0.0174	0.0008	0	1	-	Ptges2	U001619	prostaglandin E synthase 2
Z00030445-1	3.03441	3.255	0.22059	1.661	3.949	0	0.001	0.0001	0	1	ovary	MGC118154	U071430	similar to Hypothetical protein DJ1198H6.2
Z00033232-1	3.10091	3.3213	0.22039	1.661	4.289	0	0.0003	0	0	1	-	LOC240117	U055250	similar to myo-inositol 1-phosphate synthase A1
Z00044331-1	4.101	4.3208	0.2198	1.658	3.823	0.0001	0.0016	0.0001	0	1	ovary	Ldlrad3	U023076	low density lipoprotein receptor class A domain containing 3
Z00005134-1	3.09051	3.3103	0.21979	1.658	3.175	0.0014	0.0106	0.0003	0	1	-	Csf2rb2	U036379	colony stimulating factor 2 receptor, beta 2, low-affinity (granulocyte-macrophage)
Z00048511-1	2.8913	3.111	0.2197	1.658	3.554	0.0003	0.0037	0.0001	0	1	-	C230043N17Rik	U029651	RIKEN cDNA C230043N17 gene
Z00061520-1	3.2129	3.4325	0.2196	1.658	4.234	0	0.0004	0.0045	0	1	-	Tmcc3	U011910	transmembrane and coiled coil domains 3
Z00062674-1	3.0031	3.2227	0.2196	1.658	3.442	0.0005	0.0051	0	0	1	ovary	LOC433011	U148676	PREDICTED: Mus musculus LOC433011 (LOC433011), mRNA
Z00007898-1	3.6269	3.8464	0.2195	1.657	3.517	0.0004	0.0041	0.0001	0	1	-	Nubp1	U043493	nucleotide binding protein 1
Z00028118-1	3.81001	4.0294	0.21939	1.657	3.982	0	0.0009	0	0	1	-	4930535O05Rik	U009610	RIKEN cDNA 4930535O05 gene
Z00031810-1	3.6437	3.863	0.2193	1.656	3.602	0.0003	0.0032	0.0009	0	1	-	Htr1b	U069366	5-hydroxytryptamine (serotonin) receptor 1B
Z00059770-1	2.66631	2.8855	0.21919	1.656	4.437	0	0.0002	0	0	1	-	LOC243823	U113008	similar to isochorismatase domain containing 2
Z00005538-1	3.6328	3.8519	0.2191	1.656	4.236	0	0.0004	0.0001	0	1	-	Abcb8	U005360	ATP-binding cassette, sub-family B (MDR/TAP), member 8
Z00054827-1	4.53411	4.7532	0.21909	1.656	3.621	0.0002	0.003	0	0	1	ovary	Ifitm3	U029440	interferon induced transmembrane protein 3
Z00052914-1	3.4069	3.6259	0.219	1.655	3.391	0.0006	0.0059	0.0171	0	1	ovary	Trim68	U041074	tripartite motif containing 68
Z00025081-1	3.57961	3.7986	0.21899	1.655	4.066	0	0.0007	0.0002	0	1	-	Padi1	U025715	peptidyl arginine deiminase, type I
Z00055015-1	2.87561	3.0944	0.21879	1.654	3.631	0.0002	0.0029	0.0007	0	1	-	C330046G03Rik	U011691	RIKEN cDNA C330046G03 gene
Z00021754-1	3.62591	3.8447	0.21879	1.654	3.687	0.0002	0.0025	0.0002	0	1	-	D930001I22Rik	U023616	RIKEN cDNA D930001I22 gene
Z00027849-1	2.8	3.0185	0.2185	1.653	4.276	0	0.0003	0.0001	0	1	-	LOC434320		similar to Retrovirus-related POL polyprotein
Z00070376-1	3.151	3.3693	0.2183	1.653	3.076	0.002	0.0138	0	0	1	testis	Klk5	U008034	kallikrein 5
Z00050230-1	2.68021	2.8984	0.21819	1.652	4.08	0	0.0007	0.0002	0	1	-	Olfr804	U012230	olfactory receptor 804
Z00063745-1	3.50791	3.7261	0.21819	1.652	2.553	0.0106	0.0482	0.0028	0	1	ovary	LOC631506		similar to long interspersed repetitive DNA sequence LINE4 (L1Rn)
Z00063483-1	2.78141	2.9994	0.21799	1.651	4.02	0	0.0008	0	0	1	-	AI315068	U016940	expressed sequence AI315068
Z00035081-1	4.3236	4.5415	0.2179	1.651	3.867	0.0001	0.0014	0	0	1	ovary	Chst10	U021260	carbohydrate sulfotransferase 10
Z00026651-1	3.3514	3.5691	0.2177	1.65	3.964	0	0.001	0	0	1	-	4930558J18Rik	U021348	RIKEN cDNA 4930558J18 gene
Z00061718-1	3.9171	4.1348	0.2177	1.65	3.106	0.0018	0.0128	0.0002	0	1	-	4930524C18Rik	U015954	RIKEN cDNA 4930524C18 gene
Z00062754-1	3.7898	4.0071	0.2173	1.649	3.964	0	0.001	0	0	1	-	Sall3	U038616	sal-like 3 (Drosophila)
Z00022931-1	3.1753	3.3925	0.2172	1.648	3.92	0	0.0012	0	0	1	-	Itih4	U015452	inter alpha-trypsin inhibitor, heavy chain 4
Z00038675-1	3.88981	4.1068	0.21699	1.648	3.916	0	0.0012	0.0001	0	1	ovary	Pak6	U002281	p21 (CDKN1A)-activated kinase 6
Z00025662-1	4.13221	4.3492	0.21699	1.648	3.424	0.0006	0.0054	0	0	1	-	Atp7b	U029630	ATPase, Cu transporting, beta polypeptide
Z00026687-1	3.55101	3.7679	0.21689	1.647	3.986	0	0.0009	0	0	1	-	A030009A09Rik	U031960	RIKEN cDNA A030009A09 gene
Z00025540-1	2.32661	2.5433	0.21669	1.646	2.798	0.0051	0.0277	0.0036	0	1	-	Nphs1	U007930	nephrosis 1 homolog, nephrin (human)
Z00037095-1	2.5587	2.7751	0.2164	1.645	2.811	0.0049	0.0269	0	0	1	testis	Lrrc25	U009436	leucine rich repeat containing 25
Z00058588-1	3.33091	3.5471	0.21619	1.645	4.011	0	0.0008	0	0	1	-	5730405I09Rik	U137773	RIKEN cDNA 5730405I09 gene
Z00072734-1	2.8327	3.0487	0.216	1.644	3.983	0	0.0009	0	0	1	ovary	LOC628384	U054144	similar to CD9 antigen
Z00060603-1	3.92861	4.1445	0.21589	1.643	3.893	0	0.0013	0	0	1	ovary	3110082I17Rik	U026881	RIKEN cDNA 3110082I17 gene
Z00055999-1	3.38321	3.5991	0.21589	1.643	3.988	0	0.0009	0.0001	0	1	-	Tcfap2e	U025524	transcription factor AP-2, epsilon
Z00026259-1	3.3225	3.5381	0.2156	1.642	4.013	0	0.0008	0	0	1	-	Cyp21a1	U037721	cytochrome P450, family 21, subfamily a, polypeptide 1
Z00053637-1	3.37721	3.5927	0.21549	1.642	4.022	0	0.0008	0	0	1	-	4632417N05Rik	U030306	RIKEN cDNA 4632417N05 gene
Z00007547-1	3.6696	3.8848	0.2152	1.641	3.629	0.0002	0.0029	0.0002	0	1	ovary	Ptges	U022483	prostaglandin E synthase
Z00062987-1	3.5641	3.7792	0.2151	1.64	4.029	0	0.0008	0	0	1	-	LOC625243	U161022	hypothetical protein LOC625243
Z00015452-1	2.59561	2.8104	0.21479	1.639	3.131	0.0017	0.012	0	0	1	-	5830482F20Rik	U163158	RIKEN cDNA 5830482F20 gene
Z00062452-1	3.3073	3.522	0.2147	1.639	3.932	0	0.0011	0.0009	0	1	ovary	Glra1	U032792	glycine receptor, alpha 1 subunit
Z00001033-1	2.646	2.8607	0.2147	1.639	4.496	0	0.0001	0.0017	0	1	-	Gjb5	U025534	gap junction membrane channel protein beta 5
Z00022085-1	3.63011	3.8447	0.21459	1.639	4.107	0	0.0006	0	0	1	-	1300018I05Rik	U043581	RIKEN cDNA 1300018I05 gene
Z00057359-1	2.93841	3.153	0.21459	1.639	4.157	0	0.0005	0.0015	0	1	-	Gm1315	U280003	gene model 1315, (NCBI)
Z00031226-1	3.2638	3.4783	0.2145	1.638	3.577	0.0003	0.0034	0.0001	0	1	-	Kcnk16	U041173	potassium channel, subfamily K, member 16
Z00059559-1	3.25671	3.4711	0.21439	1.638	4.2	0	0.0004	0	0	1	-	BC066135		cDNA sequence BC066135
Z00049130-1	2.79401	3.0084	0.21439	1.638	4.335	0	0.0002	0.0001	0	1	-	Zfp446	U007682	zinc finger protein 446
Z00028014-1	2.8149	3.029	0.2141	1.637	4.316	0	0.0003	0	0	1	testis	4933433H22Rik	U018283	RIKEN cDNA 4933433H22 gene
Z00054772-1	3.12421	3.3381	0.21389	1.636	3.071	0.0021	0.014	0.001	0	1	-	Gabra5	U028622	gamma-aminobutyric acid (GABA-A) receptor, subunit alpha 5
Z00065912-1	3.2199	3.4337	0.2138	1.636	4.229	0	0.0004	0	0	1	ovary	F730108M23Rik	U198893	RIKEN cDNA F730108M23 gene
Z00031179-1	2.4955	2.7092	0.2137	1.635	2.51	0.012	0.0527	0	0	1	-	Ear10	U048303	eosinophil-associated, ribonuclease A family, member 10
Z00033444-1	2.70021	2.9137	0.21349	1.634	3.891	0	0.0013	0.0001	0	1	-	ORF34	U020312	open reading frame 34
Z00046282-1	2.4187	2.6318	0.2131	1.633	4.292	0	0.0003	0.0001	0	1	-	2700068H02Rik	U118480	RIKEN cDNA 2700068H02 gene
Z00031252-1	2.29081	2.5039	0.21309	1.633	2.608	0.009	0.0428	0.0332	0	1	testis	1700017G21Rik	U088390	RIKEN cDNA 1700017G21 gene
Z00064364-1	2.76021	2.9731	0.21289	1.632	4.002	0	0.0009	0	0	1	-	Tinf2	U244630	Terf1 (TRF1)-interacting nuclear factor 2
Z00030268-1	3.3765	3.5893	0.2128	1.632	3.924	0	0.0011	0.0002	0	1	-	2510003B16Rik	U004683	RIKEN cDNA 2510003B16 gene
Z00024059-1	3.81331	4.0261	0.21279	1.632	3.875	0.0001	0.0013	0	0	1	-	Vsx1	U023482	visual system homeobox 1 homolog (zebrafish)
Z00027225-1	2.27041	2.4831	0.21269	1.631	4.179	0	0.0005	0.0021	0	1	-	Tlr13	U147154	toll-like receptor 13
Z00058399-1	2.8148	3.0274	0.2126	1.631	2.935	0.0033	0.0199	0.0008	0	1	-	LOC384593	U073317	similar to 60S ribosomal protein L23a
Z00023303-1	3.4686	3.6812	0.2126	1.631	3.238	0.0012	0.009	0.0004	0	1	-	Osr1	U013750	odd-skipped related 1 (Drosophila)
Z00026036-1	3.5686	3.7812	0.2126	1.631	3.985	0	0.0009	0	0	1	-	Akap6	U013944	A kinase (PRKA) anchor protein 6
Z00044415-1	3.55261	3.7651	0.21249	1.631	3.816	0.0001	0.0016	0	0	1	-	F630022B06Rik	U017006	RIKEN cDNA F630022B06 gene
Z00018003-1	4.39671	4.6092	0.21249	1.631	3.615	0.0003	0.003	0.0001	0	1	ovary	Map3k3	U013465	mitogen activated protein kinase kinase kinase 3
Z00041676-1	3.38221	3.5946	0.21239	1.63	3.94	0	0.0011	0	0	1	testis	Odf3	U008937	outer dense fiber of sperm tails 3
Z00045143-1	3.6547	3.8669	0.2122	1.63	3.037	0.0023	0.0153	0.0006	0	1	-	Slc25a16	U011587	solute carrier family 25 (mitochondrial carrier, Graves disease autoantigen), member 16
Z00056889-1	3.74351	3.9556	0.21209	1.629	3.374	0.0007	0.0062	0.0005	0	1	-	0910001A06Rik	U036233	RIKEN cDNA 0910001A06 gene
Z00043191-1	3.6373	3.8493	0.212	1.629	3.756	0.0001	0.002	0.0001	0	1	-	Ryr1		ryanodine receptor 1, skeletal muscle
Z00024329-1	2.6416	2.8536	0.212	1.629	2.313	0.0206	0.0793	0.0005	0	1	-	Irf5	U006617	interferon regulatory factor 5
Z00061505-1	3.31631	3.5282	0.21189	1.628	3.965	0	0.001	0	0	1	-	2610028H24Rik	U011677	RIKEN cDNA 2610028H24 gene
Z00055880-1	2.5866	2.7984	0.2118	1.628	3.486	0.0004	0.0045	0.0119	0	1	-	Serpini2	U024159	serine (or cysteine) peptidase inhibitor, clade I, member 2
Z00026709-1	3.48301	3.6948	0.21179	1.628	4.087	0	0.0006	0	0	1	-	Olfr973	U010344	olfactory receptor 973
Z00006708-1	2.5577	2.7694	0.2117	1.628	3.839	0.0001	0.0015	0	0	1	-	Xrcc3	U034377	X-ray repair complementing defective repair in Chinese hamster cells 3
Z00064313-1	3.88671	4.0984	0.21169	1.628	3.852	0.0001	0.0015	0	0	1	ovary	Sost	U112924	sclerostin
Z00020511-1	1.98241	2.1938	0.21139	1.627	2.91	0.0036	0.021	0.0021	0	1	testis	Lpxn	U019202	leupaxin
Z00018449-1	2.7226	2.9337	0.2111	1.625	3.028	0.0024	0.0157	0	0	1	-	Nuak2	U000801	NUAK family, SNF1-like kinase, 2
Z00027306-1	4.1163	4.3273	0.211	1.625	3.255	0.0011	0.0086	0.0001	0	1	-	Fat3		FAT tumor suppressor homolog 3 (Drosophila)
Z00026828-1	3.38781	3.5988	0.21099	1.625	4.072	0	0.0007	0	0	1	-	E030010A14Rik	U019314	RIKEN cDNA E030010A14 gene
Z00044242-1	3.972	4.1829	0.2109	1.625	3.763	0.0001	0.0019	0	0	1	-	Olfr609	U028973	olfactory receptor 609
Z00058839-1	3.5941	3.805	0.2109	1.625	3.923	0	0.0011	0	0	1	-	9330140K16Rik	U042151	RIKEN cDNA 9330140K16 gene
Z00006222-1	2.9886	3.1995	0.2109	1.625	3.671	0.0002	0.0026	0	0	1	ovary	Was	U039238	Wiskott-Aldrich syndrome homolog (human)
Z00024233-1	4.47161	4.6825	0.21089	1.625	3.519	0.0004	0.0041	0.0001	0	1	-	Slc22a12	U112960	solute carrier family 22 (organic anion/cation transporter), member 12
Z00063256-1	2.78081	2.9916	0.21079	1.624	2.715	0.0066	0.0334	0.0037	0	1	ovary	B230314J19	U080213	hypothetical protein B230314J19
Z00007797-1	4.1899	4.4006	0.2107	1.624	3.489	0.0004	0.0045	0.0003	0	1	-	Wdr5	U001535	WD repeat domain 5
Z00056827-1	2.6399	2.8506	0.2107	1.624	4.252	0	0.0003	0.0064	0	1	-	Olfr1511	U035544	olfactory receptor 1511
Z00006215-1	3.17601	3.3867	0.21069	1.624	3.805	0.0001	0.0017	0	0	1	ovary	Trpv2	U012738	transient receptor potential cation channel, subfamily V, member 2
Z00057066-1	4.055	4.2656	0.2106	1.624	3.752	0.0001	0.002	0	0	1	-	Ptprs	U037946	protein tyrosine phosphatase, receptor type, S
Z00060031-1	2.96111	3.1717	0.21059	1.624	4.052	0	0.0007	0	0	1	-	Gm410	U144148	gene model 410, (NCBI)
Z00022976-1	3.10571	3.3163	0.21059	1.624	4.114	0	0.0006	0	0	1	-	Ctrl	U030188	chymotrypsin-like
Z00020969-1	2.78031	2.9907	0.21039	1.623	3.704	0.0002	0.0023	0.0008	0	1	-	D230012E17Rik	U043830	RIKEN cDNA D230012E17 gene
Z00062401-1	2.55631	2.7666	0.21029	1.622	4.054	0	0.0007	0	0	1	-	1110038D17Rik	U031925	RIKEN cDNA 1110038D17 gene
Z00048333-1	2.29741	2.5077	0.21029	1.622	2.736	0.0062	0.0318	0.004	0	1	testis	Acsl6	U012606	acyl-CoA synthetase long-chain family member 6
Z00059798-1	2.56551	2.7756	0.21009	1.622	4.136	0	0.0005	0	0	1	-	Gm340	U143341	gene model 340, (NCBI)
Z00041848-1	2.68711	2.8971	0.20999	1.621	3.85	0.0001	0.0015	0	0	1	-	D730001G18Rik	U036291	RIKEN cDNA D730001G18 gene
Z00043067-1	2.4023	2.6121	0.2098	1.621	3.768	0.0001	0.0019	0	0	1	-	Chit1	U000822	chitinase 1 (chitotriosidase)
Z00028485-1	3.79261	4.0023	0.20969	1.62	2.704	0.0068	0.0342	0.0016	0	1	ovary	E430016F16Rik	U257018	RIKEN cDNA E430016F16 gene
Z00035275-1	3.8448	4.0544	0.2096	1.62	3.855	0.0001	0.0014	0	0	1	-	Trpc2	U175160	transient receptor potential cation channel, subfamily C, member 2
Z00031212-1	2.7053	2.9149	0.2096	1.62	2.627	0.0086	0.0409	0.0021	0	1	ovary	Gpr37	U068888	G protein-coupled receptor 37
Z00026262-1	3.3678	3.5773	0.2095	1.619	3.87	0.0001	0.0014	0	0	1	-	Gsbs	U006911	G substrate
Z00050942-1	3.7731	3.9825	0.2094	1.619	3.531	0.0004	0.0039	0	0	1	testis	1700001K19Rik	U034358	RIKEN cDNA 1700001K19 gene
Z00026040-1	2.39211	2.6014	0.20929	1.619	4.276	0	0.0003	0.0009	0	1	-	B130020M22Rik	U012065	RIKEN cDNA B130020M22 gene
Z00033254-1	2.3031	2.5121	0.209	1.618	4.003	0	0.0009	0	0	1	-	Gm378	U020136	gene model 378, (NCBI)
Z00050449-1	3.19411	3.403	0.20889	1.617	4.005	0	0.0009	0	0	1	-	Sfxn1	U322130	sideroflexin 1
Z00030684-1	4.12241	4.3313	0.20889	1.617	3.733	0.0001	0.0021	0	0	1	-	Sprr2e	U003517	small proline-rich protein 2E
Z00047863-1	3.143	3.3517	0.2087	1.616	3.902	0	0.0012	0	0	1	-	Olfr139	U033059	olfactory receptor 139
Z00024364-1	3.24521	3.4539	0.20869	1.616	3.419	0.0006	0.0055	0	0	1	-	Upk2	U030777	uroplakin 2
Z00031789-1	2.50981	2.7184	0.20859	1.616	3.399	0.0006	0.0058	0.0006	0	1	-	1110035M17Rik	U033306	RIKEN cDNA 1110035M17 gene
Z00037660-1	3.62781	3.8362	0.20839	1.615	4.052	0	0.0007	0.0001	0	1	-	Golt1a	U000814	golgi transport 1 homolog A (S. cerevisiae)
Z00066537-1	2.81741	3.0258	0.20839	1.615	4.087	0	0.0007	0	0	1	-	LOC639653	U298954	hypothetical protein LOC639653
Z00038460-1	3.59631	3.8046	0.20829	1.615	3.878	0.0001	0.0013	0	0	1	-	Gm900	U055814	gene model 900, (NCBI)
Z00070165-1	3.00711	3.2154	0.20829	1.615	3.975	0	0.001	0.0004	0	1	-	Ppfia2	U011982	protein tyrosine phosphatase, receptor type, f polypeptide (PTPRF), interacting protein (liprin), alpha 2
Z00034652-1	2.50781	2.7161	0.20829	1.615	2.582	0.0098	0.0453	0.0001	0	1	-	Aebp2	U007526	AE binding protein 2
Z00064309-1	3.5485	3.7567	0.2082	1.615	3.14	0.0016	0.0117	0.0001	0	1	-	Rad51c	U033240	Rad51 homolog c (S. cerevisiae)
Z00057232-1	2.72331	2.9315	0.20819	1.615	3.988	0	0.0009	0.0011	0	1	-	Gm47	U039836	gene model 47, (NCBI)
Z00022705-1	3.2703	3.4784	0.2081	1.614	4.061	0	0.0007	0.0004	0	1	-	Sntb1	U072806	syntrophin, basic 1
Z00041822-1	2.81921	3.0273	0.20809	1.614	4.069	0	0.0007	0.0004	0	1	-	Olfr17	U136731	olfactory receptor 17
Z00040254-1	3.44781	3.6559	0.20809	1.614	3.728	0.0001	0.0021	0.0002	0	1	-	Olfr761	U037793	olfactory receptor 761
Z00054907-1	2.6799	2.8877	0.2078	1.613	2.788	0.0053	0.0284	0.0004	0	1	-	Olfr883	U010273	olfactory receptor 883
Z00050887-1	2.55031	2.7577	0.20739	1.612	3.831	0.0001	0.0015	0.0037	0	1	testis	1700126L10Rik	U023636	RIKEN cDNA 1700126L10 gene
Z00032497-1	3.6689	3.8761	0.2072	1.611	3.789	0.0001	0.0018	0	0	1	-	LOC629441	U158229	similar to adenylate kinase 5
Z00020941-1	2.17741	2.3846	0.20719	1.611	4.071	0	0.0007	0.004	0	1	-	Chga	U014305	chromogranin A
Z00029292-1	2.9706	3.1777	0.2071	1.611	3.927	0	0.0011	0	0	1	-	C130060C02Rik		RIKEN cDNA C130060C02 gene
Z00059624-1	3.4543	3.6614	0.2071	1.611	3.945	0	0.0011	0	0	1	-	Gpr139	U110517	G protein-coupled receptor 139
Z00055392-1	3.3649	3.572	0.2071	1.611	3.842	0.0001	0.0015	0	0	1	-	Drd3	U017148	dopamine receptor 3
Z00059878-1	4.24461	4.4516	0.20699	1.61	3.691	0.0002	0.0024	0	0	1	-	Strn3	U033931	striatin, calmodulin binding protein 3
Z00024571-1	3.23401	3.4408	0.20679	1.609	3.667	0.0002	0.0026	0.0002	0	1	-	Myoc	U001005	myocilin
Z00027326-1	3.84	4.0467	0.2067	1.609	3.751	0.0001	0.002	0	0	1	-	Iqsec3	U027819	IQ motif and Sec7 domain 3
Z00059225-1	2.71801	2.9246	0.20659	1.609	3.762	0.0001	0.0019	0.0002	0	1	-	Olfr1336	U087949	olfactory receptor 1336
Z00055473-1	3.10061	3.3072	0.20659	1.609	4.009	0	0.0009	0	0	1	-	Treml1	U018078	triggering receptor expressed on myeloid cells-like 1
Z00055005-1	2.9589	3.1654	0.2065	1.608	3.974	0	0.001	0	0	1	-	LOC629689	U100683	similar to transcription elongation factor B polypeptide 3C
Z00022022-1	2.6182	2.8247	0.2065	1.608	2.647	0.0081	0.039	0	0	1	-	Syk	U014851	spleen tyrosine kinase
Z00023256-1	2.99721	3.2036	0.20639	1.608	2.63	0.0085	0.0406	0.0218	0	1	ovary	Rasgef1b		RasGEF domain family, member 1B
Z00058662-1	4.7086	4.9149	0.2063	1.608	3.322	0.0008	0.0072	0.0001	0	1	-	Cerkl	U022792	ceramide kinase-like
Z00070321-1	2.71141	2.9177	0.20629	1.608	3.299	0.0009	0.0076	0.0002	0	1	-	LOC435624	U144737	PREDICTED: Mus musculus similar to carboxypeptidase O (LOC435624), mRNA
Z00028467-1	2.39981	2.606	0.20619	1.607	2.996	0.0027	0.0171	0.0006	0	1	-	D730045A05Rik	U018889	RIKEN cDNA D730045A05 gene
Z00058582-1	4.36401	4.5702	0.20619	1.607	3.616	0.0002	0.003	0	0	1	-	Gm1073	U222661	gene model 1073, (NCBI)
Z00026944-1	3.6411	3.8472	0.2061	1.607	3.977	0	0.001	0.0027	0	1	-	Cntn2	U021763	contactin 2
Z00030786-1	2.4921	2.6981	0.206	1.606	4.009	0	0.0009	0.0021	0	1	-	LOC631882	U020156	similar to IgE-binding protein
Z00070436-1	4.22591	4.4319	0.20599	1.606	3.658	0.0002	0.0027	0	0	1	-	Pim2	U019672	proviral integration site 2
Z00068320-1	3.1431	3.349	0.2059	1.606	3.995	0	0.0009	0.0001	0	1	-	LOC240669	U230036	similar to Protein FAM26B
Z00059062-1	4.05241	4.2583	0.20589	1.606	3.665	0.0002	0.0026	0.0002	0	1	-	Ferd3l	U099644	Fer3-like (Drosophila)
Z00066329-1	4.0121	4.2178	0.2057	1.605	3.703	0.0002	0.0023	0	0	1	-	Nms	U116968	neuromedin S
Z00059003-1	2.7843	2.99	0.2057	1.605	3.947	0	0.0011	0	0	1	-	Slit2	U005564	slit homolog 2 (Drosophila)
Z00023154-1	2.2415	2.447	0.2055	1.605	2.536	0.0112	0.05	0.0001	0	1	testis	Gfi1	U026521	growth factor independent 1
Z00059453-1	3.92951	4.135	0.20549	1.605	3.721	0.0001	0.0022	0	0	1	-	Bcat2	U008081	branched chain aminotransferase 2, mitochondrial
Z00032648-1	2.1398	2.3452	0.2054	1.604	3.874	0.0001	0.0013	0.0001	0	1	-	Olfr204	U115312	olfactory receptor 204
Z00025335-1	3.00621	3.2116	0.20539	1.604	3.952	0	0.001	0	0	1	-	Aldh7a1		aldehyde dehydrogenase family 7, member A1
Z00054391-1	2.82981	3.0351	0.20529	1.604	3.145	0.0016	0.0115	0.0015	0	1	-	LOC269389	U230340	similar to Granulosa cell HMG-box protein 1 (GCX-1)
Z00035454-1	2.29381	2.4991	0.20529	1.604	3.936	0	0.0011	0.0005	0	1	-	2310014L17Rik	U007681	RIKEN cDNA 2310014L17 gene
Z00055768-1	2.6449	2.8501	0.2052	1.603	4.091	0	0.0006	0.0002	0	1	testis	4930568D16Rik	U022543	RIKEN cDNA 4930568D16 gene
Z00040989-1	2.77421	2.9791	0.20489	1.602	2.28	0.0225	0.0845	0	0	1	ovary	Ptgir	U007721	prostaglandin I receptor (IP)
Z00025542-1	2.5667	2.7713	0.2046	1.601	3.201	0.0013	0.01	0	0	1	-	Srd5a2	U038048	steroid 5 alpha-reductase 2
Z00035772-1	2.68671	2.8911	0.20439	1.6	4.137	0	0.0005	0	0	1	-	2310047C04Rik	U037090	RIKEN cDNA 2310047C04 gene
Z00050583-1	3.3329	3.5371	0.2042	1.6	3.825	0.0001	0.0016	0	0	1	testis	1700019O17Rik	U000539	RIKEN cDNA 1700019O17 gene
Z00026394-1	2.41761	2.6218	0.20419	1.6	2.69	0.0071	0.0354	0	0	1	-	Hck	U002661	hemopoietic cell kinase
Z00054477-1	2.87271	3.0768	0.20409	1.599	2.97	0.0029	0.0182	0.0013	0	1	ovary	Uox	U003963	urate oxidase
Z00045526-1	2.28041	2.4844	0.20399	1.599	2.893	0.0038	0.022	0	0	1	-	Cd300le	U041153	CD300 antigen like family member E
Z00050855-1	3.7092	3.913	0.2038	1.598	3.875	0.0001	0.0013	0.0009	0	1	-	Ttc5	U128704	tetratricopeptide repeat domain 5
Z00050020-1	2.71301	2.9168	0.20379	1.598	3.739	0.0001	0.0021	0.0064	0	1	-	Olfr983	U030730	olfactory receptor 983
Z00040660-1	2.6341	2.8378	0.2037	1.598	2.585	0.0097	0.045	0.0139	0	1	testis	1700129I15Rik	U039714	RIKEN cDNA 1700129I15 gene
Z00029472-1	3.7923	3.9957	0.2034	1.597	3.601	0.0003	0.0032	0.0003	0	1	-	LOC545198	U085198	hypothetical LOC545198
Z00063857-1	3.2899	3.4933	0.2034	1.597	3.735	0.0001	0.0021	0	0	1	-	AI661708	U266010	expressed sequence AI661708
Z00054305-1	3.1576	3.3609	0.2033	1.596	3.687	0.0002	0.0025	0.0002	0	1	-	5730472N09Rik	U001585	RIKEN cDNA 5730472N09 gene
Z00070293-1	3.72051	3.9235	0.20299	1.595	3.874	0.0001	0.0013	0	0	1	-	D11Lgp2e	U033431	DNA segment, Chr 11, Lothar Hennighausen 2, expressed
Z00030529-1	4.93971	5.1426	0.20289	1.595	3.188	0.0014	0.0103	0	0	1	-	Higd2a	U014868	HIG1 domain family, member 2A
Z00037126-1	2.8934	3.0962	0.2028	1.595	3.798	0.0001	0.0017	0	0	1	-	Plxna4	U027138	plexin A4
Z00040936-1	2.6879	2.8906	0.2027	1.594	3.312	0.0009	0.0074	0.0005	0	1	-	A930006D11Rik	U033430	RIKEN cDNA A930006D11Rik gene
Z00057132-1	3.3953	3.5979	0.2026	1.594	3.832	0.0001	0.0015	0	0	1	-	4930579J09Rik	U038801	RIKEN cDNA 4930579J09 gene
Z00023760-1	2.9833	3.1859	0.2026	1.594	2.312	0.0207	0.0795	0.0009	0	1	-	Pik3ap1	U265754	phosphoinositide-3-kinase adaptor protein 1
Z00008840-1	2.87951	3.0821	0.20259	1.594	3.73	0.0001	0.0021	0	0	1	ovary	Kcnh1	U042248	potassium voltage-gated channel, subfamily H (eag-related), member 1
Z00065358-1	2.75631	2.9587	0.20239	1.593	3.801	0.0001	0.0017	0.0001	0	1	-		U156843	vv67b11.r1 Stratagene mouse skin (
Z00047129-1	2.6123	2.8146	0.2023	1.593	3.9	0	0.0012	0.0008	0	1	ovary	Prkrir	U008430	protein-kinase, interferon-inducible double stranded RNA dependent inhibitor, repressor of (P58 repressor)
Z00057577-1	2.6317	2.834	0.2023	1.593	4.041	0	0.0008	0.0005	0	1	-	Gm1243		gene model 1243, (NCBI)
Z00055173-1	2.76031	2.9625	0.20219	1.592	3.096	0.0019	0.0132	0.0001	0	1	-	Pax9	U013975	paired box gene 9
Z00068046-1	3.39381	3.5959	0.20209	1.592	3.822	0.0001	0.0016	0.0004	0	1	-	LOC621628	U044359	similar to claudin 20
Z00062828-1	3.60191	3.8039	0.20199	1.592	3.79	0.0001	0.0018	0	0	1	-	A530016O06Rik	U040764	RIKEN cDNA A530016O06 gene
Z00045120-1	3.04531	3.2472	0.20189	1.591	3.442	0.0005	0.0051	0	0	1	testis	4930511I11Rik	U017749	RIKEN cDNA 4930511I11 gene
Z00060841-1	2.50941	2.7112	0.20179	1.591	3.841	0.0001	0.0015	0	0	1	testis	LOC215866		hypothetical protein LOC215866
Z00062253-1	3.45911	3.6609	0.20179	1.591	2.405	0.0161	0.0659	0	0	1	ovary	Fes	U028763	feline sarcoma oncogene
Z00035026-1	3.62441	3.8259	0.20149	1.59	3.784	0.0001	0.0018	0.0001	0	1	-	Prune	U024360	prune homolog (Drosophila)
Z00048357-1	2.2193	2.4207	0.2014	1.59	3.976	0	0.001	0	0	1	-	5830411N06Rik	U108496	RIKEN cDNA 5830411N06 gene
Z00060535-1	3.1938	3.395	0.2012	1.589	3.713	0.0002	0.0023	0.0011	0	1	-	Cyp2f2	U099319	cytochrome P450, family 2, subfamily f, polypeptide 2
Z00030321-1	2.712	2.9132	0.2012	1.589	2.208	0.0272	0.097	0.0436	0	1	-	LOC380808	U216648	similar to Ig heavy chain V-III region VH26 precursor
Z00062655-1	2.9112	3.1124	0.2012	1.589	3.736	0.0001	0.0021	0	0	1	testis	4930478E11Rik	U036175	RIKEN cDNA 4930478E11 gene
Z00031864-1	2.38291	2.584	0.20109	1.588	3.848	0.0001	0.0015	0.0001	0	1	-	LOC621532	U079190	similar to IgE-binding protein
Z00025638-1	3.42911	3.6302	0.20109	1.588	3.899	0	0.0012	0	0	1	-	Cryga	U268958	crystallin, gamma A
Z00031154-1	3.4507	3.6516	0.2009	1.588	3.895	0	0.0013	0	0	1	-	Dhrs10	U008080	dehydrogenase/reductase (SDR family) member 10
Z00037373-1	3.4795	3.6804	0.2009	1.588	3.548	0.0003	0.0037	0.001	0	1	testis	1700016G05Rik	U027222	RIKEN cDNA 1700016G05 gene
Z00026740-1	2.80901	3.0098	0.20079	1.587	4.065	0	0.0007	0	0	1	-	LOC434228	U029143	hypothetical gene supported by AK035124
Z00027796-1	3.10001	3.3007	0.20069	1.587	4.002	0	0.0009	0.0006	0	1	-	Kcnq3	U125543	potassium voltage-gated channel, subfamily Q, member 3
Z00054793-1	3.54781	3.7485	0.20069	1.587	3.578	0.0003	0.0034	0	0	1	-	Olfr631	U008529	olfactory receptor 631
Z00030473-1	3.51431	3.715	0.20069	1.587	3.616	0.0002	0.003	0	0	1	testis	Srpk1	U037611	serine/arginine-rich protein specific kinase 1
Z00046668-1	2.4309	2.6314	0.2005	1.586	3.261	0.0011	0.0085	0	0	1	testis	Pappa	U040623	pregnancy-associated plasma protein A
Z00049712-1	4.07531	4.2758	0.20049	1.586	3.58	0.0003	0.0034	0.0007	0	1	-	Ppm1l	U003324	protein phosphatase 1 (formerly 2C)-like
Z00027256-1	2.3929	2.5933	0.2004	1.586	4.133	0	0.0005	0.0071	0	1	-	Prss22	U065892	protease, serine, 22
Z00041056-1	2.7813	2.9815	0.2002	1.585	4.04	0	0.0008	0	0	1	-	Olfr1442	U019198	olfactory receptor 1442
Z00070251-1	3.0227	3.2227	0.2	1.584	3.679	0.0002	0.0025	0.0002	0	1	-	Bhlhb4	U023768	basic helix-loop-helix domain containing, class B4
Z00039529-1	2.76691	2.9668	0.19989	1.584	3.178	0.0014	0.0105	0	0	1	-	Ptpn7	U000836	protein tyrosine phosphatase, non-receptor type 7
Z00054297-1	3.81811	4.018	0.19989	1.584	3.198	0.0013	0.01	0	0	1	-	Lcn13	U001502	lipocalin 13
Z00052365-1	2.01151	2.2114	0.19989	1.584	3.09	0.002	0.0134	0.0203	0	1	testis	Slc1a2	U068445	solute carrier family 1 (glial high affinity glutamate transporter), member 2
Z00062760-1	3.6187	3.8185	0.1998	1.584	3.775	0.0001	0.0018	0	0	1	-	4930524O05Rik	U038808	RIKEN cDNA 4930524O05 gene
Z00056929-1	3.0489	3.2486	0.1997	1.583	3.75	0.0001	0.002	0	0	1	-	9430056A22Rik	U036581	RIKEN cDNA 9430056A22 gene
Z00032549-1	4.4302	4.6298	0.1996	1.583	2.585	0.0097	0.045	0.0037	0	1	-	LOC621832	U053028	similar to Nuclear transport factor 2 (NTF-2)
Z00002681-1	3.0801	3.2796	0.1995	1.583	2.286	0.0222	0.0837	0.0014	0	1	ovary	Gbp2	U003925	guanylate nucleotide binding protein 2
Z00055840-1	3.6665	3.866	0.1995	1.583	3.574	0.0003	0.0035	0	0	1	-	9830001H06Rik		RIKEN cDNA 9830001H06 gene
Z00054970-1	3.61121	3.8107	0.19949	1.583	3.787	0.0001	0.0018	0.0001	0	1	-	Myrip	U011156	myosin VIIA and Rab interacting protein
Z00049134-1	3.6723	3.8717	0.1994	1.582	3.785	0.0001	0.0018	0	0	1	-	Gbp1	U237744	guanylate nucleotide binding protein 1
Z00064146-1	3.28081	3.4802	0.19939	1.582	3.802	0.0001	0.0017	0.0001	0	1	-	AI314180	U025116	expressed sequence AI314180
Z00037486-1	4.3385	4.5378	0.1993	1.582	3.405	0.0006	0.0057	0.0004	0	1	-	A130007F10Rik	U039340	RIKEN cDNA A130007F10 gene
Z00040793-1	3.5203	3.7194	0.1991	1.581	2.193	0.0282	0.0999	0	0	1	ovary	Ly6c	U195448	lymphocyte antigen 6 complex, locus C
Z00019234-1	3.513	3.7121	0.1991	1.581	2.404	0.0161	0.066	0.0009	0	1	ovary	C1qb	U025672	complement component 1, q subcomponent, beta polypeptide
Z00046957-1	3.11731	3.3164	0.19909	1.581	3.372	0.0007	0.0063	0	0	1	-	Olfr569	U028956	olfactory receptor 569
Z00055807-1	2.93671	3.1357	0.19899	1.581	3.812	0.0001	0.0016	0.0001	0	1	-	D430041D05Rik	U023093	RIKEN cDNA D430041D05 gene
Z00023826-1	3.64211	3.8409	0.19879	1.58	3.797	0.0001	0.0017	0	0	1	-	Slc26a1	U026535	solute carrier family 26 (sulfate transporter), member 1
Z00066043-1	3.6621	3.8608	0.1987	1.58	3.838	0.0001	0.0015	0	0	1	-	LOC638346	U321216	hypothetical protein LOC638346
Z00027155-1	2.93511	3.1338	0.19869	1.58	2.465	0.0136	0.0581	0.0016	0	1	-	Gm960	U214686	gene model 960, (NCBI)
Z00063971-1	3.34251	3.5412	0.19869	1.58	3.661	0.0002	0.0027	0.0004	0	1	-	Git1	U012990	Mus musculus G protein-coupled receptor kinase-interactor 1 (Git1), mRNA
Z00060178-1	3.81131	4.0099	0.19859	1.579	3.641	0.0002	0.0028	0.0001	0	1	-	Rad23b	U004351	RAD23b homolog (S. cerevisiae)
Z00062417-1	2.7294	2.9279	0.1985	1.579	3.645	0.0002	0.0028	0.0007	0	1	-	Nav3	U032211	neuron navigator 3
Z00025621-1	3.26301	3.4614	0.19839	1.579	3.872	0.0001	0.0014	0	0	1	-	Atp2a3	U012888	ATPase, Ca transporting, ubiquitous
Z00041473-1	2.9248	3.123	0.1982	1.578	3.817	0.0001	0.0016	0	0	1	-	A330009G12Rik	U026511	RIKEN cDNA A330009G12 gene
Z00064866-1	4.41341	4.6116	0.19819	1.578	3.369	0.0007	0.0063	0	0	1	-	Igsf4c	U007796	immunoglobulin superfamily, member 4C
Z00036606-1	2.35161	2.5498	0.19819	1.578	3.814	0.0001	0.0016	0	0	1	-	Cd300lf	U033609	CD300 antigen like family member F
Z00059085-1	2.91391	3.1121	0.19819	1.578	3.752	0.0001	0.002	0.0075	0	1	-	LOC545412	U118581	similar to Zinc transporter ZIP1 (Zinc-iron regulated transporter-like) (Solute carrier family 39 member 1)
Z00062271-1	3.19071	3.3885	0.19779	1.576	3.744	0.0001	0.002	0	0	1	-	9030407P20Rik	U029194	RIKEN cDNA 9030407P20 gene
Z00072004-1	2.06691	2.2647	0.19779	1.576	3.768	0.0001	0.0019	0.0147	0	1	ovary	LOC435494	U274695	PREDICTED: Mus musculus similar to transitin (LOC435494), mRNA
Z00062589-1	3.3663	3.564	0.1977	1.576	3.606	0.0003	0.0031	0	0	1	-	2310020H05Rik	U035094	RIKEN cDNA 2310020H05 gene
Z00062369-1	2.9006	3.0983	0.1977	1.576	3.655	0.0002	0.0027	0	0	1	testis	4930525D18Rik	U031392	RIKEN cDNA 4930525D18 gene
Z00023763-1	2.33721	2.5349	0.19769	1.576	2.318	0.0204	0.0786	0	0	1	-	Tnfrsf17	U016804	tumor necrosis factor receptor superfamily, member 17
Z00058968-1	2.25	2.4476	0.1976	1.576	3.89	0.0001	0.0013	0	0	1	-	LOC624525	U279676	similar to constitutive photomorphogenic protein 1
Z00023352-1	2.7411	2.9386	0.1975	1.575	3.709	0.0002	0.0023	0	0	1	-	Lmo2	U002187	LIM domain only 2
Z00022932-1	3.628	3.8254	0.1974	1.575	2.636	0.0083	0.0401	0.0009	0	1	ovary	S100a1	U024302	S100 calcium binding protein A1
Z00032535-1	3.6212	3.8185	0.1973	1.575	3.702	0.0002	0.0023	0	0	1	ovary	1300007C21Rik		RIKEN cDNA 1300007C21 gene
Z00024533-1	2.90531	3.1026	0.19729	1.575	3.679	0.0002	0.0025	0	0	1	-	Htr2c	U020295	5-hydroxytryptamine (serotonin) receptor 2C
Z00024054-1	3.4085	3.6057	0.1972	1.574	2.522	0.0116	0.0514	0.0057	0	1	testis	Man2b2	U026125	mannosidase 2, alpha B2
Z00058789-1	3.75891	3.9559	0.19699	1.573	3.661	0.0002	0.0027	0.0001	0	1	-	Mark4	U028226	MAP/microtubule affinity-regulating kinase 4
Z00063324-1	3.30701	3.5035	0.19649	1.572	3.648	0.0002	0.0028	0.0122	0	1	-	1810007I06Rik		RIKEN cDNA 1810007I06 gene
Z00063662-1	4.43601	4.6324	0.19639	1.571	3.023	0.0025	0.0159	0.0011	0	1	ovary	F830016B08Rik	U312786	RIKEN cDNA F830016B08 gene
Z00056220-1	2.36471	2.561	0.19629	1.571	3.945	0	0.0011	0.0001	0	1	-	Pvr	U146393	poliovirus receptor
Z00056177-1	3.7849	3.9811	0.1962	1.571	3.541	0.0003	0.0038	0	0	1	-	Cd4	U027855	CD4 antigen
Z00059487-1	3.7745	3.9706	0.1961	1.57	3.539	0.0004	0.0038	0	0	1	-	Olfr683	U029029	olfactory receptor 683
Z00056379-1	2.82761	3.0237	0.19609	1.57	3.834	0.0001	0.0015	0	0	1	-	Nqo1	U030215	NAD(P)H dehydrogenase, quinone 1
Z00035640-1	3.4609	3.6569	0.196	1.57	3.765	0.0001	0.0019	0	0	1	-	4930581F22Rik	U010239	RIKEN cDNA 4930581F22 gene
Z00060408-1	3.6286	3.8246	0.196	1.57	2.827	0.0046	0.0259	0.0123	0	1	-	Cbx7	U036418	chromobox homolog 7
Z00059596-1	3.14061	3.3366	0.19599	1.57	2.276	0.0228	0.0853	0.0033	0	1	-	Vdr	U036607	vitamin D receptor
Z00028636-1	2.67291	2.8687	0.19579	1.569	3.639	0.0002	0.0028	0	0	1	-	Fcgbp	U322720	Fc fragment of IgG binding protein
Z00057112-1	3.7098	3.9054	0.1956	1.568	3.676	0.0002	0.0025	0	0	1	-	BC019561	U018844	cDNA sequence BC019561
Z00057957-1	3.0217	3.2172	0.1955	1.568	3.382	0.0007	0.0061	0.0003	0	1	-	Wbscr18	U006276	Williams-Beuren syndrome chromosome region 18 homolog (human)
Z00054950-1	3.175	3.3704	0.1954	1.568	3.57	0.0003	0.0035	0.0002	0	1	-	A4gnt	U111114	alpha-1,4-N-acetylglucosaminyltransferase
Z00043466-1	2.9238	3.1192	0.1954	1.568	3.696	0.0002	0.0024	0.0001	0	1	-	Galnt9	U005977	UDP-N-acetyl-alpha-D-galactosamine:polypeptide N-acetylgalactosaminyltransferase 9
Z00051556-1	3.0944	3.2897	0.1953	1.567	3.833	0.0001	0.0015	0	0	1	ovary	A130042E20Rik	U031943	RIKEN cDNA A130042E20 gene
Z00067292-1	3.7994	3.9946	0.1952	1.567	3.189	0.0014	0.0103	0	0	1	-	LOC432557	U146325	PREDICTED: Mus musculus LOC432557 (LOC432557), mRNA
Z00002140-1	2.9132	3.1084	0.1952	1.567	3.65	0.0002	0.0028	0.001	0	1	-	Cgn		cingulin
Z00027238-1	3.0637	3.2586	0.1949	1.566	3.374	0.0007	0.0062	0.0003	0	1	-	Igk-C	U079127	immunoglobulin kappa chain, constant region
Z00027379-1	3.63671	3.8316	0.19489	1.566	3.252	0.0011	0.0087	0	0	1	ovary	Rassf4	U027773	Ras association (RalGDS/AF-6) domain family 4
Z00015698-1	3.28271	3.4775	0.19479	1.565	3.748	0.0001	0.002	0	0	1	-	Galnt6	U036674	UDP-N-acetyl-alpha-D-galactosamine:polypeptide N-acetylgalactosaminyltransferase 6
Z00063068-1	3.7952	3.9899	0.1947	1.565	3.511	0.0004	0.0042	0.0001	0	1	-	C230075M21Rik	U054812	RIKEN cDNA C230075M21 gene
Z00024208-1	3.30131	3.4959	0.19459	1.565	3.57	0.0003	0.0035	0	0	1	testis	Dnaic1	U004216	dynein, axonemal, intermediate chain 1
Z00011809-1	4.0466	4.2411	0.1945	1.564	3.432	0.0005	0.0053	0	0	1	-	Vps29	U006136	vacuolar protein sorting 29 (S. pombe)
Z00026247-1	2.3282	2.5227	0.1945	1.564	3.825	0.0001	0.0016	0	0	1	-	A930024E05Rik	U006155	RIKEN cDNA A930024E05 gene
Z00056356-1	3.91921	4.1137	0.19449	1.564	3.513	0.0004	0.0041	0	0	1	-	Fcho1	U029956	FCH domain only 1
Z00058556-1	3.0391	3.2334	0.1943	1.564	3.642	0.0002	0.0028	0	0	1	-	LOC624793	U062183	similar to microfibrillar-associated protein 1
Z00031092-1	3.14251	3.3367	0.19419	1.563	3.566	0.0003	0.0035	0.0005	0	1	-	Kif5a	U032331	kinesin family member 5A
Z00025425-1	3.46031	3.6544	0.19409	1.563	3.749	0.0001	0.002	0.0001	0	1	-	Sstr5	U049078	somatostatin receptor 5
Z00048725-1	3.18401	3.3778	0.19379	1.562	3.517	0.0004	0.0041	0	0	1	-	Xkr8	U025606	X Kell blood group precursor related family member 8 homolog
Z00056585-1	3.6243	3.8179	0.1936	1.561	3.62	0.0002	0.003	0.0001	0	1	-	Npc1l1	U032484	NPC1-like 1
Z00036124-1	5.0434	5.237	0.1936	1.561	2.266	0.0234	0.0868	0.0003	0	1	ovary	Dcn	U011935	decorin
Z00035072-1	4.5498	4.7434	0.1936	1.561	3.184	0.0014	0.0104	0	0	1	ovary	Cabin1	U031928	calcineurin binding protein 1
Z00070109-1	3.7759	3.9694	0.1935	1.561	3.472	0.0005	0.0047	0	0	1	-	2310003F16Rik	U002354	RIKEN cDNA 2310003F16 gene
Z00024516-1	3.9414	4.1349	0.1935	1.561	3.5	0.0004	0.0043	0	0	1	-	Ly6g5b	U037737	lymphocyte antigen 6 complex, locus G5B
Z00067985-1	2.05671	2.2502	0.19349	1.561	3.783	0.0001	0.0018	0.0065	0	1	-	A	U038077	nonagouti
Z00059265-1	2.7656	2.959	0.1934	1.56	3.778	0.0001	0.0018	0	0	1	-	AA414992		expressed sequence AA414992
Z00022703-1	2.95341	3.1468	0.19339	1.56	3.711	0.0002	0.0023	0	0	1	-	Trpa1	U021135	transient receptor potential cation channel, subfamily A, member 1
Z00055324-1	2.6923	2.8856	0.1933	1.56	3.686	0.0002	0.0025	0	0	1	-	Cdh12	U117084	cadherin 12
Z00058703-1	2.2943	2.4876	0.1933	1.56	3.854	0.0001	0.0014	0	0	1	-	LOC626470		hypothetical protein LOC626470
Z00033125-1	3.808	4.0012	0.1932	1.56	2.936	0.0033	0.0198	0.0097	0	1	ovary	LOC623794		similar to non-SMC element 1 homolog
Z00070540-1	3.75181	3.945	0.19319	1.56	3.59	0.0003	0.0033	0	0	1	-	Muc19	U186154	mucin 19
Z00034715-1	3.37971	3.5728	0.19309	1.559	3.585	0.0003	0.0033	0.0001	0	1	-	Tyro3	U002324	TYRO3 protein tyrosine kinase 3
Z00044171-1	3.48431	3.6768	0.19249	1.557	3.602	0.0003	0.0032	0.0001	0	1	-	Zfp114	U007789	zinc finger protein 114
Z00060285-1	3.415	3.6074	0.1924	1.557	3.104	0.0019	0.0129	0.0001	0	1	-	BC016548	U079484	cDNA sequence BC016548
Z00025674-1	2.69931	2.8916	0.19229	1.557	2.724	0.0064	0.0327	0	0	1	testis	Pde4b	U004556	phosphodiesterase 4B, cAMP specific
Z00022997-1	2.9417	3.1339	0.1922	1.556	3.681	0.0002	0.0025	0	0	1	-	Noxa1	U022373	NADPH oxidase activator 1
Z00026856-1	3.4844	3.6766	0.1922	1.556	3.702	0.0002	0.0023	0	0	1	-	Foxd2	U025389	forkhead box D2
Z00066694-1	3.55561	3.7478	0.19219	1.556	3.547	0.0003	0.0038	0.0001	0	1	-	LOC433730	U025231	PREDICTED: Mus musculus hypothetical gene supported by AK039704 (LOC433730), mRNA
Z00032271-1	3.0892	3.2812	0.192	1.555	2.561	0.0104	0.0474	0.0001	0	1	ovary	A230077H06Rik	U028460	RIKEN cDNA A230077H06 gene
Z00056219-1	3.89021	4.0821	0.19189	1.555	3.466	0.0005	0.0048	0	0	1	-	Cyp2b10	U028291	cytochrome P450, family 2, subfamily b, polypeptide 10
Z00058805-1	3.89881	4.0907	0.19189	1.555	3.43	0.0006	0.0053	0	0	1	-	Ighmbp2		immunoglobulin mu binding protein 2
Z00027348-1	3.0248	3.2163	0.1915	1.554	3.619	0.0002	0.003	0	0	1	-	March4	U096504	membrane-associated ring finger (C3HC4) 4
Z00025703-1	2.74141	2.9328	0.19139	1.553	2.91	0.0036	0.021	0	0	1	-	Gimap3	U027276	GTPase, IMAP family member 3
Z00005365-1	3.9245	4.1158	0.1913	1.553	2.411	0.0159	0.0651	0.0007	0	1	ovary	Cebpd	U016849	CCAAT/enhancer binding protein (C/EBP), delta
Z00064368-1	3.7882	3.9795	0.1913	1.553	2.408	0.016	0.0655	0	0	1	-	Ptk2b	U035701	PTK2 protein tyrosine kinase 2 beta
Z00024799-1	2.6952	2.8863	0.1911	1.552	3.579	0.0003	0.0034	0	0	1	-	Sult2b1	U086599	sulfotransferase family, cytosolic, 2B, member 1
Z00026112-1	2.64651	2.8375	0.19099	1.552	3.064	0.0021	0.0142	0.0004	0	1	testis	1700127D06Rik	U008027	RIKEN cDNA 1700127D06 gene
Z00042190-1	2.7131	2.904	0.1909	1.552	3.511	0.0004	0.0042	0.0003	0	1	-	Mib2	U025876	mindbomb homolog 2 (Drosophila)
Z00043053-1	3.02031	3.211	0.19069	1.551	3.118	0.0018	0.0124	0.0014	0	1	-	Olfr1474	U019220	olfactory receptor 1474
Z00044472-1	3.29691	3.4873	0.19039	1.55	3.502	0.0004	0.0043	0	0	1	testis	1700034O15Rik	U006739	RIKEN cDNA 1700034O15 gene
Z00024880-1	3.75251	3.9427	0.19019	1.549	3.62	0.0002	0.003	0	0	1	ovary	Plvap	U029947	plasmalemma vesicle associated protein
Z00024931-1	2.452	2.6421	0.1901	1.549	2.612	0.0089	0.0424	0	0	1	ovary	Thy1	U010376	thymus cell antigen 1, theta
Z00026272-1	3.17751	3.3676	0.19009	1.549	2.928	0.0034	0.0202	0.0002	0	1	-	1810011H11Rik		RIKEN cDNA 1810011H11 gene
Z00071003-1	3.03011	3.2199	0.18979	1.548	3.649	0.0002	0.0028	0.0188	0	1	-	LOC434510	U321506	hypothetical LOC434510
Z00063721-1	3.38161	3.5714	0.18979	1.548	2.816	0.0048	0.0265	0.0021	0	1	ovary	LOC280487		pol polyprotein
Z00028290-1	3.7439	3.9336	0.1897	1.547	3.525	0.0004	0.004	0	0	1	-	A430105I19Rik	U023218	RIKEN cDNA A430105I19 gene
Z00025916-1	3.36601	3.5557	0.18969	1.547	3.51	0.0004	0.0042	0.0114	0	1	testis	Cmtm2a	U030153	CKLF-like MARVEL transmembrane domain containing 2A
Z00027054-1	2.961	3.1503	0.1893	1.546	3.653	0.0002	0.0027	0.0003	0	1	-	5730509C05Rik	U013316	RIKEN cDNA 5730509C05 gene
Z00050132-1	4.18961	4.3787	0.18909	1.545	3.415	0.0006	0.0055	0	0	1	testis	1700024G10Rik	U021233	RIKEN cDNA 1700024G10 gene
Z00010478-1	3.10421	3.2933	0.18909	1.545	3.461	0.0005	0.0048	0	0	1	ovary	Trim34	U008538	tripartite motif protein 34
Z00054581-1	3.3732	3.5622	0.189	1.545	3.537	0.0004	0.0039	0.0002	0	1	-	AI586015	U005734	expressed sequence AI586015
Z00031326-1	2.31471	2.5034	0.18869	1.544	3.198	0.0013	0.01	0	0	1	-	LOC544848	U168190	similar to Hippocalcin-like protein 1 (Visinin-like protein 3) (VILIP-3) (Neural visinin-like protein 3) (NVL-3) (NVP-3)
Z00062450-1	3.18251	3.3712	0.18869	1.544	2.961	0.003	0.0186	0.0022	0	1	-	4930579K21	U032730	hypothetical protein 4930579K21
Z00037841-1	2.3058	2.4942	0.1884	1.543	3.066	0.0021	0.0142	0.0008	0	1	-	1300015B04Rik	U019163	RIKEN cDNA 1300015B04 gene
Z00072024-1	2.4448	2.633	0.1882	1.542	3.798	0.0001	0.0017	0.0061	0	1	-	Cd200r4	U089384	Cd200 receptor 4
Z00064679-1	3.64331	3.8314	0.18809	1.542	3.636	0.0002	0.0029	0	0	1	-	Cplx4	U161827	complexin 4
Z00027182-1	2.58501	2.7731	0.18809	1.542	3.754	0.0001	0.002	0.0001	0	1	-	Gm264	U047258	gene model 264, (NCBI)
Z00022745-1	2.59261	2.7803	0.18769	1.54	3.757	0.0001	0.002	0.0028	0	1	-	Phospho1	U013231	phosphatase, orphan 1
Z00042926-1	3.03351	3.2212	0.18769	1.54	3.476	0.0005	0.0046	0	0	1	-	4930417O22Rik	U013379	RIKEN cDNA 4930417O22 gene
Z00070471-1	2.53381	2.7214	0.18759	1.54	3.759	0.0001	0.0019	0	0	1	-	Slc25a21	U033973	solute carrier family 25 (mitochondrial oxodicarboxylate carrier), member 21
Z00057434-1	3.5791	3.7666	0.1875	1.539	3.484	0.0004	0.0045	0.0001	0	1	-	Olfr933	U010319	olfactory receptor 933
Z00036461-1	3.7746	3.9619	0.1873	1.539	3.399	0.0006	0.0058	0.0002	0	1	-	Pcdhga12	U018631	protocadherin gamma subfamily A, 12
Z00022962-1	3.0956	3.2827	0.1871	1.538	3.561	0.0003	0.0036	0.0008	0	1	-	Sox1	U009085	SRY-box containing gene 1
Z00068161-1	2.0676	2.2547	0.1871	1.538	3.459	0.0005	0.0049	0.002	0	1	-	Gprc2a-rs4	U125134	G protein-coupled receptor, family C, group 2, member A, related sequence 4
Z00058217-1	3.7792	3.966	0.1868	1.537	3.421	0.0006	0.0054	0.0003	0	1	-	Olfr270	U004326	olfactory receptor 270
Z00035453-1	2.65241	2.8389	0.18649	1.536	2.668	0.0076	0.0372	0.0485	0	1	ovary	Spic	U032106	Spi-C transcription factor (Spi-1/PU.1 related)
Z00030103-1	3.1462	3.3325	0.1863	1.535	3.643	0.0002	0.0028	0.0002	0	1	-	D630023F18Rik	U021416	RIKEN cDNA D630023F18 gene
Z00034198-1	3.0847	3.2706	0.1859	1.534	3.278	0.001	0.0081	0.0016	0	1	-	Cdcp1	U031470	CUB domain containing protein 1
Z00065819-1	2.24651	2.4323	0.18579	1.533	3.42	0.0006	0.0054	0.0005	0	1	-	LOC432842	U221675	hypothetical LOC432842
Z00025942-1	4.14221	4.3279	0.18569	1.533	3.351	0.0008	0.0067	0	0	1	-	Lrrc54	U028885	leucine rich repeat containing 54
Z00030577-1	2.84	3.0255	0.1855	1.532	3.706	0.0002	0.0023	0.0007	0	1	-	Olfr373	U009479	olfactory receptor 373
Z00060895-1	2.5997	2.7851	0.1854	1.532	3.07	0.0021	0.014	0.0181	0	1	-	Foxk1	U006389	forkhead box K1
Z00035253-1	4.0413	4.2267	0.1854	1.532	3.308	0.0009	0.0074	0	0	1	-	2010204K13Rik	U039225	RIKEN cDNA 2010204K13 gene
Z00047349-1	2.4672	2.6524	0.1852	1.531	3.678	0.0002	0.0025	0.0016	0	1	-	Olfr294	U028826	olfactory receptor 294
Z00024103-1	3.2962	3.4813	0.1851	1.531	3.575	0.0003	0.0035	0	0	1	-	Sectm1	U033741	secreted and transmembrane 1
Z00025607-1	2.7655	2.9503	0.1848	1.53	3.603	0.0003	0.0032	0.01	0	1	-	Cga	U004188	glycoprotein hormones, alpha subunit
Z00047790-1	3.91021	4.095	0.18479	1.53	3.34	0.0008	0.0068	0.0005	0	1	-	Adamtsl2	U001530	ADAMTS-like 2
Z00041030-1	2.84341	3.0281	0.18469	1.529	3.608	0.0003	0.0031	0.0001	0	1	-	8430416H19Rik	U032200	RIKEN cDNA 8430416H19 gene
Z00044319-1	2.92641	3.1111	0.18469	1.529	2.959	0.003	0.0187	0.0294	0	1	-	Zbtb26	U022564	zinc finger and BTB domain containing 26
Z00023251-1	2.581	2.7656	0.1846	1.529	3.23	0.0012	0.0092	0	0	1	-	Fcer2a	U029541	Fc receptor, IgE, low affinity II, alpha polypeptide
Z00060995-1	4.1048	4.2892	0.1844	1.528	2.549	0.0107	0.0485	0.0025	0	1	-	Zfp71-rs1	U040028	zinc finger protein 71, related sequence 1
Z00007100-1	4.2917	4.4759	0.1842	1.528	3.269	0.001	0.0083	0	0	1	-	Man2b1	U168133	mannosidase 2, alpha B1
Z00059806-1	2.6876	2.8718	0.1842	1.528	3.515	0.0004	0.0041	0.0001	0	1	-	Gm799	U080470	gene model 799, (NCBI)
Z00005103-1	2.89161	3.0757	0.18409	1.527	3.272	0.001	0.0082	0.0131	0	1	-	Anpep	U028750	alanyl (membrane) aminopeptidase
Z00061077-1	2.52671	2.7106	0.18389	1.527	3.438	0.0005	0.0052	0	0	1	-	4930447M23Rik	U001430	RIKEN cDNA 4930447M23 gene
Z00032933-1	4.02051	4.2044	0.18389	1.527	3.321	0.0008	0.0072	0	0	1	-	Zfp499	U028153	zinc finger protein 499
Z00041824-1	4.2193	4.403	0.1837	1.526	3.304	0.0009	0.0075	0.0001	0	1	-	3110062M04Rik	U027153	RIKEN cDNA 3110062M04 gene
Z00059458-1	2.90891	3.0926	0.18369	1.526	3.426	0.0006	0.0054	0	0	1	-	Ntf5	U008073	neurotrophin 5
Z00022757-1	3.4499	3.6333	0.1834	1.525	3.519	0.0004	0.0041	0	0	1	-	Mlze	U249766	melanoma-derived leucine zipper, extra-nuclear factor
Z00021428-1	3.49771	3.6811	0.18339	1.525	3.173	0.0015	0.0107	0.0002	0	1	-	Klhdc8b	U031336	kelch domain containing 8B
Z00017450-1	3.00971	3.1927	0.18299	1.524	3.627	0.0002	0.0029	0	0	1	-	Rhof	U026708	ras homolog gene family, member f
Z00060722-1	3.0843	3.267	0.1827	1.523	3.471	0.0005	0.0047	0.0001	0	1	-	Gpbp1l1	U004690	GC-rich promoter binding protein 1-like 1
Z00063544-1	2.5623	2.7446	0.1823	1.521	2.814	0.0048	0.0267	0	0	1	ovary	4933439C20Rik	U020631	RIKEN cDNA 4933439C20 gene
Z00024025-1	2.9202	3.1023	0.1821	1.52	3.438	0.0005	0.0052	0.0012	0	1	ovary	Epas1	U038125	endothelial PAS domain protein 1
Z00033303-1	3.9753	4.1574	0.1821	1.52	3.308	0.0009	0.0074	0	0	1	-	5430419D17Rik	U056398	RIKEN cDNA 5430419D17 gene
Z00037780-1	3.26941	3.4514	0.18199	1.52	3.565	0.0003	0.0035	0	0	1	-	Olfr414	U001140	olfactory receptor 414
Z00023227-1	2.2479	2.4298	0.1819	1.52	3.641	0.0002	0.0028	0.0001	0	1	-	Cnr2	U004954	cannabinoid receptor 2 (macrophage)
Z00069012-1	2.3785	2.5604	0.1819	1.52	3.641	0.0002	0.0028	0.0003	0	1	-		U147254	vs54b06.r1 Stratagene mouse skin (
Z00028203-1	2.42331	2.6052	0.18189	1.52	3.72	0.0001	0.0022	0.0035	0	1	-	5930435M05Rik		RIKEN cDNA 5930435M05 gene
Z00033222-1	3.14991	3.3317	0.18179	1.519	3.338	0.0008	0.0069	0	0	1	-	Il28	U055040	interleukin 28
Z00037122-1	3.52671	3.7085	0.18179	1.519	3.252	0.0011	0.0087	0	0	1	testis	4931409K22Rik	U025999	RIKEN cDNA 4931409K22 gene
Z00064384-1	4.005	4.1867	0.1817	1.519	3.247	0.0011	0.0088	0	0	1	-	4930563H03Rik	U036397	RIKEN cDNA 4930563H03 gene
Z00006257-1	3.9354	4.117	0.1816	1.519	2.795	0.0051	0.0279	0.0008	0	1	-	Trmt1	U009572	TRM1 tRNA methyltransferase 1 homolog (S. cerevisiae)
Z00030718-1	3.1389	3.3204	0.1815	1.518	3.535	0.0004	0.0039	0	0	1	-	D830044I16Rik	U029270	RIKEN cDNA D830044I16 gene
Z00012266-1	3.5803	3.7617	0.1814	1.518	3.273	0.001	0.0082	0	0	1	-	AI837181	U038723	expressed sequence AI837181
Z00028409-1	3.8023	3.9836	0.1813	1.518	3.274	0.001	0.0082	0	0	1	-	C330019F10Rik	U033556	RIKEN cDNA C330019F10 gene
Z00051861-1	2.8414	3.0224	0.181	1.517	3.059	0.0022	0.0144	0.0015	0	1	-	5430420C16Rik		RIKEN cDNA 5430420C16 gene
Z00061040-1	2.57811	2.759	0.18089	1.516	3.578	0.0003	0.0034	0.0015	0	1	-	A830006F12Rik	U000414	RIKEN cDNA A830006F12 gene
Z00070650-1	3.4088	3.5896	0.1808	1.516	3.407	0.0006	0.0057	0.0002	0	1	-	D15Bwg0759e	U036373	DNA segment, Chr 15, Brigham & Women's Genetics 0759 expressed
Z00072168-1	2.945	3.1257	0.1807	1.516	3.526	0.0004	0.004	0.03	0	1	-	Gm398	U245707	gene model 398, (NCBI)
Z00033237-1	2.80751	2.9882	0.18069	1.515	3.646	0.0002	0.0028	0	0	1	-	4930521O11Rik	U148554	RIKEN cDNA 4930521O11 gene
Z00024444-1	2.363	2.5436	0.1806	1.515	2.393	0.0167	0.0675	0.0002	0	1	testis	Apobec2	U037899	apolipoprotein B editing complex 2
Z00067674-1	2.4268	2.6074	0.1806	1.515	3.428	0.0006	0.0053	0.0036	0	1	ovary	Olfr312	U012670	olfactory receptor 312
Z00005043-1	3.72501	3.9055	0.18049	1.515	3.435	0.0005	0.0052	0	0	1	ovary	Bmp4	U035456	bone morphogenetic protein 4
Z00030806-1	3.3686	3.549	0.1804	1.514	3.341	0.0008	0.0068	0	0	1	-	H2-M10.4	U037772	histocompatibility 2, M region locus 10.4
Z00030133-1	2.97061	3.151	0.18039	1.514	3.471	0.0005	0.0047	0.0001	0	1	-	1810035I16Rik	U005052	RIKEN cDNA 1810035I16 gene
Z00028142-1	2.37001	2.5504	0.18039	1.514	2.683	0.0072	0.0359	0.0037	0	1	-	5830444B04Rik	U049322	RIKEN cDNA 5830444B04 gene
Z00061043-1	2.65151	2.8318	0.18029	1.514	3.65	0.0002	0.0028	0	0	1	-	9930111H07Rik	U000522	RIKEN cDNA 9930111H07 gene
Z00024442-1	2.59991	2.7802	0.18029	1.514	3.489	0.0004	0.0045	0.0001	0	1	ovary	Slurp1	U036286	secreted Ly6/Plaur domain containing 1
Z00030545-1	3.5629	3.7431	0.1802	1.514	3.244	0.0011	0.0089	0	0	1	-	Olfr1166	U058337	olfactory receptor 1166
Z00026048-1	3.39841	3.5785	0.18009	1.513	3.347	0.0008	0.0067	0.0034	0	1	ovary	Itgb3	U043237	integrin beta 3
Z00030884-1	3.42011	3.6001	0.17999	1.513	3.435	0.0005	0.0052	0	0	1	-	Taar7f	U053786	trace amine-associated receptor 7F
Z00057687-1	4.24541	4.4254	0.17999	1.513	3.204	0.0013	0.0099	0.0004	0	1	-	Olfr1410	U000618	olfactory receptor 1410
Z00026021-1	2.82791	3.0079	0.17999	1.513	3.483	0.0004	0.0045	0	0	1	-	Olfr1431	U140818	olfactory receptor 1431
Z00052467-1	3.59321	3.7731	0.17989	1.513	3.295	0.0009	0.0077	0	0	1	ovary	Olfr430	U001130	olfactory receptor 430
Z00055613-1	2.49031	2.6702	0.17989	1.513	3.122	0.0017	0.0123	0.0033	0	1	testis	4933428M09Rik	U020247	RIKEN cDNA 4933428M09 gene
Z00012378-1	3.2352	3.415	0.1798	1.512	3.492	0.0004	0.0044	0.0003	0	1	-	Pms2	U006416	postmeiotic segregation increased 2 (S. cerevisiae)
Z00054944-1	2.74031	2.92	0.17969	1.512	2.593	0.0094	0.0442	0	0	1	testis	Nt5e	U010832	5' nucleotidase, ecto
Z00012073-1	3.82081	4.0005	0.17969	1.512	3.248	0.0011	0.0088	0	0	1	-	AA409316	U036323	expressed sequence AA409316
Z00062226-1	3.02471	3.2044	0.17969	1.512	3.534	0.0004	0.0039	0	0	1	ovary	6430520M22Rik	U260375	RIKEN cDNA 6430520M22 gene
Z00041723-1	3.14881	3.3285	0.17969	1.512	2.797	0.0051	0.0278	0.0309	0	1	-	1600015H20Rik	U002448	RIKEN cDNA 1600015H20 gene
Z00006376-1	5.5295	5.7089	0.1794	1.511	2.822	0.0047	0.0262	0.0058	0	1	ovary	Ftl1	U087135	ferritin light chain 1
Z00055627-1	2.7134	2.8928	0.1794	1.511	3.511	0.0004	0.0042	0	0	1	-	LOC193676	U111028	hypothetical protein LOC193676
Z00061968-1	3.28841	3.4677	0.17929	1.511	3.434	0.0005	0.0052	0	0	1	-	2210411M09Rik	U273551	RIKEN cDNA 2210411M09 gene
Z00021379-1	3.5378	3.717	0.1792	1.51	3.19	0.0014	0.0102	0	0	1	-	Grik5	U028265	glutamate receptor, ionotropic, kainate 5 (gamma 2)
Z00036597-1	3.0982	3.2773	0.1791	1.51	3.237	0.0012	0.009	0.0015	0	1	-	Dcc	U038545	deleted in colorectal carcinoma
Z00057674-1	3.612	3.7911	0.1791	1.51	3.311	0.0009	0.0074	0.0003	0	1	-	2810407L07Rik	U046692	RIKEN cDNA 2810407L07 gene
Z00054388-1	3.1248	3.3039	0.1791	1.51	2.824	0.0047	0.026	0.0149	0	1	-	LOC545481	U109080	similar to Rho GTPase activating protein 18
Z00060146-1	2.0843	2.2633	0.179	1.51	3.341	0.0008	0.0068	0.0006	0	1	-	LOC270764	U011888	similar to cajalin 2 isoform a
Z00027026-1	2.59711	2.7761	0.17899	1.51	3.551	0.0003	0.0037	0	0	1	-	9330175E14Rik	U030121	RIKEN cDNA 9330175E14 gene
Z00025344-1	2.83551	3.0145	0.17899	1.51	3.448	0.0005	0.005	0	0	1	testis	Actl7b	U025083	actin-like 7b
Z00002924-1	3.6205	3.7994	0.1789	1.509	3.389	0.0006	0.006	0	0	1	-	Zfp206	U043572	zinc finger protein 206
Z00056215-1	4.37981	4.5587	0.17889	1.509	3.15	0.0016	0.0114	0	0	1	-	Clptm1	U028232	cleft lip and palate associated transmembrane protein 1
Z00032806-1	2.63661	2.8154	0.17879	1.509	3.055	0.0022	0.0146	0.0294	0	1	-	3110039I08Rik	U047588	RIKEN cDNA 3110039I08 gene
Z00029909-1	2.28301	2.4616	0.17859	1.508	3.582	0.0003	0.0034	0	0	1	-	7530404M11Rik	U024465	RIKEN cDNA 7530404M11 gene
Z00062632-1	3.2816	3.4601	0.1785	1.508	2.995	0.0027	0.0171	0.0148	0	1	ovary	9030625A04Rik	U281740	RIKEN cDNA 9030625A04 gene
Z00032838-1	2.4575	2.6358	0.1783	1.507	3.409	0.0006	0.0056	0.0003	0	1	-	Tcrb-V13	U006728	T-cell receptor beta, variable 13
Z00033907-1	3.646	3.8242	0.1782	1.507	3.432	0.0005	0.0053	0.0001	0	1	ovary	LOC435211	U066723	hypothetical LOC435211
Z00070568-1	3.8442	4.0223	0.1781	1.506	3.248	0.0011	0.0088	0.0002	0	1	-	LOC433000	U245706	hypothetical LOC433000
Z00055604-1	2.45001	2.6281	0.17809	1.506	3.383	0.0007	0.0061	0.0057	0	1	-	Dgat2l3	U020055	diacylglycerol O-acyltransferase 2-like 3
Z00025407-1	2.74321	2.9212	0.17799	1.506	3.311	0.0009	0.0074	0	0	1	-	Cryba2	U021484	crystallin, beta A2
Z00030865-1	2.67171	2.8497	0.17799	1.506	3.268	0.001	0.0083	0.0003	0	1	testis	6430701C03Rik	U102348	RIKEN cDNA 6430701C03 gene
Z00005128-1	2.09751	2.2754	0.17789	1.506	2.733	0.0062	0.0321	0.0041	0	1	-	Myf6	U032203	myogenic factor 6
Z00021747-1	3.07751	3.2553	0.17779	1.505	3.18	0.0014	0.0105	0	0	1	ovary	AI838057	U042722	expressed sequence AI838057
Z00031082-1	3.53041	3.7082	0.17779	1.505	3.092	0.0019	0.0133	0.0002	0	1	-	Csf2rb1	U016403	colony stimulating factor 2 receptor, beta 1, low-affinity (granulocyte-macrophage)
Z00025843-1	4.23321	4.4109	0.17769	1.505	3.189	0.0014	0.0103	0.0003	0	1	ovary	Zmym4	U025527	zinc finger, MYM-type 4
Z00023538-1	3.0538	3.2313	0.1775	1.504	2.447	0.0143	0.0603	0.0002	0	1	-	Ggcx	U007037	gamma-glutamyl carboxylase
Z00040832-1	3.3539	3.5314	0.1775	1.504	3.313	0.0009	0.0073	0.007	0	1	-	BC021608	U030784	cDNA sequence BC021608
Z00055431-1	2.49691	2.6744	0.17749	1.504	3.471	0.0005	0.0047	0	0	1	-	Prss27	U017630	protease, serine 27
Z00035028-1	2.0843	2.2616	0.1773	1.504	2.614	0.0089	0.0422	0.0005	0	1	-	Rab30	U008381	RAB30, member RAS oncogene family
Z00025707-1	3.73851	3.9158	0.17729	1.504	3.368	0.0007	0.0063	0	0	1	-	Ly6f	U016346	lymphocyte antigen 6 complex, locus F
Z00062433-1	2.3589	2.5361	0.1772	1.503	2.71	0.0067	0.0338	0.0121	0	1	-	LOC626419	U032499	hypothetical protein LOC626419
Z00014748-1	4.08671	4.2639	0.17719	1.503	3.167	0.0015	0.0108	0	0	1	-	Ppp4c	U029261	protein phosphatase 4, catalytic subunit
Z00015688-1	3.70501	3.8821	0.17709	1.503	3.355	0.0007	0.0066	0.0232	0	1	-	Inoc1	U023227	INO80 complex homolog 1 (S. cerevisiae)
Z00050009-1	3.22011	3.3972	0.17709	1.503	3.329	0.0008	0.007	0	0	1	testis	1700066J24Rik	U004214	RIKEN cDNA 1700066J24 gene
Z00031770-1	2.4606	2.6376	0.177	1.503	3.598	0.0003	0.0032	0	0	1	-	Lrrtm4	U027502	leucine rich repeat transmembrane neuronal 4
Z00039239-1	3.6309	3.8079	0.177	1.503	3.4	0.0006	0.0058	0.0003	0	1	-	2410127E16Rik	U028524	RIKEN cDNA 2410127E16 gene
Z00018566-1	3.0427	3.2197	0.177	1.503	3.35	0.0008	0.0067	0.0012	0	1	ovary	4932435O22Rik	U033602	RIKEN cDNA 4932435O22 gene
Z00017500-1	2.7455	2.9224	0.1769	1.502	2.532	0.0113	0.0504	0.0001	0	1	ovary	Ccr5	U011205	chemokine (C-C motif) receptor 5
Z00056913-1	2.8996	3.0764	0.1768	1.502	3.356	0.0007	0.0066	0.0001	0	1	-	BC055368	U036479	cDNA sequence BC055368
Z00062377-1	3.77081	3.9475	0.17669	1.502	3.281	0.001	0.008	0	0	1	-	4930432B10Rik	U031539	RIKEN cDNA 4930432B10 gene
Z00057116-1	3.54751	3.7242	0.17669	1.502	3.085	0.002	0.0135	0	0	1	-	Slc14a1	U038587	solute carrier family 14 (urea transporter), member 1
Z00036447-1	3.16421	3.3409	0.17669	1.502	3.354	0.0007	0.0066	0.0007	0	1	-	Pcdhga2	U018631	protocadherin gamma subfamily A, 2
Z00032890-1	2.6216	2.7982	0.1766	1.501	3.48	0.0005	0.0046	0.0009	0	1	-	Ang4	U049200	angiogenin, ribonuclease A family, member 4
Z00063516-1	3.1266	3.3031	0.1765	1.501	3.39	0.0006	0.006	0	0	1	-	4933404K13Rik	U011476	RIKEN cDNA 4933404K13 gene
Z00039155-1	4.1409	4.3173	0.1764	1.501	3.17	0.0015	0.0108	0.0005	0	1	testis	Hrasls5	U019010	HRAS-like suppressor family, member 5
Z00030722-1	3.3857	2.0276	-1.3581	22.808	10.787	0	0	0	0	-1	ovary	Oog4	U025753	oogenesin 4
Z00025999-1	3.5248	2.1693	-1.3555	22.672	6.238	0	0	0	0	-1	ovary	Oog3	U025754	oogenesin 3
Z00070663-1	4.2881	2.9993	-1.2888	19.444	8.057	0	0	0	0	-1	-	Padi6	U025712	peptidyl arginine deiminase, type VI
Z00007931-1	4.3116	3.1382	-1.1734	14.907	9.741	0	0	0	0	-1	-	Gdf9	U012594	growth differentiation factor 9
Z00049548-1	3.9951	2.8716	-1.1235	13.289	4.815	0	0	0	0	-1	ovary	Oog1	U145742	oogenesin 1
Z00009537-1	3.25399	2.2189	-1.03509	10.841	6.059	0	0	0	0	-1	-	Btg4	U010473	B-cell translocation gene 4
Z00031026-1	2.95469	1.9477	-1.00699	10.162	5.67	0	0	0	0	-1	ovary	MGC91194	U025755	similar to oogenesin
Z00034770-1	4.07559	3.1294	-0.94619	8.834	7.476	0	0	0	0	-1	-	Slc38a5	U019681	solute carrier family 38, member 5
Z00007659-1	3.8931	2.9556	-0.9375	8.659	6.082	0	0	0	0	-1	ovary	Pabpnl1	U030361	poly(A)binding protein nuclear-like 1
Z00039693-1	3.0804	2.1757	-0.9047	8.029	7.16	0	0	0	0	-1	-	4930424G05Rik	U023273	RIKEN cDNA 4930424G05 gene
Z00043034-1	3.77249	2.8749	-0.89759	7.899	9.046	0	0	0	0	-1	-	E330034G19Rik	U015387	RIKEN cDNA E330034G19 gene
Z00057709-1	3.8327	2.9373	-0.8954	7.859	4.969	0	0	0	0	-1	ovary	LOC217066	U094327	hypothetical LOC217066
Z00058267-1	4.6569	3.7693	-0.8876	7.719	4.998	0	0	0	0	-1	ovary	Lmyc1	U042574	lung carcinoma myc related oncogene 1
Z00038169-1	3.4465	2.5618	-0.8847	7.668	9.335	0	0	0	0	-1	ovary	Oas1e	U097323	2'-5' oligoadenylate synthetase 1E
Z00008160-1	3.8494	2.9687	-0.8807	7.598	4.776	0	0	0	0	-1	ovary	Tcl1	U034315	T-cell lymphoma breakpoint 1
Z00014100-1	3.8086	2.9305	-0.8781	7.552	5.296	0	0	0	0	-1	testis	Aspm	U042215	asp (abnormal spindle)-like, microcephaly associated (Drosophila)
Z00043400-1	3.6665	2.7993	-0.8672	7.365	6.196	0	0	0	0	-1	-	LOC382109	U057575	similar to hypothetical protein E330023O18
Z00030600-1	3.30469	2.4426	-0.86209	7.279	7.558	0	0	0	0	-1	-	Zp3	U006297	zona pellucida glycoprotein 3
Z00013070-1	3.10789	2.273	-0.83489	6.837	5.635	0	0	0	0	-1	ovary	Og2x	U027251	OG2 homeobox gene
Z00019431-1	3.45549	2.6254	-0.83009	6.762	7.188	0	0	0	0	-1	testis	1700006H03Rik	U036714	RIKEN cDNA 1700006H03 gene
Z00008444-1	2.8997	2.0698	-0.8299	6.759	6.26	0	0	0	0	-1	ovary	Rfpl4	U028105	ret finger protein-like 4
Z00010713-1	4.06179	3.2365	-0.82529	6.687	6.575	0	0	0	0	-1	-	Nalp5	U108984	NACHT, leucine rich repeat and PYD containing 5
Z00009019-1	3.11109	2.2934	-0.81769	6.571	5.629	0	0	0	0	-1	ovary	E330017A01Rik	U037138	RIKEN cDNA E330017A01 gene
Z00022502-1	4.5315	3.7181	-0.8134	6.507	6.971	0	0	0	0	-1	ovary	Cables1	U018418	Cdk5 and Abl enzyme substrate 1
Z00034888-1	2.9894	2.1767	-0.8127	6.496	4.147	0	0.0005	0	0	-1	-	D230005D02Rik	U015876	RIKEN cDNA D230005D02 gene
Z00048618-1	3.8382	3.0333	-0.8049	6.381	4.805	0	0	0	0	-1	ovary	E330017N17	U040373	hypothetical protein E330017N17
Z00026059-1	3.15719	2.3599	-0.79729	6.27	4.545	0	0.0001	0	0	-1	ovary	Oas1h	U180222	2'-5' oligoadenylate synthetase 1H
Z00010943-1	3.027	2.2318	-0.7952	6.24	5.696	0	0	0	0	-1	ovary	Suv39h1	U019678	suppressor of variegation 3-9 homolog 1 (Drosophila)
Z00023425-1	4.1395	3.3488	-0.7907	6.175	4.616	0	0.0001	0	0	-1	ovary	Omt2a	U041443	oocyte maturation, alpha
Z00031003-1	3.2671	2.4821	-0.785	6.095	7.261	0	0	0	0	-1	ovary	Fbxw14	U040177	F-box and WD-40 domain protein 14
Z00062348-1	3.55369	2.7842	-0.76949	5.881	5.719	0	0	0	0	-1	testis	Kif23	U030972	kinesin family member 23
Z00054172-1	3.97009	3.2021	-0.76799	5.861	5.547	0	0	0	0	-1	testis	1700124P09Rik	U057575	RIKEN cDNA 1700124P09 gene
Z00018699-1	2.89599	2.1291	-0.76689	5.846	4.629	0	0.0001	0	0	-1	-	LOC544755	U032501	hypothetical LOC544755
Z00036066-1	3.64119	2.8829	-0.75829	5.731	5.262	0	0	0	0	-1	ovary	Zp2	U029191	zona pellucida glycoprotein 2
Z00064311-1	3.32739	2.5701	-0.75729	5.718	4.514	0	0.0001	0	0	-1	-	LOC432590	U033292	PREDICTED: Mus musculus similar to hypothetical protein A430060F13 (LOC432590), mRNA
Z00008699-1	2.9755	2.2236	-0.7519	5.648	5.164	0	0	0	0	-1	ovary	Nalp4b	U007665	NACHT, leucine rich repeat and PYD containing 4B
Z00044584-1	3.3041	2.5612	-0.7429	5.532	6.037	0	0	0	0	-1	-	Npm2	U035753	nucleophosmin/nucleoplasmin 2
Z00048193-1	3.62139	2.9008	-0.72059	5.255	5.018	0	0	0	0	-1	testis	D11Ertd636e	U033597	DNA segment, Chr 11, ERATO Doi 636, expressed
Z00009889-1	3.0261	2.31	-0.7161	5.201	5.101	0	0	0	0	-1	ovary	Nr5a2	U021824	nuclear receptor subfamily 5, group A, member 2
Z00035538-1	4.2709	3.5594	-0.7115	5.146	6.312	0	0	0	0	-1	-	Zbed3	U015135	zinc finger, BED domain containing 3
Z00025785-1	3.0507	2.3398	-0.7109	5.139	4.256	0	0.0003	0	0	-1	-	LOC224752	U168226	similar to oocyte specific homeobox 3
Z00018504-1	3.1627	2.4556	-0.7071	5.094	5.636	0	0	0	0	-1	testis	Bub1	U023328	budding uninhibited by benzimidazoles 1 homolog (S. cerevisiae)
Z00063591-1	3.2486	2.56	-0.6886	4.882	4.518	0	0.0001	0	0	-1	ovary	E330009P21Rik	U057575	RIKEN cDNA E330009P21 gene
Z00062597-1	4.59999	3.9116	-0.68839	4.879	3.422	0.0006	0.0054	0.0061	0	-1	ovary	Fst	U035199	follistatin
Z00018869-1	3.1448	2.4577	-0.6871	4.865	5.669	0	0	0	0	-1	testis	Ttk	U010815	Ttk protein kinase
Z00050334-1	3.6649	2.9866	-0.6783	4.767	5.281	0	0	0	0	-1	ovary	Oas1c	U026676	2'-5' oligoadenylate synthetase 1C
Z00024171-1	2.6835	2.0079	-0.6756	4.738	3.385	0.0007	0.006	0	0	-1	testis	Figla	U007109	factor in the germline alpha
Z00034737-1	3.0451	2.3705	-0.6746	4.727	6.754	0	0	0	0	-1	-	Apoa1	U010434	apolipoprotein A-I
Z00047966-1	2.7145	2.0489	-0.6656	4.63	4.235	0	0.0004	0	0	-1	-	2700046A07Rik	U038485	RIKEN cDNA 2700046A07 gene
Z00040161-1	3.463	2.7982	-0.6648	4.621	6.3	0	0	0	0	-1	testis	2610002D18Rik	U004939	RIKEN cDNA 2610002D18 gene
Z00000758-1	3.5925	2.9285	-0.664	4.613	5.003	0	0	0	0	-1	testis	Birc5	U013607	baculoviral IAP repeat-containing 5
Z00013940-1	3.0287	2.3695	-0.6592	4.562	12.262	0	0	0	0	-1	ovary	MGC91195	U005065	similar to Oogenesin 2
Z00022788-1	3.7441	3.085	-0.6591	4.561	4.47	0	0.0001	0	0	-1	-	Nalp4f	U034917	NACHT, leucine rich repeat and PYD containing 4F
Z00034732-1	3.16049	2.5101	-0.65039	4.47	5.794	0	0	0	0	-1	testis	4930517K11Rik	U016786	RIKEN cDNA 4930517K11 gene
Z00014792-1	2.98589	2.3359	-0.64999	4.466	5.026	0	0	0	0	-1	-	Mbl2	U019365	mannose binding lectin (C)
Z00015779-1	3.4213	2.7735	-0.6478	4.444	3.813	0.0001	0.0016	0	0	-1	ovary	Slc6a15	U011977	solute carrier family 6 (neurotransmitter transporter), member 15
Z00010794-1	3.9202	3.2727	-0.6475	4.441	5.149	0	0	0	0	-1	-	2410146L05Rik	U031117	RIKEN cDNA 2410146L05 gene
Z00051130-1	2.71339	2.0689	-0.64449	4.41	5.311	0	0	0	0	-1	-	Slc10a4	U192082	solute carrier family 10 (sodium/bile acid cotransporter family), member 4
Z00018686-1	3.0484	2.4055	-0.6429	4.394	4.901	0	0	0	0	-1	-	Rhced	U004941	Rhesus blood group CE and D
Z00018941-1	3.88119	3.2462	-0.63499	4.315	5.262	0	0	0	0	-1	testis	Top2a	U033378	topoisomerase (DNA) II alpha
Z00012088-1	2.92429	2.2903	-0.63399	4.305	4.851	0	0	0	0	-1	testis	Dazl	U037906	deleted in azoospermia-like
Z00035518-1	4.075	3.442	-0.633	4.295	6.216	0	0	0.0126	0	-1	testis	Derl3	U011665	Der1-like domain family, member 3
Z00009840-1	3.6022	2.9709	-0.6313	4.278	4.872	0	0	0	0	-1	-	AU022751	U039251	expressed sequence AU022751
Z00012522-1	3.0737	2.4524	-0.6213	4.181	6.002	0	0	0	0	-1	-	Ung2	U015258	uracil DNA glycosylase 2
Z00031449-1	3.0325	2.4125	-0.62	4.168	5.646	0	0	0	0	-1	ovary	Oas1d	U006114	2'-5' oligoadenylate synthetase 1D
Z00032058-1	2.5274	1.9102	-0.6172	4.141	6.334	0	0	0	0	-1	testis	4930562C15Rik	U016764	RIKEN cDNA 4930562C15 gene
Z00009936-1	3.2773	2.6636	-0.6137	4.108	6.149	0	0	0	0	-1	-	Gm1967	U023053	gene model 1967, (NCBI)
Z00058735-1	3.7362	3.1245	-0.6117	4.089	4.895	0	0	0	0	-1	ovary	Gm813	U092422	gene model 813, (NCBI)
Z00070270-1	3.3022	2.6932	-0.609	4.064	6.01	0	0	0	0	-1	testis	Cdkn3	U015536	cyclin-dependent kinase inhibitor 3
Z00035541-1	2.7752	2.1666	-0.6086	4.06	5.182	0	0	0	0	-1	testis	Nalp14	U008578	NACHT, leucine rich repeat and PYD containing 14
Z00031133-1	3.18109	2.5751	-0.60599	4.036	4.403	0	0.0002	0	0	-1	ovary	Tcl1b1	U014336	T-cell leukemia/lymphoma 1B, 1
Z00016315-1	2.9268	2.3264	-0.6004	3.984	5.96	0	0	0	0	-1	testis	Kif15	U011189	kinesin family member 15
Z00046702-1	3.1858	2.587	-0.5988	3.97	5.709	0	0	0	0	-1	testis	2600005O03Rik	U036177	RIKEN cDNA 2600005O03 gene
Z00014472-1	3.41739	2.8198	-0.59759	3.959	7.559	0	0	0	0	-1	testis	Tpx2	U002656	TPX2, microtubule-associated protein homolog (Xenopus laevis)
Z00008421-1	3.0952	2.4983	-0.5969	3.952	5.423	0	0	0	0	-1	testis	5730507H05Rik	U005560	RIKEN cDNA 5730507H05 gene
Z00013953-1	3.08959	2.4958	-0.59379	3.924	5.388	0	0	0	0	-1	testis	Shcbp1	U029558	Shc SH2-domain binding protein 1
Z00008087-1	3.41669	2.8233	-0.59339	3.92	6.223	0	0	0	0	-1	ovary	H1foo	U007302	H1 histone family, member O, oocyte-specific
Z00025594-1	3.2241	2.6321	-0.592	3.908	3.388	0.0007	0.006	0	0	-1	testis	Tex14	U013139	testis expressed gene 14
Z00059264-1	3.0036	2.4118	-0.5918	3.906	5.988	0	0	0	0	-1	ovary	LOC382156	U057575	similar to F-box- and WD40-repeat-containing protein
Z00004554-1	3.366	2.775	-0.591	3.899	5.06	0	0	0	0	-1	-	Kif4	U020057	kinesin family member 4
Z00052768-1	3.36779	2.7772	-0.59059	3.895	4.322	0	0.0003	0	0	-1	-	4930569K13Rik	U025757	RIKEN cDNA 4930569K13 gene
Z00037955-1	3.3527	2.7622	-0.5905	3.894	4.242	0	0.0004	0	0	-1	ovary	C87414	U130389	expressed sequence C87414
Z00034645-1	4.00469	3.4153	-0.58939	3.884	5.73	0	0	0	0	-1	testis	Cdc2a	U031901	cell division cycle 2 homolog A (S. pombe)
Z00030371-1	3.5939	3.0052	-0.5887	3.878	9.331	0	0	0	0	-1	testis	Hist1h2ak	U066031	histone 1, H2ak
Z00030791-1	3.44629	2.8643	-0.58199	3.819	6.828	0	0	0.0002	0	-1	testis	Hist1h2ah	U014639	histone 1, H2ah
Z00047088-1	2.395	1.8162	-0.5788	3.791	3.415	0.0006	0.0055	0	0	-1	-	Slc9a3	U015012	solute carrier family 9 (sodium/hydrogen exchanger), member 3
Z00006523-1	3.1512	2.5733	-0.5779	3.783	5.268	0	0	0	0	-1	testis	Uhrf1	U018130	ubiquitin-like, containing PHD and RING finger domains, 1
Z00010860-1	3.50739	2.9298	-0.57759	3.78	6.372	0	0	0	0	-1	testis	Ccnb2	U031055	cyclin B2
Z00019692-1	3.10139	2.5303	-0.57109	3.724	6.087	0	0	0	0	-1	testis	Prc1	U008281	protein regulator of cytokinesis 1
Z00033328-1	3.5868	3.0164	-0.5704	3.718	5.03	0	0	0	0	-1	-	Fbxw16	U056804	F-box and WD-40 domain protein 16
Z00008835-1	2.6259	2.056	-0.5699	3.714	4.285	0	0.0003	0	0	-1	-	AA545190	U027043	EST AA545190
Z00057927-1	2.3889	1.8247	-0.5642	3.666	5.568	0	0	0	0	-1	testis	4930406H16Rik	U051248	RIKEN cDNA 4930406H16 gene
Z00022360-1	2.9967	2.4371	-0.5596	3.627	4.052	0	0.0007	0	0	-1	-	Lnx1	U026307	ligand of numb-protein X 1
Z00018589-1	2.7786	2.2234	-0.5552	3.59	5.641	0	0	0	0	-1	testis	Kif22	U029275	kinesin family member 22
Z00052972-1	2.82009	2.265	-0.55509	3.589	3.72	0.0001	0.0022	0.0029	0	-1	-	Rassf6	U118598	Ras association (RalGDS/AF-6) domain family 6
Z00010673-1	3.2925	2.739	-0.5535	3.576	5.467	0	0	0	0	-1	testis	Cenph	U060580	centromere autoantigen H
Z00045153-1	3.325	2.773	-0.552	3.564	3.402	0.0006	0.0057	0	0	-1	ovary	2210403B10Rik	U012279	RIKEN cDNA 2210403B10 gene
Z00003156-1	2.9685	2.4179	-0.5506	3.553	6.15	0	0	0	0	-1	testis	Exo1	U042234	exonuclease 1
Z00034656-1	3.7243	3.1761	-0.5482	3.533	3.143	0.0016	0.0116	0	0	-1	ovary	Apoa4	U010435	apolipoprotein A-IV
Z00021244-1	3.3349	2.787	-0.5479	3.531	4.358	0	0.0002	0	0	-1	ovary	2310045A20Rik	U026211	RIKEN cDNA 2310045A20 gene
Z00000414-1	2.6611	2.1134	-0.5477	3.529	5.231	0	0	0	0	-1	testis	Cdc6	U013318	cell division cycle 6 homolog (S. cerevisiae)
Z00010789-1	3.2084	2.6647	-0.5437	3.497	4.979	0	0	0	0	-1	ovary	Bcl2l10	U010751	Bcl2-like 10
Z00057391-1	2.7499	2.2086	-0.5413	3.477	9.606	0	0	0	0	-1	testis	Cenpe	U042485	centromere protein E
Z00023525-1	3.0185	2.4774	-0.5411	3.476	3.004	0.0026	0.0167	0.0022	0	-1	testis	Ldhc	U116329	lactate dehydrogenase C
Z00036507-1	3.28659	2.7461	-0.54049	3.471	4.559	0	0.0001	0	0	-1	testis	1700022C02Rik	U034764	RIKEN cDNA 1700022C02 gene
Z00010971-1	3.47189	2.933	-0.53889	3.458	5.254	0	0	0	0	-1	-	Cenpa	U005423	centromere autoantigen A
Z00026758-1	3.2736	2.7359	-0.5377	3.449	6.017	0	0	0	0	-1	testis	1700067K01Rik	U009564	RIKEN cDNA 1700067K01 gene
Z00009873-1	3.69559	3.1583	-0.53729	3.445	6.482	0	0	0	0	-1	testis	Chaf1a	U018124	chromatin assembly factor 1, subunit A (p150)
Z00052015-1	3.7358	3.2015	-0.5343	3.422	2.721	0.0064	0.0329	0.0027	0	-1	-	Slc18a2	U019624	solute carrier family 18 (vesicular monoamine), member 2
Z00060226-1	3.1635	2.6296	-0.5339	3.419	5.724	0	0	0	0	-1	-	Dppa5	U037328	developmental pluripotency associated 5
Z00010618-1	2.5676	2.0343	-0.5333	3.414	5.16	0	0	0	0	-1	testis	Ube2t	U000835	ubiquitin-conjugating enzyme E2T (putative)
Z00016228-1	3.7397	3.2075	-0.5322	3.405	5.128	0	0	0	0	-1	-	Ung	U006024	uracil DNA glycosylase
Z00015624-1	3.05179	2.5211	-0.53069	3.393	4.727	0	0	0	0	-1	-	Lhx8	U024784	LIM homeobox protein 8
Z00013279-1	3.20949	2.6814	-0.52809	3.373	7.337	0	0	0	0	-1	testis	Kif20a	U018542	kinesin family member 20A
Z00030368-1	4.7918	4.2659	-0.5259	3.356	5.952	0	0	0	0	-1	-	Hist1h2an	U034608	histone 1, H2an
Z00056467-1	3.50859	2.9878	-0.52079	3.317	4.183	0	0.0005	0	0	-1	ovary	Spsb4	U031219	splA/ryanodine receptor domain and SOCS box containing 4
Z00041482-1	3.1211	2.601	-0.5201	3.312	7.903	0	0	0	0	-1	testis	Spbc24	U030589	spindle pole body component 24 homolog (S. cerevisiae)
Z00036470-1	3.33099	2.8136	-0.51739	3.291	3.177	0.0014	0.0106	0.0004	0	-1	testis	Fbxw15	U031351	F-box and WD-40 domain protein 15
Z00064329-1	3.628	3.1115	-0.5165	3.284	4.454	0	0.0001	0	0	-1	ovary	Esr2	U034084	estrogen receptor 2 (beta)
Z00058028-1	2.8101	2.296	-0.5141	3.266	3.34	0.0008	0.0068	0	0	-1	ovary	MGC117731	U088251	similar to oocyte specific homeobox 3
Z00057513-1	3.44079	2.9275	-0.51329	3.26	5.595	0	0	0	0	-1	ovary	LOC382645	U150504	similar to transducin-like enhancer protein 6
Z00018944-1	3.4397	2.9267	-0.513	3.258	4.408	0	0.0002	0	0	-1	ovary	Rgnef	U035081	Rho-guanine nucleotide exchange factor
Z00007727-1	5.1986	4.6869	-0.5117	3.248	4.877	0	0	0	0	-1	ovary	Rgs2	U021856	regulator of G-protein signaling 2
Z00034197-1	3.04199	2.5305	-0.51149	3.247	5.449	0	0	0	0	-1	-	Vil1	U000451	villin 1
Z00023363-1	2.97339	2.4619	-0.51149	3.247	3.806	0.0001	0.0017	0	0	-1	ovary	Bmp3	U005847	bone morphogenetic protein 3
Z00009252-1	3.9293	3.4179	-0.5114	3.246	9.647	0	0	0	0	-1	testis	Rcc2	U005025	regulator of chromosome condensation 2
Z00043113-1	3.0366	2.5283	-0.5083	3.223	5.451	0	0	0	0	-1	testis	2810433K01Rik	U038556	RIKEN cDNA 2810433K01 gene
Z00009218-1	2.6504	2.1428	-0.5076	3.218	3.445	0.0005	0.0051	0	0	-1	-	9230115E21Rik		RIKEN cDNA 9230115E21 gene
Z00007130-1	3.7945	3.2872	-0.5073	3.215	6.05	0	0	0	0	-1	testis	Kpna2	U033551	karyopherin (importin) alpha 2
Z00050872-1	3.0991	2.5934	-0.5057	3.204	5.886	0	0	0	0	-1	testis	BC025462	U008259	cDNA sequence BC025462
Z00063926-1	2.49219	1.9887	-0.50349	3.187	7.192	0	0	0	0	-1	testis	Isl2	U010520	insulin related protein 2 (islet 2)
Z00009137-1	2.4533	1.9509	-0.5024	3.179	3.616	0.0002	0.003	0	0	-1	-	Unc13c	U031089	unc-13 homolog C (C. elegans)
Z00070229-1	3.556	3.054	-0.502	3.176	3.359	0.0007	0.0065	0	0	-1	-	Ndg1	U072031	Nur77 downstream gene 1
Z00034798-1	3.4125	2.9107	-0.5018	3.175	5.603	0	0	0	0	-1	testis	Mdm4	U021768	transformed mouse 3T3 cell double minute 4
Z00024182-1	3.1076	2.6065	-0.5011	3.17	5.997	0	0	0	0	-1	testis	Solt	U015211	SoxLZ/Sox6 leucine zipper binding protein in testis
Z00009102-1	3.3734	2.8738	-0.4996	3.159	5.277	0	0	0	0	-1	testis	C330027C09Rik	U017188	RIKEN cDNA C330027C09 gene
Z00041146-1	3.1581	2.6597	-0.4984	3.15	5.124	0	0	0	0	-1	-	AV216087	U023101	expressed sequence AV216087
Z00011508-1	3.12499	2.6278	-0.49719	3.141	5.004	0	0	0	0	-1	testis	Nusap1	U002320	nucleolar and spindle associated protein 1
Z00019067-1	3.59979	3.1034	-0.49639	3.136	4.714	0	0	0	0	-1	testis	Ezh2	U027262	enhancer of zeste homolog 2 (Drosophila)
Z00025804-1	3.97279	3.4765	-0.49629	3.135	7.223	0	0	0	0	-1	testis	Plk1	U008728	polo-like kinase 1 (Drosophila)
Z00034808-1	3.0761	2.5809	-0.4952	3.127	4.411	0	0.0002	0	0	-1	-	Rspo2	U036135	R-spondin 2 homolog (Xenopus laevis)
Z00060186-1	4.4763	3.9813	-0.495	3.126	6.632	0	0	0	0	-1	testis	Uchl1	U005644	ubiquitin carboxy-terminal hydrolase L1
Z00017123-1	2.71679	2.2221	-0.49469	3.123	7.362	0	0	0	0	-1	testis	Mphosph1	U019394	M-phase phosphoprotein 1
Z00006442-1	2.6074	2.114	-0.4934	3.114	4.443	0	0.0002	0	0	-1	-	7420416P09Rik	U177645	RIKEN cDNA 7420416P09 gene
Z00056818-1	3.13679	2.6442	-0.49259	3.108	5.052	0	0	0	0	-1	testis	Dlg7	U035473	discs, large homolog 7 (Drosophila)
Z00026919-1	3.34229	2.8505	-0.49179	3.103	3.331	0.0008	0.007	0	0	-1	-	E330017E16	U031349	hypothetical protein E330017E16
Z00035435-1	3.1835	2.6936	-0.4899	3.089	7.149	0	0	0	0	-1	-	Tle6	U032055	transducin-like enhancer of split 6, homolog of Drosophila E(spl)
Z00015203-1	3.01399	2.5252	-0.48879	3.081	5.971	0	0	0	0	-1	testis	E130306D19Rik	U024988	RIKEN cDNA E130306D19 gene
Z00030795-1	3.08029	2.5928	-0.48749	3.072	5.907	0	0	0	0	-1	-	Raet1d	U137461	retinoic acid early transcript delta
Z00059534-1	3.68079	3.1937	-0.48709	3.069	4.275	0	0.0003	0	0	-1	ovary	Rad9	U019097	RAD9 homolog (S. pombe)
Z00004833-1	4.01339	3.5265	-0.48689	3.068	3.498	0.0004	0.0043	0	0	-1	-	Ivns1abp	U000909	influenza virus NS1A binding protein
Z00023035-1	3.1641	2.678	-0.4861	3.062	3.135	0.0017	0.0119	0.0065	0	-1	testis	Tcte3	U037446	t-complex-associated testis expressed 3
Z00013946-1	3.4232	2.9377	-0.4855	3.058	4.442	0	0.0002	0	0	-1	ovary	Plekhg1	U043041	pleckstrin homology domain containing, family G (with RhoGef domain) member 1
Z00002490-1	4.2518	3.7675	-0.4843	3.05	2.639	0.0083	0.0398	0.001	0	-1	ovary	Inhbb	U021694	inhibin beta-B
Z00065296-1	2.71389	2.2307	-0.48319	3.042	3.619	0.0002	0.003	0	0	-1	-	Noto		notochord homolog (Xenopus laevis)
Z00011535-1	3.55789	3.0748	-0.48309	3.041	6.565	0	0	0	0	-1	testis	2610036L11Rik	U031644	RIKEN cDNA 2610036L11 gene
Z00072692-1	2.5752	2.0953	-0.4799	3.019	9.578	0	0	0	0	-1	-	LOC621998	U038210	hypothetical protein LOC621998
Z00032825-1	3.2071	2.7285	-0.4786	3.01	4.665	0	0	0	0	-1	testis	LOC231869		similar to G2/mitotic-specific cyclin B1
Z00061229-1	3.15709	2.6787	-0.47839	3.008	5.241	0	0	0	0	-1	testis	Kif17	U263233	kinesin family member 17
Z00014941-1	3.4678	2.9905	-0.4773	3.001	5.22	0	0	0	0	-1	testis	Cdca1	U022024	cell division cycle associated 1
Z00036056-1	2.679	2.2022	-0.4768	2.997	4.711	0	0	0	0	-1	testis	Orc1l	U004623	origin recognition complex, subunit 1-like (S.cereviaiae)
Z00023117-1	2.92469	2.4504	-0.47429	2.98	6.583	0	0	0	0	-1	testis	Gtse1	U016532	G two S phase expressed protein 1
Z00010683-1	3.09149	2.6175	-0.47399	2.978	4.584	0	0.0001	0	0	-1	ovary	AA792892	U130389	expressed sequence AA792892
Z00036204-1	4.2834	3.8096	-0.4738	2.977	6.982	0	0	0	0	-1	testis	H2afx	U010382	H2A histone family, member X
Z00000259-1	3.15359	2.6798	-0.47379	2.977	7.39	0	0	0	0	-1	testis	Cdc45l	U036865	cell division cycle 45 homolog (S. cerevisiae)-like
Z00051117-1	3.58979	3.1162	-0.47359	2.975	4.669	0	0	0	0	-1	-	2410004A20Rik	U188888	RIKEN cDNA 2410004A20 gene
Z00024047-1	2.78399	2.3108	-0.47319	2.972	4.737	0	0	0	0	-1	-	Apoc3	U030812	apolipoprotein C-III
Z00020654-1	4.4419	3.9691	-0.4728	2.97	3.145	0.0016	0.0115	0	0	-1	ovary	Mast4	U072844	microtubule associated serine/threonine kinase family member 4
Z00016603-1	3.27059	2.7982	-0.47239	2.967	5.454	0	0	0	0	-1	testis	Ect2	U023897	ect2 oncogene
Z00063648-1	3.6187	3.1477	-0.471	2.958	7.405	0	0	0	0	-1	-	Cks1b	U024283	CDC28 protein kinase 1b
Z00058479-1	3.3952	2.9244	-0.4708	2.956	7.312	0	0	0	0	-1	-	2810417H13Rik	U158566	RIKEN cDNA 2810417H13 gene
Z00030976-1	2.78619	2.3155	-0.47069	2.955	4.258	0	0.0003	0.0037	0	-1	-	Tmem16d	U032113	transmembrane protein 16D (eight membrane-spanning domains)
Z00006849-1	3.16	2.6914	-0.4686	2.941	4.904	0	0	0.0001	0	-1	testis	Nek2	U001295	NIMA (never in mitosis gene a)-related expressed kinase 2
Z00011432-1	3.9417	3.4737	-0.468	2.937	5.859	0	0	0	0	-1	-	Arrdc3	U023610	arrestin domain containing 3
Z00058603-1	3.0977	2.6304	-0.4673	2.932	4.204	0	0.0004	0	0	-1	testis	Tex15	U009242	testis expressed gene 15
Z00004926-1	4.1018	3.6363	-0.4655	2.92	4.469	0	0.0001	0	0	-1	testis	Cdc20	U025447	cell division cycle 20 homolog (S. cerevisiae)
Z00009541-1	3.6817	3.2162	-0.4655	2.92	7.144	0	0	0	0	-1	testis	1700029F09Rik	U021288	RIKEN cDNA 1700029F09 gene
Z00001769-1	4.27979	3.8148	-0.46499	2.917	5.367	0	0	0	0	-1	ovary	D9Ucla1	U030757	DNA segment, Chr 9, University of California at Los Angeles 1
Z00034239-1	2.6096	2.1449	-0.4647	2.915	3.859	0.0001	0.0014	0	0	-1	-	Lrrc2	U011076	leucine rich repeat containing 2
Z00015577-1	2.5243	2.0602	-0.4641	2.911	4.659	0	0	0	0	-1	testis	Taf4b	U018443	TAF4B RNA polymerase II, TATA box binding protein (TBP)-associated factor
Z00053034-1	3.9423	3.4795	-0.4628	2.902	5.872	0	0	0	0	-1	ovary	Kazald1	U019500	Kazal-type serine peptidase inhibitor domain 1
Z00007873-1	3.62029	3.1581	-0.46219	2.898	5.669	0	0	0	0	-1	testis	Troap	U016635	trophinin associated protein
Z00059820-1	3.5704	3.1085	-0.4619	2.896	3.074	0.0021	0.0139	0	0	-1	testis	LOC629756	U086568	similar to WAP four-disulfide core domain 10A precursor
Z00040464-1	3.2836	2.8229	-0.4607	2.888	5.168	0	0	0.0001	0	-1	testis	Ccrn4l	U003212	CCR4 carbon catabolite repression 4-like (S. cerevisiae)
Z00039827-1	2.9815	2.5218	-0.4597	2.882	5.07	0	0	0	0	-1	testis	Dhrs2	U015650	dehydrogenase/reductase member 2
Z00021623-1	3.5784	3.1194	-0.459	2.877	6.931	0	0	0	0	-1	-	Nnat	U002740	neuronatin
Z00047527-1	3.41509	2.9565	-0.45859	2.874	2.285	0.0223	0.0839	0.0037	0	-1	ovary	Hist2h2bb	U054251	histone 2, H2bb
Z00023854-1	3.182	2.7238	-0.4582	2.872	4.511	0	0.0001	0	0	-1	-	Kiss1	U000814	KiSS-1 metastasis-suppressor
Z00035066-1	3.3282	2.8713	-0.4569	2.863	4.603	0	0.0001	0	0	-1	-	Omt2b	U010780	oocyte maturation, beta
Z00024823-1	3.9134	3.4568	-0.4566	2.861	8.746	0	0	0	0	-1	testis	Hist1h2aa	U068137	histone 1, H2aa
Z00008111-1	2.46689	2.0122	-0.45469	2.848	6.351	0	0	0	0	-1	-	Gm99	U038833	gene model 99, (NCBI)
Z00011737-1	4.23869	3.7853	-0.45339	2.84	6.582	0	0	0	0	-1	testis	Stmn1	U004937	stathmin 1
Z00008718-1	3.35159	2.8988	-0.45279	2.836	5.06	0	0	0	0	-1	testis	Spbc25	U022707	spindle pole body component 25 homolog (S. cerevisiae)
Z00059777-1	2.6339	2.1812	-0.4527	2.835	6.079	0	0	0	0	-1	testis	A630007B06Rik	U039173	RIKEN cDNA A630007B06 gene
Z00030367-1	5.00569	4.5536	-0.45209	2.831	5.718	0	0	0	0	-1	-	Hist1h2ao	U012676	histone 1, H2ao
Z00021669-1	3.5467	3.0955	-0.4512	2.826	3.465	0.0005	0.0048	0	0	-1	ovary	Mycn	U033813	v-myc myelocytomatosis viral related oncogene, neuroblastoma derived (avian)
Z00058246-1	3.9848	3.5355	-0.4493	2.813	3.453	0.0005	0.005	0	0	-1	ovary	LOC619634		similar to golgi autoantigen, golgin subfamily a, 7
Z00013827-1	3.3976	2.9489	-0.4487	2.809	4.364	0	0.0002	0	0	-1	testis	AW146299	U026940	expressed sequence AW146299
Z00064090-1	3.11289	2.6643	-0.44859	2.809	3.044	0.0023	0.015	0	0	-1	ovary	Asb6	U022482	ankyrin repeat and SOCS box-containing protein 6
Z00061922-1	2.39869	1.9502	-0.44849	2.808	3.21	0.0013	0.0097	0	0	-1	-	LOC433294	U021284	similar to RIKEN cDNA 4832428D23 gene
Z00064545-1	2.81519	2.3669	-0.44829	2.807	4.97	0	0	0	0	-1	-	Cnga1	U160272	cyclic nucleotide gated channel alpha 1
Z00055108-1	3.53759	3.0894	-0.44819	2.806	5.429	0	0	0	0	-1	testis	Spag5	U013016	sperm associated antigen 5
Z00004739-1	3.4257	2.9783	-0.4474	2.801	5.827	0	0	0	0	-1	testis	Ube2c	U002816	ubiquitin-conjugating enzyme E2C
Z00054875-1	2.5897	2.1429	-0.4468	2.797	3.696	0.0002	0.0024	0.003	0	-1	testis	2610510J17Rik	U009860	RIKEN cDNA 2610510J17 gene
Z00010627-1	2.96869	2.5224	-0.44629	2.794	6.903	0	0	0	0	-1	testis	Mlf1ip	U009317	myeloid leukemia factor 1 interacting protein
Z00054613-1	2.82609	2.3803	-0.44579	2.791	6.818	0	0	0	0	-1	testis	Kntc1	U006174	kinetochore associated 1
Z00008644-1	2.60679	2.1614	-0.44539	2.788	5.627	0	0	0	0	-1	testis	Cdca5	U043891	cell division cycle associated 5
Z00032330-1	3.5878	3.1426	-0.4452	2.787	2.859	0.0042	0.0239	0	0	-1	ovary	A330049N07Rik	U031918	RIKEN cDNA A330049N07 gene
Z00006731-1	3.28339	2.8383	-0.44509	2.786	6.208	0	0	0	0	-1	testis	Plk4	U003192	polo-like kinase 4 (Drosophila)
Z00023823-1	3.0007	2.5569	-0.4438	2.778	5.263	0	0	0	0	-1	testis	Cdc25c	U038313	cell division cycle 25 homolog C (S. cerevisiae)
Z00019467-1	2.6724	2.2291	-0.4433	2.775	6.168	0	0	0	0	-1	testis	4930518F03Rik	U040977	RIKEN cDNA 4930518F03 gene
Z00022162-1	4.29889	3.8557	-0.44319	2.774	4.314	0	0.0003	0	0	-1	ovary	Odz4	U008394	odd Oz/ten-m homolog 4 (Drosophila)
Z00053611-1	3.27749	2.8345	-0.44299	2.773	3.626	0.0002	0.0029	0	0	-1	ovary	5330426P16Rik	U037103	RIKEN cDNA 5330426P16 gene
Z00025480-1	3.30999	2.8673	-0.44269	2.771	4.422	0	0.0002	0.0089	0	-1	ovary	Bmper	U010170	BMP-binding endothelial regulator
Z00041441-1	3.42679	2.9845	-0.44229	2.768	3.825	0.0001	0.0016	0	0	-1	ovary	A930010C08Rik	U024543	RIKEN cDNA A930010C08 gene
Z00034832-1	3.6644	3.223	-0.4414	2.763	5.674	0	0	0	0	-1	-	Mad2l1	U006972	MAD2 (mitotic arrest deficient, homolog)-like 1 (yeast)
Z00031032-1	3.40779	2.9672	-0.44059	2.757	3.437	0.0005	0.0052	0	0	-1	ovary	Dppa3	U007375	developmental pluripotency-associated 3
Z00016680-1	2.602	2.1622	-0.4398	2.752	5.025	0	0	0	0	-1	testis	Fshprh1	U020193	FSH primary response 1
Z00011812-1	3.6421	3.2024	-0.4397	2.752	5.724	0	0	0	0	-1	testis	Syce2	U009578	synaptonemal complex central element protein 2
Z00062635-1	3.2168	2.778	-0.4388	2.746	5.963	0	0	0	0	-1	testis	Diap3	U035818	diaphanous homolog 3 (Drosophila)
Z00024715-1	3.42699	2.9889	-0.43809	2.742	6.953	0	0	0	0	-1	-	Fbxo5	U031497	F-box only protein 5
Z00045777-1	2.4201	1.9822	-0.4379	2.74	5.256	0	0	0	0	-1	testis	Cpvl	U027331	carboxypeptidase, vitellogenic-like
Z00018594-1	4.26569	3.8279	-0.43779	2.74	4.625	0	0.0001	0.0001	0	-1	testis	Smc4l1	U003319	SMC4 structural maintenance of chromosomes 4-like 1 (yeast)
Z00025765-1	2.5966	2.159	-0.4376	2.739	5.478	0	0	0	0	-1	testis	4930412F15Rik	U004244	RIKEN cDNA 4930412F15 gene
Z00007980-1	3.3309	2.8943	-0.4366	2.732	4.356	0	0.0002	0	0	-1	-	D10Wsu102e	U043097	DNA segment, Chr 10, Wayne State University 102, expressed
Z00058943-1	3.89219	3.456	-0.43619	2.73	3.715	0.0002	0.0022	0	0	-1	ovary	FHOS2	U069000	formin-family protein FHOS2
Z00013994-1	3.2495	2.8145	-0.435	2.722	4.345	0	0.0002	0	0	-1	-	Astl	U002435	astacin-like metalloendopeptidase (M12 family)
Z00007896-1	3.05919	2.6245	-0.43469	2.72	4.708	0	0	0	0	-1	-	Bmp15	U044151	bone morphogenetic protein 15
Z00015823-1	2.4802	2.0456	-0.4346	2.72	3.604	0.0003	0.0032	0	0	-1	-	LOC272350	U042780	similar to RIKEN cDNA 1110067D22
Z00037431-1	2.68579	2.2517	-0.43409	2.717	4.302	0	0.0003	0	0	-1	-	Styk1	U027934	serine/threonine/tyrosine kinase 1
Z00020599-1	2.6497	2.2171	-0.4326	2.707	3.02	0.0025	0.016	0	0	-1	-	AI851790	U012117	expressed sequence AI851790
Z00015896-1	2.9111	2.4793	-0.4318	2.702	5.299	0	0	0.0003	0	-1	testis	Recql4	U036357	RecQ protein-like 4
Z00044041-1	2.36459	1.9335	-0.43109	2.698	3.691	0.0002	0.0024	0.0004	0	-1	testis	1700081D17Rik	U015812	RIKEN cDNA 1700081D17 gene
Z00033752-1	5.0097	4.5787	-0.431	2.697	6.751	0	0	0	0	-1	-	Hist1h2af	U054735	histone 1, H2af
Z00011582-1	2.9454	2.5144	-0.431	2.697	4.646	0	0.0001	0	0	-1	testis	Ckap2	U029633	cytoskeleton associated protein 2
Z00022706-1	2.95849	2.5276	-0.43089	2.697	5.987	0	0	0.0002	0	-1	testis	Tuba8	U007355	tubulin, alpha 8
Z00037641-1	2.4801	2.0499	-0.4302	2.692	6.467	0	0	0	0	-1	-	BC056923	U000607	cDNA sequence BC056923
Z00009716-1	3.7098	3.2796	-0.4302	2.692	3.573	0.0003	0.0035	0	0	-1	ovary	BC068162	U020345	cDNA sequence BC068162
Z00019119-1	3.74069	3.3105	-0.43019	2.692	5.061	0	0	0	0	-1	-	Mphosph6	U030308	M phase phosphoprotein 6
Z00053305-1	4.19679	3.7686	-0.42819	2.68	4.991	0	0	0.0001	0	-1	testis	Hmgb2	U002507	high mobility group box 2
Z00034465-1	3.90259	3.4767	-0.42589	2.666	3.991	0	0.0009	0	0	-1	ovary	Rkhd2	U018882	ring finger and KH domain containing 2
Z00045187-1	3.1644	2.7402	-0.4242	2.655	5.775	0	0	0	0	-1	testis	Depdc1b	U015235	DEP domain containing 1B
Z00035090-1	3.12239	2.6982	-0.42419	2.655	6.33	0	0	0	0	-1	testis	4833432M17Rik	U001281	RIKEN cDNA 4833432M17 gene
Z00031833-1	3.1855	2.762	-0.4235	2.651	8.495	0	0	0	0	-1	testis	Nap1l1	U000838	nucleosome assembly protein 1-like 1
Z00059761-1	2.9842	2.5614	-0.4228	2.647	4.538	0	0.0001	0	0	-1	-	Lypd3	U150723	Ly6/Plaur domain containing 3
Z00070171-1	4.1896	3.7677	-0.4219	2.641	3.05	0.0022	0.0147	0.0007	0	-1	ovary	Dsp	U072788	desmoplakin
Z00058989-1	3.73429	3.3124	-0.42189	2.641	4.718	0	0	0	0	-1	testis	Racgap1	U036652	Rac GTPase-activating protein 1
Z00068338-1	2.5673	2.1456	-0.4217	2.64	4.265	0	0.0003	0	0	-1	testis	Ccnb1	U035118	Mus musculus cyclin B1 (Ccnb1), mRNA.
Z00036427-1	3.6647	3.2438	-0.4209	2.635	7.954	0	0	0	0	-1	testis	Hist3h2a	U012676	histone 3, H2a
Z00038225-1	3.7565	3.3356	-0.4209	2.635	2.681	0.0073	0.0361	0	0	-1	ovary	Mpped2	U002209	metallophosphoesterase domain containing 2
Z00003864-1	3.3116	2.8911	-0.4205	2.633	5.514	0	0	0	0	-1	-	Brca1	U033456	breast cancer 1
Z00009785-1	3.4538	3.0339	-0.4199	2.629	5.378	0	0	0.0001	0	-1	testis	Zfp296	U007769	zinc finger protein 296
Z00030366-1	4.0818	3.663	-0.4188	2.623	6.955	0	0	0	0	-1	-	Hist1h2ac	U066031	histone 1, H2ac
Z00009858-1	2.8696	2.4521	-0.4175	2.615	6.381	0	0	0	0	-1	testis	4632434I11Rik	U028861	RIKEN cDNA 4632434I11 gene
Z00005318-1	2.5724	2.1574	-0.415	2.6	4.444	0	0.0002	0	0	-1	ovary	Zp1	U038814	zona pellucida glycoprotein 1
Z00034742-1	2.29049	1.8755	-0.41499	2.6	5.27	0	0	0.0013	0	-1	ovary	Lamc1		laminin, gamma 1
Z00005971-1	3.8185	3.404	-0.4145	2.597	6.141	0	0	0	0	-1	testis	Anln	U030611	anillin, actin binding protein (scraps homolog, Drosophila)
Z00007632-1	3.42539	3.0109	-0.41449	2.597	5.185	0	0	0	0	-1	-	Mcm10	U022251	minichromosome maintenance deficient 10 (S. cerevisiae)
Z00006492-1	3.4706	3.0564	-0.4142	2.595	4.392	0	0.0002	0	0	-1	ovary	Cdca7	U001911	cell division cycle associated 7
Z00000508-1	4.107	3.6928	-0.4142	2.595	6.52	0	0	0.0272	0	-1	-	Ppa1	U011569	pyrophosphatase (inorganic) 1
Z00055166-1	3.59419	3.1808	-0.41339	2.59	6.352	0	0	0	0	-1	ovary	Metrnl	U013693	meteorin, glial cell differentiation regulator-like
Z00056858-1	3.59829	3.1857	-0.41259	2.585	5.328	0	0	0	0	-1	ovary	Lect1	U035811	leukocyte cell derived chemotaxin 1
Z00024795-1	3.0676	2.6551	-0.4125	2.585	4.27	0	0.0003	0	0	-1	-	Klhl8	U026479	kelch-like 8 (Drosophila)
Z00012481-1	3.2235	2.8119	-0.4116	2.579	3.992	0	0.0009	0	0	-1	testis	Hells	U043725	helicase, lymphoid specific
Z00030463-1	3.057	2.6458	-0.4112	2.577	6.27	0	0	0.0057	0	-1	-	Hist1h4d	U014641	histone 1, H4d
Z00031512-1	2.9141	2.5029	-0.4112	2.577	5.076	0	0	0	0	-1	testis	Oip5	U023229	Opa interacting protein 5
Z00047267-1	2.94269	2.5316	-0.41109	2.576	2.884	0.0039	0.0225	0	0	-1	ovary	5730416O20Rik	U062921	RIKEN cDNA 5730416O20 gene
Z00071746-1	2.2797	1.8704	-0.4093	2.566	5.681	0	0	0.0037	0	-1	testis	LOC629376	U143204	similar to melanoma antigen family B, 4
Z00038724-1	3.5238	3.1147	-0.4091	2.565	4.796	0	0	0	0	-1	ovary	E330021D16Rik	U027968	RIKEN cDNA E330021D16 gene
Z00037432-1	2.9839	2.5751	-0.4088	2.563	5.755	0	0	0	0	-1	testis	2610016C23Rik	U011320	RIKEN cDNA 2610016C23 gene
Z00015450-1	3.26869	2.8605	-0.40819	2.559	5.237	0	0	0	0	-1	testis	2810418N01Rik	U002621	RIKEN cDNA 2810418N01 gene
Z00044435-1	3.05409	2.648	-0.40609	2.547	7.716	0	0	0	0	-1	-	5033430I15Rik	U014793	RIKEN cDNA 5033430I15 gene
Z00023999-1	2.6352	2.2294	-0.4058	2.545	5.064	0	0	0	0	-1	testis	Elavl3	U030599	ELAV (embryonic lethal, abnormal vision, Drosophila)-like 3 (Hu antigen C)
Z00054857-1	3.9829	3.5774	-0.4055	2.543	4.446	0	0.0002	0	0	-1	-	Mcm5	U009508	minichromosome maintenance deficient 5, cell division cycle 46 (S. cerevisiae)
Z00057314-1	3.0954	2.6906	-0.4048	2.539	3.996	0	0.0009	0	0	-1	testis	Cage1	U041168	cancer antigen 1
Z00011321-1	2.9122	2.5096	-0.4026	2.526	7.798	0	0	0	0	-1	testis	Carhsp1	U036769	calcium regulated heat stable protein 1
Z00052053-1	3.26419	2.8621	-0.40209	2.524	4.643	0	0.0001	0.0041	0	-1	-	Lars	U043974	leucyl-tRNA synthetase
Z00024859-1	2.8214	2.4204	-0.401	2.517	4.093	0	0.0006	0	0	-1	ovary	Trpc6	U010030	transient receptor potential cation channel, subfamily C, member 6
Z00025253-1	3.32489	2.9251	-0.39979	2.51	4.859	0	0	0	0	-1	ovary	Hpgd	U009349	hydroxyprostaglandin dehydrogenase 15 (NAD)
Z00049844-1	2.93879	2.5392	-0.39959	2.509	3.845	0.0001	0.0015	0	0	-1	-	Sirt6	U032056	sirtuin 6 (silent mating type information regulation 2, homolog) 6 (S. cerevisiae)
Z00058604-1	2.5455	2.1462	-0.3993	2.507	4.033	0	0.0008	0	0	-1	-	Gm912	U119326	gene model 912, (NCBI)
Z00057597-1	2.8544	2.4581	-0.3963	2.49	6.831	0	0	0	0	-1	testis	Zfp473	U028497	zinc finger protein 473
Z00059920-1	3.3438	2.9479	-0.3959	2.488	3.554	0.0003	0.0037	0	0	-1	-	Gm239	U032245	gene model 239, (NCBI)
Z00061894-1	3.46919	3.0739	-0.39529	2.484	4.652	0	0	0	0	-1	testis	Glt28d1	U020284	glycosyltransferase 28 domain containing 1
Z00008618-1	2.549	2.1557	-0.3933	2.473	4.937	0	0	0	0	-1	-	Nalp9b	U164710	NACHT, LRR and PYD containing protein 9b
Z00024041-1	3.0107	2.6186	-0.3921	2.466	3.618	0.0002	0.003	0.0048	0	-1	-	Kcnn2	U018696	potassium intermediate/small conductance calcium-activated channel, subfamily N, member 2
Z00039042-1	2.93479	2.5441	-0.39069	2.458	5.801	0	0	0.0141	0	-1	testis	D2Ertd750e	U042343	DNA segment, Chr 2, ERATO Doi 750, expressed
Z00052808-1	2.4563	2.0659	-0.3904	2.456	2.558	0.0104	0.0476	0.0224	0	-1	testis	4922502D21Rik	U027913	RIKEN cDNA 4922502D21 gene
Z00034852-1	3.19259	2.8031	-0.38949	2.451	4.311	0	0.0003	0	0	-1	testis	Dbf4	U124755	DBF4 homolog (S. cerevisiae)
Z00036648-1	4.6932	4.3045	-0.3887	2.447	4.351	0	0.0002	0	0	-1	ovary	Dag1	U031332	dystroglycan 1
Z00041070-1	3.0854	2.6971	-0.3883	2.445	3.802	0.0001	0.0017	0	0	-1	testis	Tmem63c	U014224	transmembrane protein 63c
Z00064826-1	3.00119	2.6131	-0.38809	2.443	7.793	0	0	0	0	-1	testis	Chtf18		CTF18, chromosome transmission fidelity factor 18 homolog (S. cerevisiae)
Z00056628-1	2.48079	2.093	-0.38779	2.442	6.358	0	0	0	0	-1	testis	Dhx33	U033013	DEAH (Asp-Glu-Ala-His) box polypeptide 33
Z00053018-1	3.17519	2.7881	-0.38709	2.438	2.736	0.0062	0.0318	0.0003	0	-1	-	Cmya5	U035028	cardiomyopathy associated 5
Z00006300-1	4.1172	3.7307	-0.3865	2.435	4.414	0	0.0002	0.0002	0	-1	-	Ris2	U009914	retroviral integration site 2
Z00034687-1	2.44299	2.0569	-0.38609	2.432	2.472	0.0134	0.0574	0	0	-1	-	Tdgf1	U031374	teratocarcinoma-derived growth factor
Z00034668-1	4.1475	3.7623	-0.3852	2.427	5.399	0	0	0	0	-1	-	Mcm3	U021161	minichromosome maintenance deficient 3 (S. cerevisiae)
Z00011138-1	3.3527	2.9684	-0.3843	2.422	7.444	0	0	0	0	-1	-	Lsm5	U027353	LSM5 homolog, U6 small nuclear RNA associated (S. cerevisiae)
Z00002770-1	2.936	2.5527	-0.3833	2.417	3.897	0	0.0012	0.0008	0	-1	-	Gyltl1b	U023034	glycosyltransferase-like 1B
Z00053948-1	4.9809	4.5979	-0.383	2.415	6.469	0	0	0.0023	0	-1	ovary	Col3a1	U000236	procollagen, type III, alpha 1
Z00070639-1	3.69749	3.3149	-0.38259	2.413	4.624	0	0.0001	0	0	-1	-	2610040C18Rik	U025796	RIKEN cDNA 2610040C18 gene
Z00023765-1	2.73879	2.3569	-0.38189	2.409	7.795	0	0	0.0001	0	-1	-	Hist1h1b	U034573	histone 1, H1b
Z00007973-1	3.2942	2.9124	-0.3818	2.408	5.367	0	0	0	0	-1	testis	Tbc1d15	U043867	TBC1 domain family, member 15
Z00013037-1	3.77749	3.3957	-0.38179	2.408	4.929	0	0	0.0003	0	-1	testis	Pfdn1	U038334	prefoldin 1
Z00052947-1	3.2221	2.8411	-0.381	2.404	5.204	0	0	0	0	-1	-	Zfp606	U007674	zinc finger protein 606
Z00051642-1	3.56729	3.1875	-0.37979	2.397	4.312	0	0.0003	0	0	-1	ovary	Gpx7	U025357	glutathione peroxidase 7
Z00025547-1	2.2932	1.9136	-0.3796	2.396	4.773	0	0	0	0	-1	testis	Ntn4	U011901	netrin 4
Z00009278-1	2.8885	2.5099	-0.3786	2.391	4.714	0	0	0	0	-1	testis	Ccna2	U023949	cyclin A2
Z00035120-1	3.0539	2.6757	-0.3782	2.388	5.202	0	0	0	0	-1	testis	Espl1	U043482	extra spindle poles-like 1 (S. cerevisiae)
Z00012553-1	3.82989	3.4521	-0.37779	2.386	5.864	0	0	0	0	-1	-	Mcm6	U021731	minichromosome maintenance deficient 6 (MIS5 homolog, S. pombe) (S. cerevisiae)
Z00034508-1	3.7952	3.42	-0.3752	2.372	5.054	0	0	0	0	-1	testis	Aurkb	U012804	aurora kinase B
Z00020100-1	3.62049	3.2454	-0.37509	2.371	4.031	0	0.0008	0	0	-1	-	Tead2	U008068	TEA domain family member 2
Z00013791-1	2.8578	2.483	-0.3748	2.37	5.069	0	0	0.0017	0	-1	testis	2700049P18Rik	U000780	RIKEN cDNA 2700049P18 gene
Z00048750-1	3.0041	2.6293	-0.3748	2.37	3.135	0.0017	0.0119	0	0	-1	ovary	9030623C06Rik	U033391	RIKEN cDNA 9030623C06 gene
Z00063794-1	3.9722	3.5974	-0.3748	2.37	4.917	0	0	0	0	-1	testis	Bub1b	U002280	budding uninhibited by benzimidazoles 1 homolog, beta (S. cerevisiae)
Z00010658-1	2.66159	2.2888	-0.37279	2.359	5.15	0	0	0	0	-1	testis	Als2cr15		amyotrophic lateral sclerosis 2 (juvenile) chromosome region, candidate 15
Z00000394-1	3.00749	2.6348	-0.37269	2.358	7.302	0	0	0	0	-1	testis	Incenp	U038792	inner centromere protein
Z00023809-1	3.88129	3.5089	-0.37239	2.357	3.479	0.0005	0.0046	0	0	-1	ovary	Chst8	U028431	carbohydrate (N-acetylgalactosamine 4-0) sulfotransferase 8
Z00021050-1	2.49909	2.1267	-0.37239	2.357	4.153	0	0.0005	0	0	-1	testis	Mpped1	U016501	metallophosphoesterase domain containing 1
Z00016230-1	4.2567	3.8844	-0.3723	2.356	2.912	0.0035	0.0209	0.0004	0	-1	-	Ctgf	U011348	connective tissue growth factor
Z00022918-1	2.5399	2.1676	-0.3723	2.356	2.75	0.0059	0.0308	0.0005	0	-1	-	Spink4	U004203	serine peptidase inhibitor, Kazal type 4
Z00004902-1	4.15719	3.7852	-0.37199	2.354	6.103	0	0	0	0	-1	-	Dnmt1	U030563	DNA methyltransferase (cytosine-5) 1
Z00048113-1	3.19519	2.8237	-0.37149	2.352	4.469	0	0.0001	0	0	-1	ovary	3830408G10Rik	U005673	RIKEN cDNA 3830408G10 gene
Z00009090-1	2.8316	2.4604	-0.3712	2.35	3.291	0.0009	0.0078	0.0088	0	-1	ovary	Eya2	U002832	eyes absent 2 homolog (Drosophila)
Z00022724-1	3.4684	3.0974	-0.371	2.349	5.804	0	0	0	0	-1	testis	Rhobtb1	U011624	Rho-related BTB domain containing 1
Z00034609-1	2.7856	2.4147	-0.3709	2.349	5.864	0	0	0	0	-1	-	Timeless	U012177	timeless homolog (Drosophila)
Z00036351-1	3.8092	3.4384	-0.3708	2.348	5.881	0	0	0.0003	0	-1	testis	Tiam1	U037282	T-cell lymphoma invasion and metastasis 1
Z00013547-1	3.3713	3.0013	-0.37	2.344	4.53	0	0.0001	0.0131	0	-1	testis	Eif4g1	U016930	eukaryotic translation initiation factor 4, gamma 1
Z00070181-1	2.5525	2.1826	-0.3699	2.343	5.605	0	0	0	0	-1	-	LOC625681	U043294	similar to Nesprin-2 (Nuclear envelope spectrin repeat protein 2) (Syne-2) (Synaptic nuclear envelope protein 2) (Nucleus and actin connecting element protein) (NUANCE protein)
Z00021474-1	2.82189	2.4523	-0.36959	2.342	3.084	0.002	0.0135	0.0057	0	-1	ovary	3110006E14Rik	U034940	RIKEN cDNA 3110006E14 gene
Z00037381-1	3.65809	3.2907	-0.36739	2.33	3.755	0.0001	0.002	0	0	-1	ovary	Scara3	U035697	scavenger receptor class A, member 3
Z00049138-1	3.8593	3.4923	-0.367	2.328	5.659	0	0	0	0	-1	testis	Uck2	U022016	uridine-cytidine kinase 2
Z00034035-1	3.272	2.9055	-0.3665	2.325	3.191	0.0014	0.0102	0.0398	0	-1	-	Dlk1	U014380	delta-like 1 homolog (Drosophila)
Z00019185-1	4.08859	3.7221	-0.36649	2.325	3.771	0.0001	0.0019	0	0	-1	testis	Gtf2e2	U009246	general transcription factor II E, polypeptide 2 (beta subunit)
Z00034332-1	3.2578	2.8914	-0.3664	2.324	4.718	0	0	0	0	-1	-	Arhgap11a	U023179	Rho GTPase activating protein 11A
Z00007171-1	3.26779	2.9017	-0.36609	2.323	4.434	0	0.0002	0	0	-1	testis	Cdca3	U007398	cell division cycle associated 3
Z00011689-1	3.0169	2.652	-0.3649	2.316	6.318	0	0	0	0	-1	testis	2810028N01Rik	U035862	RIKEN cDNA 2810028N01 gene
Z00022733-1	3.6101	3.2462	-0.3639	2.311	4.098	0	0.0006	0	0	-1	testis	Rad51	U002303	RAD51 homolog (S. cerevisiae)
Z00008436-1	4.292	3.9292	-0.3628	2.305	5.242	0	0	0	0	-1	ovary	Sdccag33	U038627	serologically defined colon cancer antigen 33
Z00067916-1	3.7571	3.3949	-0.3622	2.302	6.826	0	0	0	0	-1	testis	Pa2g4	U032364	proliferation-associated 2G4
Z00018802-1	3.8365	3.4747	-0.3618	2.3	5.396	0	0	0.0002	0	-1	ovary	Col1a2	U006505	procollagen, type I, alpha 2
Z00064341-1	2.94789	2.5862	-0.36169	2.299	3.569	0.0003	0.0035	0	0	-1	ovary	Ryr2	U034507	ryanodine receptor 2, cardiac
Z00049474-1	2.8815	2.5206	-0.3609	2.295	4.362	0	0.0002	0	0	-1	-	9630033F20Rik	U027882	RIKEN cDNA 9630033F20 gene
Z00037172-1	2.5191	2.1586	-0.3605	2.293	3.81	0.0001	0.0016	0.0009	0	-1	-	Slc9a7	U039292	solute carrier family 9 (sodium/hydrogen exchanger), isoform 7
Z00012043-1	4.16589	3.8055	-0.36039	2.292	2.885	0.0039	0.0224	0	0	-1	testis	Tdrd5	U021927	tudor domain containing 5
Z00059184-1	3.4999	3.14	-0.3599	2.29	3.978	0	0.001	0	0	-1	-	Gm540	U120098	gene model 540, (NCBI)
Z00009323-1	3.9901	3.6312	-0.3589	2.285	4.381	0	0.0002	0	0	-1	-	Kpnb1	U033336	karyopherin (importin) beta 1
Z00037730-1	2.6061	2.2481	-0.358	2.28	3.961	0	0.001	0	0	-1	-	Ercc6l	U039585	excision repair cross-complementing rodent repair deficiency complementation group 6 - like
Z00034795-1	3.5529	3.195	-0.3579	2.279	2.897	0.0037	0.0217	0.0026	0	-1	testis	BC019731	U026885	cDNA sequence BC019731
Z00007777-1	3.26569	2.9081	-0.35759	2.278	3.92	0	0.0012	0.0003	0	-1	testis	Cep55	U019419	centrosomal protein 55
Z00023419-1	3.2008	2.8436	-0.3572	2.276	2.311	0.0208	0.0797	0	0	-1	ovary	Rgs13	U021857	regulator of G-protein signaling 13
Z00056366-1	2.58089	2.224	-0.35689	2.274	6.499	0	0	0	0	-1	testis	Neto2	U030061	neuropilin (NRP) and tolloid (TLL)-like 2
Z00008836-1	2.8799	2.5233	-0.3566	2.273	6.532	0	0	0	0	-1	testis	Kif18a	U002218	kinesin family member 18A
Z00013860-1	2.5322	2.1761	-0.3561	2.27	4.511	0	0.0001	0	0	-1	testis	Cdca2	U035716	cell division cycle associated 2
Z00054936-1	2.83699	2.4809	-0.35609	2.27	6.682	0	0	0	0	-1	testis	Leo1	U010753	Leo1, Paf1/RNA polymerase II complex component, homolog (S. cerevisiae)
Z00017691-1	3.6528	3.2969	-0.3559	2.269	5.669	0	0	0	0	-1	testis	Gmnn	U034626	geminin
Z00025860-1	3.4479	3.0931	-0.3548	2.263	2.354	0.0185	0.0732	0	0	-1	ovary	Hhip	U255752	Hedgehog-interacting protein
Z00005411-1	3.52399	3.1695	-0.35449	2.261	3.543	0.0003	0.0038	0	0	-1	-	Ank3	U011625	ankyrin 3, epithelial
Z00019902-1	2.4603	2.1059	-0.3544	2.261	4.198	0	0.0004	0	0	-1	-	Tnnc1	U015459	troponin C, cardiac/slow skeletal
Z00034912-1	3.836	3.4818	-0.3542	2.26	4.341	0	0.0002	0	0	-1	testis	Cited1	U039587	Cbp/p300-interacting transactivator with Glu/Asp-rich carboxy-terminal domain 1
Z00017842-1	2.7122	2.3592	-0.353	2.254	4.4	0	0.0002	0	0	-1	testis	Rad54b	U004070	RAD54 homolog B (S. cerevisiae)
Z00027188-1	3.1061	2.7534	-0.3527	2.252	6.641	0	0	0	0	-1	testis	LOC629583	U015848	similar to nuclear autoantigenic sperm protein
Z00062498-1	3.8804	3.5279	-0.3525	2.251	5.248	0	0	0	0	-1	-	AI852640	U033759	expressed sequence AI852640
Z00026023-1	3.8928	3.5406	-0.3522	2.25	4.13	0	0.0006	0	0	-1	ovary	4732460K03Rik	U050614	RIKEN cDNA 4732460K03 gene
Z00025780-1	3.57629	3.2242	-0.35209	2.249	6.293	0	0	0	0	-1	-	Smc2l1	U004323	SMC2 structural maintenance of chromosomes 2-like 1 (yeast)
Z00040984-1	3.02179	2.6698	-0.35199	2.249	4.846	0	0	0	0	-1	-	A930040G15Rik	U006816	RIKEN cDNA A930040G15 gene
Z00048440-1	3.8326	3.4812	-0.3514	2.245	2.612	0.0089	0.0424	0.0027	0	-1	ovary	Itga9	U043032	integrin alpha 9
Z00023575-1	3.48969	3.1402	-0.34949	2.236	3.564	0.0003	0.0036	0	0	-1	ovary	Bmpr1b	U024712	bone morphogenetic protein receptor, type 1B
Z00035464-1	3.40249	3.0532	-0.34929	2.235	5.178	0	0	0	0	-1	testis	Trim13	U015729	tripartite motif protein 13
Z00004971-1	2.8922	2.5431	-0.3491	2.234	6.833	0	0	0	0	-1	testis	Supt16h	U035534	suppressor of Ty 16 homolog (S. cerevisiae)
Z00004795-1	3.1337	2.7848	-0.3489	2.233	6.587	0	0	0	0	-1	-	Mthfd1	U014111	methylenetetrahydrofolate dehydrogenase (NADP dependent), methenyltetrahydrofolate cyclohydrolase, formyltetrahydrofolate synthase
Z00060932-1	3.6861	3.3382	-0.3479	2.227	3.584	0.0003	0.0034	0.0087	0	-1	testis	Pigt	U130933	phosphatidylinositol glycan, class T
Z00008395-1	4.8478	4.5002	-0.3476	2.226	2.867	0.0041	0.0234	0	0	-1	ovary	Foxo1	U003222	forkhead box O1
Z00005209-1	3.6156	3.269	-0.3466	2.221	4.189	0	0.0004	0	0	-1	testis	Sap30	U029840	sin3 associated polypeptide
Z00030490-1	3.5647	3.2181	-0.3466	2.221	3.828	0.0001	0.0016	0.0035	0	-1	testis	Tuba3	U027867	tubulin, alpha 3
Z00012101-1	4.14639	3.8005	-0.34589	2.217	4.141	0	0.0005	0	0	-1	-	Arhgap29	U042478	Rho GTPase activating protein 29
Z00010108-1	2.74579	2.4005	-0.34529	2.214	2.894	0.0038	0.0219	0.0001	0	-1	-	BC052883	U006719	cDNA sequence BC052883
Z00060719-1	2.97459	2.6295	-0.34509	2.213	4.909	0	0	0.0096	0	-1	-	Sgol1	U037920	shugoshin-like 1 (S. pombe)
Z00030744-1	4.35449	4.0094	-0.34509	2.213	3.381	0.0007	0.0061	0.0004	0	-1	-	Tpd52l1	U031657	tumor protein D52-like 1
Z00025156-1	2.17919	1.8346	-0.34459	2.211	2.924	0.0034	0.0204	0	0	-1	-	Igfbp1	U012307	insulin-like growth factor binding protein 1
Z00022842-1	3.7034	3.3591	-0.3443	2.209	3.958	0	0.001	0.0175	0	-1	ovary	Enpep	U024638	glutamyl aminopeptidase
Z00015849-1	3.5032	3.159	-0.3442	2.209	6.348	0	0	0	0	-1	testis	2810405J04Rik	U038060	RIKEN cDNA 2810405J04 gene
Z00025851-1	3.9755	3.6314	-0.3441	2.208	3.453	0.0005	0.005	0	0	-1	testis	Fbn2	U043890	fibrillin 2
Z00060954-1	4.28059	3.9366	-0.34399	2.207	2.334	0.0195	0.0761	0.0001	0	-1	ovary	Prss23	U028843	protease, serine, 23
Z00005116-1	3.18049	2.8368	-0.34369	2.206	4.277	0	0.0003	0	0	-1	-	Hbegf	U038335	heparin-binding EGF-like growth factor
Z00019615-1	4.84459	4.501	-0.34359	2.205	5.261	0	0	0	0	-1	testis	Ran	U006225	RAN, member RAS oncogene family
Z00005528-1	3.21759	2.8744	-0.34319	2.203	6.457	0	0	0	0	-1	testis	2600001J17Rik	U282249	RIKEN cDNA 2600001J17 gene
Z00058655-1	3.079	2.7362	-0.3428	2.201	4.544	0	0.0001	0	0	-1	ovary	Gm1181	U141472	gene model 1181, (NCBI)
Z00035903-1	3.2549	2.9121	-0.3428	2.201	6.438	0	0	0	0	-1	-	Snrpe	U021772	small nuclear ribonucleoprotein E
Z00054764-1	3.2615	2.9189	-0.3426	2.2	6.389	0	0	0.0003	0	-1	-	Pold1	U028492	polymerase (DNA directed), delta 1, catalytic subunit
Z00045000-1	3.66169	3.3196	-0.34209	2.198	2.713	0.0066	0.0336	0	0	-1	ovary	Olfr63	U020697	olfactory receptor 63
Z00015390-1	2.4346	2.0926	-0.342	2.197	6.27	0	0	0.0001	0	-1	-	Mki67	U029389	antigen identified by monoclonal antibody Ki 67
Z00010972-1	2.5848	2.2436	-0.3412	2.193	5.384	0	0	0	0	-1	-	Gm97	U019177	gene model 97, (NCBI)
Z00047422-1	3.0238	2.6828	-0.341	2.192	5.632	0	0	0	0	-1	-	Lancl3	U040333	LanC lantibiotic synthetase component C-like 3 (bacterial)
Z00004371-1	3.56479	3.224	-0.34079	2.191	2.399	0.0164	0.0668	0.0002	0	-1	testis	Asb4	U006515	ankyrin repeat and SOCS box-containing protein 4
Z00044883-1	2.33539	1.995	-0.34039	2.189	4.702	0	0	0	0	-1	-	2510015F01Rik	U015458	RIKEN cDNA 2510015F01 gene
Z00062585-1	3.40829	3.0687	-0.33959	2.185	5.258	0	0	0	0	-1	testis	Polr3g	U034993	polymerase (RNA) III (DNA directed) polypeptide G
Z00030333-1	2.4076	2.0681	-0.3395	2.185	5.955	0	0	0	0	-1	testis	Clspn	U042581	claspin homolog (Xenopus laevis)
Z00001868-1	3.16489	2.8254	-0.33949	2.185	4.346	0	0.0002	0	0	-1	-	Skp2	U042092	S-phase kinase-associated protein 2 (p45)
Z00006363-1	3.33589	2.9965	-0.33939	2.184	5.02	0	0	0	0	-1	testis	Zwilch	U030993	Zwilch, kinetochore associated, homolog (Drosophila)
Z00005912-1	4.14499	3.8061	-0.33889	2.182	5.402	0	0	0	0	-1	-	2410015N17Rik	U029285	RIKEN cDNA 2410015N17 gene
Z00013099-1	3.6366	3.2978	-0.3388	2.181	5.218	0	0	0	0	-1	-	Ippk	U014823	inositol 1,3,4,5,6-pentakisphosphate 2-kinase
Z00004106-1	3.79239	3.4539	-0.33849	2.18	4.309	0	0.0003	0.0001	0	-1	ovary	Mmp11	U031937	matrix metallopeptidase 11
Z00045561-1	2.9704	2.6323	-0.3381	2.178	3.691	0.0002	0.0024	0	0	-1	testis	2410004F06Rik	U028438	RIKEN cDNA 2410004F06 gene
Z00010165-1	2.65439	2.3163	-0.33809	2.178	4.388	0	0.0002	0	0	-1	-	2500002B13Rik	U009357	RIKEN cDNA 2500002B13 gene
Z00060948-1	2.7853	2.4475	-0.3378	2.176	2.788	0.0053	0.0284	0.0095	0	-1	testis	Aurkc	U072649	aurora kinase C
Z00005390-1	2.2811	1.9446	-0.3365	2.17	2.922	0.0034	0.0204	0	0	-1	testis	Gsc	U034306	goosecoid
Z00017643-1	3.42059	3.0842	-0.33639	2.169	6.45	0	0	0	0	-1	-	Tyms		thymidylate synthase
Z00010234-1	3.3803	3.0441	-0.3362	2.168	6.331	0	0	0	0	-1	-	Gnl3	U035363	guanine nucleotide binding protein-like 3 (nucleolar)
Z00024173-1	3.1185	2.7825	-0.336	2.167	3.361	0.0007	0.0065	0	0	-1	testis	Chek1	U030680	checkpoint kinase 1 homolog (S. pombe)
Z00036052-1	3.3768	3.0409	-0.3359	2.167	4.508	0	0.0001	0.0044	0	-1	-	Pdia6	U013793	protein disulfide isomerase associated 6
Z00016189-1	4.19979	3.8644	-0.33539	2.164	3.157	0.0015	0.0111	0	0	-1	ovary	Thbs1	U002275	thrombospondin 1
Z00035462-1	3.10059	2.7652	-0.33539	2.164	4.137	0	0.0005	0	0	-1	testis	Kif2c	U025428	kinesin family member 2C
Z00040311-1	3.2789	2.9437	-0.3352	2.163	2.571	0.0101	0.0464	0.0001	0	-1	ovary	MGC54896	U018869	similar to CTCL tumor antigen se57-1
Z00058050-1	3.4295	3.0944	-0.3351	2.163	3.309	0.0009	0.0074	0.0261	0	-1	testis	Ropn1l	U036060	ropporin 1-like
Z00016756-1	3.4816	3.1468	-0.3348	2.161	3.85	0.0001	0.0015	0.0002	0	-1	ovary	Kdelr3	U016429	KDEL (Lys-Asp-Glu-Leu) endoplasmic reticulum protein retention receptor 3
Z00060853-1	4.0087	3.6745	-0.3342	2.158	3.823	0.0001	0.0016	0	0	-1	testis	Klc2	U019064	kinesin light chain 2
Z00009331-1	3.05199	2.7179	-0.33409	2.158	6.193	0	0	0	0	-1	testis	2610012O22Rik	U025701	RIKEN cDNA 2610012O22 gene
Z00036599-1	3.48799	3.1539	-0.33409	2.158	6.258	0	0	0	0	-1	-	Dhfr	U043357	dihydrofolate reductase
Z00056888-1	4.2641	3.9301	-0.334	2.157	5.443	0	0	0	0	-1	ovary	Myc	U016291	myelocytomatosis oncogene
Z00064634-1	2.6455	2.3118	-0.3337	2.156	5.531	0	0	0	0	-1	testis	Hist1h2ag		histone 1, H2ag
Z00035695-1	2.95449	2.6223	-0.33219	2.148	4.968	0	0	0	0	-1	testis	Bms1l	U027788	BMS1-like, ribosome assembly protein (yeast)
Z00010257-1	3.23769	2.9055	-0.33219	2.148	5.544	0	0	0	0	-1	ovary	A730046J16	U290513	hypothetical protein A730046J16
Z00047305-1	3.3668	3.0349	-0.3319	2.147	2.735	0.0062	0.0319	0.0005	0	-1	ovary	Gdpd2	U020058	glycerophosphodiester phosphodiesterase domain containing 2
Z00024109-1	2.8717	2.5398	-0.3319	2.147	4.074	0	0.0007	0	0	-1	-	B3galt3	U024144	UDP-Gal:betaGlcNAc beta 1,3-galactosyltransferase, polypeptide 3
Z00043399-1	3.12219	2.791	-0.33119	2.143	5.485	0	0	0	0	-1	testis	1700061J05Rik	U036380	RIKEN cDNA 1700061J05 gene
Z00050311-1	4.0319	3.7009	-0.331	2.142	6.244	0	0	0	0	-1	testis	2610312B22Rik	U001986	RIKEN cDNA 2610312B22 gene
Z00022777-1	3.14569	2.8147	-0.33099	2.142	2.525	0.0115	0.0511	0.0001	0	-1	-	Kcne2	U017390	potassium voltage-gated channel, Isk-related subfamily, gene 2
Z00025063-1	3.04019	2.7099	-0.33029	2.139	4.058	0	0.0007	0	0	-1	-	Cnnm1	U019477	cyclin M1
Z00003935-1	2.6398	2.3096	-0.3302	2.138	4.601	0	0.0001	0	0	-1	testis	MGC65590	U021981	similar to hypothetical protein FLJ10706
Z00018588-1	4.0206	3.6908	-0.3298	2.136	5.546	0	0	0	0	-1	testis	Hirip3	U008786	HIRA interacting protein 3
Z00006843-1	3.6422	3.3126	-0.3296	2.135	6.063	0	0	0	0	-1	testis	E430034L04Rik	U026400	RIKEN cDNA E430034L04 gene
Z00049707-1	3.18909	2.8595	-0.32959	2.135	5.934	0	0	0	0	-1	testis	Chn2	U006885	chimerin (chimaerin) 2
Z00047195-1	2.793	2.4635	-0.3295	2.135	6.329	0	0	0	0	-1	testis	2610318C08Rik	U023342	RIKEN cDNA 2610318C08 gene
Z00025823-1	3.623	3.2939	-0.3291	2.133	3.908	0	0.0012	0.0223	0	-1	ovary	Sdc1	U013744	syndecan 1
Z00051196-1	2.7495	2.4208	-0.3287	2.131	3.488	0.0004	0.0045	0	0	-1	testis	Dnajb13	U028913	DnaJ (Hsp40) related, subfamily B, member 13
Z00040433-1	2.8214	2.493	-0.3284	2.13	3.534	0.0004	0.0039	0.0019	0	-1	-	1810010G06Rik	U009879	RIKEN cDNA 1810010G06 gene
Z00001196-1	3.2079	2.8796	-0.3283	2.129	6.501	0	0	0	0	-1	testis	D8Ertd594e	U029802	DNA segment, Chr 8, ERATO Doi 594, expressed
Z00054493-1	4.30719	3.979	-0.32819	2.129	5.987	0	0	0	0	-1	-	Anp32b	U004288	acidic nuclear phosphoprotein 32 family, member B
Z00026224-1	3.2411	2.9132	-0.3279	2.127	4.016	0	0.0008	0	0	-1	-	Gm92	U018733	gene model 92, (NCBI)
Z00023150-1	3.6132	3.2855	-0.3277	2.126	6.248	0	0	0	0	-1	testis	Crsp7	U029966	cofactor required for Sp1 transcriptional activation, subunit 7
Z00018873-1	2.8798	2.5523	-0.3275	2.125	4.678	0	0	0	0	-1	-	Mest	U041395	mesoderm specific transcript
Z00018909-1	2.95449	2.6276	-0.32689	2.122	6.216	0	0	0	0	-1	testis	Mcm7	U026865	minichromosome maintenance deficient 7 (S. cerevisiae)
Z00033198-1	3.4306	3.1039	-0.3267	2.121	6.534	0	0	0	0	-1	testis	LOC230185	U168767	similar to chaperonin containing TCP1, subunit 3 (gamma)
Z00034125-1	2.87549	2.5488	-0.32669	2.121	6.56	0	0	0.0009	0	-1	testis	Lig1	U007688	ligase I, DNA, ATP-dependent
Z00008332-1	3.9111	3.5847	-0.3264	2.12	5.843	0	0	0	0	-1	testis	Asf1a	U011513	ASF1 anti-silencing function 1 homolog A (S. cerevisiae)
Z00035226-1	2.5855	2.2599	-0.3256	2.116	6.688	0	0	0.0001	0	-1	testis	Brrn1	U023312	barren homolog (Drosophila)
Z00067797-1	4.65329	4.3282	-0.32509	2.113	4.391	0	0.0002	0.0036	0	-1	-	LOC634885		similar to ribosomal protein S27
Z00060493-1	2.54649	2.2217	-0.32479	2.112	2.989	0.0027	0.0174	0	0	-1	-	Gal	U019115	galanin
Z00008648-1	2.6592	2.3346	-0.3246	2.111	3.711	0.0002	0.0023	0	0	-1	testis	Fbxo43	U036090	F-box protein 43
Z00032261-1	4.21919	3.8956	-0.32359	2.106	5.654	0	0	0	0	-1	testis	Dynlt1	U027965	dynein light chain Tctex-type 1
Z00019258-1	3.3982	3.0749	-0.3233	2.105	4.71	0	0	0	0	-1	-	Rpa2	U004904	replication protein A2
Z00060139-1	2.8353	2.512	-0.3233	2.105	3.486	0.0004	0.0045	0	0	-1	testis	Gm543	U107405	gene model 543, (NCBI)
Z00016003-1	2.29789	1.975	-0.32289	2.103	6.107	0	0	0.0008	0	-1	testis	B3bp	U005634	Bcl3 binding protein
Z00043521-1	3.21289	2.8902	-0.32269	2.102	2.795	0.0051	0.0279	0	0	-1	ovary	Whrn	U025152	whirlin
Z00014873-1	4.01879	3.6962	-0.32259	2.101	3.073	0.0021	0.0139	0	0	-1	ovary	Tanc1	U001802	tetratricopeptide repeat, ankyrin repeat and coiled-coil containing 1
Z00022731-1	2.7688	2.4465	-0.3223	2.1	2.987	0.0028	0.0175	0.0148	0	-1	-	Itlna	U022057	intelectin a
Z00056267-1	3.52749	3.2052	-0.32229	2.1	2.834	0.0045	0.0255	0	0	-1	-	Ppme1	U028909	protein phosphatase methylesterase 1
Z00016722-1	2.6652	2.343	-0.3222	2.099	6.444	0	0	0	0	-1	testis	Msh3	U035020	mutS homolog 3 (E. coli)
Z00034952-1	3.4378	3.1163	-0.3215	2.096	2.949	0.0031	0.0192	0.0016	0	-1	ovary	Grhpr	U004265	glyoxylate reductase/hydroxypyruvate reductase
Z00049826-1	2.8433	2.5223	-0.321	2.094	5.028	0	0	0.0016	0	-1	-	BC023818	U028053	cDNA sequence BC023818
Z00035662-1	3.23179	2.9112	-0.32059	2.092	3.816	0.0001	0.0016	0.0108	0	-1	-	Atp6v0a2	U136624	ATPase, H transporting, lysosomal V0 subunit a isoform 2
Z00017622-1	3.98899	3.6684	-0.32059	2.092	5.917	0	0	0	0	-1	ovary	Col4a1	U029581	procollagen, type IV, alpha 1
Z00035559-1	3.25209	2.9321	-0.31999	2.089	6.052	0	0	0	0	-1	-	Fbxw8	U026656	F-box and WD-40 domain protein 8
Z00040621-1	3.9529	3.6331	-0.3198	2.088	3.234	0.0012	0.0091	0.0001	0	-1	ovary	Cdk5rap1	U023521	CDK5 regulatory subunit associated protein 1
Z00046524-1	4.34499	4.0252	-0.31979	2.088	5.739	0	0	0.0021	0	-1	-	Hmgb1l	U020603	high mobility group box 1-like
Z00031105-1	4.1207	3.8013	-0.3194	2.086	5.111	0	0	0.0006	0	-1	testis	Tubb4	U037970	tubulin, beta 4
Z00030378-1	2.85309	2.5339	-0.31919	2.085	3.199	0.0013	0.01	0	0	-1	-	Dppa2	U017184	developmental pluripotency associated 2
Z00005423-1	2.31399	1.9948	-0.31919	2.085	4.527	0	0.0001	0	0	-1	-	Fgf8	U039096	fibroblast growth factor 8
Z00070174-1	3.68369	3.3645	-0.31919	2.085	4.439	0	0.0002	0	0	-1	-	Cep78	U038885	centrosomal protein 78
Z00036090-1	3.81489	3.4958	-0.31909	2.084	3.031	0.0024	0.0155	0.0498	0	-1	testis	1500034E06Rik	U012819	RIKEN cDNA 1500034E06 gene
Z00043170-1	3.6718	3.3544	-0.3174	2.076	3.181	0.0014	0.0105	0	0	-1	testis	6330505N24Rik	U024208	RIKEN cDNA 6330505N24 gene
Z00046942-1	3.40859	3.0913	-0.31729	2.076	3.378	0.0007	0.0062	0	0	-1	ovary	6530401D17Rik	U043792	RIKEN cDNA 6530401D17 gene
Z00018850-1	3.93389	3.6166	-0.31729	2.076	5.866	0	0	0	0	-1	testis	Gmps	U042433	guanine monphosphate synthetase
Z00058321-1	3.27859	2.9614	-0.31719	2.075	3.655	0.0002	0.0027	0.0018	0	-1	ovary	Mdfi	U037891	MyoD family inhibitor
Z00011793-1	3.70999	3.3929	-0.31709	2.075	4.065	0	0.0007	0	0	-1	ovary	D0H4S114	U038295	DNA segment, human D4S114
Z00012962-1	3.27539	2.9592	-0.31619	2.071	4.06	0	0.0007	0	0	-1	ovary	Myo1b	U021308	myosin IB
Z00039115-1	3.7906	3.4749	-0.3157	2.068	3.771	0.0001	0.0019	0	0	-1	ovary	2010002N04Rik	U038454	RIKEN cDNA 2010002N04 gene
Z00013213-1	3.93149	3.6158	-0.31569	2.068	5.887	0	0	0	0	-1	-	1110061O04Rik	U007264	RIKEN cDNA 1110061O04 gene
Z00067675-1	2.80639	2.4914	-0.31499	2.065	2.63	0.0085	0.0407	0.0043	0	-1	testis	Myh13	U155559	myosin, heavy polypeptide 13, skeletal muscle
Z00032252-1	3.3119	2.997	-0.3149	2.064	3.256	0.0011	0.0086	0	0	-1	-	Ccdc37	U027613	coiled-coil domain containing 37
Z00054618-1	3.40949	3.0947	-0.31479	2.064	6.003	0	0	0	0	-1	-	Cct6a	U006234	chaperonin subunit 6a (zeta)
Z00046674-1	2.7155	2.4011	-0.3144	2.062	5.113	0	0	0	0	-1	ovary	9930021J17Rik	U024214	RIKEN cDNA 9930021J17 gene
Z00058656-1	3.9283	3.6141	-0.3142	2.061	5.448	0	0	0.0035	0	-1	testis	Rpl22l1	U268813	ribosomal protein L22 like 1
Z00054572-1	3.6672	3.3538	-0.3134	2.057	5.86	0	0	0	0	-1	testis	Lyar	U005527	Ly1 antibody reactive clone
Z00015422-1	3.0878	2.7748	-0.313	2.055	5.29	0	0	0	0	-1	testis	Prim2	U021208	DNA primase, p58 subunit
Z00056350-1	3.4948	3.182	-0.3128	2.054	4.397	0	0.0002	0	0	-1	testis	Neil3	U029829	nei like 3 (E. coli)
Z00009967-1	3.1294	2.8169	-0.3125	2.053	6.225	0	0	0	0	-1	testis	Gtpbp4	U034498	GTP binding protein 4
Z00000382-1	3.1991	2.8869	-0.3122	2.052	5.792	0	0	0	0	-1	-	Mybbp1a	U012882	MYB binding protein (P160) 1a
Z00035231-1	3.69299	3.3814	-0.31159	2.049	5.491	0	0	0	0	-1	testis	Bzw1	U000306	basic leucine zipper and W2 domains 1
Z00003439-1	3.6207	3.3092	-0.3115	2.048	6.168	0	0	0.0057	0	-1	-	Eif4ebp1	U009218	eukaryotic translation initiation factor 4E binding protein 1
Z00025366-1	3.01849	2.7073	-0.31119	2.047	5.598	0	0	0	0	-1	testis	Fbp1	U275872	fructose bisphosphatase 1
Z00023533-1	4.09529	3.7843	-0.31099	2.046	2.613	0.0089	0.0422	0.0004	0	-1	ovary	Hsd17b1	U013354	hydroxysteroid (17-beta) dehydrogenase 1
Z00024676-1	2.40359	2.0928	-0.31079	2.045	2.983	0.0028	0.0177	0.0006	0	-1	testis	Morc1	U017185	microrchidia 1
Z00014904-1	3.9407	3.63	-0.3107	2.045	5.63	0	0	0.0145	0	-1	-	Rnpc1	U002908	RNA-binding region (RNP1, RRM) containing 1
Z00042826-1	3.0532	2.7428	-0.3104	2.043	3.476	0.0005	0.0046	0	0	-1	-	Mctp1	U015036	multiple C2 domains, transmembrane 1
Z00006428-1	4.7467	4.4365	-0.3102	2.042	5.262	0	0	0	0	-1	-	Eif3s6ip	U016420	eukaryotic translation initiation factor 3, subunit 6 interacting protein
Z00060448-1	3.3985	3.0883	-0.3102	2.042	5.672	0	0	0.0028	0	-1	testis	2600001B17Rik	U033469	RIKEN cDNA 2600001B17 gene
Z00016166-1	4.22489	3.9148	-0.31009	2.042	5.182	0	0	0.005	0	-1	ovary	Ifi204	U237697	interferon activated gene 204
Z00053134-1	2.5533	2.2433	-0.31	2.041	2.689	0.0071	0.0355	0	0	-1	-	Apof	U012179	apolipoprotein F
Z00018748-1	3.3191	3.0092	-0.3099	2.041	2.318	0.0204	0.0786	0.0197	0	-1	-	Celsr2	U263312	cadherin EGF LAG seven-pass G-type receptor 2
Z00011584-1	3.9141	3.6043	-0.3098	2.04	5.757	0	0	0	0	-1	testis	Nol5	U000322	nucleolar protein 5
Z00015693-1	3.6267	3.3173	-0.3094	2.038	4.424	0	0.0002	0	0	-1	-	Prkcm	U033930	protein kinase C, mu
Z00013470-1	3.65189	3.3425	-0.30939	2.038	4.885	0	0	0	0	-1	ovary	Pawr	U220868	PRKC, apoptosis, WT1, regulator
Z00030966-1	4.11809	3.809	-0.30909	2.037	4.496	0	0.0001	0	0	-1	ovary	Nol5a	U002469	nucleolar protein 5A
Z00035393-1	3.9359	3.6278	-0.3081	2.032	5.771	0	0	0	0	-1	-	Nudcd2	U012461	NudC domain containing 2
Z00018373-1	3.998	3.6901	-0.3079	2.031	5.936	0	0	0	0	-1	ovary	Smad4	U038549	MAD homolog 4 (Drosophila)
Z00035659-1	4.2453	3.9375	-0.3078	2.031	4.355	0	0.0002	0	0	-1	testis	Dut	U002407	deoxyuridine triphosphatase
Z00047378-1	2.64299	2.336	-0.30699	2.027	3.342	0.0008	0.0068	0.0225	0	-1	ovary	Angptl1	U000960	angiopoietin-like 1
Z00019177-1	3.93979	3.6328	-0.30699	2.027	5.192	0	0	0	0	-1	-	B4galt3	U088081	UDP-Gal:betaGlcNAc beta 1,4-galactosyltransferase, polypeptide 3
Z00035118-1	2.29049	1.9839	-0.30659	2.025	5.131	0	0	0.0008	0	-1	testis	Topbp1	U010943	topoisomerase (DNA) II beta binding protein
Z00023871-1	3.25729	2.9512	-0.30609	2.023	5.475	0	0	0	0	-1	testis	Ubap2	U024968	ubiquitin-associated protein 2
Z00013857-1	2.81329	2.5076	-0.30569	2.021	3.552	0.0003	0.0037	0	0	-1	-	Gdap1	U000076	ganglioside-induced differentiation-associated-protein 1
Z00022894-1	4.9904	4.6853	-0.3051	2.018	2.716	0.0065	0.0333	0.0046	0	-1	ovary	Erdr1		erythroid differentiation regulator 1
Z00006495-1	3.06429	2.7593	-0.30499	2.018	5.678	0	0	0	0	-1	-	Ppat	U026328	phosphoribosyl pyrophosphate amidotransferase
Z00013619-1	3.514	3.2093	-0.3047	2.016	4.391	0	0.0002	0	0	-1	testis	Psmc3ip	U033442	proteasome (prosome, macropain) 26S subunit, ATPase 3, interacting protein
Z00012149-1	3.59259	3.2879	-0.30469	2.016	4.465	0	0.0001	0	0	-1	-	Lepre1	U004736	leprecan 1
Z00018435-1	3.68059	3.3759	-0.30469	2.016	5.682	0	0	0	0	-1	-	Nudt5	U001353	nudix (nucleoside diphosphate linked moiety X)-type motif 5
Z00030160-1	3.3703	3.0658	-0.3045	2.016	3.434	0.0005	0.0052	0	0	-1	ovary	1700022H16Rik	U033801	RIKEN cDNA 1700022H16 gene
Z00011298-1	3.87409	3.5697	-0.30439	2.015	3.635	0.0002	0.0029	0.0069	0	-1	-	Col18a1	U031954	procollagen, type XVIII, alpha 1
Z00000470-1	2.79139	2.4876	-0.30379	2.012	3.678	0.0002	0.0025	0	0	-1	testis	Trip13	U034962	thyroid hormone receptor interactor 13
Z00013268-1	3.72529	3.4215	-0.30379	2.012	4.8	0	0	0.0005	0	-1	-	Nsf	U033515	N-ethylmaleimide sensitive fusion protein
Z00034890-1	2.46119	2.1577	-0.30349	2.011	5.079	0	0	0	0	-1	testis	Nasp	U025415	nuclear autoantigenic sperm protein (histone-binding)
Z00001009-1	3.93799	3.6352	-0.30279	2.008	3.725	0.0001	0.0022	0	0	-1	testis	Slbp	U026089	stem-loop binding protein
Z00057529-1	3.25559	2.953	-0.30259	2.007	3.223	0.0012	0.0094	0	0	-1	-	Gm5	U146282	gene model 5, (NCBI)
Z00073840-1	2.51499	2.2124	-0.30259	2.007	5.693	0	0	0.0239	0	-1	testis	2810408I11Rik	U124965	RIKEN cDNA 2810408I11 gene
Z00006613-1	3.3534	3.0509	-0.3025	2.006	6.008	0	0	0	0	-1	testis	Paxip1	U026024	PAX interacting (with transcription-activation domain) protein 1
Z00055025-1	2.7568	2.4549	-0.3019	2.004	6.188	0	0	0	0	-1	testis	Dot1l	U011760	DOT1-like, histone H3 methyltransferase (S. cerevisiae)
Z00019195-1	2.7526	2.4518	-0.3008	1.998	5.815	0	0	0	0	-1	testis	Csnk2b	U037738	casein kinase II, beta subunit
Z00006389-1	3.9986	3.698	-0.3006	1.998	3.59	0.0003	0.0033	0.0252	0	-1	testis	Tubb2c	U022378	tubulin, beta 2c
Z00000655-1	2.9781	2.6776	-0.3005	1.997	5.746	0	0	0	0	-1	testis	Aurka	U023718	aurora kinase A
Z00037147-1	3.5728	3.2723	-0.3005	1.997	4.664	0	0	0	0	-1	-	D130072O21Rik	U029722	RIKEN cDNA D130072O21 gene
Z00058578-1	4.5127	4.2124	-0.3003	1.996	4.352	0	0.0002	0	0	-1	-	Bex6	U161591	brain expressed gene 6
Z00060757-1	4.1054	3.8052	-0.3002	1.996	5.476	0	0	0	0	-1	testis	Hmgb1-rs17	U298533	high mobility group box 1, related sequence 17
Z00003757-1	4.0982	3.7981	-0.3001	1.995	4.194	0	0.0004	0.0031	0	-1	testis	4930431B09Rik	U024427	RIKEN cDNA 4930431B09 gene
Z00010779-1	3.06429	2.7644	-0.29989	1.994	4.974	0	0	0	0	-1	testis	Kbtbd7	U043411	kelch repeat and BTB (POZ) domain containing 7
Z00058632-1	4.1599	3.8608	-0.2991	1.991	5.411	0	0	0	0	-1	testis	Cct5	U036065	chaperonin subunit 5 (epsilon)
Z00058812-1	3.71769	3.4188	-0.29889	1.99	3.997	0	0.0009	0	0	-1	-	Gm88	U123507	gene model 88, (NCBI)
Z00038376-1	3.8435	3.5447	-0.2988	1.989	5.534	0	0	0	0	-1	-	Siva	U014452	Cd27 binding protein (Hindu God of destruction)
Z00017140-1	2.87889	2.5801	-0.29879	1.989	3.608	0.0003	0.0031	0.0138	0	-1	-	Slco4a1	U002955	solute carrier organic anion transporter family, member 4a1
Z00048585-1	2.4887	2.19	-0.2987	1.989	3.41	0.0006	0.0056	0.0043	0	-1	-	9430027B09Rik	U249232	RIKEN cDNA 9430027B09 gene
Z00046594-1	3.61339	3.3147	-0.29869	1.989	5.649	0	0	0	0	-1	ovary	Tdg	U011802	thymine DNA glycosylase
Z00003110-1	2.81869	2.52	-0.29869	1.989	2.573	0.01	0.0463	0.007	0	-1	-	Arhgef16	U025855	Rho guanine nucleotide exchange factor (GEF) 16
Z00036271-1	5.2567	4.9581	-0.2986	1.988	4.072	0	0.0007	0	0	-1	ovary	Tubb5	U037757	tubulin, beta 5
Z00060254-1	3.99709	3.6985	-0.29859	1.988	5.311	0	0	0	0	-1	testis	4930548G07Rik	U015681	RIKEN cDNA 4930548G07 gene
Z00012244-1	3.64289	3.3443	-0.29859	1.988	5.627	0	0	0	0	-1	testis	2610528M18Rik	U037813	RIKEN cDNA 2610528M18 gene
Z00034807-1	3.72509	3.4268	-0.29829	1.987	3.439	0.0005	0.0052	0	0	-1	ovary	Slc25a13	U027026	solute carrier family 25 (mitochondrial carrier, adenine nucleotide translocator), member 13
Z00024245-1	3.3228	3.0246	-0.2982	1.987	5.64	0	0	0	0	-1	-	Zfpm2	U097362	zinc finger protein, multitype 2
Z00014972-1	3.6276	3.3295	-0.2981	1.986	4.378	0	0.0002	0	0	-1	-	ORF21	U037321	open reading frame 21
Z00063006-1	3.30039	3.0031	-0.29729	1.982	3.166	0.0015	0.0109	0	0	-1	-	Nudt10	U053252	nudix (nucleoside diphosphate linked moiety X)-type motif 10
Z00063018-1	2.4725	2.1753	-0.2972	1.982	3.734	0.0001	0.0021	0	0	-1	-	0610033M10Rik		RIKEN cDNA 0610033M10 gene
[truncated: 1,617 more rows]
