# Supplementary material for: Effects of aging and calorie restriction on the global gene expression profiles of mouse testis and ovary
Source: BMC Biol. 2008 Jun 3;6:24. doi: 10.1186/1741-7007-6-24 (PMC2426674; doi:10.1186/1741-7007-6-24)
Supplement: Additional file 5 — Table of GO annotations of genes with differential expression in ovary between young (1–6 months) and old (16–24 months) females on and AL diet. [file 1741-7007-6-24-S5.xls]

## Sheet: Sheet1
Table S4. Gene Ontology (GO) annotations of genes with differential expression in ovary between young (1-6 mo) and old (16-24 mo) females on ad libitum diet
Increased vs. decreased with age	GO id	Annotation	N genes with GO in list	List size	Enrichment ratio	N genes with GO total	N genes total	z	p	FDR	Gene symbols
increased	GO:0005615	extracellular space	159	791	1.509	1987	14515	5.395	0	0	Gpnmb,Igj,Ctss,Cd5l,Lilrb4,Sfrp4,Ccl5,Tyrobp,Pcdhb9,Pcdhb18,Acp5,Cd52,Ly6d,Glipr1,Slamf8,C3,Lyzs,Hcst,Havcr2,Cd274,Ccl8,Ptpns1,Itgb2,Glycam1,Proz,Ugt2b34,Fcgr3,Cd2,Il10ra,Pla2g2d,Cd22,Il18r1,Klk6,Foxl1,Itga5,Ccl19,Dll3,Chrng,Cd68,Ccl3,Hrg,Rtn4r,Sema4d,Ctsz,Gdf3,Spock3,Grik2,Ifng,Gpx5,Abcg1,Nrp2,Mcpt5,Klrd1,Pcsk1n,Cd48,Lpl,Rdh12,Osmr,Gpr43,Mfge8,Fcrx,Kdr,Rdh16,Ctsb,Cxcl9,Chrne,Bmp8a,Lair1,Tmem9,Tn…
increased	GO:0005886	plasma membrane	124	791	1.926	1241	14515	7.371	0	0	Gpnmb,Clec7a,Cd5l,Ltb,Cd53,Mcoln3,Ptprc,Cd79b,Gng13,Ly6d,Itgax,Cd300d,Tnfrsf13c,Lcp1,Ptpns1,Itgb2,Glycam1,Cacna1b,Blr1,Cd2,Il10ra,Gpr18,Scn7a,Cd22,Il18r1,Cd3g,Fcgr2b,Itga5,Blnk,Chrng,Cd68,Cd3d,Itgad,Rtn4r,Gpr74,Tspan15,Pcdh1,Grik2,Nrp2,Kcnc3,Cd48,Tjp2,P2rx3,Card11,Dsg4,Cd8b1,V1re2,Cd36,Osmr,Mfge8,Gpr3,Snx26,Olfr152,Plxna1,Tnfrsf9,Kirrel3,Ptprcap,Slc6a17,Nfam1,Il2ra,Il7r,Aif1,Itgb7,Muc3,P2rx4,Kcnq…
increased	GO:0009607	response to biotic stimulus	84	791	2.909	585	14515	9.69	0	0	Igj,Ifi203,Clec7a,Clec4d,Lilrb4,Ltb,Ccl5,Ptprc,Ly6d,C3,Lyzs,Tnfrsf13c,Cxcl13,Ccl8,Itgb2,Blr1,Fcgr3,Cd2,Vav1,Cd22,Fcgr2b,Ccl19,Blnk,Ccl3,Rela,Fyb,Nalp2,Sfpi1,Tlr1,Il1f8,Ifng,C3ar1,Tnfrsf10b,Card11,Cd8b1,Cxcr3,Il16,Irf8,Fasl,Inpp5d,Cxcl9,Ddit3,Tnfsf13b,Tnfrsf9,Flt3l,Nfam1,Il2ra,Tirap,Il12a,Sh2d1a,Fcer1g,Ly75,Lta,C1qr1,Pou2f2,Defb6,Cd3e,C1sb,Ly9,Cxcl16,Rgs1,Il27ra,Ilf2,Tlr2,Ifna9,Osm,Tnfsf10,F2,Defb…
increased	GO:0006952	defense response	83	791	2.987	565	14515	9.87	0	0	Igj,Ifi203,Clec7a,Clec4d,Lilrb4,Ltb,Ccl5,Ptprc,Ly6d,C3,Lyzs,Tnfrsf13c,Cxcl13,Ccl8,Itgb2,Blr1,Fcgr3,Cd2,Vav1,Cd22,Fcgr2b,Ccl19,Blnk,Ccl3,Rela,Fyb,Nalp2,Sfpi1,Tlr1,Il1f8,Ifng,C3ar1,Tnfrsf10b,Card11,Cd8b1,Cxcr3,Il16,Irf8,Fasl,Inpp5d,Cxcl9,Tnfsf13b,Tnfrsf9,Flt3l,Nfam1,Il2ra,Tirap,Il12a,Sh2d1a,Fcer1g,Ly75,Lta,C1qr1,Pou2f2,Defb6,Cd3e,C1sb,Ly9,Cxcl16,Rgs1,Il27ra,Ilf2,Tlr2,Ifna9,Osm,Tnfsf10,F2,Defb39,Ccl…
increased	GO:0006955	immune response	65	791	3.023	438	14515	8.791	0	0	Igj,Ifi203,Clec7a,Clec4d,Lilrb4,Ltb,Ccl5,Ptprc,C3,Tnfrsf13c,Cxcl13,Ccl8,Itgb2,Blr1,Fcgr3,Vav1,Fcgr2b,Ccl19,Ccl3,Rela,Fyb,Sfpi1,Tlr1,Il1f8,Ifng,C3ar1,Tnfrsf10b,Card11,Cd8b1,Il16,Irf8,Fasl,Inpp5d,Cxcl9,Tnfsf13b,Flt3l,Nfam1,Il2ra,Tirap,Il12a,Sh2d1a,Fcer1g,Lta,Pou2f2,Cd3e,C1sb,Cxcl16,Rgs1,Il27ra,Ilf2,Tlr2,Osm,Tnfsf10,F2,Ccl7,Prkcq,Ifitm3,Was,Syk,Gbp2,Gbp1,C1qb,Tnfrsf17,Cd4,Ang4,
increased	GO:0006950	response to stress	57	791	1.756	620	14515	4.197	0	0	Igj,Ccl5,C3,Tnfrsf13c,Cxcl13,Ccl8,Lcp1,Itgb2,Proz,Fcgr3,Casp1,Fcgr2b,Ccl19,Ccl3,Rela,Nalp2,Hif3a,Tlr1,Il1f8,Ifng,Gpx5,C3ar1,Card11,Prkdc,Il16,Pmaip1,Inpp5d,Ctsb,Cxcl9,Tnfsf13b,Il2ra,Tirap,Sh2d1a,Fcer1g,Lta,Pou2f2,Defb6,C1sb,Tmod1,Tlr2,Mpg,Vwf,F2,Defb39,Ccl7,Prkcq,Gabra5,Xrcc3,Trpc2,Rad51c,Srd5a2,Prkrir,C1qb,Rad23b,Epas1,Pms2,Ang4,
increased	GO:0006811	ion transport	57	791	1.608	672	14515	3.546	0.0003	0.002	Atp6v0d2,Mcoln3,Slc11a1,Cybb,Prkcb1,Cacna1b,P2rx2,Scn7a,Fth1,Atp9b,Chrng,Scnn1a,Grik2,Kcnc3,Fcnb,P2rx3,Clic5,Slc8a2,Colq,Chrne,Trpm2,Grin2d,Kcnk15,P2rx4,Kcnq1,Slc39a5,Scn5a,Gm466,Tcirg1,Cacna2d2,Slc5a5,Gria3,Rhox8,Kcne1,Slc22a20,Slc5a2,Clcn7,Slc22a4,Kcnb1,Itih4,Atp7b,Glra1,Kcnk16,Gabra5,Ryr1,Trpv2,Trpc2,Sfxn1,Kcnq3,C1qb,Slc26a1,Atp2a3,Vdr,Trpa1,Ftl1,Grik5,Csf2rb1,
increased	GO:0048513	organ development	57	791	1.514	710	14515	3.103	0.0019	0.008	Ptprc,Vav1,Pax3,Tcf2,Foxl1,Rela,Pkhd1,Sfpi1,Wnt9b,Nrp2,Card11,Pvalb,Kdr,Irf8,Fasl,Inpp5d,Ciapin1,Actc1,Wnt2b,Flt3l,Bglap-rs1,Foxg1,Nfam1,Tirap,Gata3,Pitx3,Olig2,Fgfr3,Hhex,Cd3e,Hoxb1,Numb,Adam19,Pgf,Tbx4,Nkx2-5,Amelx,Gpc3,Chat,Erbb4,Sost,Wdr5,Sfxn1,Syk,Cerkl,Slit2,Gfi1,Srd5a2,Pax9,Bhlhb4,Cd300lf,Vdr,Anpep,Ntf5,Epas1,Bmp4,Myf6,
increased	GO:0005887	integral to plasma membrane	52	791	1.585	621	14515	3.28	0.001	0.004	Gpnmb,Itgax,Ptpns1,Itgb2,Cacna1b,Blr1,Il10ra,Gpr18,Scn7a,Cd22,Il18r1,Fcgr2b,Itga5,Itgad,Gpr74,Tspan15,Pcdh1,Grik2,Kcnc3,P2rx3,V1re2,Osmr,Gpr3,Olfr152,Slc6a17,Itgb7,P2rx4,Kcnq1,Fcer1g,Olfr46,Scn5a,Insrr,Lhcgr,Gpr65,Cacna2d2,Kcne1,Olfr62,Mtnr1b,V1ri5,Gpc3,Kcnb1,Nphs1,Gabra5,Slc22a12,Gpr37,Olfr17,Cerkl,Kcnq3,Slc1a2,Sectm1,Itgb3,Grik5,
increased	GO:0031226	intrinsic to plasma membrane	52	791	1.58	623	14515	3.256	0.0011	0.005	Gpnmb,Itgax,Ptpns1,Itgb2,Cacna1b,Blr1,Il10ra,Gpr18,Scn7a,Cd22,Il18r1,Fcgr2b,Itga5,Itgad,Gpr74,Tspan15,Pcdh1,Grik2,Kcnc3,P2rx3,V1re2,Osmr,Gpr3,Olfr152,Slc6a17,Itgb7,P2rx4,Kcnq1,Fcer1g,Olfr46,Scn5a,Insrr,Lhcgr,Gpr65,Cacna2d2,Kcne1,Olfr62,Mtnr1b,V1ri5,Gpc3,Kcnb1,Nphs1,Gabra5,Slc22a12,Gpr37,Olfr17,Cerkl,Kcnq3,Slc1a2,Sectm1,Itgb3,Grik5,
increased	GO:0030154	cell differentiation	48	791	1.533	591	14515	2.921	0.0034	0.014	Sfrp4,Mcoln3,Ptprc,Vav1,Pax3,Ina,Dll3,Rtn4r,Pou4f2,Sema4d,Sfpi1,Nrp2,Card11,Dsg4,Kdr,Irf8,Inpp5d,Diap2,Bmp8a,Flt3l,Foxg1,Nfam1,Tirap,Epha2,Gata3,Olig2,Fgfr3,Pou2f2,Cd3e,Numb,Chrdl2,Zscan2,Pgf,Tnp2,Dll1,Chat,Erbb4,Sfxn1,Syk,Slit2,Gfi1,Pappa,Cd300lf,Anpep,Ntf5,Epas1,Bmp4,Myf6,
increased	GO:0005102	receptor binding	45	791	1.798	479	14515	3.867	0.0001	0	Gpnmb,Ltb,Ccl5,Cxcl13,Ccl8,Ccl19,Ccl3,Sema4d,Gdf3,Wnt9b,Il1f8,Ifng,Mfge8,Il16,Fasl,Cxcl9,Tnfsf13b,Bmp8a,Wnt2b,Flt3l,Lama3,Il12a,Dok3,Ins1,Lta,Cd3e,Lefty1,Cxcl16,Il27ra,Pgf,Ifna9,Rln3,Uts2,Calcb,Galp,Osm,Tnfsf10,Fshb,Ccl7,Chst10,Slit2,Cga,Ntf5,Bmp4,Slurp1,
increased	GO:0051707	response to other organism	39	791	2.831	278	14515	6.362	0	0	Igj,Clec7a,Ccl5,C3,Lyzs,Tnfrsf13c,Cxcl13,Ccl8,Itgb2,Fcgr3,Fcgr2b,Ccl19,Ccl3,Rela,Nalp2,Tlr1,Il1f8,Ifng,C3ar1,Card11,Il16,Inpp5d,Cxcl9,Tnfsf13b,Il2ra,Tirap,Sh2d1a,Fcer1g,Lta,Pou2f2,Defb6,C1sb,Tlr2,F2,Defb39,Ccl7,Prkcq,C1qb,Ang4,
increased	GO:0009605	response to external stimulus	38	791	2.585	293	14515	5.728	0	0	Clec7a,Ccl5,C3,Tnfrsf13c,Cxcl13,Ccl8,Lcp1,Itgb2,Proz,Fcgr3,Gpr77,Fcgr2b,Ccl19,Ccl3,Rela,Tlr1,Il1f8,Ifng,C3ar1,Rac2,Card11,Cxcr3,Il16,Cxcl9,Aipl1,Il2ra,Tirap,Gnat1,Fcer1g,Lta,Cxcl16,Tlr2,Vwf,F2,Ccl7,Prkcq,Slit2,Gfi1,
increased	GO:0048518	positive regulation of biological process	38	791	1.905	384	14515	3.89	0.0001	0	Clec7a,C3,Tnfrsf13c,Ptpns1,Casp11,Fcgr3,Vav1,Pax3,Casp1,Eaf2,Tcf2,Fcgr2b,Rela,Sema4d,Sfpi1,Arhgap8,Ifng,Card11,Mfge8,Pmaip1,Ppargc1a,Inpp5d,Tnfsf13b,Tirap,Fcer1g,Fgfr3,Lta,Cd3e,Tlr2,Nkx2-5,Rln3,Prkcq,Hnf4a,Tcfap2e,Syk,Bhlhb4,Cd4,Bmp4,
increased	GO:0007155	cell adhesion	38	791	1.652	437	14515	3.035	0.0024	0.01	Gpnmb,Clec7a,Pcdhb9,Pcdhb18,Itgax,Pscdbp,Ptpns1,Itgb2,Glycam1,Cd2,Vav1,Cd22,Itga5,Itgad,Pcdh1,Nrp2,Dsg4,Fath2,Cd36,Mfge8,Snx26,Sdk1,Itgb7,Lama3,Xlkd1,C1qr1,Ly9,Vwf,Nphs1,Lpxn,Ptprs,Cerkl,Slit2,Cd4,Fcgbp,Cdh12,Tyro3,Itgb3,
increased	GO:0006812	cation transport	38	791	1.604	449	14515	2.857	0.0042	0.017	Atp6v0d2,Mcoln3,Slc11a1,Prkcb1,Cacna1b,Scn7a,Fth1,Atp9b,Scnn1a,Grik2,Kcnc3,Slc8a2,Trpm2,Kcnk15,Kcnq1,Slc39a5,Scn5a,Tcirg1,Cacna2d2,Slc5a5,Gria3,Kcne1,Slc5a2,Slc22a4,Kcnb1,Atp7b,Kcnk16,Ryr1,Trpv2,Trpc2,Sfxn1,Kcnq3,Atp2a3,Vdr,Trpa1,Ftl1,Grik5,Csf2rb1,
increased	GO:0009613	response to pest, pathogen or parasite	37	791	2.865	261	14515	6.267	0	0	Igj,Ccl5,C3,Tnfrsf13c,Cxcl13,Ccl8,Itgb2,Fcgr3,Fcgr2b,Ccl19,Ccl3,Rela,Nalp2,Tlr1,Il1f8,Ifng,C3ar1,Card11,Il16,Inpp5d,Cxcl9,Tnfsf13b,Il2ra,Tirap,Sh2d1a,Fcer1g,Lta,Pou2f2,Defb6,C1sb,Tlr2,F2,Defb39,Ccl7,Prkcq,C1qb,Ang4,
increased	GO:0048522	positive regulation of cellular process	36	791	2.146	327	14515	4.479	0	0	Clec7a,C3,Tnfrsf13c,Ptpns1,Casp11,Fcgr3,Vav1,Pax3,Casp1,Eaf2,Tcf2,Fcgr2b,Rela,Sfpi1,Arhgap8,Ifng,Card11,Mfge8,Pmaip1,Ppargc1a,Inpp5d,Tnfsf13b,Fcer1g,Fgfr3,Lta,Cd3e,Tlr2,Nkx2-5,Rln3,Prkcq,Hnf4a,Tcfap2e,Syk,Bhlhb4,Cd4,Bmp4,
increased	GO:0051242	positive regulation of cellular physiological process	35	791	2.291	300	14515	4.793	0	0	Clec7a,C3,Tnfrsf13c,Ptpns1,Casp11,Fcgr3,Pax3,Casp1,Eaf2,Tcf2,Fcgr2b,Rela,Sfpi1,Arhgap8,Ifng,Card11,Mfge8,Pmaip1,Ppargc1a,Inpp5d,Tnfsf13b,Fcer1g,Fgfr3,Lta,Cd3e,Tlr2,Nkx2-5,Rln3,Prkcq,Hnf4a,Tcfap2e,Syk,Bhlhb4,Cd4,Bmp4,
increased	GO:0043119	positive regulation of physiological process	35	791	2.224	308	14515	4.621	0	0	Clec7a,C3,Tnfrsf13c,Ptpns1,Casp11,Fcgr3,Pax3,Casp1,Eaf2,Tcf2,Fcgr2b,Rela,Sfpi1,Arhgap8,Ifng,Card11,Mfge8,Pmaip1,Ppargc1a,Inpp5d,Tnfsf13b,Fcer1g,Fgfr3,Lta,Cd3e,Tlr2,Nkx2-5,Rln3,Prkcq,Hnf4a,Tcfap2e,Syk,Bhlhb4,Cd4,Bmp4,
increased	GO:0015268	alpha-type channel activity	34	791	1.902	344	14515	3.666	0.0002	0.001	Mcoln3,Cybb,Cacna1b,P2rx2,Scn7a,Chrng,Scnn1a,Grik2,Kcnc3,P2rx3,Clic5,Chrne,Trpm2,Grin2d,Kcnk15,P2rx4,Kcnq1,Scn5a,Cacna2d2,Gria3,Kcne1,Clcn7,Kcnb1,Glra1,Gjb5,Kcnk16,Gabra5,Ryr1,Trpv2,Trpc2,Kcnq3,Trpa1,Grik5,Slc14a1,
increased	GO:0015267	channel or pore class transporter activity	34	791	1.832	356	14515	3.451	0.0005	0.003	Mcoln3,Cybb,Cacna1b,P2rx2,Scn7a,Chrng,Scnn1a,Grik2,Kcnc3,P2rx3,Clic5,Chrne,Trpm2,Grin2d,Kcnk15,P2rx4,Kcnq1,Scn5a,Cacna2d2,Gria3,Kcne1,Clcn7,Kcnb1,Glra1,Gjb5,Kcnk16,Gabra5,Ryr1,Trpv2,Trpc2,Kcnq3,Trpa1,Grik5,Slc14a1,
increased	GO:0005216	ion channel activity	32	791	1.961	315	14515	3.722	0.0001	0.001	Mcoln3,Cybb,Cacna1b,P2rx2,Scn7a,Chrng,Scnn1a,Grik2,Kcnc3,P2rx3,Clic5,Chrne,Trpm2,Grin2d,Kcnk15,P2rx4,Kcnq1,Scn5a,Cacna2d2,Gria3,Kcne1,Clcn7,Kcnb1,Glra1,Kcnk16,Gabra5,Ryr1,Trpv2,Trpc2,Kcnq3,Trpa1,Grik5,
increased	GO:0030001	metal ion transport	32	791	1.901	324	14515	3.55	0.0003	0.002	Slc11a1,Prkcb1,Cacna1b,Scn7a,Fth1,Scnn1a,Grik2,Kcnc3,Slc8a2,Trpm2,Kcnk15,Kcnq1,Slc39a5,Scn5a,Cacna2d2,Slc5a5,Gria3,Kcne1,Slc5a2,Slc22a4,Kcnb1,Atp7b,Kcnk16,Ryr1,Trpv2,Trpc2,Sfxn1,Kcnq3,Atp2a3,Vdr,Ftl1,Grik5,
increased	GO:0009611	response to wounding	28	791	2.776	203	14515	5.273	0	0	Ccl5,C3,Tnfrsf13c,Cxcl13,Ccl8,Lcp1,Itgb2,Proz,Fcgr3,Fcgr2b,Ccl19,Ccl3,Rela,Tlr1,Il1f8,Ifng,Card11,Il16,Cxcl9,Il2ra,Tirap,Fcer1g,Lta,Tlr2,Vwf,F2,Ccl7,Prkcq,
increased	GO:0005125	cytokine activity	26	791	2.451	210	14515	4.457	0	0	Ltb,Ccl5,Cxcl13,Ccl8,Ccl19,Ccl3,Gdf3,Il1f8,Ifng,Il16,Fasl,Cxcl9,Tnfsf13b,Bmp8a,Flt3l,Il12a,Lta,Lefty1,Cxcl16,Ifna9,Osm,Tnfsf10,Ccl7,Ntf5,Bmp4,Slurp1,
increased	GO:0005261	cation channel activity	25	791	2.105	231	14515	3.626	0.0002	0.001	Mcoln3,Cacna1b,Scn7a,Chrng,Scnn1a,Grik2,Kcnc3,P2rx3,Chrne,Trpm2,Kcnk15,P2rx4,Kcnq1,Scn5a,Cacna2d2,Gria3,Kcne1,Kcnb1,Kcnk16,Ryr1,Trpv2,Trpc2,Kcnq3,Trpa1,Grik5,
increased	GO:0051239	regulation of organismal physiological process	24	791	3.855	132	14515	6.473	0	0	Clec7a,C3,Tnfrsf13c,Cacna1b,Fcgr3,Fcgr2b,Rela,Ifng,Card11,Inpp5d,Actc1,Tnfsf13b,Bglap-rs1,Nfam1,Il2ra,Fcer1g,Cd3e,Tlr2,Apoa2,Prkcq,Ryr1,Syk,Nms,Bmp4,
increased	GO:0031325	positive regulation of cellular metabolism	24	791	3.178	155	14515	5.532	0	0	Clec7a,Tnfrsf13c,Fcgr3,Pax3,Eaf2,Tcf2,Rela,Sfpi1,Ifng,Card11,Ppargc1a,Fcer1g,Fgfr3,Cd3e,Tlr2,Nkx2-5,Rln3,Prkcq,Hnf4a,Tcfap2e,Syk,Bhlhb4,Cd4,Bmp4,
increased	GO:0009893	positive regulation of metabolism	24	791	3.107	158	14515	5.423	0	0	Clec7a,Tnfrsf13c,Fcgr3,Pax3,Eaf2,Tcf2,Rela,Sfpi1,Ifng,Card11,Ppargc1a,Fcer1g,Fgfr3,Cd3e,Tlr2,Nkx2-5,Rln3,Prkcq,Hnf4a,Tcfap2e,Syk,Bhlhb4,Cd4,Bmp4,
increased	GO:0007610	behavior	24	791	2.932	166	14515	5.142	0	0	Mcoln3,Ccl5,Cxcl13,Ccl8,Itgb2,Cacna1b,Fcgr3,Gpr77,Itga5,Ccl19,Ccl3,Ifng,C3ar1,Rac2,Cxcr3,Il16,Fcer1g,Cxcl16,Ccl7,Chst10,Gabra5,Slit2,Gfi1,Ntf5,
increased	GO:0030246	carbohydrate binding	24	791	1.875	246	14515	3.001	0.0026	0.011	Gpnmb,Clec7a,Clec4d,Lgals3,Ccl8,Cd22,Clec4a3,Klrd1,Fcnb,Lpl,Asgr1,Xlkd1,Ly75,C1qr1,Clec2e,Galnt5,Klrk1,Klrc1,Ccl7,Itih4,Chit1,Galnt10,Galnt6,Fcer2a,
increased	GO:0009986	cell surface	23	791	5.466	96	14515	8.015	0	0	Clec7a,Ptprc,Cd79b,Itgax,Tnfrsf13c,Cd22,Fcgr2b,Cd8b1,Mfge8,Nfam1,Il2ra,Il7r,Fcer1g,Cd19,Cd3e,Treml1,Ly6c,Htr2c,Cd4,Thy1,Cd200r4,Fcer2a,Itgb3,
increased	GO:0009897	external side of plasma membrane	21	791	7.752	68	14515	9.26	0	0	Clec7a,Ptprc,Cd79b,Itgax,Tnfrsf13c,Cd22,Fcgr2b,Cd8b1,Mfge8,Il2ra,Il7r,Fcer1g,Cd19,Cd3e,Ly6c,Htr2c,Cd4,Thy1,Cd200r4,Fcer2a,Itgb3,
increased	GO:0045321	immune cell activation	20	791	4.13	104	14515	6.213	0	0	Ptprc,Tnfrsf13c,Blr1,Fcgr3,Vav1,Fcgr2b,Fyb,Sfpi1,Ifng,Card11,Inpp5d,Tnfsf13b,Flt3l,Nfam1,Il2ra,Cd3e,Rgs1,Prkcq,Was,Syk,
increased	GO:0001775	cell activation	20	791	4.082	105	14515	6.16	0	0	Ptprc,Tnfrsf13c,Blr1,Fcgr3,Vav1,Fcgr2b,Fyb,Sfpi1,Ifng,Card11,Inpp5d,Tnfsf13b,Flt3l,Nfam1,Il2ra,Cd3e,Rgs1,Prkcq,Was,Syk,
increased	GO:0006954	inflammatory response	20	791	3.652	115	14515	5.663	0	0	Ccl5,C3,Cxcl13,Ccl8,Itgb2,Fcgr3,Fcgr2b,Ccl19,Ccl3,Tlr1,Il1f8,Ifng,Il16,Cxcl9,Il2ra,Tirap,Fcer1g,Lta,Tlr2,Ccl7,
increased	GO:0007626	locomotory behavior	20	791	3.614	116	14515	5.617	0	0	Mcoln3,Ccl5,Cxcl13,Ccl8,Itgb2,Cacna1b,Fcgr3,Gpr77,Ccl19,Ccl3,Ifng,C3ar1,Rac2,Cxcr3,Il16,Fcer1g,Cxcl16,Ccl7,Slit2,Ntf5,
increased	GO:0046649	lymphocyte activation	18	791	4.055	95	14515	5.814	0	0	Ptprc,Tnfrsf13c,Blr1,Vav1,Fcgr2b,Sfpi1,Ifng,Card11,Inpp5d,Tnfsf13b,Flt3l,Nfam1,Il2ra,Cd3e,Rgs1,Prkcq,Was,Syk,
increased	GO:0006928	cell motility	18	791	1.915	181	14515	2.68	0.0073	0.027	Ptpns1,Itgb2,Fcgr3,Pax3,Pou4f2,Arhgap8,Ifng,Il16,Kdr,Foxg1,Lama3,Fcer1g,Barhl1,Dnahc5,Abi3,Cerkl,Slit2,Itgb3,
increased	GO:0051674	localization of cell	18	791	1.915	181	14515	2.68	0.0073	0.027	Ptpns1,Itgb2,Fcgr3,Pax3,Pou4f2,Arhgap8,Ifng,Il16,Kdr,Foxg1,Lama3,Fcer1g,Barhl1,Dnahc5,Abi3,Cerkl,Slit2,Itgb3,
increased	GO:0040011	locomotion	18	791	1.881	184	14515	2.605	0.0091	0.032	Ptpns1,Itgb2,Fcgr3,Pax3,Pou4f2,Arhgap8,Ifng,Il16,Kdr,Foxg1,Lama3,Fcer1g,Barhl1,Dnahc5,Abi3,Cerkl,Slit2,Itgb3,
increased	GO:0050776	regulation of immune response	17	791	5.267	73	14515	6.73	0	0	Clec7a,C3,Tnfrsf13c,Fcgr3,Fcgr2b,Rela,Ifng,Card11,Inpp5d,Tnfsf13b,Nfam1,Il2ra,Fcer1g,Cd3e,Tlr2,Prkcq,Syk,
increased	GO:0042330	taxis	17	791	4.154	88	14515	5.748	0	0	Ccl5,Cxcl13,Ccl8,Itgb2,Fcgr3,Gpr77,Ccl19,Ccl3,Ifng,C3ar1,Rac2,Cxcr3,Il16,Fcer1g,Cxcl16,Ccl7,Slit2,
increased	GO:0006935	chemotaxis	17	791	4.154	88	14515	5.748	0	0	Ccl5,Cxcl13,Ccl8,Itgb2,Fcgr3,Gpr77,Ccl19,Ccl3,Ifng,C3ar1,Rac2,Cxcr3,Il16,Fcer1g,Cxcl16,Ccl7,Slit2,
increased	GO:0051246	regulation of protein metabolism	17	791	2.705	126	14515	3.994	0	0	Clec7a,Tnfrsf13c,Fcgr3,Rela,Ifng,Card11,Inpp5d,Fcer1g,Fgfr3,Cd3e,Tmod1,Tlr2,Mid1,Prkcq,Syk,Prkrir,Cd4,
increased	GO:0042592	homeostasis	17	791	2.564	132	14515	3.777	0.0001	0.001	Prkcb1,Tnfrsf13c,Fth1,Ifng,Gpr6,Ddit3,Tnfsf13b,Aipl1,Il2ra,Slc39a5,Tmprss3,Ptges2,Ryr1,Trpc2,Vdr,Npc1l1,Ftl1,
increased	GO:0005529	sugar binding	17	791	1.878	174	14515	2.525	0.0115	0.04	Clec7a,Clec4d,Lgals3,Cd22,Clec4a3,Klrd1,Fcnb,Asgr1,Ly75,C1qr1,Clec2e,Galnt5,Klrk1,Klrc1,Galnt10,Galnt6,Fcer2a,
increased	GO:0015674	di-, tri-valent inorganic cation transport	16	791	2.776	116	14515	3.974	0	0	Slc11a1,Prkcb1,Cacna1b,Fth1,Slc8a2,Trpm2,Slc39a5,Cacna2d2,Atp7b,Ryr1,Trpv2,Trpc2,Sfxn1,Atp2a3,Vdr,Ftl1,
increased	GO:0042127	regulation of cell proliferation	16	791	2.168	144	14515	3.007	0.0026	0.011	Tnfrsf13c,Fcgr2b,Card11,Pmaip1,Inpp5d,Tnfsf13b,Slfn2,Il2ra,Fgfr3,Lta,Hhex,Cd3e,Prkcq,Ifitm3,Syk,Prkrir,
increased	GO:0016477	cell migration	16	791	2.041	152	14515	2.771	0.0055	0.021	Itgb2,Fcgr3,Pax3,Pou4f2,Arhgap8,Ifng,Il16,Kdr,Foxg1,Lama3,Fcer1g,Barhl1,Abi3,Cerkl,Slit2,Itgb3,
increased	GO:0051240	positive regulation of organismal physiological process	15	791	6.506	55	14515	7.143	0	0	Clec7a,C3,Tnfrsf13c,Fcgr3,Rela,Ifng,Card11,Inpp5d,Tnfsf13b,Fcer1g,Cd3e,Tlr2,Prkcq,Syk,Bmp4,
increased	GO:0048534	hemopoietic or lymphoid organ development	15	791	2.602	115	14515	3.601	0.0003	0.001	Ptprc,Vav1,Sfpi1,Card11,Kdr,Irf8,Inpp5d,Ciapin1,Flt3l,Nfam1,Tirap,Cd3e,Sfxn1,Syk,Cd300lf,
increased	GO:0030097	hemopoiesis	15	791	2.602	115	14515	3.601	0.0003	0.001	Ptprc,Vav1,Sfpi1,Card11,Kdr,Irf8,Inpp5d,Ciapin1,Flt3l,Nfam1,Tirap,Cd3e,Sfxn1,Syk,Cd300lf,
increased	GO:0043235	receptor complex	14	791	7.144	48	14515	7.25	0	0	Cd79b,Itgax,Itgb2,Cd3g,Itga5,Cd3d,Itgad,Grik2,Itgb7,Cd3e,Syk,Cerkl,Itgb3,Grik5,
increased	GO:0050778	positive regulation of immune response	14	791	6.564	51	14515	6.933	0	0	Clec7a,C3,Tnfrsf13c,Fcgr3,Rela,Ifng,Card11,Inpp5d,Tnfsf13b,Fcer1g,Cd3e,Tlr2,Prkcq,Syk,
increased	GO:0051247	positive regulation of protein metabolism	13	791	9.398	37	14515	7.964	0	0	Clec7a,Tnfrsf13c,Fcgr3,Rela,Ifng,Card11,Fcer1g,Fgfr3,Cd3e,Tlr2,Prkcq,Syk,Cd4,
increased	GO:0006959	humoral immune response	13	791	4.699	61	14515	5.469	0	0	Igj,C3,Fcgr2b,C3ar1,Inpp5d,Tnfsf13b,Sh2d1a,Fcer1g,Lta,Pou2f2,C1sb,C1qb,Ang4,
increased	GO:0009889	regulation of biosynthesis	13	791	3.268	82	14515	4.162	0	0	Clec7a,Tnfrsf13c,Fcgr3,Rela,Ifng,Card11,Inpp5d,Fcer1g,Tlr2,Rln3,Prkcq,Syk,Prkrir,
increased	GO:0015276	ligand-gated ion channel activity	13	791	3.048	87	14515	3.912	0	0	Chrng,Scnn1a,Grik2,P2rx3,Chrne,Grin2d,P2rx4,Gria3,Glra1,Gabra5,Ryr1,Trpc2,Grik5,
increased	GO:0007268	synaptic transmission	13	791	1.911	131	14515	2.266	0.0234	0.072	Cacna1b,Fcgr3,Chrng,Grik2,Colq,Chrne,Syn1,Grin2d,Chat,Glra1,Gabra5,Syk,Grik5,
increased	GO:0006417	regulation of protein biosynthesis	12	791	3.253	76	14515	3.981	0	0	Clec7a,Tnfrsf13c,Fcgr3,Rela,Ifng,Card11,Inpp5d,Fcer1g,Tlr2,Prkcq,Syk,Prkrir,
increased	GO:0031326	regulation of cellular biosynthesis	12	791	3.154	78	14515	3.875	0.0001	0	Clec7a,Tnfrsf13c,Fcgr3,Rela,Ifng,Card11,Inpp5d,Fcer1g,Tlr2,Prkcq,Syk,Prkrir,
increased	GO:0009891	positive regulation of biosynthesis	11	791	10.602	29	14515	7.713	0	0	Clec7a,Tnfrsf13c,Fcgr3,Rela,Ifng,Card11,Fcer1g,Tlr2,Rln3,Prkcq,Syk,
increased	GO:0042035	regulation of cytokine biosynthesis	11	791	9.088	32	14515	7.216	0	0	Clec7a,Tnfrsf13c,Fcgr3,Rela,Ifng,Card11,Inpp5d,Fcer1g,Tlr2,Prkcq,Syk,
increased	GO:0001817	regulation of cytokine production	11	791	8.297	34	14515	6.918	0	0	Clec7a,Tnfrsf13c,Fcgr3,Rela,Ifng,Card11,Inpp5d,Fcer1g,Tlr2,Prkcq,Syk,
increased	GO:0042089	cytokine biosynthesis	11	791	7.34	37	14515	6.514	0	0	Clec7a,Tnfrsf13c,Fcgr3,Rela,Ifng,Card11,Inpp5d,Fcer1g,Tlr2,Prkcq,Syk,
increased	GO:0042107	cytokine metabolism	11	791	7.34	37	14515	6.514	0	0	Clec7a,Tnfrsf13c,Fcgr3,Rela,Ifng,Card11,Inpp5d,Fcer1g,Tlr2,Prkcq,Syk,
increased	GO:0001816	cytokine production	11	791	6.361	41	14515	6.039	0	0	Clec7a,Tnfrsf13c,Fcgr3,Rela,Ifng,Card11,Inpp5d,Fcer1g,Tlr2,Prkcq,Syk,
increased	GO:0042113	B cell activation	11	791	5.964	43	14515	5.824	0	0	Ptprc,Tnfrsf13c,Blr1,Fcgr2b,Ifng,Card11,Inpp5d,Tnfsf13b,Nfam1,Rgs1,Syk,
increased	GO:0051249	regulation of lymphocyte activation	11	791	5.613	45	14515	5.622	0	0	Tnfrsf13c,Fcgr2b,Ifng,Card11,Inpp5d,Tnfsf13b,Nfam1,Il2ra,Cd3e,Prkcq,Syk,
increased	GO:0050865	regulation of cell activation	11	791	5.613	45	14515	5.622	0	0	Tnfrsf13c,Fcgr2b,Ifng,Card11,Inpp5d,Tnfsf13b,Nfam1,Il2ra,Cd3e,Prkcq,Syk,
increased	GO:0019955	cytokine binding	11	791	3.742	62	14515	4.273	0	0	Blr1,Il10ra,Il18r1,Cxcr6,Cxcr3,Xcr1,Il7r,Fgfr3,Il27ra,Csf2rb2,Ccr5,
increased	GO:0019725	cell homeostasis	11	791	2.848	78	14515	3.375	0.0007	0.003	Prkcb1,Fth1,Gpr6,Ddit3,Slc39a5,Tmprss3,Ptges2,Ryr1,Trpc2,Vdr,Ftl1,
increased	GO:0000323	lytic vacuole	11	791	2.272	95	14515	2.64	0.0082	0.029	Ctss,Acp5,Ctsd,Cd68,Ctsz,Ctsb,Tmem9,Gla,Fgfr3,Laptm5,Man2b1,
increased	GO:0005764	lysosome	11	791	2.272	95	14515	2.64	0.0082	0.029	Ctss,Acp5,Ctsd,Cd68,Ctsz,Ctsb,Tmem9,Gla,Fgfr3,Laptm5,Man2b1,
increased	GO:0030029	actin filament-based process	11	791	2.245	96	14515	2.602	0.0092	0.032	Lcp1,Ptpns1,Arhgap8,Rac2,Diap2,Aif1,Grid2ip,Tmod1,Was,Myrip,Rhof,
increased	GO:0005773	vacuole	11	791	2.008	106	14515	2.243	0.0248	0.076	Ctss,Acp5,Ctsd,Cd68,Ctsz,Ctsb,Tmem9,Gla,Fgfr3,Laptm5,Man2b1,
increased	GO:0042108	positive regulation of cytokine biosynthesis	10	791	12.392	24	14515	7.822	0	0	Clec7a,Tnfrsf13c,Fcgr3,Rela,Ifng,Card11,Fcer1g,Tlr2,Prkcq,Syk,
increased	GO:0001819	positive regulation of cytokine production	10	791	12.392	24	14515	7.822	0	0	Clec7a,Tnfrsf13c,Fcgr3,Rela,Ifng,Card11,Fcer1g,Tlr2,Prkcq,Syk,
increased	GO:0045727	positive regulation of protein biosynthesis	10	791	10.843	26	14515	7.422	0	0	Clec7a,Tnfrsf13c,Fcgr3,Rela,Ifng,Card11,Fcer1g,Tlr2,Prkcq,Syk,
increased	GO:0031328	positive regulation of cellular biosynthesis	10	791	10.205	27	14515	7.237	0	0	Clec7a,Tnfrsf13c,Fcgr3,Rela,Ifng,Card11,Fcer1g,Tlr2,Prkcq,Syk,
increased	GO:0046651	lymphocyte proliferation	10	791	6.196	38	14515	5.673	0	0	Ptprc,Tnfrsf13c,Fcgr2b,Card11,Inpp5d,Tnfsf13b,Il2ra,Cd3e,Prkcq,Syk,
increased	GO:0042110	T cell activation	10	791	4.231	51	14515	4.462	0	0	Ptprc,Tnfrsf13c,Vav1,Card11,Tnfsf13b,Il2ra,Cd3e,Prkcq,Was,Syk,
increased	GO:0005230	extracellular ligand-gated ion channel activity	10	791	3.154	65	14515	3.536	0.0004	0.002	Chrng,Grik2,P2rx3,Chrne,Grin2d,P2rx4,Gria3,Glra1,Gabra5,Grik5,
increased	GO:0006816	calcium ion transport	10	791	2.514	79	14515	2.83	0.0046	0.018	Prkcb1,Cacna1b,Slc8a2,Trpm2,Cacna2d2,Ryr1,Trpv2,Trpc2,Atp2a3,Vdr,
increased	GO:0030036	actin cytoskeleton organization and biogenesis	10	791	2.141	91	14515	2.335	0.0195	0.062	Lcp1,Ptpns1,Arhgap8,Rac2,Diap2,Aif1,Grid2ip,Tmod1,Was,Rhof,
increased	GO:0009966	regulation of signal transduction	10	791	2.115	92	14515	2.297	0.0216	0.068	Foxl1,Card11,Inpp5d,Cd3e,Chrdl2,Dkk2,Sost,Treml1,Syk,Cd4,
increased	GO:0050670	regulation of lymphocyte proliferation	9	791	8.675	27	14515	6.388	0	0	Tnfrsf13c,Fcgr2b,Card11,Inpp5d,Tnfsf13b,Il2ra,Cd3e,Prkcq,Syk,
increased	GO:0005231	excitatory extracellular ligand-gated ion channel activity	9	791	4.592	43	14515	4.478	0	0	Chrng,Grik2,P2rx3,Chrne,Grin2d,P2rx4,Gria3,Glra1,Grik5,
increased	GO:0030098	lymphocyte differentiation	9	791	3.903	49	14515	3.99	0	0	Ptprc,Vav1,Sfpi1,Card11,Inpp5d,Flt3l,Nfam1,Cd3e,Syk,
increased	GO:0006875	metal ion homeostasis	9	791	3.186	58	14515	3.384	0.0007	0.003	Prkcb1,Fth1,Gpr6,Slc39a5,Tmprss3,Ryr1,Trpc2,Vdr,Ftl1,
increased	GO:0004896	hematopoietin/interferon-class (D200-domain) cytokine receptor activity	9	791	3.123	59	14515	3.324	0.0008	0.004	Il10ra,Il18r1,Osmr,Il31ra,Il7r,Fgfr3,Il27ra,Csf2rb2,Csf2rb1,
increased	GO:0030003	cation homeostasis	9	791	3.123	59	14515	3.324	0.0008	0.004	Prkcb1,Fth1,Gpr6,Slc39a5,Tmprss3,Ryr1,Trpc2,Vdr,Ftl1,
increased	GO:0006873	cell ion homeostasis	9	791	2.891	63	14515	3.096	0.0019	0.008	Prkcb1,Fth1,Gpr6,Slc39a5,Tmprss3,Ryr1,Trpc2,Vdr,Ftl1,
increased	GO:0050801	ion homeostasis	9	791	2.23	79	14515	2.333	0.0196	0.062	Prkcb1,Fth1,Gpr6,Slc39a5,Tmprss3,Ryr1,Trpc2,Vdr,Ftl1,
increased	GO:0050864	regulation of B cell activation	8	791	9.914	22	14515	6.392	0	0	Tnfrsf13c,Fcgr2b,Ifng,Card11,Inpp5d,Tnfsf13b,Nfam1,Syk,
increased	GO:0051050	positive regulation of transport	8	791	9.914	22	14515	6.392	0	0	Clec7a,C3,Ptpns1,Fcgr3,Fcgr2b,Mfge8,Fcer1g,Syk,
increased	GO:0006909	phagocytosis	8	791	7.711	26	14515	5.692	0	0	Clec7a,C3,Ptpns1,Fcgr3,Vav1,Fcgr2b,Mfge8,Fcer1g,
increased	GO:0042098	T cell proliferation	8	791	6.94	28	14515	5.395	0	0	Ptprc,Tnfrsf13c,Card11,Tnfsf13b,Il2ra,Cd3e,Prkcq,Syk,
increased	GO:0050867	positive regulation of cell activation	8	791	5.338	34	14515	4.649	0	0	Tnfrsf13c,Ifng,Card11,Inpp5d,Tnfsf13b,Cd3e,Prkcq,Syk,
increased	GO:0051251	positive regulation of lymphocyte activation	8	791	5.338	34	14515	4.649	0	0	Tnfrsf13c,Ifng,Card11,Inpp5d,Tnfsf13b,Cd3e,Prkcq,Syk,
increased	GO:0008009	chemokine activity	8	791	4.957	36	14515	4.438	0	0	Ccl5,Cxcl13,Ccl8,Ccl19,Ccl3,Cxcl9,Cxcl16,Ccl7,
increased	GO:0042379	chemokine receptor binding	8	791	4.957	36	14515	4.438	0	0	Ccl5,Cxcl13,Ccl8,Ccl19,Ccl3,Cxcl9,Cxcl16,Ccl7,
increased	GO:0016064	humoral defense mechanism (sensu Vertebrata)	8	791	4.477	39	14515	4.149	0	0	C3,Fcgr2b,Inpp5d,Tnfsf13b,Fcer1g,Pou2f2,C1qb,Ang4,
increased	GO:0001664	G-protein-coupled receptor binding	8	791	3.855	44	14515	3.726	0.0001	0.001	Ccl5,Cxcl13,Ccl8,Ccl19,Ccl3,Cxcl9,Cxcl16,Ccl7,
increased	GO:0051049	regulation of transport	8	791	3.385	49	14515	3.359	0.0007	0.004	Clec7a,C3,Ptpns1,Fcgr3,Fcgr2b,Mfge8,Fcer1g,Syk,
increased	GO:0031589	cell-substrate adhesion	8	791	3.304	50	14515	3.292	0.0009	0.005	Itgax,Ptpns1,Itgb2,Itga5,Itgad,Itgb7,Cerkl,Itgb3,
increased	GO:0007160	cell-matrix adhesion	8	791	3.304	50	14515	3.292	0.0009	0.005	Itgax,Ptpns1,Itgb2,Itga5,Itgad,Itgb7,Cerkl,Itgb3,
increased	GO:0030005	di-, tri-valent inorganic cation homeostasis	8	791	3.084	53	14515	3.098	0.0019	0.008	Prkcb1,Fth1,Gpr6,Slc39a5,Ryr1,Trpc2,Vdr,Ftl1,
increased	GO:0008285	negative regulation of cell proliferation	8	791	2.891	56	14515	2.918	0.0035	0.014	Fcgr2b,Pmaip1,Inpp5d,Slfn2,Il2ra,Fgfr3,Ifitm3,Prkrir,
increased	GO:0007507	heart development	8	791	2.275	69	14515	2.253	0.0242	0.074	Pax3,Nrp2,Hhex,Adam19,Nkx2-5,Erbb4,Cerkl,Bmp4,
increased	GO:0050764	regulation of phagocytosis	7	791	24.29	12	14515	8.073	0	0	Clec7a,C3,Ptpns1,Fcgr3,Fcgr2b,Mfge8,Fcer1g,
increased	GO:0050766	positive regulation of phagocytosis	7	791	24.29	12	14515	8.073	0	0	Clec7a,C3,Ptpns1,Fcgr3,Fcgr2b,Mfge8,Fcer1g,
increased	GO:0045807	positive regulation of endocytosis	7	791	20.241	13	14515	7.69	0	0	Clec7a,C3,Ptpns1,Fcgr3,Fcgr2b,Mfge8,Fcer1g,
increased	GO:0042129	regulation of T cell proliferation	7	791	8.096	22	14515	5.452	0	0	Tnfrsf13c,Card11,Tnfsf13b,Il2ra,Cd3e,Prkcq,Syk,
increased	GO:0030100	regulation of endocytosis	7	791	7.59	23	14515	5.282	0	0	Clec7a,C3,Ptpns1,Fcgr3,Fcgr2b,Mfge8,Fcer1g,
increased	GO:0008305	integrin complex	7	791	4.858	32	14515	4.097	0	0	Itgax,Itgb2,Itga5,Itgad,Itgb7,Cerkl,Itgb3,
increased	GO:0050863	regulation of T cell activation	7	791	4.498	34	14515	3.893	0	0	Tnfrsf13c,Card11,Tnfsf13b,Il2ra,Cd3e,Prkcq,Syk,
increased	GO:0006968	cellular defense response	7	791	3.68	40	14515	3.362	0.0007	0.004	Tnfrsf13c,Rela,Ifng,Card11,Fcer1g,Lta,Prkcq,
increased	GO:0007229	integrin-mediated signaling pathway	7	791	2.824	50	14515	2.668	0.0076	0.028	Itgax,Itgb2,Vav1,Itga5,Itgb7,Cerkl,Itgb3,
increased	GO:0008284	positive regulation of cell proliferation	7	791	2.335	59	14515	2.175	0.0296	0.088	Tnfrsf13c,Card11,Tnfsf13b,Lta,Cd3e,Prkcq,Syk,
increased	GO:0006911	phagocytosis, engulfment	6	791	34.7	9	14515	8.092	0	0	Clec7a,Ptpns1,Fcgr3,Fcgr2b,Mfge8,Fcer1g,
increased	GO:0042100	B cell proliferation	6	791	13.012	14	14515	6.168	0	0	Ptprc,Tnfrsf13c,Fcgr2b,Card11,Inpp5d,Tnfsf13b,
increased	GO:0050871	positive regulation of B cell activation	6	791	11.566	15	14515	5.897	0	0	Tnfrsf13c,Ifng,Card11,Inpp5d,Tnfsf13b,Syk,
increased	GO:0042102	positive regulation of T cell proliferation	6	791	10.41	16	14515	5.65	0	0	Tnfrsf13c,Card11,Tnfsf13b,Cd3e,Prkcq,Syk,
increased	GO:0050671	positive regulation of lymphocyte proliferation	6	791	8.675	18	14515	5.214	0	0	Tnfrsf13c,Card11,Tnfsf13b,Cd3e,Prkcq,Syk,
increased	GO:0042088	T-helper 1 type immune response	6	791	6.94	21	14515	4.671	0	0	Tnfrsf13c,Rela,Ifng,Card11,Fcer1g,Prkcq,
increased	GO:0042087	cell-mediated immune response	6	791	6.123	23	14515	4.363	0	0	Tnfrsf13c,Rela,Ifng,Card11,Fcer1g,Prkcq,
increased	GO:0050870	positive regulation of T cell activation	6	791	4.957	27	14515	3.842	0.0001	0	Tnfrsf13c,Card11,Tnfsf13b,Cd3e,Prkcq,Syk,
increased	GO:0016066	cellular defense response (sensu Vertebrata)	6	791	4.164	31	14515	3.414	0.0006	0.003	Tnfrsf13c,Rela,Ifng,Card11,Fcer1g,Prkcq,
increased	GO:0004907	interleukin receptor activity	6	791	3.717	34	14515	3.136	0.0017	0.007	Il10ra,Il18r1,Il7r,Fgfr3,Il27ra,Csf2rb2,
increased	GO:0019965	interleukin binding	6	791	3.717	34	14515	3.136	0.0017	0.007	Il10ra,Il18r1,Il7r,Fgfr3,Il27ra,Csf2rb2,
increased	GO:0001505	regulation of neurotransmitter levels	6	791	3.47	36	14515	2.968	0.0029	0.012	Cacna1b,Fcgr3,Colq,Syn1,Chat,Syk,
increased	GO:0000041	transition metal ion transport	6	791	3.358	37	14515	2.888	0.0038	0.015	Slc11a1,Fth1,Slc39a5,Atp7b,Sfxn1,Ftl1,
increased	GO:0001772	immunological synapse	6	791	3.061	40	14515	2.664	0.0077	0.028	Cd79b,Cd3g,Cd3d,Cd3e,Prkcq,Syk,
increased	GO:0009617	response to bacteria	6	791	2.974	41	14515	2.594	0.0094	0.032	Lyzs,Ifng,Tirap,Fcer1g,Defb6,Ang4,
increased	GO:0019865	immunoglobulin binding	5	791	21.687	9	14515	6.623	0	0	Lgals3,Fcgr3,Fcgr2b,Fcer1g,Fcer2a,
increased	GO:0030888	regulation of B cell proliferation	5	791	14.458	11	14515	5.847	0	0	Tnfrsf13c,Fcgr2b,Card11,Inpp5d,Tnfsf13b,
increased	GO:0045764	positive regulation of amino acid metabolism	5	791	12.392	12	14515	5.529	0	0	Fgfr3,Cd3e,Syk,Cd4,Bmp4,
increased	GO:0001934	positive regulation of protein amino acid phosphorylation	5	791	12.392	12	14515	5.529	0	0	Fgfr3,Cd3e,Syk,Cd4,Bmp4,
increased	GO:0050727	regulation of inflammatory response	5	791	10.843	13	14515	5.245	0	0	C3,Fcgr3,Fcgr2b,Il2ra,Fcer1g,
increased	GO:0030595	immune cell chemotaxis	5	791	8.675	15	14515	4.759	0	0	Itgb2,Fcgr3,Ifng,Il16,Fcer1g,
increased	GO:0050900	immune cell migration	5	791	7.886	16	14515	4.548	0	0	Itgb2,Fcgr3,Ifng,Il16,Fcer1g,
increased	GO:0030183	B cell differentiation	5	791	7.229	17	14515	4.354	0	0	Ptprc,Card11,Inpp5d,Nfam1,Syk,
increased	GO:0005164	tumor necrosis factor receptor binding	5	791	6.673	18	14515	4.175	0	0	Ltb,Fasl,Tnfsf13b,Lta,Tnfsf10,
increased	GO:0001894	tissue homeostasis	5	791	5.783	20	14515	3.854	0.0001	0	Tnfrsf13c,Ifng,Tnfsf13b,Aipl1,Il2ra,
increased	GO:0007515	lymph gland development	5	791	5.102	22	14515	3.572	0.0003	0.002	Ltb,Cxcl13,Blr1,Il7r,Lta,
increased	GO:0019956	chemokine binding	5	791	4.565	24	14515	3.322	0.0008	0.004	Blr1,Cxcr6,Cxcr3,Xcr1,Ccr5,
increased	GO:0004950	chemokine receptor activity	5	791	4.565	24	14515	3.322	0.0008	0.004	Blr1,Cxcr6,Cxcr3,Xcr1,Ccr5,
increased	GO:0001637	G-protein chemoattractant receptor activity	5	791	4.565	24	14515	3.322	0.0008	0.004	Blr1,Cxcr6,Cxcr3,Xcr1,Ccr5,
increased	GO:0001932	regulation of protein amino acid phosphorylation	5	791	4.337	25	14515	3.207	0.0013	0.006	Fgfr3,Cd3e,Syk,Cd4,Bmp4,
increased	GO:0006521	regulation of amino acid metabolism	5	791	4.337	25	14515	3.207	0.0013	0.006	Fgfr3,Cd3e,Syk,Cd4,Bmp4,
increased	GO:0051174	regulation of phosphorus metabolism	5	791	3.943	27	14515	2.994	0.0027	0.011	Fgfr3,Cd3e,Syk,Cd4,Bmp4,
increased	GO:0019220	regulation of phosphate metabolism	5	791	3.943	27	14515	2.994	0.0027	0.011	Fgfr3,Cd3e,Syk,Cd4,Bmp4,
increased	GO:0042325	regulation of phosphorylation	5	791	3.943	27	14515	2.994	0.0027	0.011	Fgfr3,Cd3e,Syk,Cd4,Bmp4,
increased	GO:0001822	kidney development	5	791	3.614	29	14515	2.8	0.0051	0.019	Tcf2,Pkhd1,Pgf,Slit2,Bmp4,
increased	GO:0009968	negative regulation of signal transduction	5	791	3.47	30	14515	2.709	0.0067	0.025	Inpp5d,Chrdl2,Dkk2,Sost,Treml1,
increased	GO:0006874	calcium ion homeostasis	5	791	3.47	30	14515	2.709	0.0067	0.025	Prkcb1,Gpr6,Ryr1,Trpc2,Vdr,
increased	GO:0001655	urogenital system development	5	791	3.098	33	14515	2.458	0.0139	0.045	Tcf2,Pkhd1,Pgf,Slit2,Bmp4,
increased	GO:0042742	defense response to bacteria	5	791	2.991	34	14515	2.38	0.0173	0.056	Lyzs,Ifng,Fcer1g,Defb6,Ang4,
increased	GO:0007015	actin filament organization	5	791	2.991	34	14515	2.38	0.0173	0.055	Lcp1,Ptpns1,Aif1,Tmod1,Rhof,
increased	GO:0045577	regulation of B cell differentiation	4	791	34.7	6	14515	6.607	0	0	Card11,Inpp5d,Nfam1,Syk,
increased	GO:0006910	phagocytosis, recognition	4	791	23.133	7	14515	6.026	0	0	Clec7a,Ptpns1,Fcgr3,Mfge8,
increased	GO:0042533	tumor necrosis factor-alpha biosynthesis	4	791	23.133	7	14515	6.026	0	0	Clec7a,Fcgr3,Fcer1g,Tlr2,
increased	GO:0042101	T cell receptor complex	4	791	23.133	7	14515	6.026	0	0	Cd3g,Cd3d,Cd3e,Syk,
increased	GO:0042534	regulation of tumor necrosis factor-alpha biosynthesis	4	791	23.133	7	14515	6.026	0	0	Clec7a,Fcgr3,Fcer1g,Tlr2,
increased	GO:0042535	positive regulation of tumor necrosis factor-alpha biosynthesis	4	791	23.133	7	14515	6.026	0	0	Clec7a,Fcgr3,Fcer1g,Tlr2,
increased	GO:0045576	mast cell activation	4	791	23.133	7	14515	6.026	0	0	Fcgr3,Fcgr2b,Fyb,Syk,
increased	GO:0030593	neutrophil chemotaxis	4	791	11.566	10	14515	4.814	0	0	Itgb2,Fcgr3,Ifng,Fcer1g,
increased	GO:0050731	positive regulation of peptidyl-tyrosine phosphorylation	4	791	9.914	11	14515	4.518	0	0	Fgfr3,Cd3e,Syk,Cd4,
increased	GO:0045937	positive regulation of phosphate metabolism	4	791	9.914	11	14515	4.518	0	0	Fgfr3,Cd3e,Syk,Cd4,
increased	GO:0042327	positive regulation of phosphorylation	4	791	9.914	11	14515	4.518	0	0	Fgfr3,Cd3e,Syk,Cd4,
increased	GO:0050851	antigen receptor-mediated signaling pathway	4	791	8.675	12	14515	4.256	0	0	Cd79b,Nfam1,Cd3e,Syk,
increased	GO:0007423	sensory organ development	4	791	5.783	16	14515	3.446	0.0005	0.003	Crybb1,Cryga,Ntf5,Cryba2,
increased	GO:0001776	immune cell homeostasis	4	791	5.783	16	14515	3.446	0.0005	0.003	Tnfrsf13c,Ifng,Tnfsf13b,Il2ra,
increased	GO:0004190	aspartic-type endopeptidase activity	4	791	5.338	17	14515	3.285	0.001	0.005	Ctsd,Hk3,Clec4a3,Nrip2,
increased	GO:0007269	neurotransmitter secretion	4	791	5.338	17	14515	3.285	0.001	0.005	Cacna1b,Fcgr3,Syn1,Syk,
increased	GO:0005234	glutamate-gated ion channel activity	4	791	5.338	17	14515	3.285	0.001	0.004	Grik2,Grin2d,Gria3,Grik5,
increased	GO:0045619	regulation of lymphocyte differentiation	4	791	5.338	17	14515	3.285	0.001	0.004	Card11,Inpp5d,Nfam1,Syk,
increased	GO:0004970	ionotropic glutamate receptor activity	4	791	5.338	17	14515	3.285	0.001	0.004	Grik2,Grin2d,Gria3,Grik5,
increased	GO:0045055	regulated secretory pathway	4	791	4.957	18	14515	3.136	0.0017	0.007	Cacna1b,Fcgr3,Syn1,Syk,
increased	GO:0006826	iron ion transport	4	791	4.626	19	14515	2.998	0.0027	0.011	Slc11a1,Fth1,Sfxn1,Ftl1,
increased	GO:0005884	actin filament	4	791	4.626	19	14515	2.998	0.0027	0.011	Lcp1,Vps16,Actc1,Aif1,
increased	GO:0050730	regulation of peptidyl-tyrosine phosphorylation	4	791	4.082	21	14515	2.747	0.006	0.023	Fgfr3,Cd3e,Syk,Cd4,
increased	GO:0009967	positive regulation of signal transduction	4	791	4.082	21	14515	2.747	0.006	0.022	Card11,Cd3e,Syk,Cd4,
increased	GO:0007215	glutamate signaling pathway	4	791	4.082	21	14515	2.747	0.006	0.022	Grid2ip,Gria3,V2r14,Gprc2a-rs4,
increased	GO:0030217	T cell differentiation	4	791	3.652	23	14515	2.524	0.0116	0.04	Ptprc,Vav1,Card11,Syk,
increased	GO:0042828	response to pathogen	4	791	3.652	23	14515	2.524	0.0116	0.039	Nalp2,Ifng,Tirap,Fcer1g,
increased	GO:0007611	learning and/or memory	4	791	3.47	24	14515	2.422	0.0154	0.05	Itga5,Chst10,Gabra5,Ntf5,
increased	GO:0007422	peripheral nervous system development	4	791	3.304	25	14515	2.325	0.02	0.064	Crybb1,Cryga,Ntf5,Cryba2,
increased	GO:0005044	scavenger receptor activity	4	791	3.017	27	14515	2.145	0.0319	0.094	Cd5l,Cxcl16,Tmprss3,Lgals3bp,
increased	GO:0030890	positive regulation of B cell proliferation	3	791	26.025	5	14515	5.374	0	0	Tnfrsf13c,Card11,Tnfsf13b,
increased	GO:0017154	semaphorin receptor activity	3	791	26.025	5	14515	5.374	0	0	Nrp2,Plxna1,Plxna4,
increased	GO:0019864	IgG binding	3	791	26.025	5	14515	5.374	0	0	Fcgr3,Fcgr2b,Fcer1g,
increased	GO:0019863	IgE binding	3	791	26.025	5	14515	5.374	0	0	Lgals3,Fcer1g,Fcer2a,
increased	GO:0050848	regulation of calcium-mediated signaling	3	791	13.012	7	14515	4.361	0	0	Cd3e,Syk,Cd4,
increased	GO:0050850	positive regulation of calcium-mediated signaling	3	791	13.012	7	14515	4.361	0	0	Cd3e,Syk,Cd4,
increased	GO:0019958	C-X-C chemokine binding	3	791	13.012	7	14515	4.361	0	0	Blr1,Cxcr6,Cxcr3,
increased	GO:0016494	C-X-C chemokine receptor activity	3	791	13.012	7	14515	4.361	0	0	Blr1,Cxcr6,Cxcr3,
increased	GO:0050729	positive regulation of inflammatory response	3	791	10.41	8	14515	3.994	0	0	C3,Fcgr3,Fcer1g,
increased	GO:0007613	memory	3	791	8.675	9	14515	3.686	0.0002	0.001	Itga5,Chst10,Ntf5,
increased	GO:0009618	response to pathogenic bacteria	3	791	8.675	9	14515	3.686	0.0002	0.001	Ifng,Tirap,Fcer1g,
increased	GO:0004727	prenylated protein tyrosine phosphatase activity	3	791	8.675	9	14515	3.686	0.0002	0.001	Ptpn6,Ptprs,Ptpn7,
increased	GO:0042490	mechanoreceptor differentiation	3	791	8.675	9	14515	3.686	0.0002	0.001	Mcoln3,Gfi1,Ntf5,
increased	GO:0001666	response to hypoxia	3	791	7.435	10	14515	3.421	0.0006	0.003	Casp1,Hif3a,Epas1,
increased	GO:0050672	negative regulation of lymphocyte proliferation	3	791	7.435	10	14515	3.421	0.0006	0.003	Fcgr2b,Inpp5d,Il2ra,
increased	GO:0016500	protein-hormone receptor activity	3	791	7.435	10	14515	3.421	0.0006	0.003	Lhcgr,Gpr24,Slit2,
increased	GO:0016813	hydrolase activity, acting on carbon-nitrogen (but not peptide) bonds, in linear amidines	3	791	6.506	11	14515	3.189	0.0014	0.006	Padi2,Arg2,Padi1,
increased	GO:0016529	sarcoplasmic reticulum	3	791	6.506	11	14515	3.189	0.0014	0.006	Akap6,Ryr1,S100a1,
increased	GO:0019722	calcium-mediated signaling	3	791	6.506	11	14515	3.189	0.0014	0.006	Cd3e,Syk,Cd4,
increased	GO:0001709	cell fate determination	3	791	6.506	11	14515	3.189	0.0014	0.006	Gata3,Ntf5,Bmp4,
increased	GO:0050866	negative regulation of cell activation	3	791	5.783	12	14515	2.984	0.0028	0.011	Fcgr2b,Inpp5d,Il2ra,
increased	GO:0051250	negative regulation of lymphocyte activation	3	791	5.783	12	14515	2.984	0.0028	0.011	Fcgr2b,Inpp5d,Il2ra,
increased	GO:0016528	sarcoplasm	3	791	5.205	13	14515	2.801	0.005	0.02	Akap6,Ryr1,S100a1,
increased	GO:0003705	RNA polymerase II transcription factor activity, enhancer binding	3	791	5.205	13	14515	2.801	0.005	0.02	Pax3,Olig2,Myf6,
increased	GO:0030424	axon	3	791	4.731	14	14515	2.635	0.0084	0.03	Pvalb,Ighmbp2,Dcc,
increased	GO:0046850	regulation of bone remodeling	3	791	4.337	15	14515	2.483	0.013	0.043	Inpp5d,Bglap-rs1,Bmp4,
increased	GO:0003823	antigen binding	3	791	4.337	15	14515	2.483	0.013	0.043	Igj,Ptpns1,Il27ra,
increased	GO:0042829	defense response to pathogen	3	791	4.337	15	14515	2.483	0.013	0.043	Nalp2,Ifng,Fcer1g,
increased	GO:0009306	protein secretion	3	791	4.337	15	14515	2.483	0.013	0.042	Ifng,Tnfsf13b,Pou2f2,
increased	GO:0004653	polypeptide N-acetylgalactosaminyltransferase activity	3	791	4.003	16	14515	2.344	0.019	0.061	Galnt5,Galnt10,Galnt6,
increased	GO:0050777	negative regulation of immune response	3	791	4.003	16	14515	2.344	0.019	0.061	Fcgr2b,Inpp5d,Il2ra,
increased	GO:0007586	digestion	3	791	3.717	17	14515	2.216	0.0266	0.081	Apoa2,Ctrl,Vdr,
increased	GO:0007216	metabotropic glutamate receptor signaling pathway	3	791	3.717	17	14515	2.216	0.0266	0.081	Grid2ip,V2r14,Gprc2a-rs4,
increased	GO:0019884	antigen presentation, exogenous antigen	3	791	3.717	17	14515	2.216	0.0266	0.08	Fcgr3,Fcgr2b,Fcer1g,
decreased	GO:0043231	intracellular membrane-bound organelle	619	1396	1.53	4419	14515	11.867	0	0	Padi6,Oog1,Lmyc1,Tcl1,Aspm,Og2x,Rfpl4,Cables1,Suv39h1,Npm2,Nr5a2,Bub1,Figla,Top2a,Derl3,Ung2,H1foo,Kif4,Cdc2a,Hist1h2ak,Uhrf1,Ccnb2,Bcl2l10,Cenpa,Chaf1a,Ung,Lhx8,Kif20a,Rgs2,Kpna2,Isl2,Mdm4,Nusap1,Ezh2,Plk1,Tle6,Noto,H2afx,Cdc45l,Nek2,Taf4b,Dhrs2,Hist2h2bb,Hist1h2aa,Hist1h2ao,Mycn,Mlf1ip,Kntc1,Cdc25c,Mad2l1,Dppa3,Smc4l1,Mphosph6,Hmgb2,Nap1l1,Ccnb1,Brca1,Zfp296,Hist1h2ac,Cdca7,Hells,Hist1h4d,Mcm5,…
decreased	GO:0043227	membrane-bound organelle	619	1396	1.528	4424	14515	11.834	0	0	Padi6,Oog1,Lmyc1,Tcl1,Aspm,Og2x,Rfpl4,Cables1,Suv39h1,Npm2,Nr5a2,Bub1,Figla,Top2a,Derl3,Ung2,H1foo,Kif4,Cdc2a,Hist1h2ak,Uhrf1,Ccnb2,Bcl2l10,Cenpa,Chaf1a,Ung,Lhx8,Kif20a,Rgs2,Kpna2,Isl2,Mdm4,Nusap1,Ezh2,Plk1,Tle6,Noto,H2afx,Cdc45l,Nek2,Taf4b,Dhrs2,Hist2h2bb,Hist1h2aa,Hist1h2ao,Mycn,Mlf1ip,Kntc1,Cdc25c,Mad2l1,Dppa3,Smc4l1,Mphosph6,Hmgb2,Nap1l1,Ccnb1,Brca1,Zfp296,Hist1h2ac,Cdca7,Hells,Hist1h4d,Mcm5,…
decreased	GO:0043170	macromolecule metabolism	554	1396	1.772	3491	14515	14.375	0	0	Padi6,Rfpl4,Suv39h1,Npm2,Bub1,Ttk,Apoa1,Top2a,Dazl,Cdkn3,H1foo,Tex14,Cdc2a,Hist1h2ak,Uhrf1,Lnx1,Exo1,Apoa4,Ldhc,Cenpa,Chaf1a,Ube2t,Ung,Mdm4,Ezh2,Plk1,Rspo2,Uchl1,Rad9,H2afx,Cdc45l,Apoc3,Mast4,Nek2,Cdc20,Troap,Hist2h2bb,Hist1h2aa,Stmn1,Hist1h2ao,Spag5,Ube2c,Cdc25c,Cpvl,Astl,Styk1,Recql4,Tuba8,Hmgb2,Nap1l1,Ccnb1,Brca1,Hist1h2ac,Hells,Hist1h4d,Mcm5,Lars,Sirt6,Glt28d1,Chtf18,Ris2,Mcm3,Lsm5,Gyltl1b,Hi…
decreased	GO:0005634	nucleus	469	1396	1.806	2909	14515	13.306	0	0	Padi6,Oog1,Lmyc1,Tcl1,Aspm,Og2x,Rfpl4,Cables1,Suv39h1,Npm2,Nr5a2,Bub1,Figla,Top2a,Ung2,H1foo,Kif4,Cdc2a,Hist1h2ak,Uhrf1,Ccnb2,Cenpa,Chaf1a,Ung,Lhx8,Rgs2,Kpna2,Isl2,Mdm4,Nusap1,Ezh2,Plk1,Tle6,Noto,H2afx,Cdc45l,Nek2,Taf4b,Dhrs2,Hist2h2bb,Hist1h2aa,Hist1h2ao,Mycn,Mlf1ip,Kntc1,Cdc25c,Mad2l1,Dppa3,Smc4l1,Mphosph6,Hmgb2,Nap1l1,Ccnb1,Brca1,Zfp296,Hist1h2ac,Cdca7,Hells,Hist1h4d,Mcm5,Sirt6,Zfp473,Dbf4,Dhx…
decreased	GO:0006139	nucleobase, nucleoside, nucleotide and nucleic acid metabolism	399	1396	1.755	2535	14515	11.507	0	0	Lmyc1,Og2x,Suv39h1,Npm2,Nr5a2,Figla,Top2a,H1foo,Hist1h2ak,Uhrf1,Exo1,Cenpa,Chaf1a,Ung,Lhx8,Isl2,Ezh2,Tle6,Rad9,Noto,H2afx,Cdc45l,Taf4b,Hist2h2bb,Hist1h2aa,Hist1h2ao,Mycn,Asb6,Recql4,Hmgb2,Nap1l1,Brca1,Hist1h2ac,Hells,Hist1h4d,Mcm5,Carhsp1,Lars,Trpc6,Sirt6,Zfp473,Chtf18,Ris2,Mcm3,Lsm5,Hist1h1b,Zfp606,Mcm6,Aurkb,Tead2,Ctgf,Dnmt1,Eya2,Gtf2e2,Rad51,Sdccag33,Pa2g4,Ercc6l,Gmnn,Cited1,Rad54b,Mthfd1,Foxo…
decreased	GO:0003676	nucleic acid binding	373	1396	1.574	2599	14515	9.034	0	0	Pabpnl1,Lmyc1,Oas1e,Og2x,Oas1h,Npm2,Nr5a2,Zbed3,Oas1c,Figla,Top2a,Dazl,Oas1d,H1foo,Kif4,Hist1h2ak,Uhrf1,Kif22,Exo1,Cenpa,Dppa5,Lhx8,Isl2,Ezh2,Noto,H2afx,Taf4b,Hist2h2bb,Hist1h2aa,Hist1h2ao,Mycn,Asb6,Diap3,Recql4,Hmgb2,Brca1,Zfp296,Hist1h2ac,Hells,Hist1h4d,Elavl3,Mcm5,Carhsp1,Trpc6,Sirt6,Zfp473,Glt28d1,Dbf4,Chtf18,Dhx33,Ris2,Mcm3,Lsm5,Hist1h1b,Pfdn1,Zfp606,Mcm6,Aurkb,Tead2,Dnmt1,Gtf2e2,Rad51,Sdcca…
decreased	GO:0043283	biopolymer metabolism	368	1396	1.847	2240	14515	11.888	0	0	Padi6,Rfpl4,Suv39h1,Npm2,Bub1,Ttk,Top2a,Cdkn3,H1foo,Tex14,Cdc2a,Hist1h2ak,Uhrf1,Lnx1,Exo1,Cenpa,Chaf1a,Ube2t,Ung,Mdm4,Ezh2,Plk1,Rspo2,Uchl1,Rad9,H2afx,Cdc45l,Mast4,Nek2,Cdc20,Hist2h2bb,Hist1h2aa,Hist1h2ao,Ube2c,Cdc25c,Styk1,Recql4,Hmgb2,Nap1l1,Ccnb1,Brca1,Hist1h2ac,Hells,Hist1h4d,Mcm5,Lars,Sirt6,Glt28d1,Chtf18,Ris2,Mcm3,Lsm5,Hist1h1b,Mcm6,Aurkb,Bub1b,Chst8,Ctgf,Dnmt1,Eya2,Rad51,Gmnn,Rad54b,Bmpr1b…
decreased	GO:0019538	protein metabolism	367	1396	1.53	2621	14515	8.41	0	0	Padi6,Rfpl4,Bub1,Ttk,Apoa1,Dazl,Cdkn3,H1foo,Tex14,Cdc2a,Hist1h2ak,Uhrf1,Lnx1,Apoa4,Cenpa,Chaf1a,Ube2t,Mdm4,Ezh2,Plk1,Rspo2,Uchl1,H2afx,Apoc3,Mast4,Nek2,Cdc20,Troap,Hist2h2bb,Hist1h2aa,Stmn1,Hist1h2ao,Spag5,Ube2c,Cdc25c,Cpvl,Astl,Styk1,Tuba8,Nap1l1,Ccnb1,Brca1,Hist1h2ac,Hist1h4d,Lars,Hist1h1b,Pfdn1,Espl1,Aurkb,Bub1b,Chst8,Eya2,Pa2g4,Bmpr1b,Trim13,Supt16h,Tuba3,Enpep,Prss23,Mmp11,Aurkc,Chek1,B3galt…
decreased	GO:0044260	cellular macromolecule metabolism	345	1396	1.503	2501	14515	7.787	0	0	Padi6,Rfpl4,Bub1,Ttk,Apoa1,Dazl,Cdkn3,Tex14,Cdc2a,Uhrf1,Lnx1,Apoa4,Chaf1a,Ube2t,Mdm4,Ezh2,Plk1,Rspo2,Uchl1,Apoc3,Mast4,Nek2,Cdc20,Troap,Stmn1,Spag5,Ube2c,Cdc25c,Cpvl,Astl,Styk1,Tuba8,Ccnb1,Brca1,Lars,Pfdn1,Espl1,Aurkb,Bub1b,Chst8,Eya2,Pa2g4,Bmpr1b,Trim13,Supt16h,Tuba3,Enpep,Prss23,Mmp11,Aurkc,Chek1,B3galt3,Dnajb13,Ppme1,Fbxw8,Tubb4,Cct6a,Rpl22l1,Bzw1,Eif4ebp1,Eif3s6ip,Prkcm,Pawr,Smad4,Nsf,Tubb2c,…
decreased	GO:0044267	cellular protein metabolism	342	1396	1.509	2471	14515	7.815	0	0	Padi6,Rfpl4,Bub1,Ttk,Apoa1,Dazl,Cdkn3,Tex14,Cdc2a,Uhrf1,Lnx1,Apoa4,Chaf1a,Ube2t,Mdm4,Ezh2,Plk1,Rspo2,Uchl1,Apoc3,Mast4,Nek2,Cdc20,Troap,Stmn1,Spag5,Ube2c,Cdc25c,Cpvl,Astl,Styk1,Tuba8,Ccnb1,Brca1,Lars,Pfdn1,Espl1,Aurkb,Bub1b,Chst8,Eya2,Pa2g4,Bmpr1b,Trim13,Supt16h,Tuba3,Enpep,Prss23,Mmp11,Aurkc,Chek1,B3galt3,Dnajb13,Ppme1,Fbxw8,Tubb4,Cct6a,Rpl22l1,Bzw1,Eif4ebp1,Eif3s6ip,Prkcm,Pawr,Smad4,Nsf,Tubb2c,…
decreased	GO:0043234	protein complex	301	1396	1.887	1800	14515	10.922	0	0	Og2x,Rfpl4,Kif23,Nr5a2,Kif15,H1foo,Kif4,Hist1h2ak,Uhrf1,Lnx1,Kif22,Cenpe,Cenpa,Lhx8,Kif20a,Mdm4,Mphosph1,Kif17,H2afx,Taf4b,Hist2h2bb,Hist1h2aa,Hist1h2ao,Tuba8,Brca1,Hist1h2ac,Hist1h4d,Sirt6,Kcnn2,Dag1,Chtf18,Lsm5,Hist1h1b,Gtf2e2,Kpnb1,Kif18a,Tnnc1,Itga9,Trim13,Pigt,Sap30,Tuba3,Ran,Snrpe,Kif2c,Klc2,Asf1a,Dynlt1,Tubb4,Myo1b,Myh13,Rpl22l1,Prim2,Smad4,Slbp,Csnk2b,Tubb2c,Tubb5,Slc25a13,Rps27l,Prim1,Rp…
decreased	GO:0000166	nucleotide binding	231	1396	1.71	1500	14515	8.021	0	0	Oas1e,Oas1h,Kif23,Nalp4b,Bub1,Ttk,Oas1c,Top2a,Oas1d,Kif15,Tex14,Kif4,Cdc2a,Kif22,Cenpe,Kif20a,Plk1,Rspo2,Mphosph1,Kif17,Mast4,Nek2,Cnga1,Smc4l1,Styk1,Recql4,Tuba8,Hells,Mcm5,Lars,Chtf18,Dhx33,Mcm3,Mcm6,Aurkb,Bub1b,Rhobtb1,Uck2,Rad51,Ercc6l,Kif18a,Rad54b,Smc2l1,Bmpr1b,Mthfd1,Tuba3,Ran,Pold1,Aurkc,Chek1,Kif2c,Mcm7,Lig1,B3bp,Msh3,Tubb4,Gmps,Myo1b,Cct6a,Gtpbp4,Morc1,Prkcm,Coasy,Trip13,Nsf,Tubb2c,Aurk…
decreased	GO:0017076	purine nucleotide binding	225	1396	1.696	1471	14515	7.791	0	0	Oas1e,Oas1h,Kif23,Nalp4b,Bub1,Ttk,Oas1c,Top2a,Oas1d,Kif15,Tex14,Kif4,Cdc2a,Kif22,Cenpe,Kif20a,Plk1,Rspo2,Mphosph1,Kif17,Mast4,Nek2,Cnga1,Smc4l1,Styk1,Recql4,Tuba8,Hells,Mcm5,Lars,Chtf18,Dhx33,Mcm3,Mcm6,Aurkb,Bub1b,Rhobtb1,Uck2,Rad51,Ercc6l,Kif18a,Rad54b,Smc2l1,Bmpr1b,Mthfd1,Tuba3,Ran,Aurkc,Chek1,Kif2c,Mcm7,Lig1,B3bp,Msh3,Tubb4,Gmps,Myo1b,Cct6a,Gtpbp4,Morc1,Prkcm,Coasy,Trip13,Nsf,Tubb2c,Aurka,Cct5…
decreased	GO:0043228	non-membrane-bound organelle	217	1396	2.327	1093	14515	11.935	0	0	Padi6,Rfpl4,Suv39h1,Kif23,Bub1,Top2a,Kif15,H1foo,Kif4,Hist1h2ak,Prc1,Kif22,Cenph,Cenpe,Cenpa,Kif20a,Vil1,Nusap1,Mphosph1,Kif17,Cdca1,H2afx,Nek2,Hist2h2bb,Hist1h2aa,Hist1h2ao,Spag5,Mad2l1,Smc4l1,Tuba8,Hmgb2,Brca1,Hist1h2ac,Anln,Hist1h4d,Sirt6,Dag1,Lsm5,Hist1h1b,Bub1b,Incenp,Dnmt1,Eya2,Rad51,Kif18a,Tnnc1,Smc2l1,Tuba3,Ran,Snrpe,Mki67,Aurkc,Chek1,Kif2c,Klc2,Myc,Asf1a,Dynlt1,Hmgb1l,Tubb4,Myo1b,Myh13,R…
decreased	GO:0043232	intracellular non-membrane-bound organelle	217	1396	2.327	1093	14515	11.935	0	0	Padi6,Rfpl4,Suv39h1,Kif23,Bub1,Top2a,Kif15,H1foo,Kif4,Hist1h2ak,Prc1,Kif22,Cenph,Cenpe,Cenpa,Kif20a,Vil1,Nusap1,Mphosph1,Kif17,Cdca1,H2afx,Nek2,Hist2h2bb,Hist1h2aa,Hist1h2ao,Spag5,Mad2l1,Smc4l1,Tuba8,Hmgb2,Brca1,Hist1h2ac,Anln,Hist1h4d,Sirt6,Dag1,Lsm5,Hist1h1b,Bub1b,Incenp,Dnmt1,Eya2,Rad51,Kif18a,Tnnc1,Smc2l1,Tuba3,Ran,Snrpe,Mki67,Aurkc,Chek1,Kif2c,Klc2,Myc,Asf1a,Dynlt1,Hmgb1l,Tubb4,Myo1b,Myh13,R…
decreased	GO:0016043	cell organization and biogenesis	196	1396	1.618	1334	14515	6.597	0	0	Suv39h1,Kif23,Npm2,Top2a,Kif15,H1foo,Kif4,Hist1h2ak,Kif22,Cenpe,Cenpa,Kif20a,Vil1,Kpna2,Nusap1,Ezh2,Mphosph1,Kif17,H2afx,Mast4,Kazald1,Hist2h2bb,Hist1h2aa,Stmn1,Hist1h2ao,Diap3,Smc4l1,Tuba8,Nap1l1,Brca1,Hist1h2ac,Hells,Hist1h4d,Sirt6,Gyltl1b,Hist1h1b,Ctgf,Tiam1,Kpnb1,Kif18a,Smc2l1,Tuba3,Igfbp1,Ran,Kif2c,Kdelr3,Asf1a,Brrn1,Dynlt1,Tubb4,Myo1b,Gtpbp4,Nol5,Nol5a,Smad4,Col18a1,Tubb2c,Tubb5,Efnb3,Rps7,…
decreased	GO:0030554	adenyl nucleotide binding	185	1396	1.74	1184	14515	7.315	0	0	Oas1e,Oas1h,Kif23,Nalp4b,Bub1,Ttk,Oas1c,Top2a,Oas1d,Kif15,Tex14,Kif4,Cdc2a,Kif22,Cenpe,Kif20a,Plk1,Rspo2,Mphosph1,Kif17,Mast4,Nek2,Smc4l1,Styk1,Recql4,Hells,Mcm5,Lars,Chtf18,Dhx33,Mcm3,Mcm6,Aurkb,Bub1b,Uck2,Rad51,Ercc6l,Kif18a,Rad54b,Smc2l1,Bmpr1b,Mthfd1,Aurkc,Chek1,Kif2c,Mcm7,Lig1,B3bp,Msh3,Gmps,Myo1b,Cct6a,Morc1,Prkcm,Coasy,Trip13,Nsf,Aurka,Cct5,Alpk3,Cct3,Dhx32,Cct8,Cct2,Pak7,Kif2a,Myh1,Plekhh…
decreased	GO:0005524	ATP binding	183	1396	1.763	1158	14515	7.442	0	0	Oas1e,Oas1h,Kif23,Nalp4b,Bub1,Ttk,Oas1c,Top2a,Oas1d,Kif15,Tex14,Kif4,Cdc2a,Kif22,Cenpe,Kif20a,Plk1,Rspo2,Mphosph1,Kif17,Mast4,Nek2,Smc4l1,Styk1,Recql4,Hells,Mcm5,Lars,Chtf18,Dhx33,Mcm3,Mcm6,Aurkb,Bub1b,Uck2,Rad51,Ercc6l,Kif18a,Rad54b,Smc2l1,Bmpr1b,Mthfd1,Aurkc,Chek1,Kif2c,Mcm7,Lig1,B3bp,Msh3,Gmps,Myo1b,Cct6a,Morc1,Prkcm,Coasy,Trip13,Nsf,Aurka,Cct5,Alpk3,Cct3,Dhx32,Cct8,Cct2,Pak7,Kif2a,Myh1,Plekhh…
decreased	GO:0009058	biosynthesis	159	1396	1.798	990	14515	7.122	0	0	Dazl,Gm1967,Lars,Gyltl1b,Chst8,Uck2,Mthfd1,Tyms,Dhfr,B3galt3,Grhpr,Gmps,Rpl22l1,Bzw1,Eif4ebp1,Hsd17b1,Pawr,Coasy,Ppat,Rps27l,Rps7,Bzw2,Eif1ay,Nme1,Ddah1,Scd2,Ddost,Glmn,Eif2b1,Cth,Rsl1d1,Rpl13,Mrpl11,Ptov1,Mrpl21,Rpl10,Rpp30,Mars,Wdr51b,Mrps5,Pum1,Ndufab1,Eif2s1,Gars,Mrpl34,Mrpl30,Gfpt1,Eftud2,Npr2,Eif3s1,Umps,Pecr,Mrpl35,Eif3s9,Mrpl3,Dtymk,Eif3s6,Mrps30,Eftud1,Rpp14,Kars,Rps26,Gspt2,Eif2b2,Eif3s…
decreased	GO:0044249	cellular biosynthesis	153	1396	1.985	877	14515	8.111	0	0	Dazl,Lars,Gyltl1b,Chst8,Mthfd1,Tyms,Dhfr,B3galt3,Grhpr,Gmps,Rpl22l1,Bzw1,Eif4ebp1,Hsd17b1,Pawr,Coasy,Ppat,Rps27l,Rps7,Bzw2,Eif1ay,Nme1,Scd2,Ddost,Glmn,Eif2b1,Cth,Rsl1d1,Rpl13,Mrpl11,Ptov1,Mrpl21,Rpl10,Rpp30,Mars,Wdr51b,Mrps5,Pum1,Ndufab1,Eif2s1,Gars,Mrpl34,Mrpl30,Gfpt1,Eftud2,Npr2,Eif3s1,Umps,Pecr,Mrpl35,Eif3s9,Mrpl3,Dtymk,Eif3s6,Mrps30,Eftud1,Rpp14,Kars,Rps26,Gspt2,Eif2b2,Eif3s12,Ampd2,Eprs,Prps…
decreased	GO:0006996	organelle organization and biogenesis	129	1396	2.126	699	14515	8.122	0	0	Suv39h1,Kif23,Npm2,Top2a,Kif15,H1foo,Kif4,Hist1h2ak,Kif22,Cenpe,Cenpa,Kif20a,Vil1,Nusap1,Ezh2,Mphosph1,Kif17,H2afx,Hist2h2bb,Hist1h2aa,Stmn1,Hist1h2ao,Diap3,Smc4l1,Tuba8,Nap1l1,Brca1,Hist1h2ac,Hells,Hist1h4d,Sirt6,Hist1h1b,Kif18a,Smc2l1,Tuba3,Ran,Kif2c,Asf1a,Brrn1,Dynlt1,Tubb4,Myo1b,Gtpbp4,Nol5,Nol5a,Tubb2c,Tubb5,Rps7,Tube1,Wasl,Kif2a,Myh1,Morf4l2,Myo6,Smc1l1,Tuba7,Nap1l2,Ruvbl1,Kif21a,Sirt3,Nola…
decreased	GO:0006259	DNA metabolism	128	1396	3.436	478	14515	12.939	0	0	Suv39h1,Npm2,Top2a,H1foo,Hist1h2ak,Exo1,Cenpa,Chaf1a,Ung,Ezh2,Rad9,H2afx,Cdc45l,Hist2h2bb,Hist1h2aa,Hist1h2ao,Recql4,Hmgb2,Nap1l1,Brca1,Hist1h2ac,Hells,Hist1h4d,Mcm5,Sirt6,Chtf18,Ris2,Mcm3,Hist1h1b,Mcm6,Aurkb,Ctgf,Dnmt1,Rad51,Gmnn,Rad54b,Ran,Pold1,Chek1,Myc,Mcm7,Lig1,Asf1a,Rpa2,B3bp,Msh3,Prim2,Neil3,Dut,Topbp1,Fen1,Prim1,Hmgb3,Ddb1,Pole2,Rad51ap1,Morf4l2,Smc1l1,Rnaseh2a,Mcm4,Ruvbl2,Pola2,Nap1l2,R…
decreased	GO:0007049	cell cycle	119	1396	3.15	474	14515	11.627	0	0	Btg4,Lmyc1,Aspm,Cables1,Bub1,Dazl,Ung2,Cdc2a,Ccnb2,Cenph,Chaf1a,Rgs2,Nusap1,Rad9,H2afx,Cdc45l,Ect2,Cks1b,Nek2,Cdc20,Stmn1,Mycn,Spag5,Ube2c,Kntc1,Cdc25c,Mad2l1,Fbxo5,Smc4l1,Mphosph6,Ccnb1,Brca1,Dbf4,Ris2,Mcm3,Pfdn1,Ccna2,Mcm6,Aurkb,Bub1b,Incenp,Rad51,Gmnn,Smc2l1,Trim13,Ran,Mki67,Clspn,Aurkc,Chek1,Myc,Anp32b,Mcm7,Lig1,Brrn1,Fgf8,Topbp1,Aurka,Tubb5,Tube1,E2f5,Fos,Rras,Smc1l1,Pkmyt1,E2f3,Cdc37,Cdc27,…
decreased	GO:0009059	macromolecule biosynthesis	107	1396	2.322	540	14515	8.19	0	0	Dazl,Lars,Gyltl1b,Chst8,B3galt3,Rpl22l1,Bzw1,Eif4ebp1,Pawr,Rps27l,Rps7,Bzw2,Eif1ay,Ddost,Glmn,Eif2b1,Rsl1d1,Rpl13,Mrpl11,Ptov1,Mrpl21,Rpl10,Rpp30,Mars,Wdr51b,Mrps5,Pum1,Eif2s1,Gars,Mrpl34,Mrpl30,Gfpt1,Eftud2,Eif3s1,Mrpl35,Eif3s9,Mrpl3,Eif3s6,Mrps30,Eftud1,Kars,Rps26,Gspt2,Eif2b2,Eif3s12,Eprs,Rps11,Mrps21,Arbp,Pomt1,Lancl2,Dars2,Ddx48,Spata9,Adamts5,Rpl26,Eif2b4,Rpl29,Eef1b2,Eif3s4,Vars2,Yars2,Mrp…
decreased	GO:0005739	mitochondrion	101	1396	1.764	639	14515	5.426	0	0	Bcl2l10,Ung,Tbc1d15,Dut,Slc25a13,Prdx4,Cox5a,Pak7,Dazap1,Mrps22,Fignl1,Pdhb,Mrps31,Timm17a,Poldip2,Idh2,Mrpl11,Tuba6,Fxn,Cyb5,Mrps5,Ndufa10,Polr3h,Ndufab1,Cox6a1,Nit2,Mrpl34,Mrpl30,Ak3l1,Dld,Glrx5,Pecr,Mrpl35,Ndufc2,Mrpl3,Mrps30,Ndufb5,Tfam,Abcb6,Mrps21,Psmc2,Mthfd1l,Spata5,Uqcrq,Nme4,Ndg2,Vars2,Rsrc1,Yars2,Mrpl47,Prodh,Slc27a3,Lrpprc,Ndufc1,Timm13,Ndufa11,Me3,Trnt1,Fh1,Clpx,Polrmt,Slc25a3,Atad3a…
decreased	GO:0006412	protein biosynthesis	98	1396	2.379	485	14515	8.044	0	0	Dazl,Lars,B3galt3,Rpl22l1,Bzw1,Eif4ebp1,Pawr,Rps27l,Rps7,Bzw2,Eif1ay,Ddost,Glmn,Eif2b1,Rsl1d1,Rpl13,Mrpl11,Ptov1,Mrpl21,Rpl10,Rpp30,Mars,Wdr51b,Mrps5,Pum1,Eif2s1,Gars,Mrpl34,Mrpl30,Eftud2,Eif3s1,Mrpl35,Eif3s9,Mrpl3,Eif3s6,Mrps30,Eftud1,Kars,Rps26,Gspt2,Eif2b2,Eif3s12,Eprs,Rps11,Mrps21,Arbp,Pomt1,Lancl2,Dars2,Ddx48,Spata9,Adamts5,Rpl26,Eif2b4,Rpl29,Eef1b2,Eif3s4,Vars2,Yars2,Mrpl47,Eefsec,Aarsd1,Pr…
decreased	GO:0031974	membrane-enclosed lumen	92	1396	1.812	569	14515	5.407	0	0	Og2x,Rfpl4,Nr5a2,Top2a,Lhx8,Nusap1,Taf4b,Lsm5,Eya2,Gtf2e2,Sap30,Snrpe,Mki67,Eif3s6ip,Nol5,Smad4,E2f5,Fos,Tcf19,Snrpd2,Mrps22,E2f3,Lsm3,Nola1,Mrpl11,Tcfap4,Mars,Fbl,Npm1,Crsp9,Mrpl34,Mrpl30,Cd3eap,E2f8,Phf5a,Cops5,Mrpl3,Tcea1,Tfdp1,Med31,Gtf2h3,Tcof1,Tfam,Gtf2b,Tcf3,Ebna1bp2,Yeats4,Gtf2f2,Lsm8,Mrpl47,Rybp,Polr2g,Polr2f,Rpl12,Gtf2h4,Taf5,Mrpl15,E2f6,Etfdh,Med6,Tbl1x,Mxd3,Mrpl2,Foxm1,C1qbp,Mrpl39,Nk…
decreased	GO:0043233	organelle lumen	92	1396	1.812	569	14515	5.407	0	0	Og2x,Rfpl4,Nr5a2,Top2a,Lhx8,Nusap1,Taf4b,Lsm5,Eya2,Gtf2e2,Sap30,Snrpe,Mki67,Eif3s6ip,Nol5,Smad4,E2f5,Fos,Tcf19,Snrpd2,Mrps22,E2f3,Lsm3,Nola1,Mrpl11,Tcfap4,Mars,Fbl,Npm1,Crsp9,Mrpl34,Mrpl30,Cd3eap,E2f8,Phf5a,Cops5,Mrpl3,Tcea1,Tfdp1,Med31,Gtf2h3,Tcof1,Tfam,Gtf2b,Tcf3,Ebna1bp2,Yeats4,Gtf2f2,Lsm8,Mrpl47,Rybp,Polr2g,Polr2f,Rpl12,Gtf2h4,Taf5,Mrpl15,E2f6,Etfdh,Med6,Tbl1x,Mxd3,Mrpl2,Foxm1,C1qbp,Mrpl39,Nk…
decreased	GO:0016070	RNA metabolism	91	1396	3.098	367	14515	9.988	0	0	Lars,Lsm5,Snrpe,Rnpc1,Nol5,Dut,Slbp,Nudt21,Rnaseh2a,Gemin5,Snrpd2,Lsm3,Nola1,Pabpc1,Ptov1,Ssb,Rpp30,Mars,Fbl,Pum1,Gars,U2af1,Tfb1m,Eftud2,Phf5a,Prpf40a,Dhx15,Eif3s9,Snw1,Rpp14,Kars,Pspc1,Ddx39,Eprs,Hnrpdl,Elac2,Sart3,Dars2,Ebna1bp2,Ddx48,Sfpq,Mphosph10,Cpsf1,Vars2,Sfrs2,Sfrs10,Lsm8,Yars2,Aarsd1,Xab2,Snrpa,Hnrpc,Ddx28,Trnt1,Plrg1,Rnmtl1,Sfrs4,Rbmxrt,Tsen2,Sf3b2,Snrpf,Nola3,Hnrpk,Hars,Bop1,Skiv2l2,…
decreased	GO:0005198	structural molecule activity	91	1396	1.831	558	14515	5.466	0	0	Tuba8,Lamc1,Col3a1,Ntn4,Col1a2,Tnnc1,Tuba3,Fbn2,Thbs1,Col4a1,Tubb4,Rpl22l1,Celsr2,Col18a1,Tubb2c,Tubb5,Rps27l,Cldn1,Rps7,Tube1,Thbs4,Ntng1,Tuba7,Mrps22,Mrps31,Rsl1d1,Rpl13,Lmnb2,Mrpl11,Rdx,Mrpl21,Rpl10,Rpp30,Tuba6,Tubb6,Wdr51b,Mrps5,Myot,Mrpl34,Mrpl30,Lama2,Mrpl35,Mrps35,Mfap5,Mrpl3,Mrps30,Rps26,Ptpn21,Rps11,Col5a1,Mrps21,Rps8,Arbp,Col4a5,Col5a2,Krt1-12,Spata9,Rpl26,Rpl29,Tubd1,Mrpl47,Rps20,Rpl12…
decreased	GO:0030529	ribonucleoprotein complex	89	1396	3.559	324	14515	11.021	0	0	Lsm5,Snrpe,Rpl22l1,Slbp,Rps27l,Rps7,Gemin5,Snrpd2,Mrps22,Snrp1c,Mrps31,Lsm3,Rsl1d1,Nola1,Rpl13,Mrpl11,Ssb,Mrpl21,Rpl10,Rpp30,Wdr51b,Mrps5,Fbl,Mrpl34,Mrpl30,U2af1,Eftud2,Phf5a,Mrpl35,Snw1,Mrpl3,Mrps30,Rps26,Hnrpdl,Srp72,Rps11,Mrps21,Rps8,Arbp,Cspg2,Spata9,Rpl26,Rpl29,Mphosph10,Sfrs2,Lsm8,Mrpl47,Snrpa,Hnrpc,Rps20,Srp54,Rpl12,Srp68,Rpp38,Mrps2,Mrpl15,Plrg1,Tbl1x,Rbmxrt,Rpl10a,Mrpl2,Rpl18a,Mrpl39,Sec…
decreased	GO:0003723	RNA binding	85	1396	2.593	393	14515	8.187	0	0	Pabpnl1,Oas1e,Oas1h,Oas1c,Dazl,Oas1d,Brca1,Elavl3,Lsm5,Snrpe,Rnpc1,Slbp,Rps7,Eif1ay,Csda,Dazap1,Rnaseh2a,Snrpd2,Ddx24,Snrp1c,Lsm3,Nola1,Pabpc1,Mrpl11,Ssb,Mrpl21,Fbl,Safb2,Pum1,Eif2s1,Npm1,Cnot6,U2af1,Eif3s9,Rpp14,Ddx39,Hnrpdl,Rps11,Sart3,Nip7,Upf3b,Cspg2,Ddx48,Rpl26,Ppp1r10,Cpsf1,Eif3s4,Sfrs2,Lsm8,Fxr1h,Polr2g,Snrpa,Hnrpc,Trnt1,Strbp,Rps20,Srp54,Rpl12,Srp68,Eif4a1,Ddx18,Eif4e,Rnmtl1,Sfrs4,Rbmxrt,…
decreased	GO:0016462	pyrophosphatase activity	82	1396	1.826	504	14515	5.155	0	0	Smc4l1,Recql4,Tuba8,Ppa1,Hells,Mcm5,Chtf18,Dhx33,Mcm3,Mcm6,Rad51,Ercc6l,Smc2l1,Tuba3,Ran,Mcm7,Tubb4,Dut,Nudt5,Trip13,Nsf,Tubb2c,Tubb5,Dhx32,Tube1,Smc1l1,Ddx24,Mcm4,Ruvbl2,Tuba7,Ruvbl1,Fignl1,Smarca5,Tuba6,Tubb6,Rfc3,Supv3l1,Rad50,Dhx15,Xrcc6,Dhx36,Clpb,Gspt2,Mcm8,Ddx39,Abcb6,Abca4,Abcf2,Nudt2,Psmc2,Spata5,Ddx48,Hspa8,Nalp10,Xrcc5,Ddx28,Srp54,Clpx,Ralb,Foxn4,Atad3a,Eif4a1,Ddx18,Psmc6,Smarca4,Arf1,…
decreased	GO:0016817	hydrolase activity, acting on acid anhydrides	82	1396	1.813	507	14515	5.096	0	0	Smc4l1,Recql4,Tuba8,Ppa1,Hells,Mcm5,Chtf18,Dhx33,Mcm3,Mcm6,Rad51,Ercc6l,Smc2l1,Tuba3,Ran,Mcm7,Tubb4,Dut,Nudt5,Trip13,Nsf,Tubb2c,Tubb5,Dhx32,Tube1,Smc1l1,Ddx24,Mcm4,Ruvbl2,Tuba7,Ruvbl1,Fignl1,Smarca5,Tuba6,Tubb6,Rfc3,Supv3l1,Rad50,Dhx15,Xrcc6,Dhx36,Clpb,Gspt2,Mcm8,Ddx39,Abcb6,Abca4,Abcf2,Nudt2,Psmc2,Spata5,Ddx48,Hspa8,Nalp10,Xrcc5,Ddx28,Srp54,Clpx,Ralb,Foxn4,Atad3a,Eif4a1,Ddx18,Psmc6,Smarca4,Arf1,…
decreased	GO:0016818	hydrolase activity, acting on acid anhydrides, in phosphorus-containing anhydrides	82	1396	1.813	507	14515	5.096	0	0	Smc4l1,Recql4,Tuba8,Ppa1,Hells,Mcm5,Chtf18,Dhx33,Mcm3,Mcm6,Rad51,Ercc6l,Smc2l1,Tuba3,Ran,Mcm7,Tubb4,Dut,Nudt5,Trip13,Nsf,Tubb2c,Tubb5,Dhx32,Tube1,Smc1l1,Ddx24,Mcm4,Ruvbl2,Tuba7,Ruvbl1,Fignl1,Smarca5,Tuba6,Tubb6,Rfc3,Supv3l1,Rad50,Dhx15,Xrcc6,Dhx36,Clpb,Gspt2,Mcm8,Ddx39,Abcb6,Abca4,Abcf2,Nudt2,Psmc2,Spata5,Ddx48,Hspa8,Nalp10,Xrcc5,Ddx28,Srp54,Clpx,Ralb,Foxn4,Atad3a,Eif4a1,Ddx18,Psmc6,Smarca4,Arf1,…
decreased	GO:0051641	cellular localization	80	1396	1.62	544	14515	4.102	0	0	Kif23,Kif15,Kif4,Kif22,Cenpe,Kif20a,Kpna2,Nusap1,Mphosph1,Kif17,Mast4,Tuba8,Gyltl1b,Kpnb1,Kif18a,Tuba3,Ran,Kif2c,Kdelr3,Tubb4,Nol5,Smad4,Tubb2c,Tubb5,Tube1,Kif2a,Tnpo1,Sytl2,Tuba7,Kif21a,Timm17a,Mras,Kbtbd5,Ssb,Sec23a,Tuba6,Tubb6,Rasl2-9,Rab33a,Fndc5,Tacc3,Srp72,Rnuxa,Nmd3,Cspg2,Tubd1,Ap3b1,Timm13,Ptpn11,Pex14,Srp54,Ralb,Tomm20,Arl6,Arf1,Med6,Rabl2a,Sec61a2,Copb2,Sytl4,Tubal3,Cse1l,Hras1,Pcgf1,Ak…
decreased	GO:0051649	establishment of cellular localization	79	1396	1.61	540	14515	4.025	0	0	Kif23,Kif15,Kif4,Kif22,Cenpe,Kif20a,Kpna2,Nusap1,Mphosph1,Kif17,Mast4,Tuba8,Gyltl1b,Kpnb1,Kif18a,Tuba3,Ran,Kif2c,Kdelr3,Tubb4,Nol5,Smad4,Tubb2c,Tubb5,Tube1,Kif2a,Tnpo1,Sytl2,Tuba7,Kif21a,Timm17a,Mras,Kbtbd5,Ssb,Sec23a,Tuba6,Tubb6,Rasl2-9,Rab33a,Fndc5,Tacc3,Srp72,Rnuxa,Nmd3,Cspg2,Tubd1,Ap3b1,Timm13,Ptpn11,Pex14,Srp54,Ralb,Tomm20,Arl6,Arf1,Med6,Rabl2a,Sec61a2,Copb2,Sytl4,Tubal3,Cse1l,Hras1,Pcgf1,Ak…
decreased	GO:0017111	nucleoside-triphosphatase activity	78	1396	1.814	482	14515	4.971	0	0	Smc4l1,Recql4,Tuba8,Hells,Mcm5,Chtf18,Dhx33,Mcm3,Mcm6,Rad51,Ercc6l,Smc2l1,Tuba3,Ran,Mcm7,Tubb4,Trip13,Nsf,Tubb2c,Tubb5,Dhx32,Tube1,Smc1l1,Ddx24,Mcm4,Ruvbl2,Tuba7,Ruvbl1,Fignl1,Smarca5,Tuba6,Tubb6,Rfc3,Supv3l1,Rad50,Dhx15,Xrcc6,Dhx36,Clpb,Gspt2,Mcm8,Ddx39,Abcb6,Abca4,Abcf2,Psmc2,Spata5,Ddx48,Hspa8,Nalp10,Xrcc5,Ddx28,Srp54,Clpx,Ralb,Foxn4,Atad3a,Eif4a1,Ddx18,Psmc6,Smarca4,Arf1,Dhx29,Bat3,Rshl2,Rabl…
decreased	GO:0031981	nuclear lumen	78	1396	1.7	509	14515	4.445	0	0	Og2x,Rfpl4,Nr5a2,Top2a,Lhx8,Nusap1,Taf4b,Lsm5,Eya2,Gtf2e2,Sap30,Snrpe,Mki67,Eif3s6ip,Nol5,Smad4,E2f5,Fos,Tcf19,Snrpd2,E2f3,Lsm3,Nola1,Tcfap4,Mars,Fbl,Npm1,Crsp9,Cd3eap,E2f8,Phf5a,Cops5,Tcea1,Tfdp1,Med31,Gtf2h3,Tcof1,Tfam,Gtf2b,Tcf3,Ebna1bp2,Yeats4,Gtf2f2,Lsm8,Rybp,Polr2g,Polr2f,Rpl12,Gtf2h4,Taf5,E2f6,Med6,Tbl1x,Mxd3,Foxm1,Nkx3-1,Snrpf,Phc1,Hnrpk,Tfdp2,Taf11,Bop1,Rpo1-2,Mtf2,Ncl,Supt3h,Crsp8,Wwtr1…
decreased	GO:0046907	intracellular transport	78	1396	1.6	536	14515	3.948	0	0	Kif23,Kif15,Kif4,Kif22,Cenpe,Kif20a,Kpna2,Mphosph1,Kif17,Mast4,Tuba8,Gyltl1b,Kpnb1,Kif18a,Tuba3,Ran,Kif2c,Kdelr3,Tubb4,Nol5,Smad4,Tubb2c,Tubb5,Tube1,Kif2a,Tnpo1,Sytl2,Tuba7,Kif21a,Timm17a,Mras,Kbtbd5,Ssb,Sec23a,Tuba6,Tubb6,Rasl2-9,Rab33a,Fndc5,Tacc3,Srp72,Rnuxa,Nmd3,Cspg2,Tubd1,Ap3b1,Timm13,Ptpn11,Pex14,Srp54,Ralb,Tomm20,Arl6,Arf1,Med6,Rabl2a,Sec61a2,Copb2,Sytl4,Tubal3,Cse1l,Hras1,Pcgf1,Akap12,Dn…
decreased	GO:0006396	RNA processing	72	1396	3.191	284	14515	9.082	0	0	Lsm5,Snrpe,Rnpc1,Nol5,Slbp,Nudt21,Gemin5,Snrpd2,Lsm3,Nola1,Pabpc1,Ssb,Rpp30,Fbl,U2af1,Eftud2,Phf5a,Prpf40a,Dhx15,Eif3s9,Snw1,Rpp14,Pspc1,Ddx39,Elac2,Sart3,Ebna1bp2,Ddx48,Sfpq,Mphosph10,Cpsf1,Sfrs2,Sfrs10,Lsm8,Xab2,Snrpa,Hnrpc,Ddx28,Trnt1,Plrg1,Rnmtl1,Sfrs4,Rbmxrt,Tsen2,Sf3b2,Snrpf,Nola3,Hnrpk,Bop1,Skiv2l2,Dus1l,Txnl4b,Xrn2,Pprc1,Rg9mtd3,Ncl,Pdcd11,Zmat4,Pcbp2,Sf3b4,Nxt1,Hnrpll,Snrpg,Cstf2,Prpf3,S…
decreased	GO:0005694	chromosome	69	1396	3.308	265	14515	9.149	0	0	Suv39h1,Bub1,Top2a,H1foo,Hist1h2ak,Kif22,Cenph,Cenpe,Cenpa,Cdca1,H2afx,Nek2,Hist2h2bb,Hist1h2aa,Hist1h2ao,Spag5,Mad2l1,Smc4l1,Hmgb2,Brca1,Hist1h2ac,Hist1h4d,Sirt6,Hist1h1b,Bub1b,Incenp,Dnmt1,Rad51,Smc2l1,Ran,Mki67,Aurkc,Chek1,Asf1a,Hmgb1l,Prim2,Topbp1,Prim1,Hmgb3,Smc1l1,Hmgb2l1,Fancd2,Sirt3,Hist1h4i,Smarcc1,Orc6l,Myst1,Rad50,Tcp1,Msh4,Rpa1,Msl31,Tmpo,Smarcb1,Sin3a,Hdac2,Hmgn2,Cenpc1,Hist1h2ab,Ter…
decreased	GO:0016874	ligase activity	62	1396	1.541	440	14515	3.231	0.0012	0.004	Rfpl4,Uhrf1,Lnx1,Ube2t,Mdm4,Ube2c,Brca1,Lars,Trim13,Mthfd1,Gdpd2,Lig1,Gmps,Rnf168,Traip,Traf4,Trim27,Pcgf6,Ptov1,Rad18,Mars,Gars,Siah1b,Trim24,Kars,Eprs,Prps1,Herc3,Ube2g1,Ctps,Rnf4,Mthfd1l,Dars2,Cad,Rnf34,Rnf180,Vars2,Whsc1,Yars2,Aarsd1,Trim32,Arih1,Ube1x,Ube2n,Ube2b,Rfwd2,Rnf5,Appbp1,Hars,Ube2s,Pcgf1,Mnat1,Ifnar1,Cblb,Dars,Ube1c,Ube2i,Gart,Sfrs2ip,Wdr46,Ube2a,Topors,
decreased	GO:0048523	negative regulation of cellular process	59	1396	1.579	410	14515	3.324	0.0008	0.003	Btg4,Fst,Bcl2l10,Ezh2,Kiss1,Stmn1,Bmper,Mad2l1,Brca1,Hells,Sirt6,Dnmt1,Pa2g4,Rgs13,Gmnn,Trim13,Sap30,Myc,Mybbp1a,Eif4ebp1,Pawr,Zfpm2,Hmgb3,Pak7,Rcor2,Htra1,Glmn,Sirt3,Pcgf6,Pycard,Tacc3,Zc3hc1,Mid1ip1,Casp3,Gas2,Sin3a,Msh2,Mtbp,Rybp,Tgfb1i1,Tusc4,Birc6,Zfp496,Bdnf,Ctnnbip1,Purb,Gas2l3,Prdx2,Zfp336,Akt1,Nisch,Casp2,Cblb,Atpif1,Cops2,Msh6,Mlh1,Strap,Rb1,
decreased	GO:0051726	regulation of cell cycle	58	1396	2.62	266	14515	6.803	0	0	Btg4,Lmyc1,Cables1,Ung2,Cdc2a,Ccnb2,Nusap1,Rad9,H2afx,Cdc45l,Ect2,Mycn,Ube2c,Mad2l1,Mphosph6,Ccnb1,Brca1,Dbf4,Ris2,Ccna2,Gmnn,Trim13,Ran,Clspn,Chek1,Myc,Fgf8,E2f5,Fos,Rras,E2f3,Cdc37,E2f8,Tnfsf5ip1,Cops5,Tfdp1,Pycard,Tacc3,Gspt2,Ccnj,Casp3,Gas2,Hspa8,Msh2,Mtbp,Ptpn11,Tusc4,Anapc1,E2f6,Gas2l3,Hras1,Akt1,Tfdp2,Cables2,Cdk6,Ube1c,Psmd2,Rb1,
decreased	GO:0000074	regulation of progression through cell cycle	58	1396	2.62	266	14515	6.803	0	0	Btg4,Lmyc1,Cables1,Ung2,Cdc2a,Ccnb2,Nusap1,Rad9,H2afx,Cdc45l,Ect2,Mycn,Ube2c,Mad2l1,Mphosph6,Ccnb1,Brca1,Dbf4,Ris2,Ccna2,Gmnn,Trim13,Ran,Clspn,Chek1,Myc,Fgf8,E2f5,Fos,Rras,E2f3,Cdc37,E2f8,Tnfsf5ip1,Cops5,Tfdp1,Pycard,Tacc3,Gspt2,Ccnj,Casp3,Gas2,Hspa8,Msh2,Mtbp,Ptpn11,Tusc4,Anapc1,E2f6,Gas2l3,Hras1,Akt1,Tfdp2,Cables2,Cdk6,Ube1c,Psmd2,Rb1,
decreased	GO:0016071	mRNA metabolism	54	1396	3.094	218	14515	7.645	0	0	Lsm5,Snrpe,Rnpc1,Slbp,Nudt21,Gemin5,Snrpd2,Lsm3,Pabpc1,Ssb,Pum1,U2af1,Eftud2,Phf5a,Prpf40a,Dhx15,Eif3s9,Snw1,Pspc1,Ddx39,Hnrpdl,Sart3,Sfpq,Cpsf1,Sfrs2,Sfrs10,Lsm8,Snrpa,Hnrpc,Ddx28,Plrg1,Sfrs4,Rbmxrt,Tsen2,Sf3b2,Snrpf,Skiv2l2,Txnl4b,Xrn2,Pprc1,Ncl,Zmat4,Sf3b4,Dcps,Nxt1,Hnrpll,Snrpg,Cstf2,Prpf3,Snrpd1,Gemin6,Rbm17,Rbm19,Ern1,
decreased	GO:0006082	organic acid metabolism	54	1396	1.551	381	14515	3.056	0.0022	0.008	Nr5a2,H2afx,Lars,Hpgd,Mthfd1,Dhfr,Grhpr,Gmps,Scd2,Cth,Idh2,Ptov1,Mars,Cyb5,Polr3h,Ndufab1,Gars,Gfpt1,Pecr,Rpp14,Kars,Zfp334,Eprs,Ctps,Mthfd1l,Dars2,Cad,Vars2,Lyplal1,Yars2,Prodh,Aarsd1,Slc27a3,Me3,Fh1,Pcbd1,Asl,Lta4h,Prkag2,Akr1d1,Pycrl,Cmas,Hars,Mecr,Aasdhppt,Gfpt2,Tpi1,Got2,Dars,Hnrpll,Gls,Acy1,Wdr46,Shmt2,
decreased	GO:0019752	carboxylic acid metabolism	54	1396	1.551	381	14515	3.056	0.0022	0.008	Nr5a2,H2afx,Lars,Hpgd,Mthfd1,Dhfr,Grhpr,Gmps,Scd2,Cth,Idh2,Ptov1,Mars,Cyb5,Polr3h,Ndufab1,Gars,Gfpt1,Pecr,Rpp14,Kars,Zfp334,Eprs,Ctps,Mthfd1l,Dars2,Cad,Vars2,Lyplal1,Yars2,Prodh,Aarsd1,Slc27a3,Me3,Fh1,Pcbd1,Asl,Lta4h,Prkag2,Akr1d1,Pycrl,Cmas,Hars,Mecr,Aasdhppt,Gfpt2,Tpi1,Got2,Dars,Hnrpll,Gls,Acy1,Wdr46,Shmt2,
decreased	GO:0000278	mitotic cell cycle	52	1396	5.887	135	14515	11.442	0	0	Btg4,Aspm,Cables1,Bub1,Cdc2a,Ccnb2,Cenph,Nusap1,Nek2,Cdc20,Stmn1,Spag5,Ube2c,Kntc1,Cdc25c,Mad2l1,Fbxo5,Smc4l1,Mphosph6,Ccnb1,Dbf4,Ris2,Ccna2,Bub1b,Incenp,Smc2l1,Ran,Chek1,Anp32b,Brrn1,Tubb5,E2f5,Smc1l1,Cdc27,Anapc4,Tnfsf5ip1,Tfdp1,Gspt2,Cetn3,Ccdc5,Mtbp,Anapc1,Anapc7,E2f6,Wee1,Nek4,Txnl4b,Sac3d1,Mad1l1,Cdk6,Ube1c,Pols,
decreased	GO:0006397	mRNA processing	51	1396	3.195	201	14515	7.628	0	0	Lsm5,Snrpe,Rnpc1,Slbp,Nudt21,Gemin5,Snrpd2,Lsm3,Pabpc1,Ssb,U2af1,Eftud2,Phf5a,Prpf40a,Dhx15,Eif3s9,Snw1,Pspc1,Ddx39,Sart3,Sfpq,Cpsf1,Sfrs2,Sfrs10,Lsm8,Snrpa,Hnrpc,Ddx28,Plrg1,Sfrs4,Rbmxrt,Tsen2,Sf3b2,Snrpf,Skiv2l2,Txnl4b,Xrn2,Pprc1,Ncl,Zmat4,Sf3b4,Nxt1,Hnrpll,Snrpg,Cstf2,Prpf3,Snrpd1,Gemin6,Rbm17,Rbm19,Ern1,
decreased	GO:0051243	negative regulation of cellular physiological process	51	1396	1.561	358	14515	3.007	0.0026	0.009	Btg4,Bcl2l10,Kiss1,Stmn1,Mad2l1,Brca1,Hells,Sirt6,Dnmt1,Pa2g4,Gmnn,Trim13,Sap30,Myc,Mybbp1a,Eif4ebp1,Pawr,Zfpm2,Hmgb3,Pak7,Rcor2,Glmn,Sirt3,Pcgf6,Pycard,Tacc3,Zc3hc1,Mid1ip1,Casp3,Gas2,Sin3a,Msh2,Mtbp,Rybp,Tusc4,Birc6,Zfp496,Bdnf,Purb,Gas2l3,Prdx2,Zfp336,Akt1,Nisch,Casp2,Atpif1,Cops2,Msh6,Mlh1,Strap,Rb1,
decreased	GO:0003735	structural constituent of ribosome	49	1396	3.197	193	14515	7.48	0	0	Rpl22l1,Rps27l,Rps7,Mrps22,Mrps31,Rsl1d1,Rpl13,Mrpl11,Mrpl21,Rpl10,Rpp30,Wdr51b,Mrps5,Mrpl34,Mrpl30,Mrpl35,Mrps35,Mrpl3,Mrps30,Rps26,Rps11,Mrps21,Rps8,Arbp,Spata9,Rpl26,Rpl29,Mrpl47,Rps20,Rpl12,Rpp38,Mrps2,Mrpl15,Tbl1x,Rpl10a,Mrpl2,Rpl18a,Mrpl39,Secisbp2,Rpl37a,Rpl18,Rpl36,Rpl9,Nup62,Mrpl12,Rps15,Rpl28,Mrpl9,Mrpl54,
decreased	GO:0051276	chromosome organization and biogenesis	49	1396	2.449	237	14515	5.821	0	0	Suv39h1,Npm2,Top2a,H1foo,Hist1h2ak,Cenpa,Nusap1,Ezh2,H2afx,Hist2h2bb,Hist1h2aa,Hist1h2ao,Smc4l1,Nap1l1,Hist1h2ac,Hells,Hist1h4d,Sirt6,Hist1h1b,Smc2l1,Asf1a,Brrn1,Morf4l2,Smc1l1,Nap1l2,Ruvbl1,Sirt3,Hist1h4i,Smarca5,Parp1,Smarcc1,Smarce1,Baz2a,Myst1,Rad50,Msl31,Smarcb1,Yeats4,Ttf1,Aof2,Hdac2,Hist1h2ab,Terf2,Hist1h3e,Smarca4,Suv39h2,Supt4h2,L3mbtl2,Chd4,
decreased	GO:0016887	ATPase activity	49	1396	1.731	315	14515	3.613	0.0003	0.001	Smc4l1,Recql4,Hells,Mcm5,Dhx33,Mcm3,Mcm6,Rad51,Ercc6l,Smc2l1,Mcm7,Nsf,Dhx32,Smc1l1,Ddx24,Mcm4,Ruvbl2,Ruvbl1,Smarca5,Supv3l1,Rad50,Dhx15,Xrcc6,Dhx36,Mcm8,Ddx39,Abcb6,Abca4,Abcf2,Psmc2,Ddx48,Hspa8,Xrcc5,Ddx28,Clpx,Foxn4,Eif4a1,Ddx18,Smarca4,Dhx29,Bat3,Rshl2,Rabl2a,Ddx11,Dhx40,Skiv2l2,Atp5o,Atp5c1,Chd4,
decreased	GO:0006974	response to DNA damage stimulus	47	1396	3.505	173	14515	7.876	0	0	Cdc2a,Exo1,Chaf1a,Ung,Rad9,H2afx,Brca1,Rad51,Rad54b,Pold1,Chek1,Lig1,Asf1a,B3bp,Msh3,Neil3,Topbp1,Fen1,Ddb1,Smc1l1,Kbtbd5,Brca2,Tdp1,Rad18,Parp1,Mif,Rad50,Dclre1a,Xrcc6,Msh4,Rev3l,Gtf2h3,Pole,Xrcc1,Msh2,Polr2g,Xrcc5,Ptpn11,Gtf2h4,Apex1,Mus81,Ube2b,Pcna,Ddx11,Msh6,Mlh1,Ube2a,
decreased	GO:0009719	response to endogenous stimulus	47	1396	3.371	178	14515	7.643	0	0	Cdc2a,Exo1,Chaf1a,Ung,Rad9,H2afx,Brca1,Rad51,Rad54b,Pold1,Chek1,Lig1,Asf1a,B3bp,Msh3,Neil3,Topbp1,Fen1,Ddb1,Smc1l1,Kbtbd5,Brca2,Tdp1,Rad18,Parp1,Mif,Rad50,Dclre1a,Xrcc6,Msh4,Rev3l,Gtf2h3,Pole,Xrcc1,Msh2,Polr2g,Xrcc5,Ptpn11,Gtf2h4,Apex1,Mus81,Ube2b,Pcna,Ddx11,Msh6,Mlh1,Ube2a,
decreased	GO:0006457	protein folding	47	1396	3.32	180	14515	7.552	0	0	Chaf1a,Pfdn1,Dnajb13,Cct6a,Eif3s6ip,Cct5,Cct3,Ppic,Cct8,Cct2,Tbca,Dnajc9,Serpinh1,Pdia5,Cdc37,Fkbp5,Ppwd1,Hspca,Hspa5bp1,Zhx3,Tcp1,Pfdn2,Hspa4,Cct7,Bag2,Hspa8,Calr,Fkbp3,Clpx,Ppia,Ppig,Bag4,Npm3,Fkbp7,Ppif,Ppid,Dnaja2,Sdccag10,Dnajb3,Ahsa1,Pin1,Stch,Sgta,Hsf2bp,Ppil4,Cct6b,Zcsl3,
decreased	GO:0042623	ATPase activity, coupled	47	1396	1.855	285	14515	3.974	0	0	Smc4l1,Recql4,Hells,Mcm5,Dhx33,Mcm3,Mcm6,Rad51,Ercc6l,Smc2l1,Mcm7,Nsf,Dhx32,Smc1l1,Ddx24,Mcm4,Ruvbl2,Ruvbl1,Smarca5,Supv3l1,Rad50,Dhx15,Xrcc6,Dhx36,Mcm8,Ddx39,Abcb6,Abca4,Abcf2,Ddx48,Hspa8,Xrcc5,Ddx28,Foxn4,Eif4a1,Ddx18,Smarca4,Dhx29,Bat3,Rshl2,Rabl2a,Ddx11,Dhx40,Skiv2l2,Atp5o,Atp5c1,Chd4,
decreased	GO:0051301	cell division	46	1396	4.648	139	14515	9.432	0	0	Aspm,Cables1,Bub1,Top2a,Cdc2a,Ccnb2,Prc1,Kif20a,Nusap1,Cks1b,Nek2,Cdc20,Spag5,Ube2c,Kntc1,Cdca5,Cdc25c,Mad2l1,Dppa3,Smc4l1,Ccnb1,Anln,Cdca7,Ccna2,Bub1b,Incenp,Cdca3,Smc2l1,Lig1,Brrn1,Smc1l1,Cdc27,Cdc7,Anapc4,Cdk7,Cetn3,Ccdc5,Sept11,Anapc1,Anapc7,Wee1,Nek4,Cables2,Mad1l1,Cdk6,Pols,
decreased	GO:0005840	ribosome	46	1396	3.377	174	14515	7.57	0	0	Rpl22l1,Rps27l,Rps7,Mrps22,Rsl1d1,Rpl13,Mrpl11,Mrpl21,Rpl10,Rpp30,Wdr51b,Mrps5,Mrpl34,Mrpl30,Mrpl35,Mrpl3,Mrps30,Rps26,Rps11,Mrps21,Rps8,Arbp,Spata9,Rpl26,Rpl29,Mrpl47,Rps20,Rpl12,Rpp38,Mrps2,Mrpl15,Tbl1x,Rpl10a,Mrpl2,Rpl18a,Mrpl39,Secisbp2,Rpl37a,Rpl18,Rpl36,Rpl9,Nup62,Mrpl12,Rps15,Rpl28,Mrpl9,
decreased	GO:0007010	cytoskeleton organization and biogenesis	46	1396	1.566	322	14515	2.873	0.004	0.014	Kif23,Kif15,Kif4,Kif22,Cenpe,Kif20a,Vil1,Nusap1,Mphosph1,Kif17,Stmn1,Diap3,Tuba8,Kif18a,Tuba3,Ran,Kif2c,Dynlt1,Tubb4,Myo1b,Tubb2c,Tubb5,Tube1,Wasl,Kif2a,Myh1,Myo6,Tuba7,Kif21a,Tuba6,Tubb6,Myo10,Mid1ip1,Krt1-12,Tubd1,Calr,Pfn4,Krt1-10,Tubal3,Hook1,Pcgf1,Nisch,Enah,Dnahc8,Sac3d1,Tuba2,
decreased	GO:0000279	M phase	45	1396	5.157	127	14515	9.91	0	0	Aspm,Bub1,Dazl,Cdc2a,Ccnb2,Cenph,Nusap1,Nek2,Cdc20,Spag5,Ube2c,Kntc1,Cdc25c,Mad2l1,Fbxo5,Smc4l1,Mphosph6,Ccnb1,Ccna2,Bub1b,Incenp,Rad51,Smc2l1,Ran,Mki67,Brrn1,Topbp1,Smc1l1,Cdc27,Rad50,Anapc4,Tnfsf5ip1,Msh4,Rpa1,Cetn3,Ccdc5,Calr,Anapc1,Anapc7,Wee1,Nek4,Txnl4b,Mad1l1,Mlh1,Pols,
decreased	GO:0015630	microtubule cytoskeleton	45	1396	3.203	177	14515	7.176	0	0	Kif23,Kif15,Kif4,Prc1,Kif22,Cenpe,Kif20a,Nusap1,Mphosph1,Kif17,Nek2,Spag5,Mad2l1,Tuba8,Kif18a,Tuba3,Kif2c,Klc2,Myc,Dynlt1,Tubb4,Tubb2c,Tubb5,Tube1,Kif2a,Tuba7,Kif21a,Tuba6,Cdc27,Tubb6,Tcp1,Tacc3,Cetn3,Mid1ip1,Tubd1,Strbp,Rsn,Tubal3,Akt1,Hook1,Pcgf1,Dnahc8,Sac3d1,Rb1,Tuba2,
decreased	GO:0000910	cytokinesis	44	1396	4.864	129	14515	9.476	0	0	Aspm,Cables1,Bub1,Cdc2a,Ccnb2,Prc1,Kif20a,Nusap1,Cks1b,Nek2,Cdc20,Spag5,Ube2c,Kntc1,Cdca5,Cdc25c,Mad2l1,Smc4l1,Ccnb1,Anln,Cdca7,Ccna2,Bub1b,Incenp,Cdca3,Smc2l1,Lig1,Brrn1,Smc1l1,Cdc27,Cdc7,Anapc4,Cdk7,Cetn3,Ccdc5,Sept11,Anapc1,Anapc7,Wee1,Nek4,Cables2,Mad1l1,Cdk6,Pols,
decreased	GO:0006281	DNA repair	44	1396	3.938	149	14515	8.286	0	0	Exo1,Chaf1a,Ung,Rad9,H2afx,Brca1,Rad51,Rad54b,Pold1,Chek1,Lig1,Asf1a,B3bp,Msh3,Neil3,Topbp1,Fen1,Ddb1,Smc1l1,Kbtbd5,Brca2,Tdp1,Rad18,Parp1,Rad50,Dclre1a,Xrcc6,Msh4,Rev3l,Gtf2h3,Pole,Xrcc1,Msh2,Polr2g,Xrcc5,Gtf2h4,Apex1,Mus81,Ube2b,Pcna,Ddx11,Msh6,Mlh1,Ube2a,
decreased	GO:0006323	DNA packaging	44	1396	2.552	206	14515	5.756	0	0	Suv39h1,Npm2,H1foo,Hist1h2ak,Cenpa,Ezh2,H2afx,Hist2h2bb,Hist1h2aa,Hist1h2ao,Hmgb2,Nap1l1,Hist1h2ac,Hells,Hist1h4d,Sirt6,Hist1h1b,Asf1a,Hmgb3,Morf4l2,Nap1l2,Ruvbl1,Sirt3,Hat1,Hist1h4i,Smarca5,Smarcc1,Smarce1,Baz2a,Myst1,Msl31,Smarcb1,Yeats4,Ttf1,Aof2,Hdac2,Hmgn2,Hist1h2ab,Hist1h3e,Smarca4,Suv39h2,Supt4h2,L3mbtl2,Chd4,
decreased	GO:0005829	cytosol	44	1396	2.142	237	14515	4.71	0	0	Rgs13,Gmps,Psmc3ip,Rps7,Psma5,Psmb3,Rpl13,Psma4,Hspca,Pfdn2,Psmb2,Pycard,Psma1,Ngfrap1,Rps8,Psma7,Psmc2,Psma6,Rpl26,Rpl29,Uchl5,Psmb5,Rps20,Rpl12,Psmd14,Ppia,Psmd9,Psma2,Rpl37a,Psmd12,Nisch,Mecr,Rpl9,Pdcd11,Psme3,Rps15,Pdcd8,Psmb4,Acy1,Rpl28,Psmd2,Grb10,Psmc3,Pik3c2a,
decreased	GO:0009057	macromolecule catabolism	44	1396	1.997	251	14515	4.288	0	0	Lnx1,Ldhc,Uchl1,Ube2c,Lsm5,Mmp11,Myc,Psma5,Psmb3,Adamts2,Rnaseh2a,Pdhb,Usp42,Psma4,Pcyox1,Usp39,Siah1b,Psmb2,Psma1,Usp1,Psma7,Ube2g1,Psmc2,Psma6,Uchl5,Usp28,Psmb5,Arih1,Usp10,Psmc6,Ube1x,Ube2n,Ube2b,Psma2,Akt1,Mmp2,Tpi1,Usp46,Dcps,Pdcd8,Psmb4,Ube2i,Ube2a,Psmc3,
decreased	GO:0008380	RNA splicing	43	1396	3.424	161	14515	7.396	0	0	Lsm5,Snrpe,Rnpc1,Gemin5,Snrpd2,Lsm3,Pabpc1,Ssb,U2af1,Eftud2,Phf5a,Prpf40a,Dhx15,Eif3s9,Snw1,Pspc1,Ddx39,Sart3,Sfpq,Sfrs2,Sfrs10,Lsm8,Snrpa,Hnrpc,Ddx28,Plrg1,Sfrs4,Rbmxrt,Tsen2,Skiv2l2,Txnl4b,Pprc1,Ncl,Zmat4,Sf3b4,Snrpg,Cstf2,Prpf3,Snrpd1,Gemin6,Wbp11,Rbm17,Rbm19,
decreased	GO:0007001	chromosome organization and biogenesis (sensu Eukaryota)	43	1396	2.22	225	14515	4.867	0	0	Suv39h1,Npm2,H1foo,Hist1h2ak,Cenpa,Ezh2,H2afx,Hist2h2bb,Hist1h2aa,Hist1h2ao,Nap1l1,Hist1h2ac,Hells,Hist1h4d,Sirt6,Hist1h1b,Asf1a,Morf4l2,Nap1l2,Ruvbl1,Sirt3,Hist1h4i,Smarca5,Parp1,Smarcc1,Smarce1,Baz2a,Myst1,Rad50,Msl31,Smarcb1,Yeats4,Ttf1,Aof2,Hdac2,Hist1h2ab,Terf2,Hist1h3e,Smarca4,Suv39h2,Supt4h2,L3mbtl2,Chd4,
decreased	GO:0031975	envelope	43	1396	2.184	228	14515	4.77	0	0	Kpnb1,Ran,Slc25a13,Cox5a,E2f5,Tnpo1,Nup93,Timm17a,Lmnb2,Ndufab1,Cox6a1,Gfpt1,Ndufc2,Nup133,Abcb6,Tmpo,Uqcrq,Nup107,Rsrc1,Timm13,Ndufa11,Slc25a3,Tomm20,Ndufa2,Etfdh,Ndufa12,Pcna,Vdac1,Cse1l,Tfdp2,Ndufs4,Gfpt2,Nup62,Cacybp,Atp5c1,Nxt1,Nup155,Pdcd8,Oxa1l,Gls,Ipo4,Psmc3,Timm8a,
decreased	GO:0019001	guanyl nucleotide binding	43	1396	1.542	305	14515	2.682	0.0073	0.025	Cnga1,Tuba8,Rhobtb1,Tuba3,Ran,Tubb4,Gtpbp4,Tubb2c,Tubb5,Tube1,Rras,Tuba7,Eif2b1,Spag1,Rap2b,Mras,Tuba6,Tubb6,Ak3l1,Rasl2-9,Eftud2,Rab33a,Eftud1,Dync1li2,Gspt2,Eif2b2,Cspg2,Sept11,Eif2b4,Tubd1,Eefsec,Srp54,Ralb,Arl6,Arf1,Nin,Arl3,Rabl2a,Tubal3,Hras1,Rab12,Rab18,Tuba2,
decreased	GO:0005525	GTP binding	42	1396	1.541	298	14515	2.648	0.008	0.026	Tuba8,Rhobtb1,Tuba3,Ran,Tubb4,Gtpbp4,Tubb2c,Tubb5,Tube1,Rras,Tuba7,Eif2b1,Spag1,Rap2b,Mras,Tuba6,Tubb6,Ak3l1,Rasl2-9,Eftud2,Rab33a,Eftud1,Dync1li2,Gspt2,Eif2b2,Cspg2,Sept11,Eif2b4,Tubd1,Eefsec,Srp54,Ralb,Arl6,Arf1,Nin,Arl3,Rabl2a,Tubal3,Hras1,Rab12,Rab18,Tuba2,
decreased	GO:0000375	RNA splicing, via transesterification reactions	41	1396	3.35	156	14515	7.097	0	0	Lsm5,Snrpe,Rnpc1,Gemin5,Snrpd2,Lsm3,Pabpc1,Ssb,U2af1,Eftud2,Phf5a,Prpf40a,Dhx15,Eif3s9,Snw1,Pspc1,Ddx39,Sart3,Sfpq,Sfrs2,Sfrs10,Lsm8,Snrpa,Hnrpc,Ddx28,Plrg1,Sfrs4,Rbmxrt,Skiv2l2,Txnl4b,Pprc1,Ncl,Zmat4,Sf3b4,Snrpg,Cstf2,Prpf3,Snrpd1,Gemin6,Rbm17,Rbm19,
decreased	GO:0000377	RNA splicing, via transesterification reactions with bulged adenosine as nucleophile	41	1396	3.35	156	14515	7.097	0	0	Lsm5,Snrpe,Rnpc1,Gemin5,Snrpd2,Lsm3,Pabpc1,Ssb,U2af1,Eftud2,Phf5a,Prpf40a,Dhx15,Eif3s9,Snw1,Pspc1,Ddx39,Sart3,Sfpq,Sfrs2,Sfrs10,Lsm8,Snrpa,Hnrpc,Ddx28,Plrg1,Sfrs4,Rbmxrt,Skiv2l2,Txnl4b,Pprc1,Ncl,Zmat4,Sf3b4,Snrpg,Cstf2,Prpf3,Snrpd1,Gemin6,Rbm17,Rbm19,
decreased	GO:0000398	nuclear mRNA splicing, via spliceosome	41	1396	3.35	156	14515	7.097	0	0	Lsm5,Snrpe,Rnpc1,Gemin5,Snrpd2,Lsm3,Pabpc1,Ssb,U2af1,Eftud2,Phf5a,Prpf40a,Dhx15,Eif3s9,Snw1,Pspc1,Ddx39,Sart3,Sfpq,Sfrs2,Sfrs10,Lsm8,Snrpa,Hnrpc,Ddx28,Plrg1,Sfrs4,Rbmxrt,Skiv2l2,Txnl4b,Pprc1,Ncl,Zmat4,Sf3b4,Snrpg,Cstf2,Prpf3,Snrpd1,Gemin6,Rbm17,Rbm19,
decreased	GO:0043285	biopolymer catabolism	41	1396	2.621	188	14515	5.706	0	0	Lnx1,Uchl1,Ube2c,Lsm5,Mmp11,Myc,Psma5,Psmb3,Adamts2,Rnaseh2a,Usp42,Psma4,Pcyox1,Usp39,Siah1b,Psmb2,Psma1,Usp1,Psma7,Ube2g1,Psmc2,Psma6,Uchl5,Usp28,Psmb5,Arih1,Usp10,Psmc6,Ube1x,Ube2n,Ube2b,Psma2,Akt1,Mmp2,Usp46,Dcps,Pdcd8,Psmb4,Ube2i,Ube2a,Psmc3,
decreased	GO:0031967	organelle envelope	41	1396	2.128	222	14515	4.507	0	0	Kpnb1,Ran,Slc25a13,Cox5a,E2f5,Tnpo1,Nup93,Timm17a,Lmnb2,Ndufab1,Cox6a1,Ndufc2,Nup133,Abcb6,Tmpo,Uqcrq,Nup107,Rsrc1,Timm13,Ndufa11,Slc25a3,Tomm20,Ndufa2,Etfdh,Ndufa12,Pcna,Vdac1,Cse1l,Tfdp2,Ndufs4,Nup62,Cacybp,Atp5c1,Nxt1,Nup155,Pdcd8,Oxa1l,Gls,Ipo4,Psmc3,Timm8a,
decreased	GO:0006260	DNA replication	40	1396	6.371	99	14515	10.424	0	0	Chaf1a,Cdc45l,Mcm5,Chtf18,Ris2,Mcm3,Mcm6,Gmnn,Pold1,Mcm7,Lig1,Rpa2,B3bp,Msh3,Prim2,Dut,Fen1,Prim1,Pole2,Rnaseh2a,Mcm4,Pola2,Rrm1,Rfc3,Orc6l,Msh4,Rev3l,Rpa1,Mcm8,Orc5l,Pole,Pold3,Msh2,Rpa3,Pcna,Orc4l,Rrm2,Msh6,Mlh1,Rfc4,
decreased	GO:0006325	establishment and/or maintenance of chromatin architecture	40	1396	2.394	197	14515	5.122	0	0	Suv39h1,Npm2,H1foo,Hist1h2ak,Cenpa,Ezh2,H2afx,Hist2h2bb,Hist1h2aa,Hist1h2ao,Nap1l1,Hist1h2ac,Hells,Hist1h4d,Sirt6,Hist1h1b,Asf1a,Morf4l2,Nap1l2,Ruvbl1,Sirt3,Hist1h4i,Smarca5,Smarcc1,Smarce1,Baz2a,Myst1,Msl31,Smarcb1,Yeats4,Ttf1,Aof2,Hdac2,Hist1h2ab,Hist1h3e,Smarca4,Suv39h2,Supt4h2,L3mbtl2,Chd4,
decreased	GO:0044265	cellular macromolecule catabolism	38	1396	2.017	215	14515	4.036	0	0	Lnx1,Ldhc,Uchl1,Ube2c,Lsm5,Mmp11,Psma5,Psmb3,Adamts2,Rnaseh2a,Pdhb,Usp42,Psma4,Pcyox1,Usp39,Siah1b,Psmb2,Psma1,Usp1,Psma7,Ube2g1,Psma6,Uchl5,Usp28,Psmb5,Arih1,Usp10,Ube1x,Ube2n,Ube2b,Psma2,Mmp2,Tpi1,Usp46,Dcps,Psmb4,Ube2i,Ube2a,
decreased	GO:0043037	translation	37	1396	3.189	146	14515	6.476	0	0	Dazl,Lars,Bzw1,Eif4ebp1,Bzw2,Eif1ay,Eif2b1,Ptov1,Mars,Pum1,Eif2s1,Gars,Eif3s9,Eif3s6,Kars,Gspt2,Eif2b2,Eif3s12,Eprs,Arbp,Lancl2,Dars2,Eif2b4,Eef1b2,Vars2,Yars2,Aarsd1,Ict1,Eif2s2,Eif4e,Hars,L3mbtl2,Eif3s8,Dars,Eif3s7,Eef1g,Wdr46,
decreased	GO:0000087	M phase of mitotic cell cycle	36	1396	6.151	91	14515	9.718	0	0	Aspm,Bub1,Cdc2a,Ccnb2,Cenph,Nusap1,Nek2,Cdc20,Spag5,Ube2c,Kntc1,Cdc25c,Mad2l1,Fbxo5,Smc4l1,Mphosph6,Ccnb1,Ccna2,Bub1b,Incenp,Smc2l1,Ran,Brrn1,Smc1l1,Cdc27,Anapc4,Tnfsf5ip1,Cetn3,Ccdc5,Anapc1,Anapc7,Wee1,Nek4,Txnl4b,Mad1l1,Pols,
decreased	GO:0030163	protein catabolism	36	1396	2.75	159	14515	5.6	0	0	Lnx1,Uchl1,Ube2c,Mmp11,Psma5,Psmb3,Adamts2,Usp42,Psma4,Pcyox1,Usp39,Siah1b,Psmb2,Psma1,Usp1,Psma7,Ube2g1,Psmc2,Psma6,Uchl5,Usp28,Psmb5,Arih1,Usp10,Psmc6,Ube1x,Ube2n,Ube2b,Psma2,Akt1,Mmp2,Usp46,Psmb4,Ube2i,Ube2a,Psmc3,
decreased	GO:0006519	amino acid and derivative metabolism	36	1396	1.611	246	14515	2.691	0.0071	0.024	H2afx,Lars,Mthfd1,Dhfr,Grhpr,Gmps,Cth,Ptov1,Mars,Pcyox1,Gars,Gfpt1,Kars,Zfp334,Eprs,Ctps,Dars2,Cad,Vars2,Yars2,Prodh,Aarsd1,Pcbd1,Asl,Srm,Sat2,Pycrl,Hars,Gfpt2,Got2,Dars,Hnrpll,Gls,Acy1,Wdr46,Shmt2,
decreased	GO:0007067	mitosis	35	1396	5.98	90	14515	9.447	0	0	Aspm,Bub1,Cdc2a,Ccnb2,Cenph,Nusap1,Nek2,Cdc20,Spag5,Ube2c,Kntc1,Cdc25c,Mad2l1,Fbxo5,Smc4l1,Ccnb1,Ccna2,Bub1b,Incenp,Smc2l1,Ran,Brrn1,Smc1l1,Cdc27,Anapc4,Tnfsf5ip1,Cetn3,Ccdc5,Anapc1,Anapc7,Wee1,Nek4,Txnl4b,Mad1l1,Pols,
decreased	GO:0045182	translation regulator activity	34	1396	4.698	102	14515	8.152	0	0	Taf4b,Gtf2e2,Supt16h,Bzw1,Eif4ebp1,Eif3s6ip,Bzw2,Eif1ay,Eif2b1,Eif2s1,Eif3s1,Eif3s9,Eif3s6,Tcea1,Eftud1,Gspt2,Gtf2h3,Eif2b2,Eif3s12,Lancl2,Ddx48,Eif2b4,Eef1b2,Eif3s4,Eefsec,Ict1,Eif4a1,Eif2s2,Eif4e,Eif2c4,L3mbtl2,Eif3s8,Eif3s7,Eef1g,
decreased	GO:0000785	chromatin	34	1396	2.315	172	14515	4.541	0	0	Suv39h1,H1foo,Hist1h2ak,Kif22,Cenpa,H2afx,Hist2h2bb,Hist1h2aa,Hist1h2ao,Hmgb2,Hist1h2ac,Hist1h4d,Sirt6,Hist1h1b,Dnmt1,Ran,Asf1a,Hmgb1l,Hmgb3,Hmgb2l1,Sirt3,Hist1h4i,Smarcc1,Myst1,Tcp1,Msl31,Hdac2,Hmgn2,Hist1h2ab,Hist1h3e,Smarca4,Suv39h2,Ssrp1,Chd4,
decreased	GO:0008283	cell proliferation	34	1396	1.597	234	14515	2.569	0.0101	0.032	Uhrf1,Kiss1,Mycn,Ube2c,Cdca7,Tdgf1,Hhip,Foxo1,Enpep,Mki67,Myc,Mcm7,Fgf8,Pawr,Col18a1,Ilk,E2f3,Glmn,Mif,Prkcd,Luzp5,Gspt2,Shb,Casp3,Mtbp,Ipf1,Bdnf,Impdh2,Foxm1,Cse1l,Rbpsuh,Pin1,Cops2,Cdk6,
decreased	GO:0005730	nucleolus	33	1396	5.44	90	14515	8.73	0	0	Rfpl4,Top2a,Nusap1,Lsm5,Eya2,Snrpe,Mki67,Eif3s6ip,Nol5,Snrpd2,Lsm3,Nola1,Mars,Fbl,Npm1,Cd3eap,Phf5a,Tcof1,Ebna1bp2,Lsm8,Polr2f,Rpl12,Snrpf,Bop1,Rpo1-2,Ncl,Snrpg,Praf1,Snrpd1,Nolc1,Wbp11,Exosc1,Polr2h,
decreased	GO:0008135	translation factor activity, nucleic acid binding	33	1396	4.771	98	14515	8.104	0	0	Taf4b,Gtf2e2,Supt16h,Bzw1,Eif3s6ip,Bzw2,Eif1ay,Eif2b1,Eif2s1,Eif3s1,Eif3s9,Eif3s6,Tcea1,Eftud1,Gspt2,Gtf2h3,Eif2b2,Eif3s12,Lancl2,Ddx48,Eif2b4,Eef1b2,Eif3s4,Eefsec,Ict1,Eif4a1,Eif2s2,Eif4e,Eif2c4,L3mbtl2,Eif3s8,Eif3s7,Eef1g,
decreased	GO:0007017	microtubule-based process	33	1396	3.01	136	14515	5.82	0	0	Kif23,Kif15,Kif4,Kif22,Cenpe,Kif20a,Nusap1,Mphosph1,Kif17,Stmn1,Tuba8,Kif18a,Tuba3,Ran,Kif2c,Dynlt1,Tubb4,Tubb2c,Tubb5,Tube1,Kif2a,Tuba7,Kif21a,Tuba6,Tubb6,Mid1ip1,Tubd1,Tubal3,Hook1,Pcgf1,Dnahc8,Sac3d1,Tuba2,
decreased	GO:0006520	amino acid metabolism	33	1396	1.792	206	14515	3.138	0.0017	0.006	H2afx,Lars,Mthfd1,Dhfr,Grhpr,Gmps,Cth,Ptov1,Mars,Gars,Gfpt1,Kars,Zfp334,Eprs,Ctps,Dars2,Cad,Vars2,Yars2,Prodh,Aarsd1,Pcbd1,Asl,Pycrl,Hars,Gfpt2,Got2,Dars,Hnrpll,Gls,Acy1,Wdr46,Shmt2,
decreased	GO:0051603	proteolysis during cellular protein catabolism	32	1396	2.977	133	14515	5.675	0	0	Lnx1,Uchl1,Ube2c,Mmp11,Psma5,Psmb3,Adamts2,Usp42,Psma4,Pcyox1,Usp39,Siah1b,Psmb2,Psma1,Usp1,Psma7,Ube2g1,Psma6,Uchl5,Usp28,Psmb5,Arih1,Usp10,Ube1x,Ube2n,Ube2b,Psma2,Mmp2,Usp46,Psmb4,Ube2i,Ube2a,
decreased	GO:0044257	cellular protein catabolism	32	1396	2.977	133	14515	5.675	0	0	Lnx1,Uchl1,Ube2c,Mmp11,Psma5,Psmb3,Adamts2,Usp42,Psma4,Pcyox1,Usp39,Siah1b,Psmb2,Psma1,Usp1,Psma7,Ube2g1,Psma6,Uchl5,Usp28,Psmb5,Arih1,Usp10,Ube1x,Ube2n,Ube2b,Psma2,Mmp2,Usp46,Psmb4,Ube2i,Ube2a,
decreased	GO:0006605	protein targeting	31	1396	2.349	155	14515	4.407	0	0	Kpna2,Mast4,Gyltl1b,Kpnb1,Ran,Nol5,Smad4,Tnpo1,Timm17a,Kbtbd5,Fndc5,Tacc3,Srp72,Nmd3,Cspg2,Ap3b1,Timm13,Ptpn11,Pex14,Srp54,Tomm20,Med6,Sec61a2,Cse1l,Akap12,Ap3m1,Ssr2,Nxt1,Pex13,Ipo4,Timm8a,
decreased	GO:0051082	unfolded protein binding	30	1396	3.278	116	14515	5.957	0	0	Chaf1a,Pfdn1,Dnajb13,Cct6a,Cct5,Cct3,Cct8,Cct2,Tbca,Dnajc9,Serpinh1,Cdc37,Fkbp5,Hspca,Zhx3,Tcp1,Pfdn2,Cct7,Bag2,Hspa8,Calr,Clpx,Bag4,Npm3,Dnaja2,Dnajb3,Ahsa1,Sgta,Cct6b,Zcsl3,
decreased	GO:0019941	modification-dependent protein catabolism	28	1396	3.132	112	14515	5.542	0	0	Lnx1,Uchl1,Ube2c,Psma5,Psmb3,Usp42,Psma4,Usp39,Siah1b,Psmb2,Psma1,Usp1,Psma7,Ube2g1,Psma6,Uchl5,Usp28,Psmb5,Arih1,Usp10,Ube1x,Ube2n,Ube2b,Psma2,Usp46,Psmb4,Ube2i,Ube2a,
decreased	GO:0006511	ubiquitin-dependent protein catabolism	28	1396	3.132	112	14515	5.542	0	0	Lnx1,Uchl1,Ube2c,Psma5,Psmb3,Usp42,Psma4,Usp39,Siah1b,Psmb2,Psma1,Usp1,Psma7,Ube2g1,Psma6,Uchl5,Usp28,Psmb5,Arih1,Usp10,Ube1x,Ube2n,Ube2b,Psma2,Usp46,Psmb4,Ube2i,Ube2a,
decreased	GO:0043632	modification-dependent macromolecule catabolism	28	1396	3.132	112	14515	5.542	0	0	Lnx1,Uchl1,Ube2c,Psma5,Psmb3,Usp42,Psma4,Usp39,Siah1b,Psmb2,Psma1,Usp1,Psma7,Ube2g1,Psma6,Uchl5,Usp28,Psmb5,Arih1,Usp10,Ube1x,Ube2n,Ube2b,Psma2,Usp46,Psmb4,Ube2i,Ube2a,
decreased	GO:0004386	helicase activity	27	1396	2.589	125	14515	4.563	0	0	Recql4,Hells,Dhx33,Ercc6l,Rad54b,Dhx32,Ddx24,Ruvbl2,Ruvbl1,Smarca5,Supv3l1,Dhx15,Xrcc6,Dhx36,Ddx39,Ddx48,Gtf2f2,Xrcc5,Ddx28,Eif4a1,Ddx18,Smarca4,Dhx29,Ddx11,Dhx40,Skiv2l2,Chd4,
decreased	GO:0006333	chromatin assembly or disassembly	27	1396	2.439	131	14515	4.286	0	0	Suv39h1,H1foo,Hist1h2ak,Cenpa,H2afx,Hist2h2bb,Hist1h2aa,Hist1h2ao,Nap1l1,Hist1h2ac,Hells,Hist1h4d,Sirt6,Hist1h1b,Asf1a,Nap1l2,Sirt3,Hist1h4i,Smarca5,Smarcc1,Myst1,Msl31,Hist1h2ab,Hist1h3e,Smarca4,Suv39h2,Chd4,
decreased	GO:0042254	ribosome biogenesis and assembly	26	1396	4.442	81	14515	6.881	0	0	Gtpbp4,Nol5,Nol5a,Rps7,Nola1,Rpl13,Fbl,Mrpl30,Rps8,Nmd3,Arbp,Nip7,Ebna1bp2,Ddx48,Rpl26,Rpl29,Mphosph10,Rpl12,Rpl37a,Nola3,Bop1,Rpl9,Rps15,Rpl28,Ipo4,Exosc1,
decreased	GO:0007018	microtubule-based movement	26	1396	3.878	89	14515	6.289	0	0	Kif23,Kif15,Kif4,Kif22,Cenpe,Kif20a,Mphosph1,Kif17,Tuba8,Kif18a,Tuba3,Kif2c,Tubb4,Tubb2c,Tubb5,Tube1,Kif2a,Tuba7,Kif21a,Tuba6,Tubb6,Tubd1,Tubal3,Pcgf1,Dnahc8,Tuba2,
decreased	GO:0007028	cytoplasm organization and biogenesis	26	1396	3.817	90	14515	6.22	0	0	Gtpbp4,Nol5,Nol5a,Rps7,Nola1,Rpl13,Fbl,Mrpl30,Rps8,Nmd3,Arbp,Nip7,Ebna1bp2,Ddx48,Rpl26,Rpl29,Mphosph10,Rpl12,Rpl37a,Nola3,Bop1,Rpl9,Rps15,Rpl28,Ipo4,Exosc1,
decreased	GO:0030705	cytoskeleton-dependent intracellular transport	26	1396	3.541	95	14515	5.887	0	0	Kif23,Kif15,Kif4,Kif22,Cenpe,Kif20a,Mphosph1,Kif17,Tuba8,Kif18a,Tuba3,Kif2c,Tubb4,Tubb2c,Tubb5,Tube1,Kif2a,Tuba7,Kif21a,Tuba6,Tubb6,Tubd1,Tubal3,Pcgf1,Dnahc8,Tuba2,
decreased	GO:0016779	nucleotidyltransferase activity	25	1396	3.218	98	14515	5.354	0	0	Oas1c,Pold1,Polr3g,Prim2,Mybbp1a,Coasy,Prim1,Pole2,Polr3k,Polr3h,Rev3l,Pole,Pold3,Polr2g,Polr2f,Trnt1,Polrmt,Pcna,Cmas,Pole4,Rpo1-2,Praf1,Eif2b3,Pols,Polr2h,
decreased	GO:0008026	ATP-dependent helicase activity	25	1396	3.051	102	14515	5.119	0	0	Recql4,Hells,Dhx33,Ercc6l,Dhx32,Ddx24,Ruvbl2,Ruvbl1,Smarca5,Supv3l1,Dhx15,Xrcc6,Dhx36,Ddx39,Ddx48,Xrcc5,Ddx28,Eif4a1,Ddx18,Smarca4,Dhx29,Ddx11,Dhx40,Skiv2l2,Chd4,
decreased	GO:0004518	nuclease activity	25	1396	2.397	123	14515	4.044	0	0	Exo1,Diap3,Pold1,B3bp,Neil3,Fen1,Rnaseh2a,Rpp30,Cnot6,Rad50,Rev3l,Rpp14,Elac2,Isg20l1,Pole,Ttrap,Rpp38,Anapc1,Apex1,Mus81,Tsen2,Xrn2,Exdl1,Exosc1,Ern1,
decreased	GO:0009892	negative regulation of metabolism	25	1396	1.678	165	14515	2.424	0.0153	0.047	Hells,Sirt6,Dnmt1,Pa2g4,Gmnn,Sap30,Mybbp1a,Eif4ebp1,Zfpm2,Rcor2,Sirt3,Pcgf6,Mid1ip1,Sin3a,Msh2,Rybp,Zfp496,Purb,Zfp336,Atpif1,Cops2,Msh6,Mlh1,Strap,Rb1,
decreased	GO:0007167	enzyme linked receptor protein signaling pathway	25	1396	1.62	170	14515	2.263	0.0236	0.067	Fst,Bmp3,Rspo2,Bmper,Tdgf1,Ctgf,Tiam1,Hhip,Bmpr1b,Foxo1,Hbegf,D0H4S114,Eif4ebp1,Smad4,Angptl1,Smad7,Htra1,Ptpn11,Frs2,Caml,Smad6,Ptpre,Strap,Grb10,Amhr2,
decreased	GO:0007046	ribosome biogenesis	24	1396	4.51	74	14515	6.673	0	0	Gtpbp4,Nol5,Nol5a,Rps7,Nola1,Rpl13,Fbl,Mrpl30,Rps8,Nmd3,Nip7,Ebna1bp2,Ddx48,Rpl26,Rpl29,Mphosph10,Rpl12,Rpl37a,Nola3,Bop1,Rpl9,Rps15,Rpl28,Exosc1,
decreased	GO:0003774	motor activity	24	1396	2.031	135	14515	3.23	0.0012	0.004	Kif23,Kif15,Kif4,Kif22,Cenpe,Kif20a,Mphosph1,Kif17,Kif18a,Kif2c,Klc2,Dynlt1,Myo1b,Myh13,Slc25a13,Kif2a,Myh1,Plekhh1,Myo6,Kif21a,Myohd1,Myo10,Dync1li2,Dnahc8,
decreased	GO:0006461	protein complex assembly	24	1396	1.911	142	14515	2.958	0.003	0.011	H1foo,Hist1h2ak,Lnx1,Cenpa,H2afx,Hist2h2bb,Hist1h2aa,Hist1h2ao,Nap1l1,Hist1h2ac,Hist1h4d,Hist1h1b,Asf1a,Tubb5,Snrpd2,Nap1l2,Hist1h4i,Sfrs2,Hist1h2ab,Hist1h3e,Smarca4,Sac3d1,Snrpd1,Gemin6,
decreased	GO:0031324	negative regulation of cellular metabolism	24	1396	1.848	146	14515	2.809	0.0049	0.017	Hells,Sirt6,Dnmt1,Pa2g4,Gmnn,Sap30,Mybbp1a,Eif4ebp1,Zfpm2,Rcor2,Sirt3,Pcgf6,Sin3a,Msh2,Rybp,Zfp496,Purb,Zfp336,Atpif1,Cops2,Msh6,Mlh1,Strap,Rb1,
decreased	GO:0003743	translation initiation factor activity	23	1396	5.542	62	14515	7.354	0	0	Taf4b,Gtf2e2,Bzw1,Eif3s6ip,Bzw2,Eif1ay,Eif2b1,Eif2s1,Eif3s1,Eif3s9,Eif3s6,Eif2b2,Eif3s12,Ddx48,Eif2b4,Eif3s4,Eefsec,Eif4a1,Eif2s2,Eif4e,Eif2c4,Eif3s8,Eif3s7,
decreased	GO:0016853	isomerase activity	23	1396	2.14	124	14515	3.387	0.0007	0.003	Top2a,Hpgd,Pdia6,Topbp1,Ppic,Pdia5,Fkbp5,Ppwd1,Mif,Fkbp3,Ppia,Isyna1,Ppig,Fkbp7,Ppif,Ppid,Sdccag10,Tpi1,Pin1,Smpd2,Ppil4,Pdia3,Topors,
decreased	GO:0045934	negative regulation of nucleobase, nucleoside, nucleotide and nucleic acid metabolism	23	1396	1.982	132	14515	3.055	0.0022	0.008	Hells,Sirt6,Dnmt1,Pa2g4,Gmnn,Sap30,Mybbp1a,Zfpm2,Rcor2,Sirt3,Pcgf6,Sin3a,Msh2,Rybp,Zfp496,Purb,Zfp336,Atpif1,Cops2,Msh6,Mlh1,Strap,Rb1,
decreased	GO:0016568	chromatin modification	22	1396	3.132	88	14515	4.909	0	0	Suv39h1,Npm2,Ezh2,Hells,Sirt6,Morf4l2,Ruvbl1,Sirt3,Smarca5,Smarcc1,Smarce1,Baz2a,Msl31,Smarcb1,Yeats4,Ttf1,Aof2,Hdac2,Suv39h2,Supt4h2,L3mbtl2,Chd4,
decreased	GO:0019866	organelle inner membrane	22	1396	1.95	128	14515	2.917	0.0035	0.012	Slc25a13,Cox5a,Timm17a,Lmnb2,Ndufab1,Cox6a1,Ndufc2,Abcb6,Uqcrq,Rsrc1,Timm13,Ndufa11,Slc25a3,Ndufa2,Etfdh,Ndufa12,Ndufs4,Atp5c1,Oxa1l,Gls,Psmc3,Timm8a,
decreased	GO:0006399	tRNA metabolism	21	1396	2.666	95	14515	4.141	0	0	Lars,Dut,Ptov1,Rpp30,Mars,Gars,Rpp14,Kars,Eprs,Elac2,Dars2,Vars2,Yars2,Aarsd1,Trnt1,Tsen2,Hars,Dus1l,Rg9mtd3,Dars,Wdr46,
decreased	GO:0005740	mitochondrial envelope	21	1396	1.731	135	14515	2.35	0.0187	0.054	Slc25a13,Timm17a,Ndufab1,Cox6a1,Ndufc2,Abcb6,Uqcrq,Rsrc1,Timm13,Ndufa11,Tomm20,Ndufa2,Etfdh,Ndufa12,Vdac1,Ndufs4,Atp5c1,Pdcd8,Gls,Psmc3,Timm8a,
decreased	GO:0031497	chromatin assembly	20	1396	2.32	101	14515	3.483	0.0004	0.002	H1foo,Hist1h2ak,Cenpa,H2afx,Hist2h2bb,Hist1h2aa,Hist1h2ao,Nap1l1,Hist1h2ac,Hells,Hist1h4d,Sirt6,Hist1h1b,Asf1a,Nap1l2,Sirt3,Hist1h4i,Hist1h2ab,Hist1h3e,Smarca4,
decreased	GO:0006261	DNA-dependent DNA replication	19	1396	11.159	35	14515	8.973	0	0	Cdc45l,Mcm5,Mcm3,Mcm6,Gmnn,Pold1,Mcm7,B3bp,Msh3,Prim2,Prim1,Mcm4,Msh4,Mcm8,Msh2,Pcna,Msh6,Mlh1,Rfc4,
decreased	GO:0005681	spliceosome complex	19	1396	4.698	57	14515	6.084	0	0	Snrpe,Gemin5,Snrpd2,Snrp1c,U2af1,Eftud2,Phf5a,Snw1,Sfrs2,Snrpa,Plrg1,Txnl4b,Zmat4,Sf3b4,Snrpg,Prpf3,Snrpd1,Gemin6,Rbm17,
decreased	GO:0000228	nuclear chromosome	19	1396	3.881	65	14515	5.375	0	0	Suv39h1,Nek2,Sirt6,Incenp,Rad51,Asf1a,Prim2,Topbp1,Prim1,Sirt3,Smarcc1,Orc6l,Tcp1,Msh4,Smarcb1,Smarca4,Suv39h2,E2f6,Mlh1,
decreased	GO:0031966	mitochondrial membrane	19	1396	1.75	121	14515	2.279	0.0226	0.064	Slc25a13,Timm17a,Ndufab1,Ndufc2,Uqcrq,Rsrc1,Timm13,Ndufa11,Tomm20,Ndufa2,Etfdh,Ndufa12,Vdac1,Ndufs4,Atp5c1,Pdcd8,Gls,Psmc3,Timm8a,
decreased	GO:0005874	microtubule	18	1396	7.354	41	14515	7.456	0	0	Nusap1,Spag5,Tuba8,Tuba3,Tubb4,Tubb2c,Tubb5,Tube1,Tuba7,Tuba6,Cdc27,Tubb6,Tubd1,Rsn,Tubal3,Hook1,Pcgf1,Tuba2,
decreased	GO:0005635	nuclear envelope	17	1396	2.852	73	14515	3.971	0	0	Kpnb1,Ran,E2f5,Tnpo1,Nup93,Lmnb2,Nup133,Tmpo,Nup107,Pcna,Cse1l,Tfdp2,Nup62,Cacybp,Nxt1,Nup155,Ipo4,
decreased	GO:0006334	nucleosome assembly	17	1396	2.13	92	14515	2.891	0.0038	0.013	H1foo,Hist1h2ak,Cenpa,H2afx,Hist2h2bb,Hist1h2aa,Hist1h2ao,Nap1l1,Hist1h2ac,Hist1h4d,Hist1h1b,Asf1a,Nap1l2,Hist1h4i,Hist1h2ab,Hist1h3e,Smarca4,
decreased	GO:0006913	nucleocytoplasmic transport	16	1396	2.464	77	14515	3.33	0.0008	0.003	Kpna2,Kpnb1,Ran,Nol5,Smad4,Tnpo1,Ssb,Tacc3,Rnuxa,Nmd3,Ptpn11,Cse1l,Nup62,Nxt1,Nup155,Ipo4,
decreased	GO:0004519	endonuclease activity	16	1396	2.244	83	14515	2.993	0.0027	0.01	Diap3,B3bp,Neil3,Fen1,Rnaseh2a,Rpp30,Rad50,Rpp14,Elac2,Ttrap,Rpp38,Anapc1,Apex1,Mus81,Tsen2,Ern1,
decreased	GO:0005875	microtubule associated complex	15	1396	1.931	88	14515	2.37	0.0177	0.051	Kif23,Kif15,Kif4,Kif22,Cenpe,Kif20a,Mphosph1,Kif17,Kif18a,Kif2c,Klc2,Dynlt1,Kif2a,Kif21a,Dnahc8,
decreased	GO:0045892	negative regulation of transcription, DNA-dependent	15	1396	1.931	88	14515	2.37	0.0177	0.051	Hells,Sirt6,Dnmt1,Pa2g4,Sap30,Zfpm2,Sirt3,Pcgf6,Sin3a,Rybp,Zfp496,Purb,Zfp336,Strap,Rb1,
decreased	GO:0006310	DNA recombination	14	1396	6.265	35	14515	6.103	0	0	H2afx,Rad51,Lig1,Topbp1,Rad51ap1,Ruvbl2,Ruvbl1,Xrcc6,Msh4,Msh2,Xrcc5,Mus81,Msh6,Mlh1,
decreased	GO:0000775	chromosome, pericentric region	14	1396	5.98	36	14515	5.964	0	0	Bub1,Cenph,Cenpe,Cenpa,Cdca1,Spag5,Mad2l1,Bub1b,Incenp,Mki67,Aurkc,Myst1,Sin3a,Cenpc1,
decreased	GO:0006413	translational initiation	14	1396	4.872	41	14515	5.334	0	0	Bzw1,Eif4ebp1,Bzw2,Eif1ay,Eif2b1,Eif3s9,Eif3s6,Eif2b2,Eif3s12,Eif2b4,Eif2s2,Eif4e,Eif3s8,Eif3s7,
decreased	GO:0003777	microtubule motor activity	14	1396	2.74	62	14515	3.469	0.0005	0.002	Kif23,Kif15,Kif4,Kif22,Cenpe,Kif20a,Mphosph1,Kif17,Kif18a,Kif2c,Klc2,Kif2a,Kif21a,Dnahc8,
decreased	GO:0051169	nuclear transport	14	1396	2.436	68	14515	3.075	0.0021	0.008	Kpna2,Kpnb1,Ran,Nol5,Smad4,Tnpo1,Ssb,Tacc3,Rnuxa,Nmd3,Ptpn11,Cse1l,Nxt1,Ipo4,
decreased	GO:0007059	chromosome segregation	13	1396	10.18	25	14515	7.193	0	0	Top2a,Cenph,Cenpe,Nusap1,Cdca1,Nek2,Mad2l1,Smc4l1,Smc2l1,Brrn1,Smc1l1,Ebna1bp2,Mlh1,
decreased	GO:0000502	proteasome complex (sensu Eukaryota)	13	1396	8.726	27	14515	6.796	0	0	Psma5,Psmb3,Psma4,Psmb2,Psma1,Psma7,Psmc2,Psma6,Psmb5,Psmd14,Psma2,Psme3,Psmb4,
decreased	GO:0000793	condensed chromosome	13	1396	6.787	31	14515	6.109	0	0	Top2a,Cenpa,Nek2,Brca1,Bub1b,Incenp,Rad51,Mki67,Topbp1,Fancd2,Msh4,Rpa1,Mlh1,
decreased	GO:0017038	protein import	13	1396	2.908	55	14515	3.532	0.0004	0.001	Kpna2,Kpnb1,Ran,Nol5,Smad4,Tnpo1,Tacc3,Timm13,Cse1l,Nxt1,Pex13,Ipo4,Timm8a,
decreased	GO:0043039	tRNA aminoacylation	13	1396	2.545	61	14515	3.104	0.0019	0.007	Lars,Ptov1,Mars,Gars,Kars,Eprs,Dars2,Vars2,Yars2,Aarsd1,Hars,Dars,Wdr46,
decreased	GO:0006418	tRNA aminoacylation for protein translation	13	1396	2.545	61	14515	3.104	0.0019	0.007	Lars,Ptov1,Mars,Gars,Kars,Eprs,Dars2,Vars2,Yars2,Aarsd1,Hars,Dars,Wdr46,
decreased	GO:0043038	amino acid activation	13	1396	2.545	61	14515	3.104	0.0019	0.007	Lars,Ptov1,Mars,Gars,Kars,Eprs,Dars2,Vars2,Yars2,Aarsd1,Hars,Dars,Wdr46,
decreased	GO:0016875	ligase activity, forming carbon-oxygen bonds	13	1396	2.395	64	14515	2.908	0.0036	0.012	Lars,Ptov1,Mars,Gars,Kars,Eprs,Dars2,Vars2,Yars2,Aarsd1,Hars,Dars,Wdr46,
decreased	GO:0004812	aminoacyl-tRNA ligase activity	13	1396	2.395	64	14515	2.908	0.0036	0.012	Lars,Ptov1,Mars,Gars,Kars,Eprs,Dars2,Vars2,Yars2,Aarsd1,Hars,Dars,Wdr46,
decreased	GO:0016876	ligase activity, forming aminoacyl-tRNA and related compounds	13	1396	2.395	64	14515	2.908	0.0036	0.012	Lars,Ptov1,Mars,Gars,Kars,Eprs,Dars2,Vars2,Yars2,Aarsd1,Hars,Dars,Wdr46,
decreased	GO:0006917	induction of apoptosis	13	1396	2.036	73	14515	2.379	0.0173	0.05	Bcl2l10,Ndg1,Brca1,Myc,Siva,Casp8ap2,Pycard,Ngfrap1,Casp3,Casp6,Casp2,Msh6,Mlh1,
decreased	GO:0012502	induction of programmed cell death	13	1396	2.036	73	14515	2.379	0.0173	0.05	Bcl2l10,Ndg1,Brca1,Myc,Siva,Casp8ap2,Pycard,Ngfrap1,Casp3,Casp6,Casp2,Msh6,Mlh1,
decreased	GO:0008094	DNA-dependent ATPase activity	12	1396	7.518	27	14515	6.143	0	0	Mcm5,Mcm3,Mcm6,Rad51,Mcm7,Mcm4,Ruvbl2,Ruvbl1,Xrcc6,Mcm8,Xrcc5,Ddx11,
decreased	GO:0003755	peptidyl-prolyl cis-trans isomerase activity	12	1396	6.265	30	14515	5.649	0	0	Ppic,Fkbp5,Ppwd1,Fkbp3,Ppia,Ppig,Fkbp7,Ppif,Ppid,Sdccag10,Pin1,Ppil4,
decreased	GO:0016859	cis-trans isomerase activity	12	1396	5.935	31	14515	5.499	0	0	Ppic,Fkbp5,Ppwd1,Fkbp3,Ppia,Ppig,Fkbp7,Ppif,Ppid,Sdccag10,Pin1,Ppil4,
decreased	GO:0051258	protein polymerization	12	1396	5.638	32	14515	5.355	0	0	Stmn1,Tuba8,Tuba3,Tubb4,Tubb2c,Tubb5,Tube1,Tuba7,Tuba6,Tubb6,Tubal3,Tuba2,
decreased	GO:0016591	DNA-directed RNA polymerase II, holoenzyme	12	1396	3.888	41	14515	4.273	0	0	Taf4b,Gtf2e2,Med31,Gtf2h3,Gtf2f2,Polr2g,Polr2f,Taf5,Med6,Taf11,Taf7,Polr2h,
decreased	GO:0005759	mitochondrial matrix	12	1396	3.417	45	14515	3.884	0.0001	0	Mrps22,Mrpl11,Mrpl34,Mrpl30,Mrpl3,Mrpl47,Mrpl15,Etfdh,Mrpl2,C1qbp,Mrpl39,Mrpl12,
decreased	GO:0031980	mitochondrial lumen	12	1396	3.417	45	14515	3.884	0.0001	0	Mrps22,Mrpl11,Mrpl34,Mrpl30,Mrpl3,Mrpl47,Mrpl15,Etfdh,Mrpl2,C1qbp,Mrpl39,Mrpl12,
decreased	GO:0005201	extracellular matrix structural constituent	12	1396	2.349	60	14515	2.733	0.0062	0.021	Lamc1,Col3a1,Col1a2,Fbn2,Col4a1,Col18a1,Lama2,Mfap5,Col5a1,Col4a5,Col5a2,Col4a2,
decreased	GO:0009055	electron carrier activity	12	1396	2.088	66	14515	2.365	0.018	0.052	Ndufa10,Ndufab1,Dld,Ndufc2,Ndufb5,Ndufc1,Ndufa11,Aox4,Ndufa2,Etfdh,Ndufa12,Ndufs4,
decreased	GO:0005819	spindle	11	1396	5.742	29	14515	5.176	0	0	Prc1,Kif22,Nusap1,Nek2,Spag5,Mad2l1,Myc,Cdc27,Akt1,Sac3d1,Rb1,
decreased	GO:0051325	interphase	11	1396	5.44	30	14515	5.03	0	0	Cables1,Dbf4,Ris2,Chek1,Anp32b,E2f5,Tfdp1,Gspt2,Mtbp,E2f6,Cdk6,
decreased	GO:0051329	interphase of mitotic cell cycle	11	1396	5.44	30	14515	5.03	0	0	Cables1,Dbf4,Ris2,Chek1,Anp32b,E2f5,Tfdp1,Gspt2,Mtbp,E2f6,Cdk6,
decreased	GO:0046930	pore complex	11	1396	5.168	31	14515	4.889	0	0	Kpnb1,Ran,Tnpo1,Nup93,Nup133,Nup107,Cse1l,Nup62,Nxt1,Nup155,Ipo4,
decreased	GO:0003899	DNA-directed RNA polymerase activity	11	1396	5.168	31	14515	4.889	0	0	Polr3g,Prim2,Prim1,Polr3k,Polr3h,Polr2g,Polr2f,Polrmt,Rpo1-2,Praf1,Polr2h,
decreased	GO:0005643	nuclear pore	11	1396	5.168	31	14515	4.889	0	0	Kpnb1,Ran,Tnpo1,Nup93,Nup133,Nup107,Cse1l,Nup62,Nxt1,Nup155,Ipo4,
decreased	GO:0051327	M phase of meiotic cell cycle	11	1396	3.334	42	14515	3.648	0.0002	0.001	Dazl,Nek2,Rad51,Mki67,Topbp1,Smc1l1,Rad50,Msh4,Rpa1,Calr,Mlh1,
decreased	GO:0007126	meiosis	11	1396	3.334	42	14515	3.648	0.0002	0.001	Dazl,Nek2,Rad51,Mki67,Topbp1,Smc1l1,Rad50,Msh4,Rpa1,Calr,Mlh1,
decreased	GO:0051321	meiotic cell cycle	11	1396	3.334	42	14515	3.648	0.0002	0.001	Dazl,Nek2,Rad51,Mki67,Topbp1,Smc1l1,Rad50,Msh4,Rpa1,Calr,Mlh1,
decreased	GO:0005830	cytosolic ribosome (sensu Eukaryota)	11	1396	3.132	44	14515	3.465	0.0005	0.002	Rps7,Rpl13,Rps8,Rpl26,Rpl29,Rps20,Rpl12,Rpl37a,Rpl9,Rps15,Rpl28,
decreased	GO:0016651	oxidoreductase activity, acting on NADH or NADPH	11	1396	2.404	54	14515	2.684	0.0072	0.025	Ndufa10,Ndufab1,Ndufc2,Ndufb5,Ndufc1,Ndufa11,Gmpr,Ndufa2,Ndufa12,Ndufs8,Ndufs4,
decreased	GO:0003682	chromatin binding	11	1396	2.199	58	14515	2.419	0.0155	0.047	Suv39h1,Ezh2,Hells,Smarcc1,Myst1,Rpa1,Msl31,Ttf1,Suv39h2,Tbl1x,Chd4,
decreased	GO:0007178	transmembrane receptor protein serine/threonine kinase signaling pathway	11	1396	2.109	60	14515	2.294	0.0217	0.062	Fst,Bmp3,Bmper,Bmpr1b,D0H4S114,Smad4,Smad7,Htra1,Smad6,Strap,Amhr2,
decreased	GO:0000776	kinetochore	10	1396	15.662	16	14515	7.178	0	0	Bub1,Cenph,Cenpe,Cenpa,Cdca1,Spag5,Mad2l1,Bub1b,Myst1,Sin3a,
decreased	GO:0005839	proteasome core complex (sensu Eukaryota)	10	1396	11.746	18	14515	6.614	0	0	Psma5,Psmb3,Psma4,Psmb2,Psma1,Psma7,Psma6,Psmb5,Psma2,Psmb4,
decreased	GO:0004298	threonine endopeptidase activity	10	1396	11.746	18	14515	6.614	0	0	Psma5,Psmb3,Psma4,Psmb2,Psma1,Psma7,Psma6,Psmb5,Psma2,Psmb4,
decreased	GO:0003684	damaged DNA binding	10	1396	7.228	23	14515	5.512	0	0	H2afx,Brca1,Rad51,B3bp,Msh3,Ddb1,Msh4,Xrcc1,Msh2,Msh6,
decreased	GO:0016072	rRNA metabolism	10	1396	4.946	29	14515	4.546	0	0	Nol5,Nola1,Fbl,Tfb1m,Ebna1bp2,Ddx48,Mphosph10,Nola3,Bop1,Exosc1,
decreased	GO:0005761	mitochondrial ribosome	10	1396	3.915	34	14515	3.919	0	0	Mrps22,Mrpl11,Mrpl34,Mrpl30,Mrpl3,Mrpl47,Mrpl15,Mrpl2,Mrpl39,Mrpl12,
decreased	GO:0000313	organellar ribosome	10	1396	3.915	34	14515	3.919	0	0	Mrps22,Mrpl11,Mrpl34,Mrpl30,Mrpl3,Mrpl47,Mrpl15,Mrpl2,Mrpl39,Mrpl12,
decreased	GO:0004840	ubiquitin conjugating enzyme activity	10	1396	3.356	38	14515	3.495	0.0004	0.002	Ube2t,Ube2c,Ube2g1,Birc6,Ube2n,Ube2b,Ube2s,Ube2o,Ube2i,Ube2a,
decreased	GO:0008639	small protein conjugating enzyme activity	10	1396	3.24	39	14515	3.398	0.0006	0.002	Ube2t,Ube2c,Ube2g1,Birc6,Ube2n,Ube2b,Ube2s,Ube2o,Ube2i,Ube2a,
decreased	GO:0004527	exonuclease activity	10	1396	3.132	40	14515	3.304	0.0009	0.003	Exo1,Pold1,Fen1,Cnot6,Rev3l,Isg20l1,Pole,Xrn2,Exdl1,Exosc1,
decreased	GO:0051170	nuclear import	10	1396	2.473	48	14515	2.639	0.0083	0.027	Kpna2,Kpnb1,Ran,Nol5,Smad4,Tnpo1,Tacc3,Cse1l,Nxt1,Ipo4,
decreased	GO:0019867	outer membrane	10	1396	2.473	48	14515	2.639	0.0083	0.027	Nup37,Nup43,Nup107,Mtx2,Tomm20,Mtx1,Vdac1,Nup62,Nup155,Pdcd8,
decreased	GO:0006606	protein import into nucleus	10	1396	2.473	48	14515	2.639	0.0083	0.027	Kpna2,Kpnb1,Ran,Nol5,Smad4,Tnpo1,Tacc3,Cse1l,Nxt1,Ipo4,
decreased	GO:0046394	carboxylic acid biosynthesis	10	1396	2.135	54	14515	2.222	0.0262	0.072	Scd2,Ndufab1,Pecr,Rpp14,Lta4h,Prkag2,Akr1d1,Mecr,Aasdhppt,Tpi1,
decreased	GO:0016053	organic acid biosynthesis	10	1396	2.135	54	14515	2.222	0.0262	0.072	Scd2,Ndufab1,Pecr,Rpp14,Lta4h,Prkag2,Akr1d1,Mecr,Aasdhppt,Tpi1,
decreased	GO:0005657	replication fork	9	1396	12.082	16	14515	6.329	0	0	H2afx,Dnmt1,Chek1,Prim2,Prim1,Hdac2,E2f6,Pcna,Rfc4,
decreased	GO:0006220	pyrimidine nucleotide metabolism	9	1396	5.286	25	14515	4.477	0	0	Tyms,Dut,Nme1,Umps,Dtymk,Ctps,Cad,Nme4,Dctd,
decreased	GO:0006338	chromatin remodeling	9	1396	4.975	26	14515	4.326	0	0	Npm2,Hells,Sirt6,Sirt3,Smarca5,Baz2a,Smarcb1,Ttf1,Supt4h2,
decreased	GO:0003887	DNA-directed DNA polymerase activity	9	1396	4.698	27	14515	4.183	0	0	Pold1,Mybbp1a,Pole2,Rev3l,Pole,Pold3,Pcna,Pole4,Pols,
decreased	GO:0006364	rRNA processing	9	1396	4.698	27	14515	4.183	0	0	Nol5,Nola1,Fbl,Ebna1bp2,Ddx48,Mphosph10,Nola3,Bop1,Exosc1,
decreased	GO:0009064	glutamine family amino acid metabolism	9	1396	4.451	28	14515	4.046	0	0	Gmps,Gfpt1,Ctps,Cad,Prodh,Asl,Pycrl,Gfpt2,Gls,
decreased	GO:0003746	translation elongation factor activity	9	1396	4.027	30	14515	3.79	0.0001	0	Supt16h,Tcea1,Eftud1,Gspt2,Lancl2,Eef1b2,Eefsec,L3mbtl2,Eef1g,
decreased	GO:0050136	NADH dehydrogenase (quinone) activity	9	1396	3.383	34	14515	3.336	0.0008	0.003	Ndufa10,Ndufab1,Ndufc2,Ndufb5,Ndufc1,Ndufa11,Ndufa2,Ndufa12,Ndufs4,
decreased	GO:0003954	NADH dehydrogenase activity	9	1396	3.383	34	14515	3.336	0.0008	0.003	Ndufa10,Ndufab1,Ndufc2,Ndufb5,Ndufc1,Ndufa11,Ndufa2,Ndufa12,Ndufs4,
decreased	GO:0008137	NADH dehydrogenase (ubiquinone) activity	9	1396	3.383	34	14515	3.336	0.0008	0.003	Ndufa10,Ndufab1,Ndufc2,Ndufb5,Ndufc1,Ndufa11,Ndufa2,Ndufa12,Ndufs4,
decreased	GO:0016655	oxidoreductase activity, acting on NADH or NADPH, quinone or similar compound as acceptor	9	1396	2.916	38	14515	2.944	0.0032	0.011	Ndufa10,Ndufab1,Ndufc2,Ndufb5,Ndufc1,Ndufa11,Ndufa2,Ndufa12,Ndufs4,
decreased	GO:0005604	basement membrane	9	1396	2.916	38	14515	2.944	0.0032	0.011	Lamc1,Dag1,Ntn4,Col4a1,Col18a1,Lama2,Col4a5,Sparc,Col4a2,
decreased	GO:0007179	transforming growth factor beta receptor signaling pathway	9	1396	2.819	39	14515	2.854	0.0043	0.014	Bmp3,Bmpr1b,D0H4S114,Smad4,Smad7,Htra1,Smad6,Strap,Amhr2,
decreased	GO:0006986	response to unfolded protein	9	1396	2.416	44	14515	2.441	0.0146	0.044	Eif3s6ip,Serpinh1,Hspca,Hspa5bp1,Upf3b,Hspa4,Hspa8,Hsf2bp,Ern1,
decreased	GO:0051789	response to protein stimulus	9	1396	2.416	44	14515	2.441	0.0146	0.044	Eif3s6ip,Serpinh1,Hspca,Hspa5bp1,Upf3b,Hspa4,Hspa8,Hsf2bp,Ern1,
decreased	GO:0000075	cell cycle checkpoint	8	1396	8.353	17	14515	5.238	0	0	Cdc2a,Rad9,H2afx,Mad2l1,Clspn,Chek1,Tnfsf5ip1,Ptpn11,
decreased	GO:0005732	small nucleolar ribonucleoprotein complex	8	1396	6.834	19	14515	4.806	0	0	Lsm5,Snrpe,Snrpd2,Lsm3,Lsm8,Snrpf,Snrpg,Snrpd1,
decreased	GO:0042770	DNA damage response, signal transduction	8	1396	6.834	19	14515	4.806	0	0	Cdc2a,Rad9,H2afx,Brca1,Chek1,Mif,Ptpn11,Mlh1,
decreased	GO:0030020	extracellular matrix structural constituent conferring tensile strength	8	1396	3.759	28	14515	3.404	0.0006	0.002	Col3a1,Col1a2,Col4a1,Col18a1,Col5a1,Col4a5,Col5a2,Col4a2,
decreased	GO:0005581	collagen	8	1396	2.891	34	14515	2.754	0.0058	0.02	Col3a1,Col1a2,Col4a1,Col18a1,Col5a1,Col4a5,Col5a2,Col4a2,
decreased	GO:0000790	nuclear chromatin	8	1396	2.784	35	14515	2.659	0.0078	0.026	Suv39h1,Sirt6,Asf1a,Sirt3,Smarcc1,Tcp1,Smarca4,Suv39h2,
decreased	GO:0000226	microtubule cytoskeleton organization and biogenesis	8	1396	2.685	36	14515	2.568	0.0102	0.032	Nusap1,Stmn1,Tuba8,Ran,Tubb5,Mid1ip1,Hook1,Sac3d1,
decreased	GO:0006445	regulation of translation	8	1396	2.592	37	14515	2.479	0.0131	0.04	Dazl,Bzw1,Eif4ebp1,Bzw2,Pum1,Eif2s1,Eif3s6,Eif4e,
decreased	GO:0005815	microtubule organizing center	8	1396	2.506	38	14515	2.393	0.0167	0.048	Mad2l1,Tube1,Cdc27,Tcp1,Tacc3,Cetn3,Tubd1,Sac3d1,
decreased	GO:0008652	amino acid biosynthesis	8	1396	2.278	41	14515	2.151	0.0314	0.085	Mthfd1,Dhfr,Grhpr,Cth,Cad,Prodh,Asl,Pycrl,
decreased	GO:0004521	endoribonuclease activity	8	1396	2.211	42	14515	2.075	0.0379	0.099	Diap3,Rnaseh2a,Rpp30,Rpp14,Rpp38,Anapc1,Tsen2,Ern1,
decreased	GO:0045005	maintenance of fidelity during DNA-dependent DNA replication	7	1396	16.445	11	14515	6.078	0	0	Pold1,B3bp,Msh3,Msh4,Msh2,Msh6,Mlh1,
decreased	GO:0006270	DNA replication initiation	7	1396	16.445	11	14515	6.078	0	0	Cdc45l,Mcm5,Mcm3,Mcm6,Mcm7,Mcm4,Mcm8,
decreased	GO:0006221	pyrimidine nucleotide biosynthesis	7	1396	4.111	23	14515	3.388	0.0007	0.003	Tyms,Nme1,Umps,Dtymk,Ctps,Cad,Nme4,
decreased	GO:0015934	large ribosomal subunit	7	1396	3.132	28	14515	2.763	0.0057	0.019	Mrpl11,Mrpl34,Mrpl3,Rpl26,Mrpl15,Mrpl2,Mrpl39,
decreased	GO:0005813	centrosome	7	1396	2.99	29	14515	2.654	0.0079	0.026	Tube1,Cdc27,Tcp1,Tacc3,Cetn3,Tubd1,Sac3d1,
decreased	GO:0009968	negative regulation of signal transduction	7	1396	2.86	30	14515	2.55	0.0107	0.033	Bmper,Rgs13,Pawr,Htra1,Ctnnbip1,Cblb,Strap,
decreased	GO:0005871	kinesin complex	7	1396	2.74	31	14515	2.45	0.0142	0.044	Kif15,Kif4,Kif22,Kif17,Klc2,Kif2a,Kif21a,
decreased	GO:0008033	tRNA processing	7	1396	2.74	31	14515	2.45	0.0142	0.044	Rpp30,Rpp14,Elac2,Trnt1,Tsen2,Dus1l,Rg9mtd3,
decreased	GO:0006298	mismatch repair	6	1396	14.096	10	14515	5.405	0	0	B3bp,Msh3,Msh4,Msh2,Msh6,Mlh1,
decreased	GO:0000819	sister chromatid segregation	6	1396	14.096	10	14515	5.405	0	0	Nusap1,Nek2,Mad2l1,Smc4l1,Smc2l1,Brrn1,
decreased	GO:0000070	mitotic sister chromatid segregation	6	1396	14.096	10	14515	5.405	0	0	Nusap1,Nek2,Mad2l1,Smc4l1,Smc2l1,Brrn1,
decreased	GO:0031570	DNA integrity checkpoint	6	1396	8.055	13	14515	4.469	0	0	Cdc2a,Rad9,H2afx,Clspn,Chek1,Ptpn11,
decreased	GO:0006541	glutamine metabolism	6	1396	7.048	14	14515	4.22	0	0	Gmps,Gfpt1,Ctps,Cad,Gfpt2,Gls,
decreased	GO:0009124	nucleoside monophosphate biosynthesis	6	1396	7.048	14	14515	4.22	0	0	Tyms,Gmps,Ampd2,Prps1,Impdh2,Gart,
decreased	GO:0009112	nucleobase metabolism	6	1396	6.265	15	14515	3.993	0	0	Ppat,Umps,Ampd2,Prps1,Cad,Gart,
decreased	GO:0009123	nucleoside monophosphate metabolism	6	1396	6.265	15	14515	3.993	0	0	Tyms,Gmps,Ampd2,Prps1,Impdh2,Gart,
decreased	GO:0005762	mitochondrial large ribosomal subunit	6	1396	6.265	15	14515	3.993	0	0	Mrpl11,Mrpl34,Mrpl3,Mrpl15,Mrpl2,Mrpl39,
decreased	GO:0000315	organellar large ribosomal subunit	6	1396	6.265	15	14515	3.993	0	0	Mrpl11,Mrpl34,Mrpl3,Mrpl15,Mrpl2,Mrpl39,
decreased	GO:0000794	condensed nuclear chromosome	6	1396	5.125	17	14515	3.592	0.0003	0.001	Nek2,Incenp,Rad51,Topbp1,Msh4,Mlh1,
decreased	GO:0015288	porin activity	6	1396	4.698	18	14515	3.414	0.0006	0.002	Nup37,Nup43,Nup107,Vdac1,Nup62,Nup155,
decreased	GO:0016282	eukaryotic 43S preinitiation complex	6	1396	4.698	18	14515	3.414	0.0006	0.002	Rps7,Eif2s1,Eif3s9,Eif3s6,Rps20,Eif3s8,
decreased	GO:0006414	translational elongation	6	1396	4.027	20	14515	3.093	0.0019	0.007	Gspt2,Arbp,Lancl2,Eef1b2,L3mbtl2,Eef1g,
decreased	GO:0016645	oxidoreductase activity, acting on the CH-NH group of donors	6	1396	4.027	20	14515	3.093	0.0019	0.007	Mthfd1,Dhfr,Prodh,Etfdh,Pycrl,Pdcd8,
decreased	GO:0009116	nucleoside metabolism	6	1396	3.759	21	14515	2.948	0.0031	0.011	Dut,Ppat,Umps,Dtymk,Prps1,Atpif1,
decreased	GO:0006352	transcription initiation	6	1396	2.819	26	14515	2.329	0.0198	0.056	Taf4b,Gtf2e2,Gtf2b,Ttf1,Gtf2f2,Supt3h,
decreased	GO:0008632	apoptotic program	6	1396	2.562	28	14515	2.121	0.0339	0.091	Ndg1,Eya2,Myc,Casp8ap2,Akt1,Pdcd8,
decreased	GO:0051168	nuclear export	6	1396	2.562	28	14515	2.121	0.0339	0.09	Ran,Ssb,Rnuxa,Nmd3,Ptpn11,Nxt1,
decreased	GO:0051052	regulation of DNA metabolism	5	1396	46.987	6	14515	6.125	0	0	Gmnn,Msh2,Pcna,Msh6,Mlh1,
decreased	GO:0008180	signalosome complex	5	1396	11.746	9	14515	4.675	0	0	Cops4,Cops3,Cops5,Cops7a,Cops2,
decreased	GO:0030261	chromosome condensation	5	1396	11.746	9	14515	4.675	0	0	Top2a,Nusap1,Smc4l1,Smc2l1,Brrn1,
decreased	GO:0004003	ATP-dependent DNA helicase activity	5	1396	7.831	11	14515	4.032	0	0	Ruvbl2,Ruvbl1,Xrcc6,Xrcc5,Ddx11,
decreased	GO:0030880	RNA polymerase complex	5	1396	6.712	12	14515	3.766	0.0001	0	Cd3eap,Polr2g,Polr2f,Rpap1,Polr2h,
decreased	GO:0000077	DNA damage checkpoint	5	1396	6.712	12	14515	3.766	0.0001	0	Cdc2a,Rad9,H2afx,Chek1,Ptpn11,
decreased	GO:0009156	ribonucleoside monophosphate biosynthesis	5	1396	6.712	12	14515	3.766	0.0001	0	Gmps,Ampd2,Prps1,Impdh2,Gart,
decreased	GO:0009262	deoxyribonucleotide metabolism	5	1396	6.712	12	14515	3.766	0.0001	0	Tyms,Dut,Dtymk,Dera,Rrm2,
decreased	GO:0009161	ribonucleoside monophosphate metabolism	5	1396	5.873	13	14515	3.528	0.0004	0.001	Gmps,Ampd2,Prps1,Impdh2,Gart,
decreased	GO:0007568	aging	5	1396	5.873	13	14515	3.528	0.0004	0.001	Morf4l2,Mif,Msh2,Hras1,Msh6,
decreased	GO:0031202	RNA splicing factor activity, transesterification mechanism	5	1396	5.22	14	14515	3.313	0.0009	0.003	Snrpe,Snrpd2,Sf3b4,Snrpg,Snrpd1,
decreased	GO:0003678	DNA helicase activity	5	1396	4.698	15	14515	3.116	0.0018	0.007	Ruvbl2,Ruvbl1,Xrcc6,Xrcc5,Ddx11,
decreased	GO:0008629	induction of apoptosis by intracellular signals	5	1396	4.271	16	14515	2.936	0.0033	0.011	Brca1,Myc,Casp3,Msh6,Mlh1,
decreased	GO:0009408	response to heat	5	1396	3.614	18	14515	2.614	0.0089	0.029	Serpinh1,Hspca,Hspa4,Hspa8,Dnajb3,
decreased	GO:0016585	chromatin remodeling complex	5	1396	3.614	18	14515	2.614	0.0089	0.029	Sirt6,Asf1a,Sirt3,Smarcc1,Smarca4,
decreased	GO:0016891	endoribonuclease activity, producing 5'-phosphomonoesters	5	1396	3.132	20	14515	2.334	0.0195	0.056	Rnaseh2a,Rpp30,Rpp14,Rpp38,Ern1,
decreased	GO:0000792	heterochromatin	5	1396	2.936	21	14515	2.207	0.0273	0.074	Suv39h1,Dnmt1,Tcp1,Hdac2,Suv39h2,
decreased	GO:0005520	insulin-like growth factor binding	5	1396	2.763	22	14515	2.087	0.0368	0.096	Kazald1,Ctgf,Igfbp1,Htra1,Crim1,
decreased	GO:0016893	endonuclease activity, active with either ribo- or deoxyribonucleic acids and producing 5'-phosphomonoesters	5	1396	2.763	22	14515	2.087	0.0368	0.096	Rnaseh2a,Rpp30,Rpp14,Rpp38,Ern1,
decreased	GO:0007052	mitotic spindle organization and biogenesis	4	1396	37.59	5	14515	5.338	0	0	Stmn1,Ran,Tubb5,Sac3d1,
decreased	GO:0051053	negative regulation of DNA metabolism	4	1396	37.59	5	14515	5.338	0	0	Gmnn,Msh2,Msh6,Mlh1,
decreased	GO:0008625	induction of apoptosis via death domain receptors	4	1396	18.795	6	14515	4.74	0	0	Bcl2l10,Casp8ap2,Ngfrap1,Casp3,
decreased	GO:0007051	spindle organization and biogenesis	4	1396	12.53	7	14515	4.265	0	0	Stmn1,Ran,Tubb5,Sac3d1,
decreased	GO:0005853	eukaryotic translation elongation factor 1 complex	4	1396	12.53	7	14515	4.265	0	0	Lancl2,Eef1b2,L3mbtl2,Eef1g,
decreased	GO:0006144	purine base metabolism	4	1396	12.53	7	14515	4.265	0	0	Ppat,Ampd2,Prps1,Gart,
decreased	GO:0007076	mitotic chromosome condensation	4	1396	9.397	8	14515	3.874	0.0001	0	Nusap1,Smc4l1,Smc2l1,Brrn1,
decreased	GO:0016862	intramolecular oxidoreductase activity, interconverting keto- and enol-groups	4	1396	9.397	8	14515	3.874	0.0001	0	Pdia6,Pdia5,Mif,Pdia3,
decreased	GO:0046112	nucleobase biosynthesis	4	1396	7.518	9	14515	3.544	0.0003	0.001	Ppat,Umps,Cad,Gart,
decreased	GO:0045120	pronucleus	4	1396	7.518	9	14515	3.544	0.0003	0.001	Tcl1,Ezh2,Dppa3,Hnrpc,
decreased	GO:0006611	protein export from nucleus	4	1396	7.518	9	14515	3.544	0.0003	0.001	Ran,Nmd3,Ptpn11,Nxt1,
decreased	GO:0030612	arsenate reductase (thioredoxin) activity	4	1396	7.518	9	14515	3.544	0.0003	0.001	Pdia6,Pdia5,Txnl1,Txnl4b,
decreased	GO:0009127	purine nucleoside monophosphate biosynthesis	4	1396	6.265	10	14515	3.259	0.0011	0.004	Gmps,Ampd2,Impdh2,Gart,
decreased	GO:0009168	purine ribonucleoside monophosphate biosynthesis	4	1396	6.265	10	14515	3.259	0.0011	0.004	Gmps,Ampd2,Impdh2,Gart,
decreased	GO:0009126	purine nucleoside monophosphate metabolism	4	1396	5.37	11	14515	3.009	0.0026	0.01	Gmps,Ampd2,Impdh2,Gart,
decreased	GO:0009167	purine ribonucleoside monophosphate metabolism	4	1396	5.37	11	14515	3.009	0.0026	0.01	Gmps,Ampd2,Impdh2,Gart,
decreased	GO:0043021	ribonucleoprotein binding	4	1396	5.37	11	14515	3.009	0.0026	0.009	Nol5,Nmd3,Bop1,Eif3s8,
decreased	GO:0006613	cotranslational protein targeting to membrane	4	1396	5.37	11	14515	3.009	0.0026	0.009	Srp72,Cspg2,Srp54,Ssr2,
decreased	GO:0004549	tRNA-specific ribonuclease activity	4	1396	5.37	11	14515	3.009	0.0026	0.009	Rpp30,Rpp14,Rpp38,Tsen2,
decreased	GO:0016251	general RNA polymerase II transcription factor activity	4	1396	5.37	11	14515	3.009	0.0026	0.009	Taf4b,Gtf2e2,Med31,Taf11,
decreased	GO:0030611	arsenate reductase activity	4	1396	5.37	11	14515	3.009	0.0026	0.009	Pdia6,Pdia5,Txnl1,Txnl4b,
decreased	GO:0006612	protein targeting to membrane	4	1396	4.698	12	14515	2.787	0.0053	0.018	Srp72,Cspg2,Srp54,Ssr2,
decreased	GO:0048500	signal recognition particle	4	1396	4.698	12	14515	2.787	0.0053	0.018	Srp72,Cspg2,Srp54,Srp68,
decreased	GO:0005786	signal recognition particle (sensu Eukaryota)	4	1396	4.698	12	14515	2.787	0.0053	0.018	Srp72,Cspg2,Srp54,Srp68,
decreased	GO:0045047	protein targeting to ER	4	1396	4.698	12	14515	2.787	0.0053	0.018	Srp72,Cspg2,Srp54,Ssr2,
decreased	GO:0007088	regulation of mitosis	4	1396	4.698	12	14515	2.787	0.0053	0.018	Cdc2a,Nusap1,Mad2l1,Tnfsf5ip1,
decreased	GO:0008624	induction of apoptosis by extracellular signals	4	1396	4.176	13	14515	2.587	0.0096	0.031	Bcl2l10,Casp8ap2,Ngfrap1,Casp3,
decreased	GO:0007346	regulation of progression through mitotic cell cycle	4	1396	4.176	13	14515	2.587	0.0096	0.03	Btg4,Dbf4,Ris2,Mtbp,
decreased	GO:0048754	branching morphogenesis of a tube	4	1396	3.759	14	14515	2.406	0.0161	0.047	Ilk,Sema5a,Zfp336,Ihh,
decreased	GO:0042100	B cell proliferation	4	1396	3.759	14	14515	2.406	0.0161	0.046	Pawr,Prkcd,Shb,Casp3,
decreased	GO:0008028	monocarboxylic acid transporter activity	4	1396	3.417	15	14515	2.24	0.025	0.07	Slc10a4,Slc10a3,Slc16a1,Slc10a6,
decreased	GO:0006446	regulation of translational initiation	4	1396	3.417	15	14515	2.24	0.025	0.07	Bzw1,Eif4ebp1,Bzw2,Eif3s6,
decreased	GO:0007005	mitochondrion organization and biogenesis	4	1396	3.417	15	14515	2.24	0.025	0.069	Timm13,Mrpl15,Mrpl39,Timm8a,
decreased	GO:0000059	protein import into nucleus, docking	4	1396	3.417	15	14515	2.24	0.025	0.069	Kpnb1,Tnpo1,Cse1l,Ipo4,
decreased	GO:0005669	transcription factor TFIID complex	4	1396	3.132	16	14515	2.088	0.0367	0.097	Taf4b,Taf5,Taf11,Taf7,
decreased	GO:0009084	glutamine family amino acid biosynthesis	4	1396	3.132	16	14515	2.088	0.0367	0.097	Cad,Prodh,Asl,Pycrl,
decreased	GO:0009147	pyrimidine nucleoside triphosphate metabolism	4	1396	3.132	16	14515	2.088	0.0367	0.097	Dut,Nme1,Dtymk,Nme4,
decreased	GO:0005736	DNA-directed RNA polymerase I complex	3	1396	14.096	5	14515	3.821	0.0001	0	Cd3eap,Polr2f,Polr2h,
decreased	GO:0007131	meiotic recombination	3	1396	14.096	5	14515	3.821	0.0001	0	Topbp1,Msh4,Mlh1,
decreased	GO:0031023	microtubule organizing center organization and biogenesis	3	1396	9.397	6	14515	3.355	0.0007	0.003	Brca1,Tube1,Sac3d1,
decreased	GO:0009219	pyrimidine deoxyribonucleotide metabolism	3	1396	9.397	6	14515	3.355	0.0007	0.003	Tyms,Dut,Dtymk,
decreased	GO:0007098	centrosome cycle	3	1396	9.397	6	14515	3.355	0.0007	0.003	Brca1,Tube1,Sac3d1,
decreased	GO:0008508	bile acid:sodium symporter activity	3	1396	9.397	6	14515	3.355	0.0007	0.003	Slc10a4,Slc10a3,Slc10a6,
decreased	GO:0051297	centrosome organization and biogenesis	3	1396	9.397	6	14515	3.355	0.0007	0.003	Brca1,Tube1,Sac3d1,
decreased	GO:0017015	regulation of transforming growth factor beta receptor signaling pathway	3	1396	9.397	6	14515	3.355	0.0007	0.003	D0H4S114,Htra1,Strap,
decreased	GO:0005876	spindle microtubule	3	1396	9.397	6	14515	3.355	0.0007	0.003	Nusap1,Spag5,Cdc27,
decreased	GO:0007093	mitotic checkpoint	3	1396	7.048	7	14515	2.983	0.0028	0.01	Cdc2a,Mad2l1,Tnfsf5ip1,
decreased	GO:0050869	negative regulation of B cell activation	3	1396	7.048	7	14515	2.983	0.0028	0.01	Pawr,Hmgb3,Casp3,
decreased	GO:0006614	SRP-dependent cotranslational protein targeting to membrane	3	1396	7.048	7	14515	2.983	0.0028	0.01	Srp72,Cspg2,Srp54,
decreased	GO:0005665	DNA-directed RNA polymerase II, core complex	3	1396	7.048	7	14515	2.983	0.0028	0.01	Polr2g,Polr2f,Polr2h,
decreased	GO:0016864	intramolecular oxidoreductase activity, transposing S-S bonds	3	1396	7.048	7	14515	2.983	0.0028	0.01	Pdia6,Pdia5,Pdia3,
decreased	GO:0003756	protein disulfide isomerase activity	3	1396	7.048	7	14515	2.983	0.0028	0.01	Pdia6,Pdia5,Pdia3,
decreased	GO:0030532	small nuclear ribonucleoprotein complex	3	1396	7.048	7	14515	2.983	0.0028	0.01	Lsm3,Nola1,Nolc1,
decreased	GO:0015125	bile acid transporter activity	3	1396	7.048	7	14515	2.983	0.0028	0.01	Slc10a4,Slc10a3,Slc10a6,
decreased	GO:0006302	double-strand break repair	3	1396	5.638	8	14515	2.675	0.0074	0.025	H2afx,Xrcc6,Xrcc5,
decreased	GO:0045271	respiratory chain complex I	3	1396	5.638	8	14515	2.675	0.0074	0.025	Ndufab1,Ndufa2,Ndufs4,
decreased	GO:0007173	epidermal growth factor receptor signaling pathway	3	1396	5.638	8	14515	2.675	0.0074	0.025	Tdgf1,Hbegf,Caml,
decreased	GO:0005747	respiratory chain complex I (sensu Eukaryota)	3	1396	5.638	8	14515	2.675	0.0074	0.025	Ndufab1,Ndufa2,Ndufs4,
decreased	GO:0007182	common-partner SMAD protein phosphorylation	3	1396	5.638	8	14515	2.675	0.0074	0.024	Smad4,Smad7,Smad6,
decreased	GO:0045814	negative regulation of gene expression, epigenetic	3	1396	4.698	9	14515	2.413	0.0158	0.047	Hells,Sirt6,Sirt3,
decreased	GO:0004526	ribonuclease P activity	3	1396	4.698	9	14515	2.413	0.0158	0.047	Rpp30,Rpp14,Rpp38,
decreased	GO:0006342	chromatin silencing	3	1396	4.698	9	14515	2.413	0.0158	0.047	Hells,Sirt6,Sirt3,
decreased	GO:0031507	heterochromatin formation	3	1396	4.698	9	14515	2.413	0.0158	0.047	Hells,Sirt6,Sirt3,
decreased	GO:0015385	sodium:hydrogen antiporter activity	3	1396	4.698	9	14515	2.413	0.0158	0.047	Slc9a3,Slc9a7,Slc9a2,
decreased	GO:0005451	monovalent cation:proton antiporter activity	3	1396	4.698	9	14515	2.413	0.0158	0.047	Slc9a3,Slc9a7,Slc9a2,
decreased	GO:0008637	apoptotic mitochondrial changes	3	1396	4.698	9	14515	2.413	0.0158	0.046	Myc,Akt1,Pdcd8,
decreased	GO:0004520	endodeoxyribonuclease activity	3	1396	4.698	9	14515	2.413	0.0158	0.046	Neil3,Fen1,Mus81,
decreased	GO:0007127	meiosis I	3	1396	4.027	10	14515	2.186	0.0288	0.078	Topbp1,Msh4,Mlh1,
decreased	GO:0000795	synaptonemal complex	3	1396	4.027	10	14515	2.186	0.0288	0.078	Incenp,Msh4,Mlh1,
decreased	GO:0009070	serine family amino acid biosynthesis	3	1396	4.027	10	14515	2.186	0.0288	0.078	Dhfr,Grhpr,Cth,
