# Supplementary material for: Effects of aging and calorie restriction on the global gene expression profiles of mouse testis and ovary
Source: BMC Biol. 2008 Jun 3;6:24. doi: 10.1186/1741-7007-6-24 (PMC2426674; doi:10.1186/1741-7007-6-24)
Supplement: Additional file 7 — Table of genes with differential expression in testis between young (1–6 months) and old (16–24 months) males on an AL diet. [file 1741-7007-6-24-S7.xls]

## Sheet: Sheet1
Table S5. Genes with differential expression in testis between young (1-6 mo) and old (16-24 mo) males on ad libitum diet
FeatureID	Mean (young)	Mean (old)	Logratio	Fold change	t	P	FDR	P regression	Deleted	Direction	Tests vs. ovary*	Expression change in ovary with age	Symbol	Uname	Gene name
Z00041231-1	1.9871	3.02	1.0329	10.786	6.299	0	0	0.00073	0	1	testis	0	4931430N09Rik	U007325	RIKEN cDNA 4931430N09 gene
Z00062581-1	3.2214	4.2262	1.0048	10.111	6.5	0	0	0.00171	0	1	testis	0	1700084F23Rik	U034942	RIKEN cDNA 1700084F23 gene
Z00053412-1	1.9975	2.9853	0.9878	9.722	5.788	0	0	0.00601	0	1	testis	0	9530002B09Rik	U004759	RIKEN cDNA 9530002B09 gene
Z00029959-1	3.262	4.1131	0.8511	7.097	6.727	0	0	0.00047	0	1	-	0	Rnu17d	U039548	RNA, U17d small nucleolar
Z00025815-1	2.7551	3.5741	0.819	6.591	5.859	0	0	0.00462	0	1	testis	0	1700021J08Rik	U025424	RIKEN cDNA 1700021J08 gene
Z00001151-1	3.36941	4.164	0.79459	6.231	9.453	0	0	0.00124	0	1	-	-1	Tubb6	U018843	tubulin, beta 6
Z00072222-1	3.36621	4.1434	0.77719	5.986	6.756	0	0	0.00243	0	1	-	0	LOC435376	U211384	similar to Vacuolar ATP synthase subunit S1 precursor (V-ATPase S1 subunit) (V-ATPase S1 accessory protein) (V-ATPase Ac45 subunit) (C7-1 protein)
Z00062844-1	1.95141	2.7224	0.77099	5.901	3.191	0.0014	0.0929	0.03085	0	1	testis	0	4930567J20Rik	U041774	RIKEN cDNA 4930567J20 gene
Z00054439-1	3.4676	4.2363	0.7687	5.87	7.473	0	0	0.00106	0	1	testis	1	Map4k1	U007895	mitogen activated protein kinase kinase kinase kinase 1
Z00070225-1	3.0361	3.7479	0.7118	5.149	7.598	0	0	0.00487	0	1	testis	0	Atg4c	U004528	autophagy-related 4C (yeast)
Z00033677-1	2.4156	3.0344	0.6188	4.157	6.024	0	0	0.0049	0	1	testis	1	Igk	U144860	Mus musculus 10D10 monoclonal antibody kappa light chain variable region, (IgK) mRNA, partial cds.
Z00025109-1	2.57791	3.1393	0.56139	3.642	5.773	0	0	0.00616	0	1	testis	-1	Itga2	U035202	integrin alpha 2
Z00004176-1	2.8882	3.4401	0.5519	3.563	5.553	0	0	0.00026	0	1	-	0	Mccc2	U035101	methylcrotonoyl-Coenzyme A carboxylase 2 (beta)
Z00041703-1	3.46011	4.0099	0.54979	3.546	14.827	0	0	0	0	1	testis	0	4933437N03Rik	U004407	RIKEN cDNA 4933437N03 gene
Z00062224-1	3.15051	3.6953	0.54479	3.505	5.213	0	0.0001	0.00592	0	1	testis	0	4930579D09Rik	U028012	RIKEN cDNA 4930579D09 gene
Z00034339-1	2.81591	3.3592	0.54329	3.493	6.872	0	0	0.0037	0	1	-	-1	Zfp239	U043940	zinc finger protein 239
Z00062199-1	2.955	3.4944	0.5394	3.462	6.103	0	0	0.00448	0	1	testis	0	1700026J14Rik	U027271	RIKEN cDNA 1700026J14 gene
Z00073172-1	2.2153	2.7366	0.5213	3.321	5.777	0	0	0.00204	0	1	-	0	C77368	U140899	expressed sequence C77368
Z00071910-1	2.4152	2.9332	0.518	3.296	4.17	0	0.0074	0.00065	0	1	testis	0	4930543L23Rik	U260788	RIKEN cDNA 4930543L23 gene
Z00071104-1	2.89481	3.4019	0.50709	3.214	5.542	0	0	0.00495	0	1	testis	0	LOC384601	U095410	PREDICTED: Mus musculus similar to 60S ribosomal protein L23a (LOC384601), mRNA
Z00061318-1	3.1472	3.6264	0.4792	3.014	5.563	0	0	0.00292	0	1	-	0	1700049E22Rik	U242615	RIKEN cDNA 1700049E22 gene
Z00063995-1	3.33071	3.8043	0.47359	2.975	4.846	0	0.0005	0	0	1	testis	0	1700029N11Rik	U014781	RIKEN cDNA 1700029N11 gene
Z00024307-1	2.827	3.2959	0.4689	2.943	4.557	0	0.0018	0.00039	0	1	testis	1	Ly6d	U036290	lymphocyte antigen 6 complex, locus D
Z00026622-1	2.77361	3.2155	0.44189	2.766	5.177	0	0.0001	0.0036	0	1	testis	0	9530096D07Rik	U087326	RIKEN cDNA 9530096D07 gene
Z00037387-1	2.636	3.0331	0.3971	2.495	5.292	0	0	0.02072	0	1	-	0	Ankrd26	U027792	ankyrin repeat domain 26
Z00022748-1	2.46851	2.842	0.37349	2.363	3.17	0.0015	0.0979	0.00279	0	1	-	0	Gabrd	U025869	gamma-aminobutyric acid (GABA-A) receptor, subunit delta
Z00048946-1	3.3886	3.7573	0.3687	2.337	4.889	0	0.0004	0.01648	0	1	ovary	0	Malat1	U304064	metastasis associated lung adenocarcinoma transcript 1 (non-coding RNA)
Z00023655-1	2.6203	2.9728	0.3525	2.251	3.314	0.0009	0.0724	0	0	1	testis	0	Prlpi	U014676	prolactin-like protein I
Z00016182-1	2.93211	3.2734	0.34129	2.194	7.07	0	0	0.00027	0	1	ovary	0	Ror2	U034785	receptor tyrosine kinase-like orphan receptor 2
Z00062236-1	3.6003	3.9405	0.3402	2.188	3.426	0.0006	0.054	0.00555	0	1	testis	0	1700028O08Rik	U028419	RIKEN cDNA 1700028O08 gene
Z00024424-1	2.24731	2.5865	0.33919	2.183	4.208	0	0.0065	0.00116	0	1	-	0	Npr3	U036013	natriuretic peptide receptor 3
Z00040901-1	3.2329	3.5697	0.3368	2.171	3.427	0.0006	0.054	0.00318	0	1	-	0	Cachd1	U004542	cache domain containing 1
Z00070340-1	3.14731	3.4795	0.33219	2.148	3.837	0.0001	0.0205	0	0	1	-	-1	Fetub	U016952	fetuin beta
Z00013368-1	2.2314	2.5396	0.3082	2.033	3.747	0.0001	0.0267	0.00266	0	1	-	0	BC026657	U001436	cDNA sequence BC026657
Z00060824-1	4.30481	4.6068	0.30199	2.004	3.26	0.0011	0.0822	0.02314	0	1	-	0	A630089N07Rik	U312786	RIKEN cDNA A630089N07 gene
Z00004942-1	2.5421	2.8435	0.3014	2.001	3.223	0.0012	0.0867	0	0	1	ovary	0	E130013N09Rik	U002748	RIKEN cDNA E130013N09 gene
Z00008912-1	4.02431	4.3251	0.30079	1.998	4.649	0	0.0012	0.00921	0	1	testis	0	Stk25	U021617	serine/threonine kinase 25 (yeast)
Z00070112-1	2.81341	3.1102	0.29679	1.98	5.953	0	0	0.00044	0	1	testis	-1	Ttn	U001952	titin
Z00057927-1	2.51831	2.8046	0.28629	1.933	3.696	0.0002	0.0292	0	0	1	testis	-1	4930406H16Rik	U051248	RIKEN cDNA 4930406H16 gene
Z00070404-1	2.9664	3.248	0.2816	1.912	5.394	0	0	0	0	1	ovary	0	LOC434073	U294891	PREDICTED: Mus musculus LOC434073 (LOC434073), mRNA
Z00054330-1	2.23551	2.5048	0.26929	1.859	3.164	0.0015	0.098	0.00361	0	1	-	0	Olfr1076	U002039	olfactory receptor 1076
Z00049814-1	2.01901	2.2847	0.26569	1.843	5.978	0	0	0.00576	0	1	-	0	6720473M11Rik	U036719	RIKEN cDNA 6720473M11 gene
Z00054682-1	2.9507	3.2144	0.2637	1.835	3.25	0.0011	0.0834	0.01612	0	1	testis	0	Alms1	U007105	Alstrom syndrome 1 homolog (human)
Z00028009-1	2.7707	3.0304	0.2597	1.818	3.818	0.0001	0.0217	0.04485	0	1	testis	0	4933421H06Rik	U031393	RIKEN cDNA 4933421H06 gene
Z00062515-1	2.2849	2.5417	0.2568	1.806	3.185	0.0014	0.0944	0	0	1	testis	0	4930428E07Rik	U033908	RIKEN cDNA 4930428E07 gene
Z00031540-1	3.70771	3.9585	0.25079	1.781	3.198	0.0013	0.0916	0.00662	0	1	testis	0	LOC212390	U024890	BTB and kelch domain containing 5
Z00031864-1	2.6719	2.9222	0.2503	1.779	3.664	0.0002	0.032	3e-05	0	1	-	1	LOC621532	U079190	similar to IgE-binding protein
Z00060995-1	3.879	4.1226	0.2436	1.752	3.727	0.0001	0.0275	0.02213	0	1	-	1	Zfp71-rs1	U040028	zinc finger protein 71, related sequence 1
Z00060901-1	4.294	4.537	0.243	1.749	3.834	0.0001	0.0205	0.0168	0	1	ovary	1	Samsn1	U289005	SAM domain, SH3 domain and nuclear localisation signals, 1
Z00045716-1	2.5145	2.7566	0.2421	1.746	3.225	0.0012	0.0867	0	0	1	-	0	9430071P14Rik	U027178	RIKEN cDNA 9430071P14 gene
Z00034948-1	3.1663	3.4079	0.2416	1.744	3.368	0.0007	0.063	0.03826	0	1	ovary	0	AU021092	U036761	expressed sequence AU021092
Z00018177-1	3.382	3.6236	0.2416	1.744	3.275	0.001	0.0797	0.00871	0	1	ovary	0	LOC621828	U117909	similar to IgE-binding protein
Z00073781-1	2.77441	3.0134	0.23899	1.733	3.212	0.0013	0.0884	0.00031	0	1	-	0	Tcrg-V6	U014581	T-cell receptor gamma, variable 6
Z00071315-1	2.6895	2.9269	0.2374	1.727	4.095	0	0.0097	5e-05	0	1	testis	0	LOC385262	U238747	PREDICTED: Mus musculus similar to AJ18 protein; zinc finger transcription factor (LOC385262), mRNA
Z00060823-1	4.1439	4.3794	0.2355	1.719	3.858	0.0001	0.0195	0.03015	0	1	ovary	1	D430004P15Rik	U036828	Riken cDNA D430004P15 gene
Z00004091-1	3.1427	3.3772	0.2345	1.715	4.256	0	0.0057	0.03882	0	1	-	0	Ash1l	U220219	ash1 (absent, small, or homeotic)-like (Drosophila)
Z00058785-1	2.3842	2.6169	0.2327	1.708	6.121	0	0	7e-05	0	1	testis	0	LOC628805	U066215	similar to heparan sulfate D-glucosaminyl 3-O-sulfotransferase 4
Z00012654-1	3.9564	4.1874	0.231	1.702	3.787	0.0001	0.0237	0.00625	0	1	testis	0	2210012G02Rik	U025337	RIKEN cDNA 2210012G02 gene
Z00032708-1	2.869	3.0953	0.2263	1.683	3.493	0.0004	0.0464	0.0003	0	1	-	0	Rnu3b4	U068059	U3B small nuclear RNA 4
Z00059061-1	2.1978	2.4217	0.2239	1.674	5.096	0	0.0001	0.00976	0	1	testis	0	LOC433299	U050074	dynein heavy chain-related
Z00036228-1	2.2289	2.4527	0.2238	1.674	3.269	0.001	0.0807	0.00423	0	1	-	0	Rpo1-4	U007028	RNA polymerase 1-4
Z00021329-1	3.25231	3.4738	0.22149	1.665	4.163	0	0.0076	0.01689	0	1	testis	-1	Eif2c4	U025523	eukaryotic translation initiation factor 2C, 4
Z00057469-1	2.45401	2.6749	0.22089	1.662	3.294	0.0009	0.0759	0.00025	0	1	-	0	A830008O07		hypothetical protein A830008O07
Z00035868-1	2.45841	2.6773	0.21889	1.655	5.463	0	0	0.03124	0	1	ovary	0	Nfkbiz	U037110	nuclear factor of kappa light polypeptide gene enhancer in B-cells inhibitor, zeta
Z00020283-1	2.7703	2.9794	0.2091	1.618	5.381	0	0	0.0006	0	1	-	0	Cap2	U014796	CAP, adenylate cyclase-associated protein, 2 (yeast)
Z00064737-1	3.27431	3.4809	0.20659	1.609	6.566	0	0	0.01197	0	1	testis	0	Zfp667	U069044	zinc finger protein 667
Z00033902-1	2.0387	2.2443	0.2056	1.605	4.873	0	0.0005	2e-05	0	1	testis	0	LOC545814	U276696	sperm motility kinase 2-like
Z00000651-1	3.6765	3.8807	0.2042	1.6	3.301	0.0009	0.0751	0.03959	0	1	-	0	Clic4	U025654	chloride intracellular channel 4 (mitochondrial)
Z00044574-1	1.9892	2.1926	0.2034	1.597	3.729	0.0001	0.0275	0.034	0	1	-	0	C230086A09Rik	U036002	RIKEN cDNA C230086A09 gene
Z00019124-1	3.2758	3.4709	0.1951	1.567	3.222	0.0012	0.0868	0.00512	0	1	testis	0	BC095976	U002197	cDNA sequence BC095976
Z00061011-1	3.79941	3.9932	0.19379	1.562	3.381	0.0007	0.0611	0.03	0	1	ovary	1	Ms4a4c	U020544	membrane-spanning 4-domains, subfamily A, member 4C
Z00031009-1	2.62071	2.8123	0.19159	1.554	3.469	0.0005	0.0496	0.00029	0	1	-	0	Dub1	U055571	deubiquitinating enzyme 1
Z00033952-1	3.10021	3.2902	0.18999	1.548	3.559	0.0003	0.0401	0.0359	0	1	-	1	LOC632374		similar to HYPOTHETICAL PROTEIN ORF-1137
Z00046413-1	2.23661	2.4263	0.18969	1.547	3.498	0.0004	0.046	0.00136	0	1	-	0	Sh3rf2	U018666	SH3 domain containing ring finger 2
Z00072710-1	2.1761	2.3649	0.1888	1.544	3.577	0.0003	0.039	3e-05	0	1	testis	0	LOC546958	U314922	hypothetical LOC546958
Z00054858-1	2.50931	2.6963	0.18699	1.538	3.316	0.0009	0.0723	0.00461	0	1	testis	-1	4631402N15Rik	U009540	RIKEN cDNA 4631402N15 gene
Z00071984-1	2.58271	2.7687	0.18599	1.534	4.433	0	0.003	2e-05	0	1	testis	0	Gm255	U212936	gene model 255, (NCBI)
Z00063045-1	3.5474	3.733	0.1856	1.533	4.16	0	0.0076	0.01807	0	1	testis	0	7630402I04Rik	U053072	RIKEN cDNA 7630402I04 gene
Z00040879-1	3.0351	3.2197	0.1846	1.529	3.296	0.0009	0.0757	7e-05	0	1	testis	0	Zbed4	U016545	zinc finger, BED domain containing 4
Z00002849-1	2.78601	2.9705	0.18449	1.529	3.863	0.0001	0.0193	0.03892	0	1	testis	0	Ccdc45	U013473	coiled-coil domain containing 45
Z00070257-1	2.0086	2.192	0.1834	1.525	4.08	0	0.0101	0.00122	0	1	-	0	C130040D06Rik	U035404	RIKEN cDNA C130040D06 gene
Z00027013-1	2.79341	2.9715	0.17809	1.506	3.437	0.0005	0.0529	1e-05	0	1	testis	0	V1rd13	U007782	vomeronasal 1 receptor, D13
Z00070681-1	4.00181	4.1792	0.17739	1.504	3.523	0.0004	0.043	0.02837	0	1	ovary	1	LOC385718		similar to RNP particle component
Z00022461-1	2.74651	2.9234	0.17689	1.502	3.607	0.0003	0.0371	0	0	1	-	-1	Nfil3	U034784	nuclear factor, interleukin 3, regulated
Z00023911-1	2.5393	2.7161	0.1768	1.502	3.219	0.0012	0.0874	0.00028	0	1	-	0	Npy6r	U018686	neuropeptide Y receptor Y6
Z00015700-1	3.0918	3.2682	0.1764	1.501	4.459	0	0.0027	0	0	1	ovary	0	Fgd1	U020308	FYVE, RhoGEF and PH domain containing 1
Z00032209-1	4.59579	3.4482	-1.14759	14.047	6.381	0	0	0.0142	0	-1	testis	0	D130007C19Rik	U025498	RIKEN cDNA D130007C19 gene
Z00053018-1	3.4325	2.6957	-0.7368	5.455	6.43	0	0	0.02122	0	-1	-	-1	Cmya5	U035028	cardiomyopathy associated 5
Z00037622-1	4.22689	3.5033	-0.72359	5.291	7.911	0	0	0.00182	0	-1	testis	0	C330013J06Rik	U058564	RIKEN cDNA C330013J06 gene
Z00025186-1	3.6518	2.9503	-0.7015	5.029	4.235	0	0.006	0.01043	0	-1	ovary	0	Drbp1	U001947	developmentally regulated RNA binding protein 1
Z00042939-1	3.61209	2.9374	-0.67469	4.728	6.975	0	0	0.00929	0	-1	testis	0	Mobkl2b	U024940	MOB1, Mps One Binder kinase activator-like 2B (yeast)
Z00064346-1	4.17569	3.5434	-0.63229	4.288	7.308	0	0	0.00594	0	-1	testis	1	1700024I08Rik	U034902	RIKEN cDNA 1700024I08 gene
Z00058650-1	4.94559	4.3215	-0.62409	4.208	4.472	0	0.0026	0.00167	0	-1	-	0	Cap1	U025489	CAP, adenylate cyclase-associated protein 1 (yeast)
Z00018484-1	3.6929	3.1024	-0.5905	3.894	4.404	0	0.0033	0.01877	0	-1	testis	-1	Srfbp1	U018724	serum response factor binding protein 1
Z00027806-1	3.2945	2.7104	-0.5841	3.837	7.07	0	0	0.00937	0	-1	testis	0	2510049J12Rik	U041046	RIKEN cDNA 2510049J12 gene
Z00073041-1	3.064	2.5278	-0.5362	3.437	3.691	0.0002	0.0294	0.03901	0	-1	testis	0	Defcr14	U077981	defensin related cryptdin 14
Z00015343-1	3.38069	2.9012	-0.47949	3.016	5.7	0	0	0.02094	0	-1	-	0	Lrmp	U007555	lymphoid-restricted membrane protein
Z00023909-1	5.1032	4.6859	-0.4173	2.613	3.643	0.0002	0.0338	0.01193	0	-1	testis	0	Col16a1	U004881	procollagen, type XVI, alpha 1
Z00052105-1	2.7606	2.3464	-0.4142	2.595	6.557	0	0	0.00388	0	-1	-	0	Ttc22	U004589	tetratricopeptide repeat domain 22
Z00025457-1	2.41139	2.1002	-0.31119	2.047	3.345	0.0008	0.067	0.00114	0	-1	-	0	Sytl1	U025614	synaptotagmin-like 1
Z00049474-1	3.0746	2.7664	-0.3082	2.033	3.726	0.0001	0.0275	0.00523	0	-1	-	-1	9630033F20Rik	U027882	RIKEN cDNA 9630033F20 gene
Z00055357-1	3.0566	2.7638	-0.2928	1.962	3.284	0.001	0.0776	0.0056	0	-1	testis	0	Irak4	U016602	interleukin-1 receptor-associated kinase 4
Z00005952-1	3.69059	3.3982	-0.29239	1.96	3.745	0.0001	0.0267	0.00035	0	-1	-	-1	Alad	U025144	aminolevulinate, delta-, dehydratase
Z00062580-1	4.0159	3.7389	-0.277	1.892	3.243	0.0011	0.0848	0.02144	0	-1	testis	0	4933433G19Rik	U034923	RIKEN cDNA 4933433G19 gene
Z00014509-1	3.8015	3.5277	-0.2738	1.878	3.61	0.0003	0.0371	0.00036	0	-1	testis	0	2010203O07Rik	U004374	RIKEN cDNA 2010203O07 gene
Z00070082-1	3.5352	3.2692	-0.266	1.845	4.728	0	0.0009	0.00021	0	-1	-	0	1500015A07Rik		RIKEN cDNA 1500015A07 gene
Z00024503-1	2.8063	2.5496	-0.2567	1.805	3.511	0.0004	0.0449	0.00664	0	-1	testis	0	Il9	U034833	interleukin 9
Z00053948-1	3.77449	3.5375	-0.23699	1.725	3.397	0.0006	0.059	0.00111	0	-1	ovary	-1	Col3a1	U000236	procollagen, type III, alpha 1
Z00015164-1	3.4058	3.1736	-0.2322	1.706	3.423	0.0006	0.0545	0.0004	0	-1	-	-1	Dera	U007506	2-deoxyribose-5-phosphate aldolase homolog (C. elegans)
Z00015216-1	2.88629	2.6574	-0.22889	1.693	3.16	0.0015	0.098	0.00397	0	-1	ovary	0	Tnfaip8	U018716	tumor necrosis factor, alpha-induced protein 8
Z00064891-1	3.17709	2.9599	-0.21719	1.648	4.524	0	0.002	0.00368	0	-1	-	0		U115790	vv19f09.r1 Stratagene mouse heart (
Z00070017-1	3.0046	2.791	-0.2136	1.635	3.641	0.0002	0.0339	0.00297	0	-1	testis	0	Pcdha4	U018601	protocadherin alpha 4
Z00055739-1	3.5609	3.3512	-0.2097	1.62	3.606	0.0003	0.0371	0.00569	0	-1	-	0	Itih2	U022282	inter-alpha trypsin inhibitor, heavy chain 2
Z00038225-1	3.07489	2.8719	-0.20299	1.595	3.275	0.001	0.0797	0.00197	0	-1	ovary	-1	Mpped2	U002209	metallophosphoesterase domain containing 2
Z00029925-1	2.93349	2.7307	-0.20279	1.595	3.294	0.0009	0.0759	0.00013	0	-1	-	1	LOC433503	U138107	hypothetical gene supported by AK076684
Z00031598-1	2.7909	2.6018	-0.1891	1.545	5.877	0	0	0.03608	0	-1	testis	0	Mmp24	U002707	matrix metallopeptidase 24
Z00035390-1	3.44229	3.2563	-0.18599	1.534	3.546	0.0003	0.0413	0.01083	0	-1	-	0	Hebp1	U027961	heme binding protein 1
Z00032358-1	2.9641	2.7814	-0.1827	1.523	3.89	0	0.0177	0.00049	0	-1	ovary	-1	Tbc1d16	U033693	TBC1 domain family, member 16
Z00020288-1	3.24999	3.0697	-0.18029	1.514	4.609	0	0.0014	0.00058	0	-1	-	-1	2610528E23Rik	U037131	RIKEN cDNA 2610528E23 gene
*Genes associated with ovary or testis were identified using FDR <= 0.1 and change >=2 fold (see Table S1)
