# Supplementary material for: Effects of aging and calorie restriction on the global gene expression profiles of mouse testis and ovary
Source: BMC Biol. 2008 Jun 3;6:24. doi: 10.1186/1741-7007-6-24 (PMC2426674; doi:10.1186/1741-7007-6-24)
Supplement: Additional file 9 — Table of GO annotations of genes with differential expression in testis between young (1–6 months) and old (16–24 months) males on an AL diet. [file 1741-7007-6-24-S9.xls]

## Sheet: Sheet1
Table S6. Gene Ontology (GO) annotations of genes with differential expression in testis between young (1-6 mo) and old (16-24 mo) males on ad libitum diet
Increased vs. decreased with age	GO id	Annotation	N genes with GO in list	List size	Enrichment ratio	N genes with GO total	N genes total	z	p	FDR	Gene symbols
decreased	GO:0005737	cytoplasm	6	13	2.471	2714	14515	2.54	0.011	0.027	Cap1,Col16a1,Sytl1,Col3a1,Dera,Hebp1,
decreased	GO:0005576	extracellular region	5	13	2.529	2210	14515	2.332	0.0197	0.039	Col16a1,Il9,Col3a1,Itih2,Mmp24,
decreased	GO:0051186	cofactor metabolism	3	13	17.25	197	14515	6.77	0	0	Sytl1,Alad,Hebp1,
decreased	GO:0005578	extracellular matrix (sensu Metazoa)	3	13	15.493	219	14515	6.381	0	0	Col16a1,Col3a1,Mmp24,
decreased	GO:0031012	extracellular matrix	3	13	14.873	228	14515	6.238	0	0	Col16a1,Col3a1,Mmp24,
decreased	GO:0006811	ion transport	3	13	5.002	672	14515	3.166	0.0015	0.005	Col16a1,Sytl1,Col3a1,
