# Supplementary material for: Effects of aging and calorie restriction on the global gene expression profiles of mouse testis and ovary
Source: BMC Biol. 2008 Jun 3;6:24. doi: 10.1186/1741-7007-6-24 (PMC2426674; doi:10.1186/1741-7007-6-24)
Supplement: Additional file 10 — Table of genes affected by calorie CR in ovary (ages 6–24 months combined, age effects subtracted). [file 1741-7007-6-24-S10.xls]

## Sheet: Sheet1
Table S7. Genes affected by calorie restriction in ovary (ages 6-24 months combined, age effect subtracted)
FeatureID	Mean (AL)	Mean (CR)	Logratio	Fold change	t	P	FDR	P ANOVA	Deleted	Direction	Tests vs. ovary*	Expression change in ovary with age	Symbol	Uname	Gene name
Z00025497-1	3.1561	3.7668	0.6107	4.08	5.087	0	0.0003	0	0	1	ovary	0	Cidec	U041045	cell death-inducing DFFA-like effector c
Z00034344-1	3.24521	3.8543	0.60909	4.065	4.944	0	0.0005	0	0	1	ovary	0	Scd1	U039075	stearoyl-Coenzyme A desaturase 1
Z00023848-1	3.2708	3.7765	0.5057	3.204	8.767	0	0	0	0	1	ovary	0	Per2	U021593	period homolog 2 (Drosophila)
Z00021798-1	2.4957	2.9579	0.4622	2.898	3.48	0.0004	0.059	0.0018	0	1	ovary	0	Pck1	U002912	phosphoenolpyruvate carboxykinase 1, cytosolic
Z00025250-1	3.34261	3.7834	0.44079	2.759	3.926	0	0.0204	0.0004	0	1	-	0	Adipoq	U016957	adiponectin, C1Q and collagen domain containing
Z00024684-1	2.2834	2.7182	0.4348	2.721	4	0	0.0161	0.0003	0	1	-	0	Adpn	U016503	adiponutrin
Z00023850-1	2.78071	3.1811	0.40039	2.514	6.627	0	0	0	0	1	ovary	0	Rorc	U056310	RAR-related orphan receptor gamma
Z00023738-1	2.12321	2.4852	0.36199	2.301	4.329	0	0.006	0.0001	0	1	-	0	Slc7a10	U007966	solute carrier family 7 (cationic amino acid transporter, y system), member 10
Z00032022-1	2.723	3.0598	0.3368	2.171	3.597	0.0003	0.046	0.0013	0	1	-	0	A530016L24Rik	U014444	RIKEN cDNA A530016L24 gene
Z00013940-1	2.58931	2.9209	0.33159	2.145	9.317	0	0	0	0	1	ovary	-1	MGC91195	U005065	similar to Oogenesin 2
Z00026258-1	2.95241	3.2436	0.29119	1.955	3.919	0	0.0204	0.0005	0	1	-	0	Amy1	U024556	amylase 1, salivary
Z00036206-1	4.6985	4.9892	0.2907	1.952	3.665	0.0002	0.039	0.001	0	1	ovary	0	Fabp4	U023829	fatty acid binding protein 4, adipocyte
Z00023450-1	2.46111	2.75	0.28889	1.944	3.764	0.0001	0.03	0.0008	0	1	ovary	0	Retn	U009029	resistin
Z00022433-1	3.2553	3.5356	0.2803	1.906	4.569	0	0.0026	0	0	1	ovary	0	Cys1	U033844	cystin 1
Z00018519-1	4.31581	4.5916	0.27579	1.887	6.722	0	0	0	0	1	-	-1	Sfpq	U004835	splicing factor proline/glutamine rich (polypyrimidine tract binding protein associated)
Z00053936-1	2.44851	2.7158	0.26729	1.85	3.917	0	0.0204	0.0005	0	1	testis	-1	D330017J20Rik	U006622	RIKEN cDNA D330017J20 gene
Z00008206-1	3.1348	3.4016	0.2668	1.848	3.529	0.0004	0.0529	0.0016	0	1	-	0	Cdo1	U038412	cysteine dioxygenase 1, cytosolic
Z00072428-1	2.07921	2.3268	0.24759	1.768	5.159	0	0.0002	0.0099	0	1	ovary	0	LOC435498	U281500	PREDICTED: Mus musculus similar to transitin (LOC435498), mRNA
Z00071512-1	2.2083	2.4544	0.2461	1.762	4.642	0	0.002	0.0203	0	1	-	0	BC048679	U094120	cDNA sequence BC048679
Z00025865-1	2.0254	2.2653	0.2399	1.737	3.336	0.0008	0.0835	0.0028	0	1	-	0	Mc2r	U038532	melanocortin 2 receptor
Z00056964-1	4.03511	4.2741	0.23899	1.733	5.67	0	0	0	0	1	ovary	0	Bcl6	U036928	B-cell leukemia/lymphoma 6
Z00026512-1	2.6864	2.9219	0.2355	1.719	3.557	0.0003	0.0501	0.0015	0	1	-	0	Gm608	U017157	gene model 608, (NCBI)
Z00007394-1	2.3028	2.5263	0.2235	1.673	4.012	0	0.0157	0.0449	0	1	-	0	Alb1	U101337	albumin 1
Z00062138-1	3.20441	3.4235	0.21909	1.656	3.885	0.0001	0.0221	0.0005	0	1	ovary	0	Per3		period homolog 3 (Drosophila)
Z00017989-1	5.1991	5.4056	0.2065	1.608	4.001	0	0.0161	0.0003	0	1	ovary	0	Gsn	U001654	gelsolin
Z00023398-1	2.4555	2.659	0.2035	1.597	4.355	0	0.0055	0.0001	0	1	testis	0	Pkd2l2	U018540	polycystic kidney disease 2-like 2
Z00073540-1	4.1846	4.386	0.2014	1.59	5.035	0	0.0003	0.0001	0	1	ovary	1	D2Ertd168e		DNA segment, Chr 2, ERATO Doi 168, expressed
Z00071096-1	2.0401	2.24	0.1999	1.584	4.602	0	0.0023	0.0214	0	1	-	0	LOC435340	U274013	similar to Hippocalcin-like protein 1 (Visinin-like protein 3) (VILIP-3) (Neural visinin-like protein 3) (NVL-3) (NVP-3)
Z00072004-1	2.1988	2.3977	0.1989	1.58	5.181	0	0.0002	0.0001	0	1	ovary	1	LOC435494	U274695	PREDICTED: Mus musculus similar to transitin (LOC435494), mRNA
Z00022725-1	2.24711	2.4433	0.19619	1.571	3.338	0.0008	0.0831	0.0028	0	1	-	0	Dmrt2	U019324	doublesex and mab-3 related transcription factor 2
Z00003910-1	3.7977	3.9861	0.1884	1.543	4.864	0	0.0008	0	0	1	ovary	0	Slco2b1	U028895	solute carrier organic anion transporter family, member 2b1
Z00070695-1	2.26831	2.4547	0.18639	1.535	5.441	0	0	0.003	0	1	ovary	0	LOC436145	U284140	PREDICTED: Mus musculus similar to Hypothetical protein CBG01536 (LOC436145), mRNA
Z00071988-1	3.0702	3.2534	0.1832	1.524	4.358	0	0.0055	0.0293	0	1	-	-1	LOC637683	U071816	similar to CG3047-PA
Z00071458-1	5.175	5.355	0.18	1.513	3.915	0	0.0204	0.0171	0	1	-	-1	LOC272681	U162146	similar to ribosomal protein S11
Z00025238-1	4.66209	3.724	-0.93809	8.671	6.761	0	0	0	0	-1	ovary	1	Sfrp4	U014586	secreted frizzled-related sequence protein 4
Z00035873-1	3.9569	3.1968	-0.7601	5.755	4.438	0	0.0042	0.0001	0	-1	ovary	0	Abcb1b	U025902	ATP-binding cassette, sub-family B (MDR/TAP), member 1B
Z00023631-1	3.36009	2.7448	-0.61529	4.123	4.622	0	0.0021	0	0	-1	ovary	0	Akr1c18	U034480	aldo-keto reductase family 1, member C18
Z00035742-1	2.7932	2.4285	-0.3647	2.315	3.525	0.0004	0.0534	0.0016	0	-1	-	0	Timp1	U019754	tissue inhibitor of metalloproteinase 1
Z00018031-1	2.7426	2.3935	-0.3491	2.234	4.992	0	0.0004	0	0	-1	-	0	Kcnab3	U012817	potassium voltage-gated channel, shaker-related subfamily, beta member 3
Z00011249-1	4.24969	3.9026	-0.34709	2.223	3.332	0.0008	0.0836	0.0029	0	-1	ovary	0	Sgk	U043055	serum/glucocorticoid regulated kinase
Z00044389-1	2.94369	2.6257	-0.31799	2.079	7.797	0	0	0	0	-1	ovary	0	8430417A20Rik	U007198	RIKEN cDNA 8430417A20 gene
Z00073419-1	3.4222	3.1071	-0.3151	2.065	8.586	0	0	0	0	-1	ovary	1	Ctla2b	U034873	cytotoxic T lymphocyte-associated protein 2 beta
Z00045512-1	3.9577	3.6439	-0.3138	2.059	8.317	0	0	0	0	-1	ovary	0	A930004K21Rik	U023267	RIKEN cDNA A930004K21 gene
Z00042556-1	4.97199	4.6688	-0.30319	2.009	4.093	0	0.0128	0.0003	0	-1	ovary	0	4930583H14Rik	U024013	RIKEN cDNA 4930583H14 gene
Z00021198-1	4.3246	4.0241	-0.3005	1.997	4.857	0	0.0008	0	0	-1	ovary	1	3321401G04Rik	U027247	RIKEN cDNA 3321401G04 gene
Z00000268-1	3.7751	3.4827	-0.2924	1.96	4.678	0	0.0017	0	0	-1	ovary	0	C1qtnf6	U036384	C1q and tumor necrosis factor related protein 6
Z00048847-1	3.2015	2.9094	-0.2921	1.959	6.324	0	0	0	0	-1	-	0	Lrrn3	U033915	leucine rich repeat protein 3, neuronal
Z00064373-1	4.4545	4.163	-0.2915	1.956	5.366	0	0	0	0	-1	testis	0	Dnajc15	U035796	DnaJ (Hsp40) homolog, subfamily C, member 15
Z00044358-1	3.4184	3.1275	-0.2909	1.953	4.244	0	0.0081	0.0001	0	-1	ovary	0	Cstad	U001588	CSA-conditional, T cell activation-dependent protein
Z00008164-1	3.2156	2.9316	-0.284	1.923	3.288	0.001	0.0912	0.0033	0	-1	testis	0	Txndc2	U038006	thioredoxin domain containing 2 (spermatozoa)
Z00057519-1	3.29579	3.0131	-0.28269	1.917	5.881	0	0	0	0	-1	ovary	0	Cyp4f14	U043882	cytochrome P450, family 4, subfamily f, polypeptide 14
Z00006831-1	3.89199	3.6105	-0.28149	1.912	4.268	0	0.0075	0.0001	0	-1	-	0	Gm2a	U012622	GM2 ganglioside activator protein
Z00003159-1	2.7987	2.5184	-0.2803	1.906	5.319	0	0.0001	0	0	-1	-	0	BC013672	U042906	cDNA sequence BC013672
Z00025337-1	3.31269	3.0409	-0.27179	1.869	5.606	0	0	0	0	-1	-	0	Cish	U010986	cytokine inducible SH2-containing protein
Z00024033-1	3.8249	3.5555	-0.2694	1.859	4.109	0	0.012	0.0002	0	-1	ovary	0	Nrn1	U034689	neuritin 1
Z00000614-1	3.81609	3.5479	-0.26819	1.854	4.038	0	0.0151	0.0003	0	-1	-	0	Slc25a30	U035779	solute carrier family 25, member 30
Z00073643-1	2.8315	2.5639	-0.2676	1.851	7.558	0	0	0	0	-1	testis	0	D7Ertd443e		DNA segment, Chr 7, ERATO Doi 443, expressed
Z00060176-1	4.18519	3.9184	-0.26679	1.848	4.022	0	0.0152	0.0003	0	-1	-	0	Ggh	U004115	gamma-glutamyl hydrolase
Z00045205-1	3.7945	3.5303	-0.2642	1.837	6.115	0	0	0	0	-1	ovary	0	5830458K16Rik	U016965	RIKEN cDNA 5830458K16 gene
Z00024662-1	3.61029	3.3513	-0.25899	1.815	3.366	0.0007	0.0802	0.0026	0	-1	ovary	0	Iigp1	U052102	interferon inducible GTPase 1
Z00031482-1	3.72609	3.4682	-0.25789	1.81	3.871	0.0001	0.023	0.0005	0	-1	ovary	0	G1p2	U037853	interferon, alpha-inducible protein
Z00024184-1	3.05549	2.8011	-0.25439	1.796	3.857	0.0001	0.0238	0.0006	0	-1	ovary	0	Ifit1	U019392	interferon-induced protein with tetratricopeptide repeats 1
Z00035705-1	4.7634	4.5115	-0.2519	1.786	4.806	0	0.001	0	0	-1	ovary	0	Fdx1	U030860	ferredoxin 1
Z00070092-1	3.75809	3.5099	-0.24819	1.77	6.179	0	0	0	0	-1	ovary	1	Csprs		component of Sp100-rs
Z00031556-1	4.31069	4.0635	-0.24719	1.766	3.736	0.0001	0.0324	0.0008	0	-1	ovary	-1	Hspa5bp1	U038812	heat shock 70kDa protein 5 binding protein 1
Z00035594-1	3.81119	3.5699	-0.24129	1.742	3.583	0.0003	0.047	0.0014	0	-1	ovary	0	Epdr2	U034545	ependymin related protein 2 (zebrafish)
Z00022468-1	2.9547	2.7169	-0.2378	1.729	4.038	0	0.0151	0.0003	0	-1	ovary	0	Ch25h	U038981	cholesterol 25-hydroxylase
Z00022566-1	3.4803	3.2441	-0.2362	1.722	4.469	0	0.0039	0.0001	0	-1	ovary	0	Dapk2	U010654	death-associated kinase 2
Z00018117-1	3.468	3.2329	-0.2351	1.718	3.923	0	0.0204	0.0004	0	-1	testis	0	Cirbp	U011741	cold inducible RNA binding protein
Z00030573-1	3.6641	3.4303	-0.2338	1.713	6.347	0	0	0	0	-1	-	0	Slc35f2	U136947	solute carrier family 35, member F2
Z00021978-1	4.0677	3.8344	-0.2333	1.711	4.65	0	0.0019	0	0	-1	ovary	0	Hao3	U024421	hydroxyacid oxidase (glycolate oxidase) 3
Z00055268-1	3.87929	3.6461	-0.23319	1.71	5.052	0	0.0003	0	0	-1	ovary	0	Plau	U015369	plasminogen activator, urokinase
Z00022849-1	2.38189	2.1496	-0.23229	1.707	4.791	0	0.001	0	0	-1	-	0	Gzma	U035187	granzyme A
Z00064010-1	3.64	3.4084	-0.2316	1.704	3.549	0.0003	0.0508	0.0015	0	-1	testis	0	Rec8L1	U015662	REC8-like 1 (yeast)
Z00024867-1	3.3284	3.1003	-0.2281	1.69	4.339	0	0.0059	0.0001	0	-1	ovary	0	Lrrn1	U007243	leucine rich repeat protein 1, neuronal
Z00040352-1	3.6821	3.4552	-0.2269	1.686	6.35	0	0	0	0	-1	ovary	0	2810417M05Rik	U018262	RIKEN cDNA 2810417M05 gene
Z00018366-1	3.4129	3.1891	-0.2238	1.674	3.743	0.0001	0.0317	0.0008	0	-1	-	1	Lsr	U028408	lipolysis stimulated lipoprotein receptor
Z00015988-1	3.97159	3.7499	-0.22169	1.666	4.172	0	0.0104	0.0002	0	-1	ovary	0	Lhfp	U003225	lipoma HMGIC fusion partner
Z00046802-1	3.0604	2.8392	-0.2212	1.664	3.286	0.001	0.0917	0.0033	0	-1	testis	0	1500009L16Rik	U011818	RIKEN cDNA 1500009L16 gene
Z00054637-1	2.87159	2.6505	-0.22109	1.663	3.896	0	0.0217	0.0005	0	-1	ovary	0	Kcnd2	U006580	potassium voltage-gated channel, Shal-related family, member 2
Z00025956-1	3.1504	2.9328	-0.2176	1.65	3.693	0.0002	0.0365	0.001	0	-1	testis	0	Myo7a	U028879	myosin VIIa
Z00016045-1	3.49509	3.2854	-0.20969	1.62	5.396	0	0	0	0	-1	ovary	0	Itga11	U010599	integrin, alpha 11
Z00053948-1	4.71409	4.506	-0.20809	1.614	3.276	0.001	0.0943	0.0034	0	-1	ovary	-1	Col3a1	U000236	procollagen, type III, alpha 1
Z00025277-1	2.23189	2.0272	-0.20469	1.602	3.712	0.0002	0.0345	0.0009	0	-1	-	0	Olr1	U027917	oxidized low density lipoprotein (lectin-like) receptor 1
Z00010332-1	3.8965	3.6932	-0.2033	1.596	5.42	0	0	0	0	-1	ovary	0	Cyp11a1	U010561	cytochrome P450, family 11, subfamily a, polypeptide 1
Z00018298-1	3.20449	3.0062	-0.19829	1.578	4.119	0	0.0119	0.0002	0	-1	ovary	0	1110007C02Rik	U015125	RIKEN cDNA 1110007C02 gene
Z00023470-1	2.64659	2.4485	-0.19809	1.577	4.704	0	0.0015	0	0	-1	-	0	Icam4	U010134	intercellular adhesion molecule 4, Landsteiner-Wiener blood group
Z00050827-1	3.1166	2.9189	-0.1977	1.576	4.712	0	0.0015	0	0	-1	-	0	Mlkl		mixed lineage kinase domain-like
Z00064849-1	4.95279	4.7571	-0.19569	1.569	4.427	0	0.0043	0	0	-1	ovary	0	Mgat4b	U012548	mannoside acetylglucosaminyltransferase 4, isoenzyme B
Z00009536-1	2.9846	2.7901	-0.1945	1.564	3.775	0.0001	0.0291	0.0007	0	-1	testis	-1	1700021P22Rik	U008044	RIKEN cDNA 1700021P22 gene
Z00000590-1	4.87279	4.6797	-0.19309	1.559	3.521	0.0004	0.0538	0.0016	0	-1	ovary	0	Scarb1	U026741	scavenger receptor class B, member 1
Z00016218-1	2.8509	2.6579	-0.193	1.559	5.045	0	0.0003	0	0	-1	-	0	Metrn	U157666	meteorin, glial cell differentiation regulator
Z00062632-1	3.436	3.2436	-0.1924	1.557	5.217	0	0.0002	0	0	-1	ovary	1	9030625A04Rik	U281740	RIKEN cDNA 9030625A04 gene
Z00005773-1	3.89429	3.7026	-0.19169	1.554	5.105	0	0.0003	0	0	-1	testis	0	5730438N18Rik	U025810	RIKEN cDNA 5730438N18 gene
Z00059343-1	2.8514	2.6599	-0.1915	1.554	3.41	0.0006	0.0708	0.0023	0	-1	testis	0	2200002J24Rik	U007938	RIKEN cDNA 2200002J24 gene
Z00016151-1	3.8401	3.6498	-0.1903	1.549	4.327	0	0.006	0.0001	0	-1	testis	0	BC029169	U033573	cDNA sequence BC029169
Z00005137-1	2.96339	2.7734	-0.18999	1.548	4.52	0	0.0031	0.0001	0	-1	ovary	1	Lhcgr	U038151	luteinizing hormone/choriogonadotropin receptor
Z00000709-1	4.21469	4.0252	-0.18949	1.546	3.828	0.0001	0.0255	0.0006	0	-1	ovary	0	Slc39a11	U033595	solute carrier family 39 (metal ion transporter), member 11
Z00041283-1	3.6482	3.4604	-0.1878	1.54	5.086	0	0.0003	0	0	-1	-	0	Rab31	U038007	RAB31, member RAS oncogene family
Z00000570-1	2.75889	2.5712	-0.18769	1.54	3.485	0.0004	0.0584	0.0018	0	-1	-	0	Oas1a	U110526	2'-5' oligoadenylate synthetase 1A
Z00026805-1	4.17089	3.9834	-0.18749	1.539	3.497	0.0004	0.0572	0.0018	0	-1	ovary	0	Hsd11b2	U009748	hydroxysteroid 11-beta dehydrogenase 2
Z00059557-1	3.2329	3.0458	-0.1871	1.538	4.919	0	0.0006	0	0	-1	testis	0	Haghl	U141598	hydroxyacylglutathione hydrolase-like
Z00035922-1	3.53859	3.3517	-0.18689	1.537	4.021	0	0.0152	0.0003	0	-1	-	0	2600006K01Rik	U001564	RIKEN cDNA 2600006K01 gene
Z00025278-1	2.9351	2.7489	-0.1862	1.535	4.195	0	0.0095	0.0002	0	-1	-	0	Agc1	U008255	aggrecan 1
Z00035629-1	2.7982	2.6126	-0.1856	1.533	4.519	0	0.0031	0.0001	0	-1	ovary	0	Gbp4	U003924	guanylate nucleotide binding protein 4
Z00039323-1	3.7574	3.5724	-0.185	1.531	3.729	0.0001	0.0328	0.0008	0	-1	testis	0	Gramd1b	U030737	GRAM domain containing 1B
Z00027089-1	3.2714	3.0866	-0.1848	1.53	4.392	0	0.0048	0.0001	0	-1	ovary	0	BC054438	U037545	cDNA sequence BC054438
Z00012518-1	3.41549	3.2326	-0.18289	1.523	3.959	0	0.0184	0.0004	0	-1	testis	0	Ypel1	U016860	yippee-like 1 (Drosophila)
Z00055374-1	3.5589	3.3762	-0.1827	1.523	3.39	0.0006	0.0746	0.0024	0	-1	testis	0	1810015A11Rik	U016863	RIKEN cDNA 1810015A11 gene
Z00019531-1	3.78369	3.6015	-0.18219	1.521	4.02	0	0.0152	0.0003	0	-1	ovary	0	Dok1	U027515	docking protein 1
Z00041723-1	3.27669	3.0947	-0.18199	1.52	3.883	0.0001	0.0221	0.0005	0	-1	-	1	1600015H20Rik	U002448	RIKEN cDNA 1600015H20 gene
Z00073429-1	2.4876	2.3062	-0.1814	1.518	5.018	0	0.0004	0.0008	0	-1	-	0	D10Ertd638e		DNA segment, Chr 10, ERATO Doi 638, expressed
Z00013548-1	3.58759	3.4079	-0.17969	1.512	3.454	0.0005	0.0631	0.002	0	-1	ovary	0	Tbx3	U006096	T-box 3
Z00028908-1	2.838	2.6584	-0.1796	1.512	3.803	0.0001	0.0276	0.0007	0	-1	ovary	0	A530020G20Rik	U003795	RIKEN cDNA A530020G20 gene
Z00025746-1	4.57859	4.399	-0.17959	1.512	3.348	0.0008	0.0821	0.0027	0	-1	ovary	0	Prss35	U010826	protease, serine, 35
Z00035166-1	3.5535	3.3752	-0.1783	1.507	3.293	0.0009	0.0912	0.0032	0	-1	ovary	0	Fcgr1	U024383	Fc receptor, IgG, high affinity I
Z00000759-1	3.8428	3.666	-0.1768	1.502	3.855	0.0001	0.0238	0.0006	0	-1	ovary	0	Pdlim2	U035741	PDZ and LIM domain 2
Z00009387-1	2.88429	2.708	-0.17629	1.5	3.552	0.0003	0.0506	0.0015	0	-1	testis	0	Usp3	U031020	ubiquitin specific peptidase 3
*Genes associated with ovary or testis were identified using FDR <= 0.1 and change >=2 fold (see Table S1)
AL = ad libitum; CR = calorie restriction
