# Supplementary material for: Effects of aging and calorie restriction on the global gene expression profiles of mouse testis and ovary
Source: BMC Biol. 2008 Jun 3;6:24. doi: 10.1186/1741-7007-6-24 (PMC2426674; doi:10.1186/1741-7007-6-24)
Supplement: Additional file 11 — Table of the effect of CR on the expression of oocyte-specific genes in ovary (ages 6–24 months combined). [file 1741-7007-6-24-S11.xls]

## Sheet: Sheet1
Table S9. Effect of calorie restriction on the expression of oocyte-specific genes in ovary (ages 6-24 mo combined)
Oocyte-specific genes	Logratio for effect of calorie restriction (CR/AL)
Bmp15	0.03758
Fgf8	0.02683
Figla	-0.00037
Gdf9	0.13975
Gja4	0.0134
Gtf2a1lf	-0.01025
H1foo	0.0153
Mos	-0.03698
Obox1	0.06782
Obox3	-0.01827
Obox6	-0.00445
Og2x	0.12807
Omt2a	0.15418
Omt2b	0.04853
Oog1	0.2447
Oog2	0.02295
Oog3	0.14016
Oog4	0.08709
Oosp1	0.01768
Pou5f1	-0.01612
Rfpl4	0.10108
Zar1	0.05702
Zp1	-0.04632
Zp2	0.13865
Zp3	0.03067
Mean	0.053548
SD	0.0716853
SE	0.0143371
t	3.73494
p	0.00102654
