# Supplementary material for: Effects of aging and calorie restriction on the global gene expression profiles of mouse testis and ovary
Source: BMC Biol. 2008 Jun 3;6:24. doi: 10.1186/1741-7007-6-24 (PMC2426674; doi:10.1186/1741-7007-6-24)
Supplement: Additional file 12 — Table of GO annotations of genes affected by CR in ovary (ages 6–24 months combined). [file 1741-7007-6-24-S12.xls]

## Sheet: Sheet1
Table S8. Gene Ontology (GO) annotations of genes affected by calorie restriction in ovary
Increased vs. decreased by CR	GO id	Annotation	N genes with GO in list	List size	Enrichment ratio	N genes with GO total	N genes total	z	p	FDR	Gene symbols
increased	GO:0051244	regulation of cellular physiological process	9	22	2.685	2217	14515	3.344	0.0008	0.002	Cidec,Per2,Adipoq,Rorc,Bcl6,Gm608,Per3,Gsn,Dmrt2,
increased	GO:0050791	regulation of physiological process	9	22	2.589	2299	14515	3.223	0.0012	0.004	Cidec,Per2,Adipoq,Rorc,Bcl6,Gm608,Per3,Gsn,Dmrt2,
increased	GO:0050794	regulation of cellular process	9	22	2.578	2308	14515	3.209	0.0013	0.004	Cidec,Per2,Adipoq,Rorc,Bcl6,Gm608,Per3,Gsn,Dmrt2,
increased	GO:0050789	regulation of biological process	9	22	2.376	2504	14515	2.939	0.0032	0.01	Cidec,Per2,Adipoq,Rorc,Bcl6,Gm608,Per3,Gsn,Dmrt2,
increased	GO:0019222	regulation of metabolism	8	22	3.067	1726	14515	3.548	0.0003	0.001	Per2,Adipoq,Rorc,Bcl6,Gm608,Per3,Gsn,Dmrt2,
increased	GO:0031323	regulation of cellular metabolism	7	22	2.739	1690	14515	2.952	0.0031	0.009	Per2,Adipoq,Rorc,Bcl6,Gm608,Per3,Dmrt2,
increased	GO:0045449	regulation of transcription	6	22	2.512	1579	14515	2.471	0.0134	0.042	Per2,Rorc,Bcl6,Gm608,Per3,Dmrt2,
increased	GO:0019219	regulation of nucleobase, nucleoside, nucleotide and nucleic acid metabolism	6	22	2.493	1591	14515	2.45	0.0142	0.045	Per2,Rorc,Bcl6,Gm608,Per3,Dmrt2,
increased	GO:0006350	transcription	6	22	2.432	1631	14515	2.383	0.0171	0.046	Per2,Rorc,Bcl6,Gm608,Per3,Dmrt2,
increased	GO:0005215	transporter activity	5	22	2.693	1228	14515	2.406	0.0161	0.043	Slc7a10,Fabp4,Alb1,Pkd2l2,Slco2b1,
increased	GO:0019752	carboxylic acid metabolism	4	22	6.989	381	14515	4.567	0	0	Scd1,Pck1,Adipoq,Cdo1,
increased	GO:0006082	organic acid metabolism	4	22	6.989	381	14515	4.567	0	0	Scd1,Pck1,Adipoq,Cdo1,
increased	GO:0006629	lipid metabolism	4	22	5.948	447	14515	4.103	0	0	Scd1,Pck1,Adipoq,Adpn,
increased	GO:0009892	negative regulation of metabolism	3	22	12.199	165	14515	5.534	0	0	Adipoq,Bcl6,Gsn,
increased	GO:0005975	carbohydrate metabolism	3	22	5.812	343	14515	3.483	0.0004	0.001	Pck1,Adipoq,Amy1,
increased	GO:0044255	cellular lipid metabolism	3	22	5.598	356	14515	3.393	0.0006	0.002	Scd1,Pck1,Adipoq,
increased	GO:0051243	negative regulation of cellular physiological process	3	22	5.567	358	14515	3.38	0.0007	0.002	Adipoq,Bcl6,Gsn,
increased	GO:0043118	negative regulation of physiological process	3	22	5.341	373	14515	3.282	0.001	0.003	Adipoq,Bcl6,Gsn,
increased	GO:0048523	negative regulation of cellular process	3	22	4.855	410	14515	3.063	0.0021	0.006	Adipoq,Bcl6,Gsn,
increased	GO:0048519	negative regulation of biological process	3	22	4.411	451	14515	2.848	0.0043	0.013	Adipoq,Bcl6,Gsn,
decreased	GO:0005576	extracellular region	20	56	2.357	2210	14515	4.275	0	0	Sfrp4,Timp1,Lrrn3,Cyp4f14,Gm2a,Ggh,Fdx1,Epdr2,Plau,Gzma,Lrrn1,Kcnd2,Col3a1,Metrn,Lhcgr,Slc39a11,Hsd11b2,Agc1,Prss35,Fcgr1,
decreased	GO:0005615	extracellular space	19	56	2.492	1987	14515	4.414	0	0	Sfrp4,Timp1,Lrrn3,Cyp4f14,Gm2a,Ggh,Fdx1,Epdr2,Plau,Gzma,Lrrn1,Kcnd2,Metrn,Lhcgr,Slc39a11,Hsd11b2,Agc1,Prss35,Fcgr1,
decreased	GO:0016491	oxidoreductase activity	9	56	3.597	655	14515	4.174	0	0	Akr1c18,Kcnab3,Txndc2,Cyp4f14,Ch25h,Hao3,Lsr,Cyp11a1,Hsd11b2,
decreased	GO:0006118	electron transport	5	56	3.508	373	14515	3.013	0.0025	0.017	Txndc2,Cyp4f14,Fdx1,Hao3,Cyp11a1,
decreased	GO:0007155	cell adhesion	5	56	2.988	437	14515	2.596	0.0094	0.05	Epdr2,Itga11,Col3a1,Scarb1,Agc1,
decreased	GO:0008202	steroid metabolism	3	56	7.824	102	14515	4.177	0	0	Akr1c18,Ch25h,Cyp11a1,
decreased	GO:0004497	monooxygenase activity	3	56	7.669	104	14515	4.125	0	0	Cyp4f14,Ch25h,Cyp11a1,
decreased	GO:0004263	chymotrypsin activity	3	56	6.564	121	14515	3.73	0.0001	0.001	Plau,Gzma,Prss35,
decreased	GO:0003924	GTPase activity	3	56	6.297	126	14515	3.628	0.0002	0.002	Iigp1,Rab31,Gbp4,
decreased	GO:0004295	trypsin activity	3	56	6.004	132	14515	3.512	0.0004	0.003	Plau,Gzma,Prss35,
decreased	GO:0004252	serine-type endopeptidase activity	3	56	4.477	176	14515	2.839	0.0045	0.031	Plau,Gzma,Prss35,
decreased	GO:0006457	protein folding	3	56	4.376	180	14515	2.789	0.0052	0.031	Dnajc15,Txndc2,Hspa5bp1,
decreased	GO:0008236	serine-type peptidase activity	3	56	3.951	199	14515	2.57	0.0101	0.054	Plau,Gzma,Prss35,
decreased	GO:0005578	extracellular matrix (sensu Metazoa)	3	56	3.586	219	14515	2.366	0.0179	0.086	Timp1,Col3a1,Agc1,
