# Supplementary material for: Effects of aging and calorie restriction on the global gene expression profiles of mouse testis and ovary
Source: BMC Biol. 2008 Jun 3;6:24. doi: 10.1186/1741-7007-6-24 (PMC2426674; doi:10.1186/1741-7007-6-24)
Supplement: Additional file 14 — Table of genes affected by CR in ovary at specific age. [file 1741-7007-6-24-S14.xls]

## Sheet: Sheet1
Table S10. Genes affected by calorie restriction in ovary at specific age
Featureid	Age, month	Mean (AL)	Mean (CR)	Logratio	Fold change	t	P	FDR	Direction	Tests vs. ovary*	Expression change in ovary with age	Symbol	Uname	Gene name
Z00030898-1	6	3.8397	3.1553	0.6844	4.835	3.237	0.0012	0.0956	1	testis	0	Amy2	U066333	amylase 2, pancreatic
Z00054124-1	6	3.4557	2.8482	0.6075	4.05	3.914	0	0.0165	1	ovary	0	Lgr7	U024174	leucine-rich repeat-containing G protein-coupled receptor 7
Z00023848-1	6	3.7743	3.244	0.5303	3.39	3.847	0.0001	0.0199	1	ovary	0	Per2	U021593	period homolog 2 (Drosophila)
Z00059045-1	6	4.0718	3.56051	0.51129	3.245	4.145	0	0.0092	1	ovary	0	Kit	U005697	kit oncogene
Z00063799-1	6	4.241	3.74711	0.49389	3.118	3.706	0.0002	0.0304	1	ovary	0	Gm1006	U002675	gene model 1006, (NCBI)
Z00057810-1	6	3.3049	2.82581	0.47909	3.013	4.686	0	0.0013	1	ovary	1	Xlkd1	U029123	extra cellular link domain-containing 1
Z00026258-1	6	3.3472	2.8836	0.4636	2.908	3.645	0.0002	0.0348	1	-	0	Amy1	U024556	amylase 1, salivary
Z00053936-1	6	2.9294	2.5307	0.3987	2.504	4.685	0	0.0013	1	testis	-1	D330017J20Rik	U006622	RIKEN cDNA D330017J20 gene
Z00023850-1	6	3.2165	2.83741	0.37909	2.393	4.02	0	0.0125	1	ovary	0	Rorc	U056310	RAR-related orphan receptor gamma
Z00029124-1	6	3.1104	2.7718	0.3386	2.18	4.798	0	0.0008	1	-	0	A830008E24Rik	U185813	RIKEN cDNA A830008E24 gene
Z00038411-1	6	2.8694	2.56481	0.30459	2.016	4.16	0	0.0087	1	-	0	1110051M20Rik	U152443	RIKEN cDNA 1110051M20 gene
Z00044638-1	6	2.2374	1.9402	0.2972	1.982	3.3	0.0009	0.0813	1	-	0	Drp2	U020194	dystrophin related protein 2
Z00041786-1	6	3.6328	3.3446	0.2882	1.941	3.752	0.0001	0.0272	1	ovary	0	Thrap2	U273291	thyroid hormone receptor associated protein 2
Z00028256-1	6	3.4503	3.17431	0.27599	1.887	3.298	0.0009	0.0814	1	ovary	1	9230102O04Rik	U225802	RIKEN cDNA 9230102O04 gene
Z00031020-1	6	2.4164	2.1422	0.2742	1.88	3.388	0.0007	0.0654	1	-	0	Olfr376	U062908	olfactory receptor 376
Z00056964-1	6	4.339	4.0731	0.2659	1.844	3.421	0.0006	0.059	1	ovary	0	Bcl6	U036928	B-cell leukemia/lymphoma 6
Z00024392-1	6	3.2011	2.94541	0.25569	1.801	3.466	0.0005	0.0522	1	testis	0	Adam1a	U041031	a disintegrin and metallopeptidase domain 1a
Z00016380-1	6	4.3886	4.1351	0.2535	1.792	3.322	0.0008	0.0777	1	ovary	0	Mll	U030785	myeloid/lymphoid or mixed-lineage leukemia
Z00003910-1	6	3.9692	3.72041	0.24879	1.773	3.312	0.0009	0.079	1	ovary	0	Slco2b1	U028895	solute carrier organic anion transporter family, member 2b1
Z00035897-1	6	4.0887	3.8417	0.247	1.766	3.392	0.0006	0.0645	1	ovary	0	Tsc22d3	U039738	TSC22 domain family 3
Z00026159-1	6	3.6319	3.39511	0.23679	1.725	3.261	0.0011	0.0895	1	ovary	0	B130006D01Rik	U013225	RIKEN cDNA B130006D01 gene
Z00035873-1	6	3.0532	4.3878	-1.3346	21.607	7.322	0	0	-1	ovary	0	Abcb1b	U025902	ATP-binding cassette, sub-family B (MDR/TAP), member 1B
Z00025238-1	6	3.6113	4.74739	-1.13609	13.68	4.203	0	0.0077	-1	ovary	1	Sfrp4	U014586	secreted frizzled-related sequence protein 4
Z00024695-1	6	2.4539	3.5373	-1.0834	12.117	4.335	0	0.0046	-1	-	0	Wisp2	U002792	WNT1 inducible signaling pathway protein 2
Z00023631-1	6	2.7607	3.7797	-1.019	10.447	5.39	0	0	-1	ovary	0	Akr1c18	U034480	aldo-keto reductase family 1, member C18
Z00026184-1	6	2.1709	3.0933	-0.9224	8.363	5.433	0	0	-1	-	0	C730009D12	U018818	hypothetical protein C730009D12
Z00056578-1	6	2.5392	3.43149	-0.89229	7.803	4.091	0	0.0104	-1	testis	0	Pib5pa	U032433	phosphatidylinositol (4,5) bisphosphate 5-phosphatase, A
Z00015838-1	6	2.1095	2.99349	-0.88399	7.655	5.831	0	0	-1	-	0	Onecut2	U018816	one cut domain, family member 2
Z00001239-1	6	2.984	3.7504	-0.7664	5.839	3.736	0.0001	0.0282	-1	-	0	4930486L24Rik	U061008	RIKEN cDNA 4930486L24 gene
Z00014574-1	6	4.4131	5.16059	-0.74749	5.591	4.128	0	0.0097	-1	ovary	0	S100a6	U003502	S100 calcium binding protein A6 (calcyclin)
Z00022922-1	6	2.3439	3.0889	-0.745	5.559	3.588	0.0003	0.0395	-1	-	0	Wnt10a	U000462	wingless related MMTV integration site 10a
Z00035742-1	6	2.439	3.14389	-0.70489	5.068	5.235	0	0.0001	-1	-	0	Timp1	U019754	tissue inhibitor of metalloproteinase 1
Z00070458-1	6	3.5353	4.23679	-0.70149	5.029	8.803	0	0	-1	ovary	0	S100a4	U003500	S100 calcium binding protein A4
Z00003379-1	6	2.5653	3.2446	-0.6793	4.778	4.089	0	0.0104	-1	testis	0	Cdkn2b		cyclin-dependent kinase inhibitor 2B (p15, inhibits CDK4)
Z00011249-1	6	3.7682	4.38159	-0.61339	4.105	3.667	0.0002	0.0332	-1	ovary	0	Sgk	U043055	serum/glucocorticoid regulated kinase
Z00030685-1	6	2.805	3.35029	-0.54529	3.509	3.737	0.0001	0.0282	-1	-	0	Saa1	U028562	serum amyloid A 1
Z00018031-1	6	2.3812	2.9264	-0.5452	3.509	4.822	0	0.0008	-1	-	0	Kcnab3	U012817	potassium voltage-gated channel, shaker-related subfamily, beta member 3
Z00046555-1	6	2.4417	2.9622	-0.5205	3.315	4.731	0	0.0011	-1	testis	0	Galnt14	U038045	UDP-N-acetyl-alpha-D-galactosamine:polypeptide N-acetylgalactosaminyltransferase 14
Z00022887-1	6	2.7095	3.22519	-0.51569	3.278	3.361	0.0007	0.0702	-1	testis	0	Saa2	U008108	serum amyloid A 2
Z00050325-1	6	2.0297	2.54039	-0.51069	3.241	3.525	0.0004	0.0463	-1	testis	0	1700084M14Rik	U039526	RIKEN cDNA 1700084M14 gene
Z00023637-1	6	2.0265	2.5307	-0.5042	3.193	3.797	0.0001	0.0233	-1	-	0	S100a8	U073492	S100 calcium binding protein A8 (calgranulin A)
Z00005644-1	6	2.1924	2.67889	-0.48649	3.065	5.153	0	0.0002	-1	-	0	Cdkn1b	U007478	cyclin-dependent kinase inhibitor 1B (P27)
Z00024662-1	6	3.1467	3.6188	-0.4721	2.965	3.991	0	0.0134	-1	ovary	0	Iigp1	U052102	interferon inducible GTPase 1
Z00005803-1	6	3.3857	3.8554	-0.4697	2.949	3.699	0.0002	0.0308	-1	-	0	Plac8	U026453	placenta-specific 8
Z00042088-1	6	3.9369	4.40069	-0.46379	2.909	4.944	0	0.0005	-1	-	0	Trp53inp2	U002702	tumor protein p53 inducible nuclear protein 2
Z00023996-1	6	2.2726	2.73549	-0.46289	2.903	3.946	0	0.0153	-1	-	0	Wnt10b	U036631	wingless related MMTV integration site 10b
Z00031482-1	6	3.341	3.8021	-0.4611	2.891	4.376	0	0.004	-1	ovary	0	G1p2	U037853	interferon, alpha-inducible protein
Z00053948-1	6	4.4879	4.9466	-0.4587	2.875	5.612	0	0	-1	ovary	-1	Col3a1	U000236	procollagen, type III, alpha 1
Z00000614-1	6	3.5107	3.96689	-0.45619	2.858	4.283	0	0.0057	-1	-	0	Slc25a30	U035779	solute carrier family 25, member 30
Z00000268-1	6	3.5018	3.95159	-0.44979	2.817	4.34	0	0.0046	-1	ovary	0	C1qtnf6	U036384	C1q and tumor necrosis factor related protein 6
Z00054602-1	6	4.0554	4.4794	-0.424	2.654	4.187	0	0.0079	-1	ovary	0	Tpst2	U006002	protein-tyrosine sulfotransferase 2
Z00022468-1	6	2.6536	3.0728	-0.4192	2.625	5.215	0	0.0001	-1	ovary	0	Ch25h	U038981	cholesterol 25-hydroxylase
Z00035526-1	6	3.4788	3.8932	-0.4144	2.596	3.313	0.0009	0.079	-1	-	0	Tnfrsf12a	U037500	tumor necrosis factor receptor superfamily, member 12a
Z00016264-1	6	2.1675	2.57439	-0.40689	2.552	3.534	0.0004	0.0453	-1	-	0	4631423F02Rik	U000606	RIKEN cDNA 4631423F02 gene
Z00007678-1	6	3.7964	4.20129	-0.40489	2.54	3.949	0	0.0152	-1	-	0	Star	U009204	steroidogenic acute regulatory protein
Z00025277-1	6	1.98	2.38419	-0.40419	2.536	5.271	0	0.0001	-1	-	0	Olr1	U027917	oxidized low density lipoprotein (lectin-like) receptor 1
Z00057868-1	6	2.2121	2.61169	-0.39959	2.509	3.336	0.0008	0.0749	-1	testis	0	1700023D19Rik	U008049	RIKEN cDNA 1700023D19 gene
Z00064373-1	6	4.2267	4.61299	-0.38629	2.433	3.653	0.0002	0.0344	-1	testis	0	Dnajc15	U035796	DnaJ (Hsp40) homolog, subfamily C, member 15
Z00005844-1	6	3.0574	3.4345	-0.3771	2.382	3.674	0.0002	0.0325	-1	-	0	Ap1s1	U026837	adaptor protein complex AP-1, sigma 1
Z00001012-1	6	3.0659	3.43959	-0.37369	2.364	3.687	0.0002	0.0318	-1	-	-1	Cdc37	U030570	cell division cycle 37 homolog (S. cerevisiae)
Z00057519-1	6	3.0613	3.43429	-0.37299	2.36	4.63	0	0.0016	-1	ovary	0	Cyp4f14	U043882	cytochrome P450, family 4, subfamily f, polypeptide 14
Z00034742-1	6	2.0281	2.3905	-0.3624	2.303	3.664	0.0002	0.0333	-1	ovary	-1	Lamc1		laminin, gamma 1
Z00025823-1	6	3.3394	3.6944	-0.355	2.264	3.25	0.0011	0.0924	-1	ovary	-1	Sdc1	U013744	syndecan 1
Z00054816-1	6	2.4573	2.8115	-0.3542	2.26	5.029	0	0.0003	-1	testis	0	Gm496		gene model 496, (NCBI)
Z00038964-1	6	2.4893	2.84129	-0.35199	2.249	3.648	0.0002	0.0348	-1	testis	0	1700003O08Rik	U031782	RIKEN cDNA 1700003O08 gene
Z00025100-1	6	3.2503	3.60069	-0.35039	2.24	4.759	0	0.0009	-1	-	0	Cxcl4	U005782	chemokine (C-X-C motif) ligand 4
Z00016226-1	6	2.5797	2.92919	-0.34949	2.236	3.964	0	0.0145	-1	testis	0	Plekhg4	U009746	pleckstrin homology domain containing, family G (with RhoGef domain) member 4
Z00045512-1	6	3.7027	4.05079	-0.34809	2.228	4.874	0	0.0007	-1	ovary	0	A930004K21Rik	U023267	RIKEN cDNA A930004K21 gene
Z00025337-1	6	2.9966	3.34399	-0.34739	2.225	3.781	0.0001	0.0247	-1	-	0	Cish	U010986	cytokine inducible SH2-containing protein
Z00022498-1	6	4.4726	4.81989	-0.34729	2.224	3.609	0.0003	0.0374	-1	ovary	-1	Ephx2	U035700	epoxide hydrolase 2, cytoplasmic
Z00000696-1	6	3.3564	3.7024	-0.346	2.218	3.326	0.0008	0.0771	-1	-	0	Tmem37	U021702	transmembrane protein 37
Z00060932-1	6	3.4863	3.83089	-0.34459	2.211	3.287	0.001	0.0835	-1	testis	-1	Pigt	U130933	phosphatidylinositol glycan, class T
Z00035463-1	6	1.9583	2.30209	-0.34379	2.206	4.602	0	0.0018	-1	testis	0	Acox3	U005503	acyl-Coenzyme A oxidase 3, pristanoyl
Z00045205-1	6	3.4955	3.8386	-0.3431	2.203	4.197	0	0.0078	-1	ovary	0	5830458K16Rik	U016965	RIKEN cDNA 5830458K16 gene
Z00031878-1	6	3.9553	4.2983	-0.343	2.202	3.513	0.0004	0.0471	-1	testis	0	Hist2h3c1	U003593	histone 2, H3c1
Z00019531-1	6	3.5367	3.8762	-0.3395	2.185	4.5	0	0.0026	-1	ovary	0	Dok1	U027515	docking protein 1
Z00018298-1	6	2.9839	3.32309	-0.33919	2.183	4.797	0	0.0008	-1	ovary	0	1110007C02Rik	U015125	RIKEN cDNA 1110007C02 gene
Z00010343-1	6	2.0715	2.4091	-0.3376	2.175	4.398	0	0.0037	-1	testis	-1	Tmem56		transmembrane protein 56
Z00024049-1	6	1.9281	2.26379	-0.33569	2.166	4.45	0	0.003	-1	ovary	0	Pilra	U026859	paired immunoglobin-like type 2 receptor alpha
Z00034299-1	6	3.5191	3.8513	-0.3322	2.148	3.622	0.0002	0.0365	-1	testis	-1	Pex14	U025794	peroxisomal biogenesis factor 14
Z00055418-1	6	2.3249	2.65669	-0.33179	2.146	4.759	0	0.0009	-1	testis	-1	1700010I14Rik	U017476	RIKEN cDNA 1700010I14 gene
Z00003159-1	6	2.5039	2.8346	-0.3307	2.141	3.29	0.0009	0.0835	-1	-	0	BC013672	U042906	cDNA sequence BC013672
Z00035705-1	6	4.5072	4.8372	-0.33	2.137	3.338	0.0008	0.0747	-1	ovary	0	Fdx1	U030860	ferredoxin 1
Z00048847-1	6	2.8914	3.2214	-0.33	2.137	3.995	0	0.0134	-1	-	0	Lrrn3	U033915	leucine rich repeat protein 3, neuronal
Z00023470-1	6	2.4401	2.76769	-0.32759	2.126	4.525	0	0.0025	-1	-	0	Icam4	U010134	intercellular adhesion molecule 4, Landsteiner-Wiener blood group
Z00030221-1	6	2.023	2.34979	-0.32679	2.122	4.484	0	0.0027	-1	testis	0	2700081L22Rik	U025065	RIKEN cDNA 2700081L22 gene
Z00050827-1	6	2.8692	3.19479	-0.32559	2.116	4.48	0	0.0027	-1	-	0	Mlkl		mixed lineage kinase domain-like
Z00055954-1	6	3.0933	3.41739	-0.32409	2.109	4.244	0	0.0066	-1	-	0	Prdm13	U024879	PR domain containing 13
Z00058663-1	6	3.2755	3.59839	-0.32289	2.103	3.488	0.0004	0.0504	-1	-	-1	Cox6a1	U026629	cytochrome c oxidase, subunit VI a, polypeptide 1
Z00022849-1	6	2.1126	2.4336	-0.321	2.094	3.706	0.0002	0.0304	-1	-	0	Gzma	U035187	granzyme A
Z00013037-1	6	3.5529	3.8726	-0.3197	2.087	3.504	0.0004	0.0484	-1	testis	-1	Pfdn1	U038334	prefoldin 1
Z00015988-1	6	3.7363	4.0533	-0.317	2.074	3.485	0.0004	0.0506	-1	ovary	0	Lhfp	U003225	lipoma HMGIC fusion partner
Z00055374-1	6	3.3924	3.7084	-0.316	2.07	3.798	0.0001	0.0233	-1	testis	0	1810015A11Rik	U016863	RIKEN cDNA 1810015A11 gene
Z00009536-1	6	2.9267	3.2399	-0.3132	2.056	3.751	0.0001	0.0272	-1	testis	-1	1700021P22Rik	U008044	RIKEN cDNA 1700021P22 gene
Z00031887-1	6	1.9142	2.22719	-0.31299	2.055	4.193	0	0.0078	-1	-	0	5730488B01Rik	U004262	RIKEN cDNA 5730488B01 gene
Z00032779-1	6	3.7392	4.04659	-0.30739	2.029	4.334	0	0.0046	-1	-	0	LOC238091	U047243	similar to glyceraldehyde-3-phosphate dehydrogenase
Z00060243-1	6	3.5981	3.90439	-0.30629	2.024	3.991	0	0.0134	-1	testis	0	Kctd2	U013540	potassium channel tetramerisation domain containing 2
Z00063618-1	6	2.9035	3.20929	-0.30579	2.022	4.236	0	0.0068	-1	-	0	Pfn1	U033007	profilin 1
Z00031221-1	6	3.0364	3.3403	-0.3039	2.013	3.499	0.0004	0.0487	-1	-	0	LOC434481	U124739	hypothetical LOC434481
Z00002630-1	6	3.0462	3.3499	-0.3037	2.012	4.175	0	0.0082	-1	ovary	0	Loxl3	U007069	lysyl oxidase-like 3
Z00019435-1	6	2.8346	3.13819	-0.30359	2.011	4.226	0	0.007	-1	-	0	Tcn2	U032441	transcobalamin 2
Z00035616-1	6	3.0166	3.3199	-0.3033	2.01	3.278	0.001	0.0853	-1	-	0	Alg14	U003793	asparagine-linked glycosylation 14 homolog (yeast)
Z00035166-1	6	3.2831	3.5845	-0.3014	2.001	3.421	0.0006	0.059	-1	ovary	0	Fcgr1	U024383	Fc receptor, IgG, high affinity I
Z00063927-1	6	3.327	3.6275	-0.3005	1.997	4.059	0	0.0111	-1	-	-1	Rps27l	U010664	ribosomal protein S27-like
Z00070092-1	6	3.1178	3.4183	-0.3005	1.997	4.36	0	0.0043	-1	ovary	1	Csprs		component of Sp100-rs
Z00020702-1	6	3.4768	3.7763	-0.2995	1.992	4.079	0	0.0105	-1	-	0	Gnb2	U026848	guanine nucleotide binding protein, beta 2
Z00058418-1	6	3.6351	3.9329	-0.2978	1.985	4.022	0	0.0125	-1	-	0	LOC219102	U242950	similar to glyceraldehyde-3-phosphate dehydrogenase
Z00044389-1	6	2.7209	3.0165	-0.2956	1.975	3.996	0	0.0134	-1	ovary	0	8430417A20Rik	U007198	RIKEN cDNA 8430417A20 gene
Z00034641-1	6	4.5833	4.87789	-0.29459	1.97	3.546	0.0003	0.0437	-1	ovary	-1	Sparc	U032790	secreted acidic cysteine rich glycoprotein
Z00035583-1	6	4.0075	4.30139	-0.29389	1.967	3.903	0	0.0169	-1	-	0	Vapa	U038005	vesicle-associated membrane protein, associated protein A
Z00011541-1	6	2.5503	2.8443	-0.294	1.967	4.049	0	0.0115	-1	testis	0	Sepw1	U028172	selenoprotein W, muscle 1
Z00054399-1	6	2.7958	3.0896	-0.2938	1.966	4.097	0	0.0104	-1	-	0	Mmp9	U002824	matrix metallopeptidase 9
Z00036190-1	6	3.0515	3.34439	-0.29289	1.962	4.188	0	0.0079	-1	testis	0	Pgls	U009469	6-phosphogluconolactonase
Z00032371-1	6	2.425	2.71769	-0.29269	1.961	4.251	0	0.0065	-1	testis	-1	Hist2h2ac	U034605	histone 2, H2ac
Z00044823-1	6	2.35	2.6404	-0.2904	1.951	3.555	0.0003	0.043	-1	-	0	Myst3	U009177	MYST histone acetyltransferase (monocytic leukemia) 3
Z00011796-1	6	3.4423	3.7313	-0.289	1.945	3.489	0.0004	0.0503	-1	ovary	0	Leprel2	U027853	leprecan-like 2
Z00022714-1	6	3.2859	3.5745	-0.2886	1.943	3.377	0.0007	0.0672	-1	testis	0	Grcc3f	U007393	gene rich cluster, C3f gene
Z00028068-1	6	2.1539	2.44229	-0.28839	1.942	3.853	0.0001	0.0196	-1	testis	0	4930430J02Rik	U010542	RIKEN cDNA 4930430J02 gene
Z00029996-1	6	2.1161	2.4042	-0.2881	1.941	4.066	0	0.0109	-1	testis	0	LOC380907	U035635	similar to RIKEN cDNA 1700129C05
Z00040352-1	6	3.4499	3.73749	-0.28759	1.939	3.895	0	0.0172	-1	ovary	0	2810417M05Rik	U018262	RIKEN cDNA 2810417M05 gene
Z00035942-1	6	3.6395	3.9247	-0.2852	1.928	3.403	0.0006	0.0622	-1	ovary	0	Tnc	U025161	tenascin C
Z00011446-1	6	2.9811	3.26579	-0.28469	1.926	3.422	0.0006	0.059	-1	-	0	Stra6	U010564	stimulated by retinoic acid gene 6
Z00058928-1	6	3.4453	3.7297	-0.2844	1.924	4.096	0	0.0104	-1	testis	-1	Ndufc1	U122847	NADH dehydrogenase (ubiquinone) 1, subcomplex unknown, 1
Z00033810-1	6	3.0321	3.314	-0.2819	1.913	3.998	0	0.0134	-1	-	0	LOC620306	U064815	similar to Glyceraldehyde-3-phosphate dehydrogenase (GAPDH)
Z00031421-1	6	1.9327	2.212	-0.2793	1.902	3.676	0.0002	0.0324	-1	-	0	C920008G01Rik	U020759	RIKEN cDNA C920008G01 gene
Z00033556-1	6	3.5996	3.87829	-0.27869	1.899	3.688	0.0002	0.0318	-1	-	0	LOC218332	U060339	similar to Glyceraldehyde-3-phosphate dehydrogenase (GAPDH)
Z00045713-1	6	3.5784	3.85699	-0.27859	1.899	3.77	0.0001	0.0256	-1	ovary	0	Ube1l	U011008	ubiquitin-activating enzyme E1-like
Z00064281-1	6	2.6714	2.94989	-0.27849	1.898	3.818	0.0001	0.0221	-1	testis	-1	Mif	U031935	macrophage migration inhibitory factor
Z00030493-1	6	2.0355	2.3129	-0.2774	1.894	3.733	0.0001	0.0282	-1	-	0	Ptgfr	U024762	prostaglandin F receptor
Z00038032-1	6	2.818	3.09529	-0.27729	1.893	3.628	0.0002	0.0364	-1	-	0	Slc9a9	U010859	solute carrier family 9 (sodium/hydrogen exchanger), isoform 9
Z00042700-1	6	2.2252	2.50229	-0.27709	1.892	3.719	0.0001	0.0293	-1	testis	0	Lrrc8b	U064706	leucine rich repeat containing 8 family, member B
Z00033577-1	6	2.97	3.2467	-0.2767	1.891	3.807	0.0001	0.0228	-1	-	0	LOC432542	U060715	similar to Glyceraldehyde-3-phosphate dehydrogenase (GAPDH)
Z00004937-1	6	3.4449	3.71959	-0.27469	1.882	3.769	0.0001	0.0256	-1	testis	-1	Nme1	U033271	expressed in non-metastatic cells 1, protein
Z00023085-1	6	2.8294	3.10349	-0.27409	1.879	3.28	0.001	0.0848	-1	-	0	Sipa1	U148703	signal-induced proliferation associated gene 1
Z00000892-1	6	3.5029	3.7766	-0.2737	1.878	3.25	0.0011	0.0924	-1	-	0	S100a13	U003496	S100 calcium binding protein A13
Z00035426-1	6	3.3485	3.62129	-0.27279	1.874	3.733	0.0001	0.0282	-1	-	-1	Mmp2	U009639	matrix metallopeptidase 2
Z00068062-1	6	3.443	3.71549	-0.27249	1.872	3.904	0	0.0169	-1	-	0	LOC384461	U045194	PREDICTED: Mus musculus similar to glyceraldehyde-3-phosphate dehydrogenase (phosphorylating) (EC 1.2.1.12) - mouse (LOC384461), mRNA
Z00019834-1	6	3.6137	3.88419	-0.27049	1.864	3.564	0.0003	0.0421	-1	-	0	Pla1a	U037036	phospholipase A1 member A
Z00068568-1	6	3.4903	3.7602	-0.2699	1.861	3.855	0.0001	0.0196	-1	-	0	LOC382635	U067221	similar to Glyceraldehyde-3-phosphate dehydrogenase (GAPDH)
Z00034050-1	6	3.8535	4.1222	-0.2687	1.856	3.474	0.0005	0.0513	-1	ovary	0	S100a10	U003534	S100 calcium binding protein A10 (calpactin)
Z00022477-1	6	3.9382	4.20689	-0.26869	1.856	3.626	0.0002	0.0365	-1	-	0	Clstn3	U027841	calsyntenin 3
Z00011661-1	6	4.1249	4.3924	-0.2675	1.851	3.476	0.0005	0.0513	-1	ovary	0	Fstl1	U017087	follistatin-like 1
Z00035629-1	6	2.5174	2.78439	-0.26699	1.849	3.327	0.0008	0.0771	-1	ovary	0	Gbp4	U003924	guanylate nucleotide binding protein 4
Z00054590-1	6	2.056	2.32299	-0.26699	1.849	3.677	0.0002	0.0324	-1	testis	0	2010109A12Rik	U005816	RIKEN cDNA 2010109A12 gene
Z00059029-1	6	2.1103	2.3765	-0.2662	1.845	3.619	0.0002	0.0365	-1	-	0	LOC384591	U278470	similar to Glyceraldehyde-3-phosphate dehydrogenase (GAPDH)
Z00020500-1	6	4.0733	4.3391	-0.2658	1.844	3.499	0.0004	0.0487	-1	testis	-1	LOC628602	U034278	hypothetical protein LOC628602
Z00017622-1	6	3.7442	4.0082	-0.264	1.836	3.305	0.0009	0.0803	-1	ovary	-1	Col4a1	U029581	procollagen, type IV, alpha 1
Z00015871-1	6	2.8446	3.1072	-0.2626	1.83	3.603	0.0003	0.038	-1	-	0	Adamts4	U001081	a disintegrin-like and metallopeptidase (reprolysin type) with thrombospondin type 1 motif, 4
Z00023720-1	6	3.4841	3.7465	-0.2624	1.829	3.707	0.0002	0.0304	-1	testis	0	Gapdhs	U028399	glyceraldehyde-3-phosphate dehydrogenase, spermatogenic
Z00058310-1	6	4.1328	4.3928	-0.26	1.819	3.379	0.0007	0.0671	-1	testis	0	LOC433184	U131829	similar to Glyceraldehyde-3-phosphate dehydrogenase (GAPDH)
Z00011321-1	6	2.6557	2.9156	-0.2599	1.819	3.563	0.0003	0.0421	-1	testis	-1	Carhsp1	U036769	calcium regulated heat stable protein 1
Z00056477-1	6	3.6857	3.9452	-0.2595	1.817	3.595	0.0003	0.0389	-1	ovary	0	Mapkapk3	U031313	mitogen-activated protein kinase-activated protein kinase 3
Z00054704-1	6	2.3856	2.64499	-0.25939	1.817	3.583	0.0003	0.0401	-1	-	0	Necap1	U007380	NECAP endocytosis associated 1
Z00048200-1	6	2.8227	3.08159	-0.25889	1.815	3.654	0.0002	0.0344	-1	-	0	Map3k10	U028305	mitogen activated protein kinase kinase kinase 10
Z00026164-1	6	3.7124	3.97089	-0.25849	1.813	3.677	0.0002	0.0324	-1	-	-1	Trappc1	U012816	trafficking protein particle complex 1
Z00025375-1	6	3.2497	3.5082	-0.2585	1.813	3.547	0.0003	0.0437	-1	ovary	0	Ly96	U000074	lymphocyte antigen 96
Z00025902-1	6	2.827	3.0855	-0.2585	1.813	3.547	0.0003	0.0437	-1	testis	0	2400010G15Rik	U017678	RIKEN cDNA 2400010G15 gene
Z00025490-1	6	3.2399	3.49759	-0.25769	1.81	3.719	0.0001	0.0293	-1	-	0	Slc16a11	U012847	solute carrier family 16 (monocarboxylic acid transporters), member 11
Z00035143-1	6	2.73	2.98749	-0.25749	1.809	3.732	0.0001	0.0282	-1	testis	-1	Ankrd40	U043215	ankyrin repeat domain 40
Z00037090-1	6	3.1387	3.3957	-0.257	1.807	3.645	0.0002	0.0348	-1	testis	0	Zmynd15	U012851	zinc finger, MYND-type containing 15
Z00036624-1	6	3.0718	3.32859	-0.25679	1.806	3.544	0.0003	0.044	-1	ovary	-1	Adamts12	U095627	a disintegrin-like and metallopeptidase (reprolysin type) with thrombospondin type 1 motif, 12
Z00010332-1	6	3.7081	3.9643	-0.2562	1.803	3.619	0.0002	0.0365	-1	ovary	0	Cyp11a1	U010561	cytochrome P450, family 11, subfamily a, polypeptide 1
Z00026531-1	6	2.8658	3.1215	-0.2557	1.801	3.528	0.0004	0.0458	-1	-	0	Arsb	U015123	arylsulfatase B
Z00020370-1	6	3.6224	3.87659	-0.25419	1.795	3.481	0.0004	0.0507	-1	-	0	Abca7	U011734	ATP-binding cassette, sub-family A (ABC1), member 7
Z00026369-1	6	3.4471	3.7003	-0.2532	1.791	3.477	0.0005	0.0512	-1	testis	0	Hist2h4	U024382	histone 2, H4
Z00060356-1	6	3.7146	3.9676	-0.253	1.79	3.522	0.0004	0.0464	-1	testis	0	LOC382445		similar to Glyceraldehyde-3-phosphate dehydrogenase (GAPDH)
Z00049486-1	6	4.3479	4.60059	-0.25269	1.789	3.32	0.0008	0.0778	-1	testis	0	Rab2	U004051	RAB2, member RAS oncogene family
Z00056364-1	6	2.6449	2.8959	-0.251	1.782	3.307	0.0009	0.0803	-1	testis	-1	Calr	U030041	calreticulin
Z00055026-1	6	2.9556	3.20579	-0.25019	1.779	3.456	0.0005	0.0536	-1	testis	0	Map2k2	U011771	mitogen activated protein kinase kinase 2
Z00041283-1	6	3.5023	3.7515	-0.2492	1.775	3.513	0.0004	0.0471	-1	-	0	Rab31	U038007	RAB31, member RAS oncogene family
Z00019642-1	6	3.1886	3.43749	-0.24889	1.773	3.735	0.0001	0.0282	-1	-	0	Etv6	U042770	ets variant gene 6 (TEL oncogene)
Z00035559-1	6	3.06	3.30869	-0.24869	1.772	3.563	0.0003	0.0421	-1	-	-1	Fbxw8	U026656	F-box and WD-40 domain protein 8
Z00022419-1	6	3.7621	4.00999	-0.24789	1.769	3.461	0.0005	0.0529	-1	-	-1	Mrpl34	U009461	mitochondrial ribosomal protein L34
Z00063868-1	6	2.8704	3.1112	-0.2408	1.741	3.429	0.0006	0.0583	-1	testis	0	Herc5	U006930	hect domain and RLD 5
Z00056583-1	6	2.7468	2.9861	-0.2393	1.735	3.464	0.0005	0.0524	-1	testis	0	Pold2	U032476	polymerase (DNA directed), delta 2, regulatory subunit
Z00055031-1	6	2.0731	2.31189	-0.23879	1.732	3.305	0.0009	0.0803	-1	testis	0	1700113H08Rik	U011847	RIKEN cDNA 1700113H08 gene
Z00025435-1	6	3.0642	3.30129	-0.23709	1.726	3.499	0.0004	0.0487	-1	-	0	Leprotl1	U029718	leptin receptor overlapping transcript-like 1
Z00036707-1	6	3.3246	3.56189	-0.23729	1.726	3.271	0.001	0.0867	-1	testis	0	Pde1a	U022795	phosphodiesterase 1A, calmodulin-dependent
Z00043878-1	6	3.6957	3.9325	-0.2368	1.725	3.319	0.0009	0.078	-1	-	0	Tparl	U322861	TPA regulated locus
Z00024823-1	6	3.681	3.9163	-0.2353	1.719	3.288	0.001	0.0835	-1	testis	-1	Hist1h2aa	U068137	histone 1, H2aa
Z00021132-1	6	2.702	2.937	-0.235	1.717	3.514	0.0004	0.0471	-1	-	0	Tspan17	U014874	tetraspanin 17
Z00008219-1	6	3.1803	3.4141	-0.2338	1.713	3.34	0.0008	0.0746	-1	testis	0	2810439F02Rik	U018426	RIKEN cDNA 2810439F02 gene
Z00070228-1	6	3.6182	3.8515	-0.2333	1.711	3.406	0.0006	0.0618	-1	-	-1	LOC385068	U203802	hypothetical LOC385068
Z00070110-1	6	3.7427	3.9755	-0.2328	1.709	3.253	0.0011	0.092	-1	-	0	2310009A05Rik		RIKEN cDNA 2310009A05 gene
Z00036171-1	6	3.4336	3.66369	-0.23009	1.698	3.287	0.001	0.0835	-1	ovary	0	Ptgis	U023674	prostaglandin I2 (prostacyclin) synthase
Z00025288-1	6	2.3988	2.62789	-0.22909	1.694	3.32	0.0008	0.0778	-1	testis	0	Meox1	U033458	mesenchyme homeobox 1
Z00005769-1	6	3.0759	3.3047	-0.2288	1.693	3.238	0.0011	0.0953	-1	-	0	Ogfr	U002959	opioid growth factor receptor
Z00023850-1	16	3.1965	2.6323	0.5642	3.666	5.983	0	0	1	ovary	0	Rorc	U056310	RAR-related orphan receptor gamma
Z00023848-1	16	3.7414	3.2414	0.5	3.162	3.627	0.0002	0.0882	1	ovary	0	Per2	U021593	period homolog 2 (Drosophila)
Z00021779-1	16	4.1807	3.7453	0.4354	2.725	6.145	0	0	1	ovary	-1	9330132E09Rik	U021678	RIKEN cDNA 9330132E09 gene
Z00018519-1	16	4.6852	4.252	0.4332	2.711	5.528	0	0	1	-	-1	Sfpq	U004835	splicing factor proline/glutamine rich (polypyrimidine tract binding protein associated)
Z00025647-1	16	2.578	2.1674	0.4106	2.573	4.228	0	0.0125	1	-	0	Rbp7	U025801	retinol binding protein 7, cellular
Z00053936-1	16	2.746	2.3659	0.3801	2.399	4.467	0	0.0057	1	testis	-1	D330017J20Rik	U006622	RIKEN cDNA D330017J20 gene
Z00031001-1	16	3.3014	2.9224	0.379	2.393	4.572	0	0.0041	1	testis	0	2610305D13Rik	U020603	RIKEN cDNA 2610305D13 gene
Z00059355-1	16	2.2809	1.95531	0.32559	2.116	3.734	0.0001	0.0658	1	-	0	Foxe3	U025390	forkhead box E3
Z00056964-1	16	4.2217	3.9255	0.2962	1.977	3.811	0.0001	0.0557	1	ovary	0	Bcl6	U036928	B-cell leukemia/lymphoma 6
Z00025238-1	16	3.4835	4.525	-1.0415	11.002	3.853	0.0001	0.0489	-1	ovary	1	Sfrp4	U014586	secreted frizzled-related sequence protein 4
Z00035873-1	16	3.041	3.7898	-0.7488	5.607	4.108	0	0.0185	-1	ovary	0	Abcb1b	U025902	ATP-binding cassette, sub-family B (MDR/TAP), member 1B
Z00021198-1	16	4.0062	4.4494	-0.4432	2.774	4.425	0	0.0064	-1	ovary	1	3321401G04Rik	U027247	RIKEN cDNA 3321401G04 gene
Z00026805-1	16	3.8974	4.28669	-0.38929	2.45	5.188	0	0.0002	-1	ovary	0	Hsd11b2	U009748	hydroxysteroid 11-beta dehydrogenase 2
Z00027027-1	16	3.2262	3.6112	-0.385	2.426	5.396	0	0.0001	-1	-	1	Mcpt5	U035595	mast cell protease 5
Z00048847-1	16	2.9312	3.29179	-0.36059	2.293	4.366	0	0.0078	-1	-	0	Lrrn3	U033915	leucine rich repeat protein 3, neuronal
Z00041562-1	16	2.1785	2.53489	-0.35639	2.271	4.529	0	0.0048	-1	ovary	0	Rps6kl1	U034179	ribosomal protein S6 kinase-like 1
Z00034708-1	16	2.9913	3.3191	-0.3278	2.127	3.777	0.0001	0.0601	-1	testis	0	2610019F03Rik	U029609	RIKEN cDNA 2610019F03 gene
Z00026053-1	16	2.0279	2.3544	-0.3265	2.12	4.254	0	0.0116	-1	-	0	Il2	U023954	interleukin 2
Z00070092-1	16	3.5326	3.8561	-0.3235	2.106	4.693	0	0.0025	-1	ovary	1	Csprs		component of Sp100-rs
Z00063066-1	16	2.0398	2.36089	-0.32109	2.094	4.483	0	0.0055	-1	-	0	1700086O06Rik	U054773	RIKEN cDNA 1700086O06 gene
Z00036262-1	16	2.9556	3.2696	-0.314	2.06	3.753	0.0001	0.0629	-1	ovary	1	Lefty1	U293332	left right determination factor 1
Z00025278-1	16	2.7798	3.0904	-0.3106	2.044	4.278	0	0.0109	-1	-	0	Agc1	U008255	aggrecan 1
Z00005867-1	16	3.0945	3.395	-0.3005	1.997	4.207	0	0.0134	-1	testis	0	Hunk	U017355	hormonally upregulated Neu-associated kinase
Z00027089-1	16	3.1002	3.39999	-0.29979	1.994	4.331	0	0.0088	-1	ovary	0	BC054438	U037545	cDNA sequence BC054438
Z00003879-1	16	2.5076	2.80589	-0.29829	1.987	4.156	0	0.0158	-1	testis	0	Ldoc1l	U036488	leucine zipper, down-regulated in cancer 1-like
Z00036077-1	16	3.5923	3.88539	-0.29309	1.963	3.731	0.0001	0.0658	-1	ovary	0	Zfhx1b	U022590	zinc finger homeobox 1b
Z00025997-1	16	2.8842	3.1751	-0.2909	1.953	3.676	0.0002	0.0775	-1	ovary	0	D630039A03Rik	U025108	RIKEN cDNA D630039A03 gene
Z00005773-1	16	3.6591	3.9468	-0.2877	1.939	4.068	0	0.0216	-1	testis	0	5730438N18Rik	U025810	RIKEN cDNA 5730438N18 gene
Z00057223-1	16	3.4118	3.6747	-0.2629	1.831	3.706	0.0002	0.0715	-1	ovary	0	Tceal5	U039718	transcription elongation factor A (SII)-like 5
Z00061421-1	16	2.7192	2.9807	-0.2615	1.825	3.679	0.0002	0.0775	-1	-	0	Capn9	U009957	calpain 9 (nCL-4)
Z00034344-1	24	4.3177	3.4634	0.8543	7.149	4.018	0	0.0227	1	ovary	0	Scd1	U039075	stearoyl-Coenzyme A desaturase 1
Z00024684-1	24	3.1872	2.38151	0.80569	6.392	5.695	0	0	1	-	0	Adpn	U016503	adiponutrin
Z00033677-1	24	3.2308	2.57031	0.66049	4.576	7.621	0	0	1	testis	1	Igk	U144860	Mus musculus 10D10 monoclonal antibody kappa light chain variable region, (IgK) mRNA, partial cds.
Z00030849-1	24	3.4446	2.86951	0.57509	3.759	3.966	0	0.0251	1	-	1	Gm1524	U065788	gene model 1524, (NCBI)
Z00057686-1	24	3.4192	2.84711	0.57209	3.733	4.218	0	0.0118	1	testis	1	Gm194	U046769	gene model 194, (NCBI)
Z00015120-1	24	3.9317	3.3712	0.5605	3.634	3.897	0	0.031	1	testis	0	Dgat2	U028891	diacylglycerol O-acyltransferase 2
Z00027238-1	24	3.9008	3.3569	0.5439	3.498	7.499	0	0	1	-	1	Igk-C	U079127	immunoglobulin kappa chain, constant region
Z00030808-1	24	3.9423	3.428	0.5143	3.268	4.163	0	0.0143	1	-	0	Gm1077	U131504	gene model 1077, (NCBI)
Z00023848-1	24	3.814	3.3268	0.4872	3.07	3.534	0.0004	0.0842	1	ovary	0	Per2	U021593	period homolog 2 (Drosophila)
Z00010156-1	24	3.9726	3.49351	0.47909	3.013	4.952	0	0.0006	1	-	0	Slc1a5	U007717	solute carrier family 1 (neutral amino acid transporter), member 5
Z00024100-1	24	3.7885	3.3127	0.4758	2.99	5.172	0	0.0002	1	ovary	0	Trpc3	U023951	transient receptor potential cation channel, subfamily C, member 3
Z00042517-1	24	3.8786	3.4065	0.4721	2.965	3.865	0.0001	0.0334	1	ovary	0	Acacb	U006027	acetyl-Coenzyme A carboxylase beta
Z00022843-1	24	3.6044	3.1424	0.462	2.897	4.845	0	0.001	1	-	0	Inmt	U027348	indolethylamine N-methyltransferase
Z00016692-1	24	3.7923	3.3457	0.4466	2.796	3.719	0.0001	0.0511	1	testis	0	Chst1	U002142	carbohydrate (keratan sulfate Gal-6) sulfotransferase 1
Z00026578-1	24	3.2427	2.814	0.4287	2.683	3.633	0.0002	0.0662	1	ovary	0	2400009B08Rik	U029539	RIKEN cDNA 2400009B08 gene
Z00035180-1	24	3.2191	2.79791	0.42119	2.637	6.335	0	0	1	-	0	Ces3	U030101	carboxylesterase 3
Z00024499-1	24	3.2208	2.814	0.4068	2.551	4.207	0	0.0122	1	ovary	0	Slc36a2	U032787	solute carrier family 36 (proton/amino acid symporter), member 2
Z00026225-1	24	3.7822	3.3945	0.3877	2.441	3.652	0.0002	0.0622	1	-	0	1110038O08Rik	U042630	RIKEN cDNA 1110038O08 gene
Z00023605-1	24	3.1478	2.7664	0.3814	2.406	4.335	0	0.0079	1	-	0	Ces1	U030104	carboxylesterase 1
Z00023511-1	24	3.5326	3.16121	0.37139	2.351	3.679	0.0002	0.0581	1	-	0	Chpt1		choline phosphotransferase 1
Z00016368-1	24	3.5563	3.1872	0.3691	2.339	3.998	0	0.0242	1	-	0	Gpr64	U020367	G protein-coupled receptor 64
Z00009480-1	24	3.5398	3.18591	0.35389	2.258	4.98	0	0.0006	1	-	0	Pfkfb3	U022287	6-phosphofructo-2-kinase/fructose-2,6-biphosphatase 3
Z00017989-1	24	5.7276	5.37501	0.35259	2.252	4.063	0	0.0198	1	ovary	0	Gsn	U001654	gelsolin
Z00062138-1	24	3.4039	3.0515	0.3524	2.251	3.932	0	0.0272	1	ovary	0	Per3		period homolog 3 (Drosophila)
Z00025483-1	24	2.6883	2.36331	0.32499	2.113	4.174	0	0.0138	1	ovary	0	Gpr109a	U026722	G protein-coupled receptor 109A
Z00024629-1	24	2.7764	2.45671	0.31969	2.087	4.37	0	0.007	1	-	0	Meox2	U040763	mesenchyme homeobox 2
Z00025041-1	24	4.4465	4.146	0.3005	1.997	3.62	0.0002	0.0672	1	-	0	Herpud1	U009665	homocysteine-inducible, endoplasmic reticulum stress-inducible, ubiquitin-like domain member 1
Z00027972-1	24	2.6576	2.3596	0.298	1.986	3.757	0.0001	0.0452	1	testis	0	4931408D14Rik	U039001	RIKEN cDNA 4931408D14 gene
Z00006417-1	24	3.1165	2.83941	0.27709	1.892	3.861	0.0001	0.0334	1	-	0	Hs3st3b1	U032915	heparan sulfate (glucosamine) 3-O-sulfotransferase 3B1
Z00008603-1	24	4.1202	3.85991	0.26029	1.82	3.509	0.0004	0.0896	1	ovary	0	Pdha1	U039829	pyruvate dehydrogenase E1 alpha 1
Z00026201-1	24	2.8951	3.77079	-0.87569	7.51	3.968	0	0.0251	-1	ovary	1	Clec4d	U007386	C-type lectin domain family 4, member d
Z00020119-1	24	2.2222	2.87849	-0.65629	4.532	4.699	0	0.0018	-1	testis	0	Smpx	U020356	small muscle protein, X-linked
Z00037296-1	24	2.799	3.2284	-0.4294	2.687	4.061	0	0.0198	-1	ovary	1	Upk1b	U037041	uroplakin 1B
Z00044389-1	24	2.5692	2.9758	-0.4066	2.55	5.497	0	0	-1	ovary	0	8430417A20Rik	U007198	RIKEN cDNA 8430417A20 gene
Z00022374-1	24	3.9825	4.3592	-0.3767	2.38	4.95	0	0.0006	-1	ovary	0	Cfh	U021841	complement component factor h
Z00045512-1	24	3.5126	3.88499	-0.37239	2.357	5.214	0	0.0002	-1	ovary	0	A930004K21Rik	U023267	RIKEN cDNA A930004K21 gene
Z00035273-1	24	3.2929	3.65819	-0.36529	2.318	5.145	0	0.0002	-1	ovary	0	Slc40a1	U021297	solute carrier family 40 (iron-regulated transporter), member 1
Z00024812-1	24	2.5745	2.929	-0.3545	2.262	4.565	0	0.0031	-1	-	0	Rnd2	U013371	Rho family GTPase 2
Z00026280-1	24	3.3183	3.6642	-0.3459	2.217	4.668	0	0.002	-1	ovary	0	C430049B03Rik	U039387	RIKEN cDNA C430049B03 gene
Z00028908-1	24	2.539	2.882	-0.343	2.202	4.774	0	0.0013	-1	ovary	0	A530020G20Rik	U003795	RIKEN cDNA A530020G20 gene
Z00017859-1	24	2.332	2.67	-0.338	2.177	3.663	0.0002	0.06	-1	ovary	0	E130115E03Rik	U001746	RIKEN cDNA E130115E03 gene
Z00053820-1	24	4.0292	4.35679	-0.32759	2.126	4.309	0	0.0085	-1	ovary	0	LOC214403	U021841	complement factor H-related protein
Z00025746-1	24	4.1782	4.50379	-0.32559	2.116	4.238	0	0.011	-1	ovary	0	Prss35	U010826	protease, serine, 35
Z00057519-1	24	2.8364	3.15559	-0.31919	2.085	3.962	0	0.0253	-1	ovary	0	Cyp4f14	U043882	cytochrome P450, family 4, subfamily f, polypeptide 14
Z00030573-1	24	3.3254	3.6428	-0.3174	2.076	4.47	0	0.0047	-1	-	0	Slc35f2	U136947	solute carrier family 35, member F2
Z00042645-1	24	3.7885	4.10339	-0.31489	2.064	4.117	0	0.0165	-1	ovary	0	Akr1c12	U034481	aldo-keto reductase family 1, member C12
Z00038943-1	24	3.245	3.5319	-0.2869	1.935	4.106	0	0.0168	-1	-	1	E330039K12Rik	U030406	RIKEN cDNA E330039K12 gene
Z00062632-1	24	3.2006	3.48439	-0.28379	1.922	3.943	0	0.0267	-1	ovary	1	9030625A04Rik	U281740	RIKEN cDNA 9030625A04 gene
Z00056839-1	24	3.1152	3.39749	-0.28229	1.915	3.996	0	0.0242	-1	ovary	0	Cryl1	U035623	crystallin, lamda 1
Z00045045-1	24	2.8421	3.1211	-0.279	1.901	3.857	0.0001	0.0334	-1	ovary	1	Crb2	U001692	crumbs homolog 2 (Drosophila)
Z00002712-1	24	3.6093	3.8848	-0.2755	1.885	3.553	0.0003	0.0796	-1	ovary	0	5430405N12Rik	U015306	RIKEN cDNA 5430405N12 gene
Z00019479-1	24	3.7597	4.0311	-0.2714	1.868	3.62	0.0002	0.0672	-1	ovary	-1	Itm2a	U039633	integral membrane protein 2A
Z00018353-1	24	3.7592	4.0258	-0.2666	1.847	3.54	0.0003	0.083	-1	ovary	-1	Wbp5	U020222	WW domain binding protein 5
Z00035368-1	24	3.2534	3.51639	-0.26299	1.832	3.749	0.0001	0.0462	-1	ovary	0	Cdh11	U030147	cadherin 11
Z00024969-1	24	2.7952	3.0564	-0.2612	1.824	3.708	0.0002	0.0527	-1	-	0	Bcl6b	U032995	B-cell CLL/lymphoma 6, member B
Z00011773-1	24	3.3702	3.62859	-0.25839	1.812	3.583	0.0003	0.0741	-1	ovary	-1	Adamts2	U012555	a disintegrin-like and metallopeptidase (reprolysin type) with thrombospondin type 1 motif, 2
Z00023889-1	24	2.7048	2.95809	-0.25329	1.791	3.575	0.0003	0.0752	-1	-	0	Crygf	U227305	crystallin, gamma F
*Genes associated with ovary or testis were identified using FDR <= 0.1 and change >=2 fold (see Table S1)
AL = ad libitum, CR = calorie restriction
