# Supplementary material for: Effects of aging and calorie restriction on the global gene expression profiles of mouse testis and ovary
Source: BMC Biol. 2008 Jun 3;6:24. doi: 10.1186/1741-7007-6-24 (PMC2426674; doi:10.1186/1741-7007-6-24)
Supplement: Additional file 15 — Table of genes affected by CR in testis (ages 6–24 months combined, age effects subtracted). [file 1741-7007-6-24-S15.xls]

## Sheet: Sheet1
Table S11. Genes affected by calorie restriction in testis (ages 6-24 mo combined)
FeatureID	Mean (AL)	Mean (CR)	Logratio	Fold change	t	P	FDR	P ANOVA	Deleted	Direction	Tests vs. ovary*	Symbol	Uname	Gene name
Z00024964-1	2.76121	3.1167	0.35549	2.267	3.869	0.0001	0.0197	0.0277	0	1	testis	Pcsk1	U015024	proprotein convertase subtilisin/kexin type 1
Z00030865-1	3.1873	3.5194	0.3321	2.148	3.807	0.0001	0.0235	0.0007	0	1	testis	6430701C03Rik	U102348	RIKEN cDNA 6430701C03 gene
Z00031214-1	3.0635	3.3759	0.3124	2.053	4.356	0	0.0052	0.0001	0	1	testis	3110040M04Rik	U221983	RIKEN cDNA 3110040M04 gene
Z00071677-1	2.6728	2.9083	0.2355	1.719	5.09	0	0.0005	0	0	1	testis	LOC625963	U023937	hypothetical protein LOC625963
Z00021003-1	3.23191	3.46	0.22809	1.69	5.406	0	0.0001	0	0	1	testis	Wdr17	U029832	WD repeat domain 17
Z00035541-1	2.7916	2.9974	0.2058	1.606	4.177	0	0.0087	0.0002	0	1	testis	Nalp14	U008578	NACHT, leucine rich repeat and PYD containing 14
Z00023069-1	2.2826	2.4861	0.2035	1.597	4.469	0	0.0043	0.0001	0	1	-	Kl	U006496	klotho
Z00041763-1	3.58211	3.7813	0.19919	1.581	7.372	0	0	0	0	1	testis	Apobec4	U000920	apolipoprotein B mRNA editing enzyme, catalytic polypeptide-like 4 (putative)
Z00032215-1	4.41911	4.6168	0.19769	1.576	3.388	0.0007	0.0639	0.0024	0	1	testis	Speer4b	U026022	spermatogenesis associated glutamate (E)-rich protein 4b
Z00028096-1	3.33191	3.5254	0.19349	1.561	4.169	0	0.0089	0.0002	0	1	testis	4933406K04Rik	U034326	RIKEN cDNA 4933406K04 gene
Z00062639-1	3.3335	3.5269	0.1934	1.56	3.479	0.0005	0.0518	0.0019	0	1	testis	1700128A07Rik	U035899	RIKEN cDNA 1700128A07 gene
Z00060874-1	2.9401	3.1291	0.189	1.545	4.483	0	0.0042	0.0001	0	1	testis	4933425M15Rik	U040010	RIKEN cDNA 4933425M15 gene
Z00042092-1	3.6117	3.7988	0.1871	1.538	5.202	0	0.0003	0	0	1	testis	4933440M02Rik	U029227	RIKEN cDNA 4933440M02 gene
Z00020628-1	2.94471	3.1225	0.17779	1.505	6.641	0	0	0	0	1	testis	2610017I09Rik	U021277	RIKEN cDNA 2610017I09 gene
Z00015600-1	2.2758	2.034	-0.2418	1.745	3.88	0.0001	0.0193	0.0005	0	-1	-	LOC244556	U030051	similar to hypothetical protein FLJ90396
Z00047405-1	3.1262	2.9113	-0.2149	1.64	4.567	0	0.0031	0	0	-1	ovary	Ifi27	U041164	interferon, alpha-inducible protein 27
Z00033945-1	2.262	2.0574	-0.2046	1.601	3.534	0.0004	0.0445	0.0016	0	-1	testis	4933412F11Rik	U284212	RIKEN cDNA 4933412F11 gene
Z00063700-1	4.1166	3.9372	-0.1794	1.511	3.323	0.0008	0.0744	0.003	0	-1	ovary	4930431F12Rik		RIKEN cDNA 4930431F12 gene
*Genes associated with ovary or testis were identified using FDR <= 0.1 and change >=2 fold (see Table S1)
AL = ad libitum; CR = calorie restriction
