# Supplementary material for: Effects of aging and calorie restriction on the global gene expression profiles of mouse testis and ovary
Source: BMC Biol. 2008 Jun 3;6:24. doi: 10.1186/1741-7007-6-24 (PMC2426674; doi:10.1186/1741-7007-6-24)
Supplement: Additional file 16 — Table of genes affected by CR in testis at specific age. [file 1741-7007-6-24-S16.xls]

## Sheet: Sheet1
Table S12. Genes affected by calorie restriction in testis at specific age
Featureid	Age, month	Mean (AL)	Mean (CR)	Logratio	Fold change	t	P	FDR	Direction	Tests vs. ovary*	Expression change in testis with age	Symbol	Uname	Gene name
Z00023069-1	6	2.17911	2.5212	0.34209	2.198	5.122	0	0.0019	1	-	0	Kl	U006496	klotho
Z00028096-1	6	3.32811	3.6191	0.29099	1.954	3.59	0.0003	0.093	1	testis	0	4933406K04Rik	U034326	RIKEN cDNA 4933406K04 gene
Z00040979-1	6	3.76591	4.0119	0.24599	1.761	4.182	0	0.0327	1	testis	0	1700104B16Rik	U029713	RIKEN cDNA 1700104B16 gene
Z00005473-1	6	3.20881	3.451	0.24219	1.746	5.402	0	0.0015	1	testis	0	AA407452	U027100	EST AA407452
Z00057009-1	6	3.59711	3.8389	0.24179	1.744	3.592	0.0003	0.093	1	testis	0	4921526F01Rik	U037344	RIKEN cDNA 4921526F01 gene
Z00040916-1	6	3.7831	4.0136	0.2305	1.7	5.288	0	0.0015	1	testis	0	Bloc1s2	U039072	biogenesis of lysosome-related organelles complex-1, subunit 2
Z00037640-1	6	4.02741	4.2376	0.21019	1.622	3.659	0.0002	0.0863	1	testis	0	Dnahc6	U027485	dynein, axonemal, heavy chain 6
Z00028123-1	6	3.1877	3.397	0.2093	1.619	4.005	0	0.0414	1	testis	0	4930556N09Rik	U011934	RIKEN cDNA 4930556N09 gene
Z00041763-1	6	3.5282	3.7284	0.2002	1.585	3.584	0.0003	0.093	1	testis	0	Apobec4	U000920	apolipoprotein B mRNA editing enzyme, catalytic polypeptide-like 4 (putative)
Z00005772-1	6	3.56901	3.7684	0.19939	1.582	3.972	0	0.0414	1	testis	0	Rg9mtd2	U003905	RNA (guanine-9-) methyltransferase domain containing 2
Z00037245-1	6	3.92811	4.1269	0.19879	1.58	3.717	0.0002	0.0746	1	testis	0	Asb1	U042192	ankyrin repeat and SOCS box-containing protein 1
Z00056365-1	6	3.3341	3.5268	0.1927	1.558	3.949	0	0.0444	1	testis	0	Vps35	U030053	vacuolar protein sorting 35
Z00064737-1	6	3.26041	3.4465	0.18609	1.534	4.362	0	0.0175	1	testis	1	Zfp667	U069044	zinc finger protein 667
Z00004610-1	6	3.8405	4.0265	0.186	1.534	4.359	0	0.0175	1	testis	0	Ift80	U024136	intraflagellar transport 80 homolog (Chlamydomonas)
Z00031463-1	6	2.9701	3.1493	0.1792	1.51	3.987	0	0.0414	1	testis	0	A830049F12Rik		RIKEN cDNA A830049F12 gene
Z00005906-1	6	3.9592	4.1382	0.179	1.51	3.631	0.0002	0.0913	1	testis	0	Capza1	U024467	capping protein (actin filament) muscle Z-line, alpha 1
Z00014242-1	6	3.59561	3.774	0.17839	1.507	4.147	0	0.0343	1	testis	0	4931433E08Rik	U038678	RIKEN cDNA 4931433E08 gene
Z00008003-1	6	3.963	4.1413	0.1783	1.507	4.167	0	0.0327	1	testis	0	Pde8a	U142803	phosphodiesterase 8A
Z00062258-1	6	2.58761	2.7645	0.17689	1.502	3.916	0	0.0459	1	testis	0	Folh1	U028827	folate hydrolase
Z00032772-1	6	3.35941	3.5357	0.17629	1.5	4.076	0	0.0381	1	testis	0	A630010A05Rik	U047181	RIKEN cDNA A630010A05 gene
Z00025299-1	6	3.0583	2.6872	-0.3711	2.35	4.073	0	0.0381	-1	-	0	Ccl8	U013065	chemokine (C-C motif) ligand 8
Z00058038-1	6	2.24569	2.0078	-0.23789	1.729	4.173	0	0.0327	-1	ovary	0	Gm605	U052948	gene model 605, (NCBI)
Z00046330-1	6	3.78499	3.5483	-0.23669	1.724	4.029	0	0.0396	-1	testis	0	4933406J04Rik	U050589	RIKEN cDNA 4933406J04 gene
Z00070151-1	6	3.3974	3.1829	-0.2145	1.638	3.745	0.0001	0.0687	-1	testis	0	4930528D03Rik	U014933	RIKEN cDNA 4930528D03 gene
Z00042801-1	6	3.5417	3.3346	-0.2071	1.611	4.701	0	0.005	-1	-	0	Tm7sf2	U019021	transmembrane 7 superfamily member 2
Z00021594-1	6	3.394	3.1919	-0.2021	1.592	4.724	0	0.005	-1	ovary	0	Sc5d	U030750	sterol-C5-desaturase (fungal ERG3, delta-5-desaturase) homolog (S. cerevisae)
Z00047419-1	6	2.5225	2.3371	-0.1854	1.532	3.891	0	0.05	-1	-	0	Ebi2	U035949	Epstein-Barr virus induced gene 2
Z00072273-1	6	5.3852	5.2074	-0.1778	1.505	4.047	0	0.0394	-1	ovary	0	LOC546852	U287868	similar to ribosomal protein P1 isoform 2
Z00003785-1	6	2.82199	2.6457	-0.17629	1.5	4.044	0	0.0394	-1	-	0	Rab4a	U009947	RAB4A, member RAS oncogene family
Z00063507-1	16	2.3846	3.0815	0.6969	4.976	5.641	0	0	1	testis	0	1700108E19Rik	U008001	RIKEN cDNA 1700108E19 gene
Z00057680-1	16	2.84241	3.3177	0.47529	2.987	6.036	0	0	1	testis	0	LOC381936		similar to Ser/Thr protein kinase PAR-1A
Z00055602-1	16	2.7011	3.1374	0.4363	2.73	3.801	0.0001	0.0277	1	testis	0	4932429P05Rik	U020003	RIKEN cDNA 4932429P05 gene
Z00020959-1	16	2.41061	2.8017	0.39109	2.46	3.936	0	0.0193	1	ovary	0	Arx	U020009	aristaless related homeobox gene (Drosophila)
Z00072615-1	16	2.3667	2.7324	0.3657	2.321	3.637	0.0002	0.0389	1	testis	0	LOC546214	U144166	similar to MAP/microtubule affinity-regulating kinase 4 (MAP/microtubule affinity-regulating kinase-like 1)
Z00072306-1	16	3.42691	3.7863	0.35939	2.287	5.981	0	0	1	testis	0	LOC544974	U151912	hypothetical LOC544974
Z00001183-1	16	2.6003	2.9476	0.3473	2.224	5.498	0	0	1	testis	0	Sox8	U037556	SRY-box containing gene 8
Z00030979-1	16	3.2011	3.5465	0.3454	2.215	5.686	0	0	1	testis	0	LOC238829	U122648	hypothetical LOC238829
Z00055010-1	16	3.8876	4.2148	0.3272	2.124	3.902	0	0.0208	1	testis	0	Ctnna3	U011599	catenin (cadherin associated protein), alpha 3
Z00061319-1	16	2.83831	3.1621	0.32379	2.107	5.602	0	0	1	testis	0	4930587E11Rik	U007237	RIKEN cDNA 4930587E11 gene
Z00019370-1	16	3.1685	3.492	0.3235	2.106	4.733	0	0.0015	1	testis	0	Dtx1	U026672	deltex 1 homolog (Drosophila)
Z00057194-1	16	1.97971	2.2965	0.31679	2.073	4.24	0	0.008	1	-	0	Magea10	U039443	melanoma antigen family A, 10
Z00072156-1	16	3.32561	3.6422	0.31659	2.072	3.634	0.0002	0.0392	1	testis	0	LOC384989	U067744	PREDICTED: Mus musculus similar to SCIRP10-related protein (LOC384989), mRNA
Z00026276-1	16	3.67111	3.9833	0.31219	2.052	4.618	0	0.0023	1	testis	0	Gm381	U048713	gene model 381, (NCBI)
Z00060936-1	16	3.5261	3.8372	0.3111	2.046	5.288	0	0.0001	1	testis	0	4930433I11Rik	U007995	RIKEN cDNA 4930433I11 gene
Z00043896-1	16	2.81621	3.1231	0.30689	2.027	3.397	0.0006	0.0719	1	testis	0	Rnf133	U027081	ring finger protein 133
Z00041155-1	16	3.2743	3.5803	0.306	2.023	7.076	0	0	1	testis	0	Olfr410	U012914	olfactory receptor 410
Z00061664-1	16	3.44481	3.7505	0.30569	2.021	4.152	0	0.0105	1	testis	0	1700119I11Rik	U015102	RIKEN cDNA 1700119I11 gene
Z00062258-1	16	2.64741	2.9447	0.29729	1.982	6.582	0	0	1	testis	0	Folh1	U028827	folate hydrolase
Z00020283-1	16	2.9625	3.2572	0.2947	1.971	4.831	0	0.0011	1	-	1	Cap2	U014796	CAP, adenylate cyclase-associated protein, 2 (yeast)
Z00033671-1	16	3.1809	3.4717	0.2908	1.953	4.084	0	0.0131	1	testis	0	B230112C05Rik	U015152	RIKEN cDNA B230112C05 gene
Z00059273-1	16	3.29431	3.5809	0.28659	1.934	6.699	0	0	1	testis	0	Prrt3	U027733	proline-rich transmembrane protein 3
Z00025560-1	16	3.15971	3.4437	0.28399	1.923	4.989	0	0.0006	1	testis	0	Tex18	U011846	testis expressed gene 18
Z00050591-1	16	4.5356	4.8157	0.2801	1.905	3.668	0.0002	0.0369	1	testis	0	Olfr114	U037795	olfactory receptor 114
Z00042092-1	16	3.5771	3.8388	0.2617	1.826	3.918	0	0.0203	1	testis	0	4933440M02Rik	U029227	RIKEN cDNA 4933440M02 gene
Z00063495-1	16	2.945	3.2029	0.2579	1.81	3.745	0.0001	0.0317	1	testis	0	4930412E21Rik		RIKEN cDNA 4930412E21 gene
Z00054692-1	16	2.6474	2.9031	0.2557	1.801	3.306	0.0009	0.0902	1	testis	0	Cntn6	U007239	contactin 6
Z00026616-1	16	3.27231	3.526	0.25369	1.793	3.855	0.0001	0.0242	1	testis	0	Hist1h1t	U014644	histone 1, H1t
Z00052389-1	16	2.98431	3.2376	0.25329	1.791	4.396	0	0.0048	1	testis	0	1700030F18Rik	U036658	RIKEN cDNA 1700030F18 gene
Z00071616-1	16	2.65731	2.9091	0.25179	1.785	4.451	0	0.004	1	testis	0	LOC434511	U286553	PREDICTED: Mus musculus similar to putative pheromone receptor (Go-VN4) (LOC434511), mRNA
Z00060385-1	16	3.6561	3.9072	0.2511	1.782	5.902	0	0	1	testis	0	Tex21	U034085	testis expressed gene 21
Z00012924-1	16	3.8549	4.1035	0.2486	1.772	4.081	0	0.0131	1	testis	0	Ccrk	U014954	cell cycle related kinase
Z00054923-1	16	3.3104	3.5586	0.2482	1.77	4.531	0	0.003	1	testis	0	4933412E14Rik	U010508	RIKEN cDNA 4933412E14 gene
Z00064695-1	16	2.1322	2.3791	0.2469	1.765	3.329	0.0008	0.086	1	testis	0	LOC620977	U105442	hypothetical protein LOC620977
Z00040979-1	16	3.80211	4.0415	0.23939	1.735	4.069	0	0.0133	1	testis	0	1700104B16Rik	U029713	RIKEN cDNA 1700104B16 gene
Z00055211-1	16	3.1808	3.4195	0.2387	1.732	4.099	0	0.0127	1	testis	0	Gpx6	U014594	glutathione peroxidase 6
Z00031619-1	16	3.0701	3.3069	0.2368	1.725	3.53	0.0004	0.0518	1	testis	0	Jmjd2c		jumonji domain containing 2C
Z00003852-1	16	2.5759	2.8105	0.2346	1.716	3.524	0.0004	0.052	1	-	0	AI597013	U025150	expressed sequence AI597013
Z00023677-1	16	1.9573	2.1913	0.234	1.713	3.547	0.0003	0.0499	1	-	0	Mill1	U007741	MHC I like leukocyte 1
Z00024041-1	16	2.55891	2.791	0.23209	1.706	3.519	0.0004	0.052	1	-	0	Kcnn2	U018696	potassium intermediate/small conductance calcium-activated channel, subfamily N, member 2
Z00022549-1	16	3.4003	3.6314	0.2311	1.702	3.748	0.0001	0.0315	1	testis	0	Ube1y1	U115036	ubiquitin-activating enzyme E1, Chr Y 1
Z00000398-1	16	2.0218	2.2515	0.2297	1.697	3.361	0.0007	0.0787	1	-	0	Tdo2	U024187	tryptophan 2,3-dioxygenase
Z00025877-1	16	3.08491	3.3136	0.22869	1.693	4.832	0	0.0011	1	testis	0	LOC432561	U032761	hypothetical gene supported by AK076795
Z00024876-1	16	2.3649	2.5935	0.2286	1.692	4.544	0	0.003	1	testis	0	Acot12	U015099	acyl-CoA thioesterase 12
Z00050648-1	16	2.03581	2.2641	0.22829	1.691	3.637	0.0002	0.0389	1	-	0	AI317395	U031707	expressed sequence AI317395
Z00072148-1	16	3.0793	3.306	0.2267	1.685	3.611	0.0003	0.0418	1	testis	0	LOC433714	U073226	PREDICTED: Mus musculus LOC433714 (LOC433714), mRNA
Z00059690-1	16	3.486	3.7118	0.2258	1.681	5.235	0	0.0002	1	testis	0	9530080O11Rik	U025274	RIKEN cDNA 9530080O11 gene
Z00037841-1	16	2.46621	2.6894	0.22319	1.671	4.377	0	0.005	1	-	0	1300015B04Rik	U019163	RIKEN cDNA 1300015B04 gene
Z00070148-1	16	3.5951	3.8181	0.223	1.671	4.037	0	0.0145	1	testis	0	4930518C04Rik	U015935	RIKEN cDNA 4930518C04 gene
Z00030831-1	16	3.3314	3.5539	0.2225	1.669	4.843	0	0.0011	1	testis	0	LOC384813	U164692	similar to testase-6
Z00025305-1	16	2.7538	2.9746	0.2208	1.662	3.742	0.0001	0.0318	1	ovary	0	Hnmt	U022362	histamine N-methyltransferase
Z00061392-1	16	4.0949	4.3144	0.2195	1.657	4.679	0	0.0019	1	testis	0	4933434I20Rik		RIKEN cDNA 4933434I20 gene
Z00063448-1	16	2.5486	2.7677	0.2191	1.656	3.666	0.0002	0.0369	1	testis	0	4933409D19Rik	U021822	RIKEN cDNA 4933409D19 gene
Z00022722-1	16	2.5626	2.7815	0.2189	1.655	4.544	0	0.003	1	testis	0	Col19a1	U021181	procollagen, type XIX, alpha 1
Z00057574-1	16	3.7535	3.9714	0.2179	1.651	3.971	0	0.0175	1	testis	0	LOC436082	U045067	hypothetical gene supported by AK076647
Z00047470-1	16	3.2977	3.5141	0.2164	1.645	3.483	0.0004	0.0581	1	testis	0	4930513F16Rik	U022184	RIKEN cDNA 4930513F16 gene
Z00023076-1	16	2.8198	3.0362	0.2164	1.645	3.837	0.0001	0.025	1	testis	0	Dscam	U037346	Down syndrome cell adhesion molecule
Z00071982-1	16	2.7178	2.934	0.2162	1.645	3.729	0.0001	0.0328	1	testis	0	BC085284	U062275	cDNA sequence BC085284
Z00023223-1	16	3.14771	3.3638	0.21609	1.644	4.808	0	0.0012	1	testis	0	Si	U012195	silver
Z00059395-1	16	3.43461	3.6505	0.21589	1.643	3.954	0	0.0184	1	testis	0	LOC545936	U114246	similar to carcinoembryonic antigen-related cell adhesion molecule isoform 1
Z00032772-1	16	3.4848	3.6989	0.2141	1.637	4.951	0	0.0007	1	testis	0	A630010A05Rik	U047181	RIKEN cDNA A630010A05 gene
Z00039027-1	16	2.34331	2.5564	0.21309	1.633	4.386	0	0.0049	1	testis	0	4930505H01Rik	U018158	RIKEN cDNA 4930505H01 gene
Z00065725-1	16	2.4372	2.6501	0.2129	1.632	4.232	0	0.0082	1	testis	0	1700104A03Rik	U322220	RIKEN cDNA 1700104A03 gene
Z00050419-1	16	2.3704	2.5821	0.2117	1.628	3.839	0.0001	0.025	1	testis	0	1700003H04Rik	U024617	RIKEN cDNA 1700003H04 gene
Z00025281-1	16	2.38141	2.5928	0.21139	1.627	4.446	0	0.004	1	testis	0	Cyyr1	U037240	cysteine and tyrosine-rich protein 1
Z00058890-1	16	3.1846	3.3959	0.2113	1.626	4.044	0	0.0144	1	testis	0	Cpxcr1	U154780	CPX chromosome region, candidate 1
Z00048543-1	16	3.0372	3.2464	0.2092	1.618	3.8	0.0001	0.0277	1	testis	0	4930430J20Rik	U025345	RIKEN cDNA 4930430J20 gene
Z00052830-1	16	2.4116	2.6202	0.2086	1.616	4.249	0	0.0078	1	testis	0	4733401L19Rik	U158383	RIKEN cDNA 4733401L19 gene
Z00039965-1	16	3.44351	3.6511	0.20759	1.612	5.11	0	0.0003	1	testis	0	3110057O12Rik	U003193	RIKEN cDNA 3110057O12 gene
Z00026336-1	16	3.28231	3.4896	0.20729	1.611	3.328	0.0008	0.086	1	testis	0	4930500A05Rik	U038110	RIKEN cDNA 4930500A05 gene
Z00061937-1	16	3.03081	3.2377	0.20689	1.61	3.532	0.0004	0.0515	1	testis	0	4933400F21Rik	U021579	RIKEN cDNA 4933400F21 gene
Z00009946-1	16	3.1976	3.4041	0.2065	1.608	4.676	0	0.0019	1	-	0	Zdhhc14	U037370	zinc finger, DHHC domain containing 14
Z00030541-1	16	3.69471	3.8994	0.20469	1.602	3.731	0.0001	0.0328	1	testis	0	4921511M17Rik	U090868	RIKEN cDNA 4921511M17 gene
Z00071807-1	16	4.1358	4.3403	0.2045	1.601	3.507	0.0004	0.0538	1	testis	0	LOC436292	U178383	similar to Y-linked testis-specific protein
Z00062298-1	16	2.89281	3.0969	0.20409	1.599	4.657	0	0.0019	1	testis	0	4930518J21Rik	U029837	RIKEN cDNA 4930518J21 gene
Z00056007-1	16	3.4652	3.6688	0.2036	1.598	3.36	0.0007	0.0787	1	testis	0	Catsper4	U025635	channel, sperm associated 4
Z00030901-1	16	2.6031	2.8063	0.2032	1.596	4.661	0	0.0019	1	testis	0	Kng2	U235382	kininogen 2
Z00048353-1	16	2.7644	2.9675	0.2031	1.596	3.998	0	0.0161	1	testis	0	Chrna9	U005638	cholinergic receptor, nicotinic, alpha polypeptide 9
Z00031091-1	16	3.48401	3.686	0.20199	1.592	3.706	0.0002	0.0349	1	testis	0	Kcnu1	U009206	potassium channel, subfamily U, member 1
Z00028979-1	16	3.029	3.2262	0.1972	1.574	4.204	0	0.0089	1	testis	0	Tmem69	U025412	transmembrane protein 69
Z00055768-1	16	3.49731	3.6944	0.19709	1.574	4.065	0	0.0134	1	testis	0	4930568D16Rik	U022543	RIKEN cDNA 4930568D16 gene
Z00039502-1	16	2.946	3.1415	0.1955	1.568	3.804	0.0001	0.0277	1	testis	0	D830030K20Rik	U238951	RIKEN cDNA D830030K20 gene
Z00055977-1	16	4.1115	4.307	0.1955	1.568	3.662	0.0002	0.0374	1	testis	0	4930579C15Rik	U025268	RIKEN cDNA 4930579C15 gene
Z00062621-1	16	3.15471	3.3485	0.19379	1.562	4.645	0	0.002	1	testis	0	4930471C04Rik	U035678	RIKEN cDNA 4930471C04 gene
Z00050050-1	16	4.0405	4.2336	0.1931	1.559	3.519	0.0004	0.052	1	testis	0	Zdhhc11	U015008	zinc finger, DHHC domain containing 11
Z00052046-1	16	3.77341	3.9665	0.19309	1.559	4.339	0	0.0057	1	testis	0	4933405K07Rik	U076031	RIKEN cDNA 4933405K07 gene
Z00063606-1	16	3.60481	3.7973	0.19249	1.557	3.272	0.001	0.098	1	testis	0	1700023H06Rik		RIKEN cDNA 1700023H06 gene
Z00015510-1	16	3.04341	3.2357	0.19229	1.557	4.748	0	0.0015	1	testis	0	Wnk1		WNK lysine deficient protein kinase 1
Z00026584-1	16	3.16561	3.3568	0.19119	1.553	3.911	0	0.0206	1	testis	0	Igh-V	U055814	immunoglobulin heavy chain variable region
Z00047849-1	16	4.22471	4.4159	0.19119	1.553	4.433	0	0.0042	1	testis	0	Prdm8	U108497	PR domain containing 8
Z00060226-1	16	2.90131	3.0921	0.19079	1.551	3.671	0.0002	0.0369	1	-	0	Dppa5	U037328	developmental pluripotency associated 5
Z00062412-1	16	3.14611	3.3364	0.19029	1.549	3.474	0.0005	0.0595	1	testis	0	4930473O22Rik	U032169	RIKEN cDNA 4930473O22 gene
Z00052463-1	16	3.76561	3.9541	0.18849	1.543	3.453	0.0005	0.0638	1	testis	0	Casz1	U061837	castor homolog 1, zinc finger (Drosophila)
Z00031463-1	16	3.0643	3.2521	0.1878	1.54	4.178	0	0.0097	1	testis	0	A830049F12Rik		RIKEN cDNA A830049F12 gene
Z00062007-1	16	3.27871	3.4661	0.18739	1.539	4.211	0	0.0087	1	testis	0	4930528P14Rik	U023190	RIKEN cDNA 4930528P14 gene
Z00025271-1	16	2.88481	3.0719	0.18709	1.538	3.523	0.0004	0.052	1	testis	0	Cdh9	U154156	cadherin 9
Z00024782-1	16	2.5136	2.6993	0.1857	1.533	4.162	0	0.0103	1	-	0	Plxnc1	U032153	plexin C1
Z00020628-1	16	2.9462	3.1316	0.1854	1.532	4.406	0	0.0047	1	testis	0	2610017I09Rik	U021277	RIKEN cDNA 2610017I09 gene
Z00023553-1	16	3.3423	3.5276	0.1853	1.532	3.923	0	0.0202	1	testis	0	Tram2	U021165	translocating chain-associating membrane protein 2
Z00061084-1	16	3.7458	3.931	0.1852	1.531	3.653	0.0002	0.0382	1	testis	0	Usp20	U001594	ubiquitin specific peptidase 20
Z00071621-1	16	2.42971	2.6134	0.18369	1.526	4.107	0	0.0124	1	testis	0	LOC435453	U243203	PREDICTED: Mus musculus similar to MGC64312 protein (LOC435453), mRNA
Z00059457-1	16	3.0658	3.2492	0.1834	1.525	4.346	0	0.0056	1	testis	0	Lhb	U042807	luteinizing hormone beta
Z00030612-1	16	3.1383	3.321	0.1827	1.523	4.457	0	0.004	1	testis	0	Mageb3	U023269	melanoma antigen, family B, 3
Z00051452-1	16	3.80431	3.9812	0.17689	1.502	3.771	0.0001	0.0298	1	testis	0	4921523A10Rik	U037921	RIKEN cDNA 4921523A10 gene
Z00012000-1	16	4.0757	3.692	-0.3837	2.419	3.274	0.001	0.0977	-1	testis	0	Npm3	U007097	nucleoplasmin 3
Z00029773-1	16	2.5308	2.219	-0.3118	2.05	5.83	0	0	-1	-	0	P4ha3	U008451	procollagen-proline, 2-oxoglutarate 4-dioxygenase (proline 4-hydroxylase), alpha polypeptide III
Z00054987-1	16	2.72929	2.4341	-0.29519	1.973	4.31	0	0.0062	-1	-	0	H60	U011335	histocompatibility 60
Z00057504-1	16	3.13649	2.8504	-0.28609	1.932	6.529	0	0	-1	ovary	0	Gcnt1	U038894	glucosaminyl (N-acetyl) transferase 1, core 2
Z00025285-1	16	2.51799	2.2601	-0.25789	1.81	3.607	0.0003	0.0422	-1	-	0	Tslp	U018525	thymic stromal lymphopoietin
Z00016305-1	16	2.8806	2.6233	-0.2573	1.808	4.028	0	0.0148	-1	-	0	Ifit2	U019389	interferon-induced protein with tetratricopeptide repeats 2
Z00061716-1	16	2.8661	2.6222	-0.2439	1.753	4.195	0	0.0091	-1	-	0	Irg1	U015926	immunoresponsive gene 1
Z00035515-1	16	2.5091	2.266	-0.2431	1.75	4.814	0	0.0012	-1	-	0	Clec4e	U027833	C-type lectin domain family 4, member e
Z00061828-1	16	2.48439	2.2545	-0.22989	1.697	4.732	0	0.0015	-1	-	0	Commd10	U103176	COMM domain containing 10
Z00025004-1	16	2.36509	2.1406	-0.22449	1.676	4.312	0	0.0062	-1	-	0	Prss16	U034579	protease, serine, 16 (thymus)
Z00037243-1	16	2.57599	2.3519	-0.22409	1.675	4.724	0	0.0015	-1	-	0	Gpr149	U024102	G protein-coupled receptor 149
Z00023692-1	16	2.90169	2.679	-0.22269	1.669	3.566	0.0003	0.0476	-1	-	0	Cpb2	U015857	carboxypeptidase B2 (plasma)
Z00025195-1	16	2.54559	2.3368	-0.20879	1.617	3.602	0.0003	0.0429	-1	ovary	0	Tlr2	U024201	toll-like receptor 2
Z00063634-1	16	2.87359	2.671	-0.20259	1.594	4.027	0	0.0148	-1	ovary	0	LOC385384		similar to IgE-binding protein
Z00040989-1	16	2.4003	2.1997	-0.2006	1.587	3.882	0.0001	0.0222	-1	ovary	0	Ptgir	U007721	prostaglandin I receptor (IP)
Z00025266-1	16	2.30719	2.1133	-0.19389	1.562	3.644	0.0002	0.0382	-1	-	0	Grin2a	U036775	glutamate receptor, ionotropic, NMDA2A (epsilon 1)
Z00008849-1	16	2.93799	2.7543	-0.18369	1.526	4.354	0	0.0055	-1	ovary	0	Arrb2	U012849	arrestin, beta 2
Z00023509-1	16	2.4961	2.3144	-0.1817	1.519	3.708	0.0002	0.0349	-1	-	0	B3gnt3	U029955	UDP-GlcNAc:betaGal beta-1,3-N-acetylglucosaminyltransferase 3
Z00042913-1	16	2.6911	2.5107	-0.1804	1.514	3.908	0	0.0206	-1	ovary	0	C230098I05Rik	U029235	RIKEN cDNA C230098I05 gene
Z00042939-1	24	2.9296	3.6725	0.7429	5.532	3.477	0.0005	0.0335	1	testis	-1	Mobkl2b	U024940	MOB1, Mps One Binder kinase activator-like 2B (yeast)
Z00037622-1	24	3.48761	4.193	0.70539	5.074	3.329	0.0008	0.047	1	testis	-1	C330013J06Rik	U058564	RIKEN cDNA C330013J06 gene
Z00023721-1	24	3.5366	4.0106	0.474	2.978	3.011	0.0025	0.084	1	testis	0	Grin2b	U027967	glutamate receptor, ionotropic, NMDA2B (epsilon 2)
Z00041377-1	24	2.90961	3.3826	0.47299	2.971	4.089	0	0.0067	1	testis	0	Gpr128	U037120	G protein-coupled receptor 128
Z00052105-1	24	2.27701	2.7292	0.45219	2.832	5.512	0	0	1	-	-1	Ttc22	U004589	tetratricopeptide repeat domain 22
Z00055357-1	24	2.65311	3.0865	0.43339	2.712	3.827	0.0001	0.0135	1	testis	-1	Irak4	U016602	interleukin-1 receptor-associated kinase 4
Z00063637-1	24	3.1374	3.5499	0.4125	2.585	6.903	0	0	1	testis	0	D6Ertd474e	U062602	DNA segment, Chr 6, ERATO Doi 474, expressed
Z00062580-1	24	3.6658	4.077	0.4112	2.577	3.303	0.0009	0.049	1	testis	-1	4933433G19Rik	U034923	RIKEN cDNA 4933433G19 gene
Z00025457-1	24	1.93341	2.3421	0.40869	2.562	5.399	0	0	1	-	-1	Sytl1	U025614	synaptotagmin-like 1
Z00041417-1	24	2.47501	2.8794	0.40439	2.537	2.943	0.0032	0.0955	1	ovary	0	E430002G05Rik	U002169	RIKEN cDNA E430002G05 gene
Z00003495-1	24	2.2617	2.6559	0.3942	2.478	3.523	0.0004	0.0301	1	-	0	Susd4	U001229	sushi domain containing 4
Z00035541-1	24	2.7311	3.0756	0.3445	2.21	4.357	0	0.0031	1	testis	0	Nalp14	U008578	NACHT, leucine rich repeat and PYD containing 14
Z00024093-1	24	2.72021	3.0522	0.33199	2.147	3.212	0.0013	0.0576	1	-	0	Ren2	U000816	renin 2 tandem duplication of Ren1
Z00035605-1	24	2.016	2.3269	0.3109	2.045	5.53	0	0	1	-	0	Slc28a3		solute carrier family 28 (sodium-coupled nucleoside transporter), member 3
Z00054369-1	24	3.1852	3.4853	0.3001	1.995	3.658	0.0002	0.0212	1	-	0	Defb28	U164440	defensin beta 28
Z00049431-1	24	3.0258	3.3242	0.2984	1.987	2.954	0.0031	0.0938	1	testis	0	AI464131	U024971	expressed sequence AI464131
Z00054863-1	24	2.6214	2.9188	0.2974	1.983	5.734	0	0	1	testis	0	Ces7	U112138	carboxylesterase 7
Z00025051-1	24	3.2379	3.5313	0.2934	1.965	6.821	0	0	1	-	0	Emid2	U026835	EMI domain containing 2
Z00054714-1	24	2.9526	3.246	0.2934	1.965	3.726	0.0001	0.0175	1	testis	0	Tmem16b	U007425	transmembrane protein 16B
Z00055881-1	24	3.16801	3.4578	0.28979	1.948	4.078	0	0.0068	1	testis	0	LOC626240		similar to WD repeat domain 49
Z00034216-1	24	1.97351	2.2605	0.28699	1.936	3.873	0.0001	0.0117	1	-	0	Esrrb	U014218	estrogen related receptor, beta
Z00027748-1	24	2.99461	3.2801	0.28549	1.929	3.571	0.0003	0.0264	1	testis	0	Spt2	U020836	salivary protein 2
Z00026778-1	24	2.984	3.2627	0.2787	1.899	3.367	0.0007	0.0436	1	-	0	4930565D16Rik	U024207	RIKEN cDNA 4930565D16 gene
Z00026503-1	24	3.4536	3.7298	0.2762	1.888	4.178	0	0.0053	1	testis	0	4921525O09Rik	U014849	RIKEN cDNA 4921525O09 gene
Z00063824-1	24	2.06821	2.3423	0.27409	1.879	3.64	0.0002	0.0222	1	-	0	9930104L06Rik		RIKEN cDNA 9930104L06 gene
Z00032120-1	24	1.9584	2.2303	0.2719	1.87	4.434	0	0.0023	1	-	0	Iqsec2	U020325	IQ motif and Sec7 domain 2
Z00060415-1	24	2.51281	2.7783	0.26549	1.842	6.027	0	0	1	-	0	Olfr196	U037156	olfactory receptor 196
Z00023254-1	24	3.12551	3.3895	0.26399	1.836	4.143	0	0.0059	1	testis	0	Wnt3a	U032842	wingless-related MMTV integration site 3A
Z00061426-1	24	3.2291	3.4843	0.2552	1.799	3.437	0.0005	0.0368	1	testis	0	1700019J19Rik		RIKEN cDNA 1700019J19 gene
Z00049045-1	24	1.939	2.1928	0.2538	1.793	3.428	0.0006	0.0373	1	-	0	4930597G03Rik	U035525	RIKEN cDNA 4930597G03 gene
Z00026290-1	24	3.87301	4.1258	0.25279	1.789	5.925	0	0	1	testis	0	4933436H12Rik	U161470	RIKEN cDNA 4933436H12 gene
Z00038436-1	24	4.2387	4.4889	0.2502	1.779	6.255	0	0	1	testis	0	Hoxa4	U027305	homeo box A4
Z00026248-1	24	4.1549	4.4044	0.2495	1.776	4.015	0	0.0079	1	testis	0	1700029I15Rik	U002139	RIKEN cDNA 1700029I15 gene
Z00054390-1	24	2.4286	2.6776	0.249	1.774	5.61	0	0	1	-	0	LOC383771	U167980	PREDICTED: Mus musculus similar to 60S ribosomal protein L10 (QM protein) (Tumor suppressor QM) (Laminin receptor homolog) (LOC383771), mRNA
Z00063640-1	24	3.36541	3.614	0.24859	1.772	3.991	0	0.0085	1	testis	0	Tub	U177166	tubby candidate gene
Z00071632-1	24	1.97051	2.2171	0.24659	1.764	4.15	0	0.0058	1	-	0	LOC546944	U311474	similar to vomeronasal 1 receptor, D7
Z00023962-1	24	2.15281	2.3991	0.24629	1.763	3.518	0.0004	0.0305	1	-	0	Fcamr	U000774	Fc receptor, IgA, IgM, high affinity
Z00000687-1	24	3.30881	3.5543	0.24549	1.759	4.197	0	0.0052	1	testis	0	Casq1	U022067	calsequestrin 1
Z00033928-1	24	3.2634	3.5078	0.2444	1.755	3.298	0.0009	0.0493	1	testis	0	4933409K07Rik	U193231	RIKEN cDNA 4933409K07 gene
Z00052006-1	24	2.4976	2.7408	0.2432	1.75	2.942	0.0032	0.0957	1	testis	0	8030474K03Rik	U020075	RIKEN cDNA 8030474K03 gene
Z00062204-1	24	3.7466	3.9889	0.2423	1.747	5.472	0	0	1	testis	0	4933431G14Rik	U027467	RIKEN cDNA 4933431G14 gene
Z00026690-1	24	3.9822	4.2226	0.2404	1.739	3.786	0.0001	0.0149	1	testis	0	4930558K02Rik	U021962	RIKEN cDNA 4930558K02 gene
Z00036943-1	24	4.0535	4.2913	0.2378	1.729	3.155	0.0016	0.0643	1	testis	0	4931403E03Rik	U041014	RIKEN cDNA 4931403E03 gene
Z00040008-1	24	2.72401	2.9601	0.23609	1.722	3.785	0.0001	0.0149	1	-	0	E430004F17Rik	U011903	RIKEN cDNA E430004F17 gene
Z00024186-1	24	2.61001	2.845	0.23499	1.717	3.249	0.0011	0.0531	1	ovary	0	Sftpc	U035749	surfactant associated protein C
Z00065415-1	24	1.9606	2.1953	0.2347	1.716	3.787	0.0001	0.0149	1	-	0	LOC622319		hypothetical protein LOC622319
Z00020628-1	24	2.9444	3.1789	0.2345	1.715	5.573	0	0	1	testis	0	2610017I09Rik	U021277	RIKEN cDNA 2610017I09 gene
Z00027822-1	24	3.60971	3.8423	0.23259	1.708	3.948	0	0.0094	1	testis	0	4933401B01Rik	U041194	RIKEN cDNA 4933401B01 gene
Z00030251-1	24	3.27371	3.5058	0.23209	1.706	3.8	0.0001	0.0144	1	testis	0	1700074I03Rik	U016174	RIKEN cDNA 1700074I03 gene
Z00034415-1	24	2.7428	2.9748	0.232	1.706	4.127	0	0.006	1	-	0	Wnt5b	U027798	wingless-related MMTV integration site 5B
Z00030242-1	24	3.388	3.6195	0.2315	1.704	5.269	0	0	1	testis	0	1700037N05Rik	U024143	RIKEN cDNA 1700037N05 gene
Z00053556-1	24	3.40761	3.6382	0.23059	1.7	3.524	0.0004	0.03	1	testis	0	BC107230	U056498	cDNA sequence BC107230
Z00061145-1	24	2.69311	2.9216	0.22849	1.692	2.945	0.0032	0.0952	1	testis	0	1700042O13Rik	U003016	RIKEN cDNA 1700042O13 gene
Z00020458-1	24	3.66501	3.8934	0.22839	1.691	3.272	0.001	0.0513	1	testis	0	Cpt1b	U036534	carnitine palmitoyltransferase 1b, muscle
Z00060257-1	24	2.1034	2.3313	0.2279	1.69	4.276	0	0.0041	1	-	0	A130014H13Rik	U034332	RIKEN cDNA A130014H13 gene
Z00070027-1	24	3.80661	4.0329	0.22629	1.683	3.165	0.0015	0.0632	1	testis	0	LOC621603	U038762	similar to fatty aldehyde dehydrogenase-like
Z00026626-1	24	3.4669	3.6913	0.2244	1.676	3.611	0.0003	0.0242	1	testis	0	4921517O11Rik	U018471	RIKEN cDNA 4921517O11 gene
Z00025965-1	24	2.6277	2.8513	0.2236	1.673	3.028	0.0024	0.0814	1	testis	0	Kcnn3	U003471	potassium intermediate/small conductance calcium-activated channel, subfamily N, member 3
Z00024169-1	24	3.1088	3.3319	0.2231	1.671	3.022	0.0025	0.0826	1	testis	0	Hrasls	U016987	HRAS-like suppressor
Z00063771-1	24	3.40411	3.6262	0.22209	1.667	3.748	0.0001	0.0166	1	testis	0	LOC211430	U000157	similar to Dysferlin (Dystrophy associated fer-1-like protein) (Fer-1-like protein 1)
Z00022779-1	24	1.9633	2.184	0.2207	1.662	3.346	0.0008	0.0455	1	-	0	Impg2	U017218	interphotoreceptor matrix proteoglycan 2
Z00036783-1	24	2.74541	2.9648	0.21939	1.657	2.969	0.0029	0.0912	1	testis	0	4930542C16Rik	U035315	RIKEN cDNA 4930542C16 gene
Z00035695-1	24	3.2832	3.5025	0.2193	1.656	4.181	0	0.0053	1	testis	0	Bms1l	U027788	BMS1-like, ribosome assembly protein (yeast)
Z00041763-1	24	3.602	3.8204	0.2184	1.653	3.909	0	0.0106	1	testis	0	Apobec4	U000920	apolipoprotein B mRNA editing enzyme, catalytic polypeptide-like 4 (putative)
Z00059690-1	24	3.48151	3.6999	0.21839	1.653	5.064	0	0.0002	1	testis	0	9530080O11Rik	U025274	RIKEN cDNA 9530080O11 gene
Z00029925-1	24	2.64401	2.8621	0.21809	1.652	3.057	0.0022	0.077	1	-	-1	LOC433503	U138107	hypothetical gene supported by AK076684
Z00052652-1	24	2.56611	2.7841	0.21799	1.651	3.256	0.0011	0.0525	1	testis	0	4930466G16Rik	U013073	RIKEN cDNA 4930466G16 gene
Z00047409-1	24	3.4629	3.6793	0.2164	1.645	4.211	0	0.005	1	testis	0	Loxhd1	U049067	lipoxygenase homology domains 1
Z00027892-1	24	2.0761	2.2914	0.2153	1.641	4.09	0	0.0067	1	-	0	LOC433740	U004558	PREDICTED: Mus musculus similar to LRRGT00082 (LOC433740), mRNA
Z00041070-1	24	3.21391	3.4292	0.21529	1.641	3.342	0.0008	0.0456	1	testis	0	Tmem63c	U014224	transmembrane protein 63c
Z00045606-1	24	3.1543	3.3694	0.2151	1.64	4.774	0	0.0007	1	-	0	Galntl1	U014150	UDP-N-acetyl-alpha-D-galactosamine:polypeptide N-acetylgalactosaminyltransferase-like 1
Z00064891-1	24	2.92181	3.1364	0.21459	1.639	3.136	0.0017	0.0654	1	-	-1		U115790	vv19f09.r1 Stratagene mouse heart (
Z00022950-1	24	3.8659	4.0799	0.214	1.636	4.029	0	0.0076	1	testis	0	Rnf41	U012186	ring finger protein 41
Z00031890-1	24	2.0277	2.2413	0.2136	1.635	3.319	0.0009	0.0476	1	-	0	3632413A11Rik	U004421	RIKEN cDNA 3632413A11 gene
Z00028017-1	24	3.2973	3.5108	0.2135	1.634	5.133	0	0.0001	1	testis	0	4933430A09	U017578	hypothetical protein 4933430A09
Z00033418-1	24	3.3606	3.5736	0.213	1.633	4.615	0	0.0012	1	testis	0	LOC242914	U058171	similar to Kinesin-like protein KIF2C (Mitotic centromere-associated kinesin) (MCAK)
Z00072129-1	24	1.96591	2.1782	0.21229	1.63	3.695	0.0002	0.0191	1	-	0	LOC433203	U121774	PREDICTED: Mus musculus LOC433203 (LOC433203), mRNA
Z00025573-1	24	2.8916	3.103	0.2114	1.627	3.76	0.0001	0.0161	1	testis	0	Pdgfd	U010016	platelet-derived growth factor, D polypeptide
Z00025387-1	24	3.254	3.4647	0.2107	1.624	4.619	0	0.0012	1	testis	0	Tdrd1	U019604	tudor domain containing 1
Z00061776-1	24	3.25441	3.465	0.21059	1.624	3.448	0.0005	0.0358	1	testis	0	4930500H12Rik	U198170	RIKEN cDNA 4930500H12 gene
Z00073608-1	24	2.05921	2.2687	0.20949	1.619	3.732	0.0001	0.0173	1	-	0	D5Ertd236e		DNA segment, Chr 5, ERATO Doi 236, expressed
Z00051201-1	24	2.1181	2.3275	0.2094	1.619	3.49	0.0004	0.0324	1	-	0	2010003K11Rik	U019080	RIKEN cDNA 2010003K11 gene
Z00055646-1	24	3.38561	3.595	0.20939	1.619	4.803	0	0.0006	1	testis	0	Mzf6d		Kruppel associated box containing gene
Z00039831-1	24	2.98391	3.1929	0.20899	1.618	3.095	0.0019	0.0719	1	-	0	Colec11	U033863	collectin sub-family member 11
Z00071781-1	24	3.4513	3.6599	0.2086	1.616	3.397	0.0006	0.0405	1	testis	0	LOC623270	U102700	hypothetical protein LOC623270
Z00059502-1	24	2.01631	2.2242	0.20789	1.613	3.544	0.0003	0.0283	1	-	0	Il1f10	U001467	interleukin 1 family, member 10
Z00022722-1	24	2.6279	2.8342	0.2063	1.608	4.283	0	0.004	1	testis	0	Col19a1	U021181	procollagen, type XIX, alpha 1
Z00026338-1	24	3.67341	3.8796	0.20619	1.607	3.46	0.0005	0.0347	1	testis	0	Prox1	U022193	prospero-related homeobox 1
Z00049170-1	24	2.83881	3.045	0.20619	1.607	3.232	0.0012	0.0551	1	testis	0	Slc7a14	U023914	solute carrier family 7, member 14
Z00023539-1	24	3.0762	3.2806	0.2044	1.601	2.953	0.0031	0.0938	1	testis	0	Doc2a	U040688	double C2, alpha
Z00026973-1	24	2.68101	2.8851	0.20409	1.599	3.164	0.0015	0.0633	1	testis	0	9330169B04Rik	U026875	RIKEN cDNA 9330169B04 gene
Z00026697-1	24	3.20021	3.4042	0.20399	1.599	2.95	0.0031	0.0942	1	testis	0	LOC432868		hypothetical gene supported by AK052160
Z00072949-1	24	2.51481	2.7184	0.20359	1.598	3.018	0.0025	0.0834	1	testis	0	Dlx6os2	U051949	Dlx6 opposite strand transcript 2
Z00053752-1	24	2.74231	2.9457	0.20339	1.597	4.754	0	0.0007	1	-	0	C130090K23Rik	U005678	RIKEN cDNA C130090K23 gene
Z00015902-1	24	2.6515	2.8538	0.2023	1.593	3.33	0.0008	0.047	1	testis	0	Rin1	U038732	Ras and Rab interactor 1
Z00071865-1	24	3.1563	3.3578	0.2015	1.59	2.958	0.003	0.0935	1	-	0	LOC435277	U291863	PREDICTED: Mus musculus LOC435277 (LOC435277), mRNA
Z00054653-1	24	3.0334	3.2338	0.2004	1.586	4.71	0	0.0009	1	testis	0	Cntnap2	U048250	contactin associated protein-like 2
Z00024994-1	24	3.37631	3.5748	0.19849	1.579	3.594	0.0003	0.0251	1	testis	0	Smad6	U030991	MAD homolog 6 (Drosophila)
Z00060428-1	24	2.0035	2.2009	0.1974	1.575	3.457	0.0005	0.035	1	-	0	Olfr1436	U045797	olfactory receptor 1436
Z00003759-1	24	3.63811	3.8343	0.19619	1.571	3.564	0.0003	0.0269	1	testis	0	Aqp9	U149101	aquaporin 9
Z00072499-1	24	2.10091	2.2967	0.19579	1.569	3.043	0.0023	0.0792	1	-	0	LOC219001	U218571	PREDICTED: Mus musculus similar to RIKEN cDNA 3632451O06 (LOC219001), mRNA
Z00020233-1	24	3.13531	3.3295	0.19419	1.563	4.342	0	0.0033	1	-	0	Apbb3	U038340	amyloid beta (A4) precursor protein-binding, family B, member 3
Z00039603-1	24	2.82841	3.0226	0.19419	1.563	3.192	0.0014	0.0594	1	testis	0	Gls2	U012175	glutaminase 2 (liver, mitochondrial)
Z00063606-1	24	3.57141	3.7642	0.19279	1.558	3.277	0.001	0.0511	1	testis	0	1700023H06Rik		RIKEN cDNA 1700023H06 gene
Z00050802-1	24	2.0703	2.2629	0.1926	1.558	3.373	0.0007	0.0431	1	-	0	Zbtb36	U018905	zinc finger and BTB domain containing 36
Z00064483-1	24	2.0709	2.2629	0.192	1.555	3.488	0.0004	0.0325	1	-	0	Mllt2h	U235721	homolog of human MLLT2 unidentified gene
Z00012367-1	24	2.92751	3.1193	0.19179	1.555	3.704	0.0002	0.0187	1	-	0	Cand2	U007299	cullin-associated and neddylation-dissociated 2 (putative)
Z00026943-1	24	2.9476	3.1385	0.1909	1.552	3.66	0.0002	0.0211	1	testis	0	4933437I04Rik	U002796	RIKEN cDNA 4933437I04 gene
Z00062162-1	24	3.21791	3.4087	0.19079	1.551	2.965	0.003	0.0921	1	testis	0	1700027F09Rik		RIKEN cDNA 1700027F09 gene
Z00023125-1	24	2.72141	2.9116	0.19019	1.549	3.033	0.0024	0.0805	1	testis	0	Alk	U038044	anaplastic lymphoma kinase
Z00024954-1	24	3.98111	4.1709	0.18979	1.548	3.606	0.0003	0.0244	1	testis	0	Ralgps1	U022517	Ral GEF with PH domain and SH3 binding motif 1
Z00052174-1	24	3.4026	3.5914	0.1888	1.544	4.425	0	0.0024	1	testis	0	D730045B01Rik	U027001	RIKEN cDNA D730045B01 gene
Z00027656-1	24	2.986	3.1747	0.1887	1.544	3.553	0.0003	0.0277	1	testis	0	AI481877,Gm426	U025120	expressed sequence AI481877
Z00023837-1	24	2.2129	2.4015	0.1886	1.543	3.46	0.0005	0.0347	1	ovary	0	Klrd1	U007461	killer cell lectin-like receptor, subfamily D, member 1
Z00026852-1	24	3.35091	3.5394	0.18849	1.543	3.15	0.0016	0.0649	1	testis	0	4933406B17Rik	U009690	RIKEN cDNA 4933406B17 gene
Z00019060-1	24	2.88971	3.0774	0.18769	1.54	4.001	0	0.0083	1	-	0	Rnf167	U012859	ring finger protein 167
Z00028387-1	24	3.2525	3.4401	0.1876	1.54	3.326	0.0008	0.047	1	testis	0	B830017H08Rik	U016882	RIKEN cDNA B830017H08 gene
Z00021997-1	24	3.29461	3.4816	0.18699	1.538	3.116	0.0018	0.0685	1	testis	0	Eif4e2	U042186	eukaryotic translation initiation factor 4E member 2
Z00022472-1	24	2.096	2.2827	0.1867	1.537	3.321	0.0008	0.0475	1	-	0	F13b	U000883	coagulation factor XIII, beta subunit
Z00026716-1	24	3.42	3.6065	0.1865	1.536	2.997	0.0027	0.0861	1	testis	0	LOC433873	U005473	hypothetical gene supported by AK040173
Z00072505-1	24	2.05901	2.245	0.18599	1.534	3.148	0.0016	0.0649	1	-	0	LOC435530	U236170	PREDICTED: Mus musculus similar to hypothetical protein 4932415M13 (LOC435530), mRNA
Z00043333-1	24	2.00741	2.1929	0.18549	1.532	3.248	0.0011	0.0531	1	-	0	Cog8	U319934	component of oligomeric golgi complex 8
Z00017843-1	24	2.98091	3.1662	0.18529	1.532	3.44	0.0005	0.0365	1	-	0	Pwp1	U011833	PWP1 homolog (S. cerevisiae)
Z00052050-1	24	3.7928	3.978	0.1852	1.531	4.389	0	0.0027	1	testis	0	1700019B03Rik	U009021	RIKEN cDNA 1700019B03 gene
Z00045186-1	24	3.41621	3.6003	0.18409	1.527	4.179	0	0.0053	1	-	0	AI173486	U038480	expressed sequence AI173486
Z00025469-1	24	4.24031	4.4228	0.18249	1.522	4.164	0	0.0055	1	testis	0	Dmrtc2	U007809	doublesex and mab-3 related transcription factor like family C2
Z00011017-1	24	2.8422	3.0243	0.1821	1.52	4.28	0	0.004	1	ovary	0	Ovgp1	U319718	oviductal glycoprotein 1
Z00019035-1	24	3.1763	3.358	0.1817	1.519	4.062	0	0.007	1	-	0	Wfdc1	U009878	WAP four-disulfide core domain 1
Z00059733-1	24	2.73961	2.9209	0.18129	1.518	4.436	0	0.0023	1	testis	0	Gm1084	U105189	gene model 1084, (NCBI)
Z00012687-1	24	2.8522	3.033	0.1808	1.516	4.147	0	0.0058	1	-	0	Hdhd3	U025141	haloacid dehalogenase-like hydrolase domain containing 3
Z00028650-1	24	2.7373	2.9175	0.1802	1.514	3.346	0.0008	0.0455	1	testis	0	9630025C22	U016122	hypothetical protein 9630025C22
Z00050419-1	24	2.4112	2.591	0.1798	1.512	3.261	0.0011	0.0522	1	testis	0	1700003H04Rik	U024617	RIKEN cDNA 1700003H04 gene
Z00038931-1	24	3.9798	4.1592	0.1794	1.511	4.159	0	0.0056	1	testis	0	4930465K10Rik	U018918	RIKEN cDNA 4930465K10 gene
Z00032202-1	24	2.02991	2.2083	0.17839	1.507	3.055	0.0022	0.0773	1	-	0	Frem1	U025212	Fras1 related extracellular matrix protein 1
Z00035700-1	24	2.8625	3.0407	0.1782	1.507	3.145	0.0016	0.0651	1	-	0	Trip4	U031014	thyroid hormone receptor interactor 4
Z00039029-1	24	4.11911	4.297	0.17789	1.506	3.35	0.0008	0.0453	1	testis	0	1700080G18Rik	U027117	RIKEN cDNA 1700080G18 gene
Z00024337-1	24	3.21501	3.3928	0.17779	1.505	4.016	0	0.0079	1	testis	0	Rasal1	U006108	RAS protein activator like 1 (GAP1 like)
Z00025101-1	24	3.61691	3.7934	0.17649	1.501	4.207	0	0.0051	1	testis	0	Jmy	U151283	junction-mediating and regulatory protein
Z00032738-1	24	2.81241	2.9888	0.17639	1.501	2.927	0.0034	0.0985	1	testis	0	Dpy19l4	U046691	dpy-19-like 4 (C. elegans)
Z00026797-1	24	2.5105	1.8286	-0.6819	4.807	10.509	0	0	-1	-	0	Tpsab1	U037553	tryptase alpha/beta 1
Z00059560-1	24	2.8136	2.1545	-0.6591	4.561	3.41	0.0006	0.0393	-1	testis	0	Gm1593	U078593	gene model 1593, (NCBI)
Z00024212-1	24	2.1787	1.7118	-0.4669	2.93	3.654	0.0002	0.0213	-1	ovary	0	Ccl11	U013063	small chemokine (C-C motif) ligand 11
Z00038914-1	24	2.23649	1.78	-0.45649	2.86	5.062	0	0.0002	-1	-	0	1200016G03Rik		RIKEN cDNA 1200016G03 gene
Z00020728-1	24	2.176	1.7651	-0.4109	2.575	3.855	0.0001	0.0124	-1	ovary	0	Rab39b	U039484	RAB39B, member RAS oncogene family
Z00033945-1	24	2.43	2.0241	-0.4059	2.546	5.612	0	0	-1	testis	0	4933412F11Rik	U284212	RIKEN cDNA 4933412F11 gene
Z00032649-1	24	2.21709	1.8681	-0.34899	2.233	4.084	0	0.0068	-1	-	0	Mtus1	U029753	mitochondrial tumor suppressor 1
Z00022849-1	24	2.3079	1.9806	-0.3273	2.124	5.485	0	0	-1	-	0	Gzma	U035187	granzyme A
Z00049814-1	24	2.34329	2.0285	-0.31479	2.064	5.359	0	0	-1	-	1	6720473M11Rik	U036719	RIKEN cDNA 6720473M11 gene
Z00055263-1	24	2.44979	2.1363	-0.31349	2.058	6.333	0	0	-1	ovary	0	Esm1	U015262	endothelial cell-specific molecule 1
Z00024960-1	24	3.70349	3.3946	-0.30889	2.036	3.125	0.0017	0.0672	-1	ovary	0	Ctss	U003571	cathepsin S
Z00057236-1	24	3.6437	3.3417	-0.302	2.004	2.952	0.0031	0.0938	-1	-	0	Hccs	U039886	holocytochrome c synthetase
Z00020358-1	24	3.16849	2.8714	-0.29709	1.981	3.984	0	0.0087	-1	ovary	0	Samd9l	U027005	sterile alpha motif domain containing 9-like
Z00014203-1	24	3.3493	3.0534	-0.2959	1.976	3.196	0.0013	0.0592	-1	ovary	0	Slc45a3	U000791	solute carrier family 45, member 3
Z00014565-1	24	2.81539	2.5339	-0.28149	1.912	4.229	0	0.0047	-1	ovary	0	Mdfic	U006559	MyoD family inhibitor domain containing
Z00039256-1	24	2.19859	1.9173	-0.28129	1.911	4.533	0	0.0016	-1	-	0	Olfr1250	U022988	olfactory receptor 1250
Z00024649-1	24	2.2044	1.9235	-0.2809	1.909	4.229	0	0.0047	-1	-	0	Hoxc12	U084418	homeo box C12
Z00070617-1	24	3.52899	3.2525	-0.27649	1.89	3.805	0.0001	0.0143	-1	ovary	0	Msl31	U039882	male-specific lethal-3 homolog 1 (Drosophila)
Z00025079-1	24	2.9876	2.7146	-0.273	1.874	3.575	0.0003	0.0261	-1	ovary	0	Gpnmb	U006836	glycoprotein (transmembrane) nmb
Z00057849-1	24	3.13679	2.8665	-0.27029	1.863	5.29	0	0	-1	-	0	Nov	U016252	nephroblastoma overexpressed gene
Z00032722-1	24	2.30949	2.0446	-0.26489	1.84	3.931	0	0.0099	-1	-	0	Bsx	U080390	brain specific homeobox
Z00030362-1	24	2.38059	2.1162	-0.26439	1.838	4.185	0	0.0053	-1	ovary	0	1110032D12Rik	U006188	RIKEN cDNA 1110032D12 gene
Z00026869-1	24	3.8147	3.5536	-0.2611	1.824	4.128	0	0.006	-1	-	0	Cxcl5	U005780	chemokine (C-X-C motif) ligand 5
Z00031324-1	24	2.62319	2.3631	-0.26009	1.82	5.622	0	0	-1	ovary	0	6030419C18Rik	U010570	RIKEN cDNA 6030419C18 gene
Z00048198-1	24	3.2827	3.03	-0.2527	1.789	3.053	0.0022	0.0776	-1	ovary	0	Ifi205	U237697	interferon activated gene 205
Z00060660-1	24	2.24359	1.9927	-0.25089	1.781	3.065	0.0021	0.0757	-1	ovary	0	Tnfrsf11b	U036172	tumor necrosis factor receptor superfamily, member 11b (osteoprotegerin)
Z00049537-1	24	2.6457	2.3962	-0.2495	1.776	3.034	0.0024	0.0805	-1	ovary	0	2810055F11Rik	U034053	RIKEN cDNA 2810055F11 gene
Z00062724-1	24	2.32399	2.0808	-0.24319	1.75	4.612	0	0.0012	-1	-	0	A330072L02Rik		RIKEN cDNA A330072L02 gene
Z00062493-1	24	2.50079	2.2616	-0.23919	1.734	4.594	0	0.0013	-1	ovary	0	4732429D16Rik	U033607	RIKEN cDNA 4732429D16 gene
Z00019923-1	24	3.74639	3.5078	-0.23859	1.732	4.509	0	0.0017	-1	ovary	0	Aff4	U012592	AF4/FMR2 family, member 4
Z00071477-1	24	2.2557	2.0181	-0.2376	1.728	3.215	0.0013	0.0573	-1	-	0	LOC383034	U168765	PREDICTED: Mus musculus similar to Glyceraldehyde 3-phosphate dehydrogenase (GAPDH) (38 kDa BFA-dependent ADP-ribosylation substrate) (BARS-38) (LOC383034), mRNA
Z00026906-1	24	2.2545	2.0171	-0.2374	1.727	3.962	0	0.0092	-1	-	0	Krt1-17	U116795	keratin complex 1, acidic, gene 17
Z00034848-1	24	2.5013	2.2645	-0.2368	1.725	4.755	0	0.0007	-1	ovary	0	Cybb	U039255	cytochrome b-245, beta polypeptide
Z00023343-1	24	2.9546	2.7181	-0.2365	1.723	4.067	0	0.0069	-1	ovary	0	Abcg1	U017793	ATP-binding cassette, sub-family G (WHITE), member 1
Z00022565-1	24	2.3129	2.0782	-0.2347	1.716	4.411	0	0.0025	-1	-	0	Dach2	U039674	dachshund 2 (Drosophila)
Z00057187-1	24	2.2861	2.0521	-0.234	1.713	4.258	0	0.0043	-1	-	0	Zdhhc9	U039350	zinc finger, DHHC domain containing 9
Z00037955-1	24	2.41699	2.1837	-0.23329	1.711	3.466	0.0005	0.0342	-1	ovary	0	C87414	U130389	expressed sequence C87414
Z00025481-1	24	2.45579	2.2235	-0.23229	1.707	2.959	0.003	0.0933	-1	-	0	Myot	U018687	myotilin
Z00053147-1	24	2.2527	2.0235	-0.2292	1.695	3.798	0.0001	0.0145	-1	-	0	1810014F10Rik	U029419	RIKEN cDNA 1810014F10 gene
Z00034614-1	24	2.9871	2.7581	-0.229	1.694	3.261	0.0011	0.0522	-1	ovary	0	Ctla2a	U034873	cytotoxic T lymphocyte-associated protein 2 alpha
Z00024598-1	24	2.7078	2.4799	-0.2279	1.69	3.617	0.0002	0.0239	-1	ovary	0	Atg10	U035010	autophagy-related 10 (yeast)
Z00030687-1	24	3.23309	3.0087	-0.22439	1.676	3.434	0.0005	0.0371	-1	ovary	0	Nr2f1	U034989	nuclear receptor subfamily 2, group F, member 1
Z00042005-1	24	2.47739	2.2544	-0.22299	1.671	4.561	0	0.0015	-1	ovary	0	Trove2	U263189	TROVE domain family, member 2
Z00031421-1	24	2.20809	1.9854	-0.22269	1.669	2.952	0.0031	0.0938	-1	-	0	C920008G01Rik	U020759	RIKEN cDNA C920008G01 gene
Z00006342-1	24	2.96579	2.7437	-0.22209	1.667	3.889	0.0001	0.0112	-1	ovary	0	Stag2	U019822	stromal antigen 2
Z00059515-1	24	3.42929	3.2086	-0.22069	1.662	3.485	0.0004	0.0326	-1	-	0	9530002K18Rik	U038387	RIKEN cDNA 9530002K18 gene
Z00070404-1	24	3.3308	3.1102	-0.2206	1.661	3.974	0	0.0088	-1	ovary	1	LOC434073	U294891	PREDICTED: Mus musculus LOC434073 (LOC434073), mRNA
Z00025529-1	24	2.395	2.1751	-0.2199	1.659	3.833	0.0001	0.0132	-1	-	0	Slc24a4	U014300	solute carrier family 24 (sodium/potassium/calcium exchanger), member 4
Z00035629-1	24	2.3493	2.1294	-0.2199	1.659	3.716	0.0002	0.018	-1	ovary	0	Gbp4	U003924	guanylate nucleotide binding protein 4
Z00030449-1	24	2.81789	2.599	-0.21889	1.655	3.976	0	0.0088	-1	ovary	0	Pcdh18	U024001	protocadherin 18
Z00013411-1	24	4.1878	3.9706	-0.2172	1.648	3.006	0.0026	0.0849	-1	-	0	Creg1	U001037	cellular repressor of E1A-stimulated genes 1
Z00057239-1	24	2.2174	2.0021	-0.2153	1.641	3.544	0.0003	0.0283	-1	-	0	H2-M10.3	U147718	histocompatibility 2, M region locus 10.3
Z00032264-1	24	2.3466	2.1315	-0.2151	1.64	3.733	0.0001	0.0173	-1	ovary	0	BC023179	U210892	cDNA sequence BC023179
Z00026865-1	24	2.20869	1.9937	-0.21499	1.64	3.665	0.0002	0.0208	-1	-	0	C130050O18Rik	U006361	RIKEN cDNA C130050O18 gene
Z00023754-1	24	3.3944	3.1795	-0.2149	1.64	3.243	0.0011	0.0538	-1	ovary	0	Trem2	U018077	triggering receptor expressed on myeloid cells 2
Z00008699-1	24	2.28369	2.0689	-0.21479	1.639	3.004	0.0026	0.0851	-1	ovary	0	Nalp4b	U007665	NACHT, leucine rich repeat and PYD containing 4B
Z00001124-1	24	2.5647	2.3502	-0.2145	1.638	4.342	0	0.0033	-1	ovary	0	Pld1	U003097	phospholipase D1
Z00059153-1	24	3.2729	3.0595	-0.2134	1.634	3.254	0.0011	0.0526	-1	ovary	0	Gm609	U099836	gene model 609, (NCBI)
Z00030707-1	24	2.67589	2.4628	-0.21309	1.633	4.574	0	0.0014	-1	-	0	8-30	U301451	immunoglobulin light chain variable region
Z00057958-1	24	2.4641	2.2514	-0.2127	1.631	4.124	0	0.006	-1	ovary	0	Evc2	U076182	Ellis van Creveld syndrome 2 homolog (human)
Z00028958-1	24	2.20529	1.9927	-0.21259	1.631	3.408	0.0006	0.0393	-1	-	0	LOC627268	U039872	hypothetical protein LOC627268
Z00043648-1	24	3.18259	2.9703	-0.21229	1.63	3.651	0.0002	0.0215	-1	ovary	0	LOC98434	U022028	hypothetical LOC98434
Z00034943-1	24	2.83819	2.6261	-0.21209	1.629	4.84	0	0.0005	-1	ovary	0	Dynlt3	U039256	dynein light chain Tctex-type 3
Z00068336-1	24	2.3178	2.1058	-0.212	1.629	3.604	0.0003	0.0245	-1	-	0	Ifna14	U056960	interferon alpha 14
Z00041224-1	24	3.11799	2.9062	-0.21179	1.628	2.945	0.0032	0.0952	-1	ovary	0	BC025076	U104957	cDNA sequence BC025076
Z00018505-1	24	4.3821	4.1705	-0.2116	1.627	3.7	0.0002	0.0188	-1	-	0	Prdm4	U032085	PR domain containing 4
Z00067527-1	24	2.2873	2.0757	-0.2116	1.627	3.464	0.0005	0.0343	-1	-	0	LOC432740	U109216	PREDICTED: Mus musculus LOC432740 (LOC432740), mRNA
Z00033447-1	24	2.7094	2.4981	-0.2113	1.626	4.86	0	0.0005	-1	-	0	19-25	U059209	immunoglobulin light chain variable region
Z00012078-1	24	3.7157	3.5059	-0.2098	1.621	3.086	0.002	0.0729	-1	-	0	Lxn	U024128	latexin
Z00051776-1	24	2.2429	2.0351	-0.2078	1.613	3.702	0.0002	0.0187	-1	ovary	0	Phldb2	U037076	pleckstrin homology-like domain, family B, member 2
Z00073177-1	24	2.26739	2.0602	-0.20719	1.611	3.579	0.0003	0.0259	-1	-	0	C77484		expressed sequence C77484
Z00036498-1	24	3.0933	2.8875	-0.2058	1.606	4.601	0	0.0013	-1	ovary	0	Arhgap6	U020407	Rho GTPase activating protein 6
Z00025572-1	24	2.43159	2.2269	-0.20469	1.602	3.976	0	0.0088	-1	-	0	Bst1	U005545	bone marrow stromal cell antigen 1
Z00043322-1	24	2.22919	2.0253	-0.20389	1.599	3.451	0.0005	0.0356	-1	-	0	1810062G17Rik	U003161	RIKEN cDNA 1810062G17 gene
Z00028149-1	24	2.3727	2.1702	-0.2025	1.594	3.926	0	0.01	-1	-	0	6330525I24Rik	U018434	RIKEN cDNA 6330525I24 gene
Z00070233-1	24	3.1547	2.9524	-0.2023	1.593	3.117	0.0018	0.0684	-1	ovary	0	Sgip1	U283871	SH3-domain GRB2-like (endophilin) interacting protein 1
Z00068231-1	24	2.3561	2.1542	-0.2019	1.591	3.808	0.0001	0.0142	-1	-	0	LOC627361	U052511	similar to coiled-coil-helix-coiled-coil-helix domain containing 5
Z00016730-1	24	2.881	2.6805	-0.2005	1.586	4.118	0	0.0061	-1	ovary	0	Abcc4	U035923	ATP-binding cassette, sub-family C (CFTR/MRP), member 4
Z00020325-1	24	2.9045	2.7054	-0.1991	1.581	3.69	0.0002	0.0193	-1	ovary	0	Zbtb20	U017147	zinc finger and BTB domain containing 20
Z00040934-1	24	2.7846	2.587	-0.1976	1.576	4.486	0	0.0019	-1	-	0	4930469P12Rik	U007557	RIKEN cDNA 4930469P12 gene
Z00024539-1	24	2.36	2.1628	-0.1972	1.574	3.576	0.0003	0.0261	-1	-	0	Tlr7	U039875	toll-like receptor 7
Z00045161-1	24	2.3392	2.1426	-0.1966	1.572	3.769	0.0001	0.0156	-1	-	0	1110017I16Rik	U001348	RIKEN cDNA 1110017I16 gene
Z00005087-1	24	2.20219	2.0062	-0.19599	1.57	2.988	0.0027	0.0876	-1	-	0	Osm	U012271	oncostatin M
Z00034313-1	24	2.959	2.7654	-0.1936	1.561	3.632	0.0002	0.0227	-1	-	0	Fkbp11	U036627	FK506 binding protein 11
Z00045205-1	24	3.2909	3.0973	-0.1936	1.561	4.127	0	0.006	-1	ovary	0	5830458K16Rik	U016965	RIKEN cDNA 5830458K16 gene
Z00003251-1	24	3.06039	2.8673	-0.19309	1.559	3.513	0.0004	0.0307	-1	ovary	0	Tm7sf1	U271068	transmembrane 7 superfamily member 1
Z00023325-1	24	2.22949	2.0381	-0.19139	1.553	3.272	0.001	0.0513	-1	ovary	0	Mmp15	U042922	matrix metallopeptidase 15
Z00058245-1	24	3.3431	3.1528	-0.1903	1.549	3.942	0	0.0095	-1	-	0	LOC382906	U056292	PREDICTED: Mus musculus similar to Ac2-008 (LOC382906), mRNA
Z00004622-1	24	3.14009	2.9518	-0.18829	1.542	4.286	0	0.004	-1	ovary	0	Txndc10	U043695	thioredoxin domain containing 10
Z00030301-1	24	3.79059	3.6028	-0.18779	1.54	3.428	0.0006	0.0373	-1	ovary	0	Hmgb1	U026978	high mobility group box 1
Z00022258-1	24	2.7789	2.5945	-0.1844	1.528	4.123	0	0.006	-1	-	0	Pitpnc1	U033555	phosphatidylinositol transfer protein, cytoplasmic 1
Z00048750-1	24	2.3513	2.1674	-0.1839	1.527	3.606	0.0003	0.0244	-1	ovary	0	9030623C06Rik	U033391	RIKEN cDNA 9030623C06 gene
Z00025669-1	24	2.83429	2.6507	-0.18359	1.526	4.291	0	0.004	-1	ovary	0	Casp11	U010013	caspase 11, apoptosis-related cysteine peptidase
Z00016424-1	24	2.6238	2.4408	-0.183	1.524	3.609	0.0003	0.0243	-1	ovary	0	Cav2	U006563	caveolin 2
Z00023310-1	24	2.5346	2.3517	-0.1829	1.523	3.881	0.0001	0.0115	-1	-	0	Nxph2	U001459	neurexophilin 2
Z00060250-1	24	2.8852	2.7027	-0.1825	1.522	3.315	0.0009	0.0479	-1	ovary	0	Fhit		fragile histidine triad gene
Z00035591-1	24	3.40419	3.2225	-0.18169	1.519	3.182	0.0014	0.0606	-1	ovary	0	Tulp3	U027895	tubby-like protein 3
Z00023977-1	24	2.3376	2.1561	-0.1815	1.518	3.37	0.0007	0.0434	-1	-	0	Dlgh4	U012842	discs, large homolog 4 (Drosophila)
Z00002773-1	24	2.5259	2.345	-0.1809	1.516	3.78	0.0001	0.0151	-1	-	0	Bcl2l2	U015635	Bcl2-like 2
Z00002181-1	24	2.37939	2.1985	-0.18089	1.516	3.353	0.0007	0.0451	-1	-	0	Ehhadh	U036902	enoyl-Coenzyme A, hydratase/3-hydroxyacyl Coenzyme A dehydrogenase
Z00027724-1	24	2.44719	2.2667	-0.18049	1.515	3.739	0.0001	0.0171	-1	ovary	0	Gng2	U035268	guanine nucleotide binding protein (G protein), gamma 2 subunit
Z00047785-1	24	2.36409	2.1838	-0.18029	1.514	3.476	0.0005	0.0336	-1	-	0	Plcl1	U000285	phospholipase C-like 1
Z00027427-1	24	2.3308	2.151	-0.1798	1.512	3.397	0.0006	0.0405	-1	-	0		U166534	vl82f01.r1 Stratagene mouse diaphragm (
Z00025444-1	24	3.5784	3.3987	-0.1797	1.512	4.048	0	0.0073	-1	-	0	Steap1	U005265	six transmembrane epithelial antigen of the prostate 1
Z00062030-1	24	2.3948	2.2158	-0.179	1.51	3.587	0.0003	0.0254	-1	-	0	2410019O14Rik		RIKEN cDNA 2410019O14 gene
Z00023556-1	24	3.16689	2.9885	-0.17839	1.507	4.181	0	0.0053	-1	ovary	0	Clec7a	U054047	C-type lectin domain family 7, member a
Z00067563-1	24	2.25039	2.0724	-0.17799	1.506	3.052	0.0022	0.0776	-1	-	0	LOC383707	U001838	PREDICTED: Mus musculus similar to 14-3-3 protein tau (14-3-3 protein theta) (LOC383707), mRNA
Z00006636-1	24	2.74739	2.5708	-0.17659	1.501	4.139	0	0.0059	-1	ovary	0	2310005E10Rik	U006659	RIKEN cDNA 2310005E10 gene
Z00031063-1	24	3.24309	3.0668	-0.17629	1.5	3.411	0.0006	0.0392	-1	-	0	Mrpplf4	U014682	mitogen regulated protein, proliferin 4
*Genes associated with ovary or testis were identified using FDR <= 0.1 and change >=2 fold (see Table S1)
AL = ad libitum; CR = calorie restriction
