# Supplementary material for: Effects of aging and calorie restriction on the global gene expression profiles of mouse testis and ovary
Source: BMC Biol. 2008 Jun 3;6:24. doi: 10.1186/1741-7007-6-24 (PMC2426674; doi:10.1186/1741-7007-6-24)
Supplement: Additional file 17 — Table of the expression of genes associated with aging, DNA repair, and heat shock response in ovary and testis. [file 1741-7007-6-24-S17.xls]

## Sheet: Sheet1
Table S13. Expression of genes associated with aging, DNA repair, and heat shock response in ovary and testis
	Mean log-expression in ovary							Mean log-expression in testis												Affected by age in		Affected by CR in
FeatureID	1 mo	6 mo, AL	6 mo, CR	16 mo, AL	16 mo, CR	24 mo, AL	24 mo, CR	1 mo	6 mo, AL	6 mo, CR	16 mo, AL	16 mo, CR	24 mo, AL	24 mo, CR	F	P	FDR	Functional group	Tests vs. ovary*	ovary	testis	ovary	testis	Symbol	Uname	Gene name
Z00025586-1	3.267	3.25	3.104	3.058	3.064	3.08	3.028	5.557	5.526	5.61	5.603	5.622	5.557	5.598	650.617	0	0	heat shock	testis	-1	0	0	0	Dnajb3	U021573	DnaJ (Hsp40) homolog, subfamily B, member 3
Z00049970-1	2.797	2.837	2.77	2.793	2.741	2.775	2.74	4.974	4.985	4.924	4.969	4.927	4.927	4.924	638.628	0	0	heat shock	testis	0	0	0	0	Dnajc5b	U003062	DnaJ (Hsp40) homolog, subfamily C, member 5 beta
Z00024366-1	2.626	2.611	2.632	2.7	2.649	2.64	2.607	4.427	4.458	4.405	4.418	4.459	4.372	4.421	525.51	0	0	heat shock	testis	0	0	0	0	Dnajb7	U036431	DnaJ (Hsp40) homolog, subfamily B, member 7
Z00024280-1	2.809	2.867	2.796	2.791	2.777	2.785	2.797	4.677	4.661	4.609	4.65	4.615	4.606	4.659	508.067	0	0	heat shock	testis	0	0	0	0	Hspa1l	U017879	heat shock protein 1-like
Z00024031-1	2.067	2.141	2.14	1.893	2.023	2.041	2.042	3.771	3.831	3.847	3.833	3.83	3.816	3.859	461.599	0	0	heat shock	testis	0	0	0	0	Dnaja4	U010510	DnaJ (Hsp40) homolog, subfamily A, member 4
Z00060687-1	3.492	3.549	3.412	3.295	3.392	3.348	3.316	5.219	5.273	5.24	5.227	5.231	5.215	5.217	461.198	0	0	DNA repair	testis	-1	0	0	0	Ube2n	U043105	ubiquitin-conjugating enzyme E2N
Z00007167-1	2.926	3.017	2.945	2.8	2.874	2.797	2.962	4.585	4.582	4.553	4.538	4.547	4.521	4.545	420.299	0	0	heat shock	testis	0	0	0	0	Dnajb1	U009556	DnaJ (Hsp40) homolog, subfamily B, member 1
Z00044665-1	3.264	3.297	3.318	3.321	3.383	3.342	3.34	5.032	5.033	5.029	5.042	5.04	5.008	5.031	407.246	0	0	heat shock	testis	0	0	0	0	Hspb9	U013345	heat shock protein, alpha-crystallin-related, B9
Z00018190-1	2.4	2.285	2.298	2.157	2.19	2.167	2.163	3.92	3.866	3.891	3.907	3.932	3.84	3.916	396.966	0	0	heat shock	testis	-1	0	0	0	Hsf2bp	U037657	heat shock transcription factor 2 binding protein
Z00035339-1	2.8	2.946	2.773	2.568	2.717	2.729	2.743	5.14	5.158	5.154	5.15	5.139	5.093	5.114	375.711	0	0	heat shock	testis	0	0	0	0	Hspa4l	U003189	heat shock 70kDa protein 4 like
Z00060542-1	2.617	2.708	2.702	2.507	2.672	2.61	2.771	4.219	4.242	4.236	4.209	4.212	4.184	4.182	356.632	0	0	heat shock	testis	0	0	0	0	Dnajb9	U051260	DnaJ (Hsp40) homolog, subfamily B, member 9
Z00037902-1	2.824	2.814	2.841	2.929	2.945	2.949	2.905	4.424	4.408	4.509	4.39	4.532	4.375	4.496	345.138	0	0	heat shock	testis	0	0	0	0	Hsfy2	U021345	heat shock transcription factor, Y linked 2
Z00023904-1	2.988	3.046	3.016	3.051	3.036	3.052	3.089	4.619	4.419	4.546	4.606	4.519	4.489	4.627	327.106	0	0	DNA repair	testis	0	0	0	0	Spo11	U002906	sporulation protein, meiosis-specific, SPO11 homolog (S. cerevisiae)
Z00036678-1	3.566	3.473	3.479	3.382	3.346	3.327	3.369	4.912	4.918	4.884	4.892	4.879	4.868	4.881	300.883	0	0	heat shock	testis	0	0	0	0	Dnajb6	U005405	DnaJ (Hsp40) homolog, subfamily B, member 6
Z00034866-1	2.289	2.135	2.066	1.998	2.054	1.957	1.98	3.512	3.504	3.459	3.477	3.501	3.464	3.533	300.374	0	0	DNA repair	testis	-1	0	0	0	Msh4	U024781	mutS homolog 4 (E. coli)
Z00047820-1	2.563	2.673	2.769	2.785	2.71	2.658	2.703	5.14	5.179	5.161	5.161	5.128	5.096	5.115	272.52	0	0	heat shock	testis	0	0	0	0	Dnajb8	U027592	DnaJ (Hsp40) homolog, subfamily B, member 8
Z00009236-1	3.44	3.216	3.26	2.999	3.12	3.101	3.158	4.573	4.641	4.553	4.583	4.511	4.503	4.523	245.837	0	0	heat shock	testis	-1	0	0	0	Dnajc9	U035274	DnaJ (Hsp40) homolog, subfamily C, member 9
Z00023016-1	2.357	2.242	2.234	2.176	2.037	2.103	2.086	3.421	3.471	3.437	3.469	3.504	3.416	3.489	238.106	0	0	DNA repair	testis	0	0	0	0	Xrcc2	U026017	X-ray repair complementing defective repair in Chinese hamster cells 2
Z00022653-1	3.445	3.474	3.412	3.399	3.279	3.318	3.243	4.606	4.666	4.615	4.619	4.599	4.619	4.61	230.916	0	0	DNA repair	testis	0	0	0	0	Aptx	U024958	aprataxin
Z00009873-1	3.819	3.572	3.484	3.164	3.176	3.153	3.146	4.704	4.701	4.745	4.695	4.701	4.709	4.693	221.496	0	0	DNA repair	testis	-1	0	0	0	Chaf1a	U018124	chromatin assembly factor 1, subunit A (p150)
Z00051196-1	2.891	2.608	2.674	2.419	2.46	2.423	2.422	4.204	4.153	4.094	4.111	4.148	4.112	4.149	218.422	0	0	heat shock	testis	-1	0	0	0	Dnajb13	U028913	DnaJ (Hsp40) related, subfamily B, member 13
Z00009656-1	3.293	3.11	3.071	2.962	2.947	2.908	2.922	4.195	4.118	4.286	4.191	4.262	4.229	4.259	217.802	0	0	DNA repair	testis	-1	0	0	0	Fancd2	U042764	Fanconi anemia, complementation group D2
Z00030628-1	3.976	3.782	3.894	3.68	3.747	3.696	3.687	4.965	4.904	4.982	4.963	4.962	4.936	4.928	191.626	0	0	DNA repair	testis	-1	0	0	0	Atr	U010868	ataxia telangiectasia and Rad3 related
Z00036656-1	3.224	3.226	3.093	2.988	3.024	2.954	2.93	4.005	4.043	4.086	4.026	4.025	4.036	4.063	171.029	0	0	DNA repair	testis	-1	0	0	0	Tdp1	U014276	tyrosyl-DNA phosphodiesterase 1
Z00025202-1	3.069	3.147	3.175	2.989	3.054	3.126	3.139	4.707	4.737	4.712	4.718	4.687	4.681	4.674	165.197	0	0	heat shock	testis	0	0	0	0	Hspa2	U142424	heat shock protein 2
Z00025909-1	4.081	4.099	4.08	4.112	4.124	4.126	4.125	5.162	5.197	5.182	5.142	5.207	5.159	5.193	157.938	0	0	heat shock	testis	0	0	0	0	Dnajb14	U003898	DnaJ (Hsp40) homolog, subfamily B, member 14
Z00008273-1	3.613	3.567	3.567	3.425	3.418	3.45	3.452	4.51	4.467	4.563	4.533	4.537	4.511	4.538	152.364	0	0	DNA repair	testis	0	0	0	0	Chd1l	U024407	chromodomain helicase DNA binding protein 1-like
Z00009266-1	3.656	3.578	3.539	3.421	3.427	3.452	3.402	4.51	4.512	4.536	4.475	4.457	4.521	4.513	149.943	0	0	heat shock	testis	-1	0	0	0	Dnajc2	U025968	DnaJ (Hsp40) homolog, subfamily C, member 2
Z00018936-1	2.837	2.733	2.718	2.542	2.434	2.521	2.542	3.537	3.496	3.59	3.619	3.672	3.612	3.6	142.83	0	0	DNA repair	testis	-1	0	0	0	Rad18	U027717	RAD18 homolog (S. cerevisiae)
Z00064450-1	3.642	3.598	3.619	3.555	3.548	3.503	3.466	2.599	2.664	2.628	2.61	2.622	2.716	2.564	129.884	0	0	DNA repair	ovary	0	0	0	0	Atrx	U039624	alpha thalassemia/mental retardation syndrome X-linked homolog (human)
Z00025432-1	3.625	3.569	3.59	3.467	3.5	3.51	3.486	4.502	4.545	4.53	4.472	4.394	4.381	4.457	126.161	0	0	DNA repair	testis	0	0	0	0	Terf1	U000068	telomeric repeat binding factor 1
Z00024282-1	4.104	4.046	4.064	4.055	4.085	4.074	4.053	4.979	5.008	5.03	5.009	4.989	4.982	5.042	119.979	0	0	DNA repair	testis	0	0	0	0	Ercc8	U043369	excision repaiross-complementing rodent repair deficiency, complementation group 8
Z00034116-1	3.1	3.169	3.037	2.993	2.972	3.013	2.925	3.946	3.861	3.994	3.929	3.899	3.92	3.859	110.449	0	0	DNA repair	testis	0	0	0	0	Xrcc4	U035009	X-ray repair complementing defective repair in Chinese hamster cells 4
Z00034843-1	3.784	3.738	3.708	3.521	3.521	3.541	3.519	4.475	4.398	4.528	4.495	4.487	4.488	4.477	109.053	0	0	DNA repair	testis	-1	0	0	0	Rpa1	U033076	replication protein A1
Z00035627-1	3.972	3.892	3.9	3.71	3.775	3.757	3.747	4.62	4.649	4.674	4.607	4.603	4.625	4.588	89.641	0	0	DNA repair	testis	-1	0	0	0	Ube2b	U032749	ubiquitin-conjugating enzyme E2B, RAD6 homology (S. cerevisiae)
Z00001271-1	2.739	2.589	2.483	2.527	2.406	2.484	2.487	3.255	3.265	3.294	3.307	3.337	3.266	3.313	89.189	0	0	DNA repair	testis	0	0	0	0	Lig4	U029574	ligase IV, DNA, ATP-dependent
Z00007548-1	3.204	3.198	3.126	2.921	2.982	2.964	2.938	3.739	3.603	3.793	3.806	3.809	3.825	3.66	80.699	0	0	DNA repair	testis	-1	0	0	0	Narg1	U003215	NMDA receptor-regulated gene 1
Z00057096-1	2.929	3.052	2.92	2.917	2.843	2.889	2.818	3.62	3.55	3.599	3.568	3.564	3.542	3.597	78.809	0	0	heat shock	testis	0	0	0	0	Dnajc18	U038326	DnaJ (Hsp40) homolog, subfamily C, member 18
Z00006370-1	4.744	4.561	4.636	4.324	4.538	4.49	4.558	5.474	5.437	5.518	5.475	5.514	5.501	5.474	78.622	0	0	heat shock	testis	-1	0	0	0	Hspca	U034359	heat shock protein 1, alpha
Z00015896-1	3.006	2.816	2.784	2.504	2.599	2.454	2.736	3.547	3.634	3.635	3.66	3.613	3.638	3.635	78.351	0	0	DNA repair	testis	-1	0	0	0	Recql4	U036357	RecQ protein-like 4
Z00023243-1	3.55	3.566	3.538	3.448	3.455	3.433	3.43	4.247	4.223	4.243	4.258	4.232	4.218	4.271	77.328	0	0	DNA repair	testis	0	0	0	0	Ercc4	U016819	excision repair cross-complementing rodent repair deficiency, complementation group 4
Z00001914-1	3.051	2.998	2.977	2.89	2.94	2.874	2.877	3.682	3.59	3.625	3.654	3.61	3.591	3.663	76.827	0	0	DNA repair	testis	0	0	0	0	Lig3	U043205	ligase III, DNA, ATP-dependent
Z00050644-1	4.849	4.832	4.755	4.806	4.75	4.849	4.624	4.065	4.125	4.035	3.973	3.999	4.1	3.99	76.748	0	0	heat shock	ovary	0	0	0	0	Hspe1	U000280	heat shock protein 1 (chaperonin 10)
Z00017842-1	2.83	2.594	2.68	2.362	2.464	2.357	2.357	3.332	3.288	3.39	3.333	3.346	3.322	3.331	72.948	0	0	DNA repair	testis	-1	0	0	0	Rad54b	U004070	RAD54 homolog B (S. cerevisiae)
Z00014762-1	3.546	3.644	3.623	3.504	3.576	3.567	3.696	4.478	4.443	4.432	4.445	4.416	4.419	4.44	72.332	0	0	heat shock	testis	0	0	0	0	Dnajb10	U000470	DnaJ (Hsp40) homolog, subfamily B, member 10
Z00011123-1	3.694	3.633	3.694	3.601	3.583	3.595	3.544	4.32	4.259	4.358	4.303	4.334	4.294	4.322	71.654	0	0	DNA repair	testis	0	0	0	0	Gtf2h1	U008109	general transcription factor II H, polypeptide 1
Z00005014-1	4.307	4.106	4.103	3.983	3.97	3.992	3.882	4.758	4.724	4.765	4.742	4.751	4.747	4.717	71.603	0	0	heat shock	testis	-1	0	0	0	Hspa4	U032758	heat shock protein 4
Z00009038-1	3.183	3.248	3.299	3.196	3.115	3.322	3.369	2.546	2.628	2.62	2.592	2.502	2.573	2.539	70.228	0	0	heat shock	ovary	0	0	0	0	Hspb8	U026646	heat shock 27kDa protein 8
Z00004694-1	3.962	3.942	3.922	3.887	3.848	3.858	3.824	4.592	4.591	4.596	4.562	4.586	4.598	4.539	67.799	0	0	DNA repair	testis	0	0	0	0	Rad17	U035112	RAD17 homolog (S. pombe)
Z00057269-1	4.288	4.179	4.241	4.058	4.139	4.047	4.045	4.824	4.836	4.837	4.777	4.798	4.829	4.794	63.756	0	0	DNA repair	testis	-1	0	0	0	Ube2i	U037552	ubiquitin-conjugating enzyme E2I
Z00003156-1	3.107	2.831	2.767	2.472	2.503	2.364	2.424	3.294	3.292	3.342	3.283	3.3	3.316	3.289	62.537	0	0	DNA repair	testis	-1	0	0	0	Exo1	U042234	exonuclease 1
Z00023429-1	3.695	3.859	3.758	3.804	3.82	3.815	3.802	4.452	4.474	4.451	4.416	4.412	4.385	4.435	61.565	0	0	heat shock	testis	0	0	0	0	Dnajc4	U038669	DnaJ (Hsp40) homolog, subfamily C, member 4
Z00037348-1	2.751	2.794	2.685	2.593	2.526	2.55	2.571	3.298	3.282	3.277	3.296	3.377	3.277	3.342	60.471	0	0	DNA repair	testis	-1	0	0	0	Mus81	U019047	MUS81 endonuclease homolog (yeast)
Z00044287-1	5.068	5.073	4.992	5.049	4.948	5.021	4.785	4.184	4.238	4.145	4.092	4.119	4.211	4.072	59.82	0	0	heat shock	ovary	0	0	0	0	Hspd1	U021336	heat shock protein 1 (chaperonin)
Z00024174-1	2.721	2.821	2.757	2.653	2.707	2.675	2.644	3.328	3.316	3.296	3.295	3.335	3.306	3.348	58.142	0	0	heat shock	testis	0	0	0	0	Dnaja3	U016761	DnaJ (Hsp40) homolog, subfamily A, member 3
Z00064410-1	2.856	2.825	2.83	2.588	2.73	2.766	2.783	3.434	3.382	3.373	3.407	3.407	3.337	3.383	57.53	0	0	DNA repair	testis	0	0	0	0	Msh5	U037733	mutS homolog 5 (E. coli)
Z00037171-1	3.525	3.628	3.553	3.493	3.526	3.484	3.42	4.257	4.25	4.276	4.231	3.919	3.911	4.25	57.139	0	0	aging	testis	0	0	0	0	Sirt2	U112075	sirtuin 2 (silent mating type information regulation 2, homolog) 2 (S. cerevisiae)
Z00058840-1	2.438	2.416	2.438	2.546	2.595	2.493	2.539	3.215	3.164	3.059	3.052	3.125	3.081	3.154	56.637	0	0	DNA repair	testis	0	0	0	0	Dmc1h	U036408	disrupted meiotic cDNA 1 homolog
Z00063681-1	3.198	3.026	3.229	3.397	3.501	3.469	3.457	2.47	2.489	2.44	2.386	2.345	2.531	2.298	55.929	0	0	DNA repair	ovary	1	0	0	0	Prkdc	U179978	protein kinase, DNA activated, catalytic polypeptide
Z00024889-1	2.581	2.652	2.63	2.695	2.603	2.615	2.582	3.206	3.218	3.204	3.194	3.281	3.272	3.189	55.7	0	0	DNA repair	testis	0	0	0	0	Rad23a	U030040	RAD23a homolog (S. cerevisiae)
Z00005225-1	2.825	2.838	2.766	2.677	2.696	2.653	2.687	3.345	3.336	3.298	3.33	3.324	3.261	3.401	54.914	0	0	DNA repair	testis	0	0	0	0	Mbd4	U027760	methyl-CpG binding domain protein 4
Z00060027-1	3.135	2.912	2.921	2.783	2.784	2.755	2.75	3.564	3.494	3.511	3.601	3.624	3.527	3.514	53.77	0	0	DNA repair	testis	-1	0	0	0	Brca2	U006487	breast cancer 2
Z00056350-1	3.596	3.394	3.453	3.194	3.227	3.17	3.18	4.023	3.926	3.988	3.899	3.909	3.944	3.945	52.973	0	0	DNA repair	testis	-1	0	0	0	Neil3	U029829	nei like 3 (E. coli)
Z00008332-1	4.004	3.818	3.782	3.604	3.622	3.566	3.558	4.291	4.27	4.299	4.224	4.231	4.275	4.199	51.795	0	0	DNA repair	testis	-1	0	0	0	Asf1a	U011513	ASF1 anti-silencing function 1 homolog A (S. cerevisiae)
Z00036229-1	3.454	3.524	3.456	3.367	3.325	3.373	3.379	3.976	4.006	3.982	3.982	3.949	3.983	3.955	51.147	0	0	DNA repair	testis	0	0	0	0	Ogg1	U007267	8-oxoguanine DNA-glycosylase 1
Z00030442-1	3.781	3.641	3.643	3.557	3.607	3.613	3.57	4.224	4.211	4.263	4.221	4.198	4.213	4.205	51.046	0	0	DNA repair	testis	0	0	0	0	Mre11a	U042950	meiotic recombination 11 homolog A (S. cerevisiae)
Z00034930-1	3.7	3.691	3.629	3.497	3.586	3.459	3.465	4.171	4.138	4.177	4.159	4.135	4.13	4.162	47.662	0	0	DNA repair	testis	-1	0	0	0	Xrcc1	U106963	X-ray repair complementing defective repair in Chinese hamster cells 1
Z00016722-1	2.625	2.705	2.585	2.365	2.358	2.321	2.328	2.941	2.837	3.103	3.109	3.051	3.088	2.938	46.528	0	0	DNA repair	testis	-1	0	0	0	Msh3	U035020	mutS homolog 3 (E. coli)
Z00036204-1	4.361	4.206	4.131	3.848	3.873	3.771	3.882	4.514	4.489	4.54	4.525	4.501	4.559	4.473	43.484	0	0	DNA repair	testis	-1	0	0	0	H2afx	U010382	H2A histone family, member X
Z00000317-1	3.227	3.123	3.099	2.963	3.016	3.039	3.05	3.575	3.562	3.645	3.566	3.608	3.632	3.531	41.948	0	0	DNA repair	testis	0	0	0	0	Ube2v2	U060120	ubiquitin-conjugating enzyme E2 variant 2
Z00010987-1	2.98	3.044	3.001	2.965	2.965	2.911	2.938	3.48	3.411	3.387	3.472	3.534	3.458	3.559	41.598	0	0	DNA repair	testis	0	0	0	0	Fancg	U024981	Fanconi anemia, complementation group G
Z00020579-1	3.917	3.957	3.848	3.8	3.804	3.795	3.765	4.363	4.284	4.393	4.371	4.375	4.359	4.324	41.538	0	0	heat shock	testis	0	0	0	0	Hsbp1	U009872	heat shock factor binding protein 1
Z00020857-1	4.192	4.151	4.103	3.943	3.922	3.874	3.813	4.5	4.437	4.519	4.511	4.511	4.537	4.552	41.38	0	0	aging	testis	-1	0	0	0	Sirt3	U029436	sirtuin 3 (silent mating type information regulation 2, homolog) 3 (S. cerevisiae)
Z00060755-1	3.438	3.333	3.342	3.143	3.262	3.234	3.238	3.803	3.747	3.81	3.734	3.755	3.75	3.677	38.922	0	0	DNA repair	testis	-1	0	0	0	Pcna	U023392	proliferating cell nuclear antigen
Z00024173-1	3.29	2.947	3.025	2.801	2.823	2.764	2.801	3.41	3.415	3.434	3.47	3.487	3.501	3.491	38.835	0	0	DNA repair	testis	-1	0	0	0	Chek1	U030680	checkpoint kinase 1 homolog (S. pombe)
Z00010298-1	2.692	2.651	2.573	2.531	2.525	2.508	2.485	3.077	3.011	3.071	3.031	3.11	3.043	3.165	38.532	0	0	DNA repair	testis	0	0	0	0	Rtel1	U002979	regulator of telomere elongation helicase 1
Z00028186-1	2.694	2.656	2.851	2.904	2.91	2.954	2.986	2.361	2.412	2.327	2.394	2.351	2.326	2.416	34.731	0	0	heat shock	ovary	1	0	0	0	Dnajc6		DnaJ (Hsp40) homolog, subfamily C, member 6
Z00061790-1	3.04	2.972	3.005	3.06	3.034	3.032	3.048	2.585	2.566	2.523	2.567	2.533	2.532	2.493	34.113	0	0	DNA repair	ovary	0	0	0	0	Chd1	U017531	chromodomain helicase DNA binding protein 1
Z00001129-1	4.389	4.431	4.437	4.384	4.403	4.372	4.398	4.884	4.936	4.905	4.907	4.899	4.913	4.87	34.113	0	0	heat shock	testis	0	0	0	0	Dnajc7	U033428	DnaJ (Hsp40) homolog, subfamily C, member 7
Z00035151-1	3.427	3.621	3.445	3.495	3.447	3.534	3.534	2.896	3.117	3.06	3.081	3.07	3.125	3.104	33.985	0	0	DNA repair	ovary	0	0	0	0	Trex1	U031345	three prime repair exonuclease 1
Z00064373-1	4.077	4.613	4.227	4.448	4.234	4.303	4.028	4.795	4.824	4.849	4.791	4.794	4.818	4.767	33.29	0	0	heat shock	testis	0	0	-1	0	Dnajc15	U035796	DnaJ (Hsp40) homolog, subfamily C, member 15
Z00006701-1	3.27	3.089	3.138	2.992	3.053	3.042	2.956	3.513	3.485	3.628	3.508	3.521	3.526	3.504	32.628	0	0	DNA repair	testis	0	0	0	0	Gtf2h2	U035108	general transcription factor II H, polypeptide 2
Z00014309-1	3.898	3.999	3.861	3.667	3.688	3.674	3.745	3.147	3.146	3.141	3.165	3.127	3.234	3.103	31.36	0	0	DNA repair	ovary	-1	0	0	0	Smc1l1	U020321	SMC (structural maintenance of chromosomes 1)-like 1 (S. cerevisiae)
Z00031556-1	4.418	4.499	4.173	4.336	4.111	4.098	3.906	3.346	3.348	3.134	3.261	3.185	3.306	3.204	31.223	0	0	heat shock	ovary	-1	0	-1	0	Hspa5bp1	U038812	heat shock 70kDa protein 5 binding protein 1
Z00006133-1	3.049	3.113	3.024	2.964	2.992	2.983	2.995	3.472	3.426	3.446	3.422	3.454	3.399	3.444	31.049	0	0	DNA repair	testis	0	0	0	0	Ercc1	U007761	excision repair cross-complementing rodent repair deficiency, complementation group 1
Z00062647-1	3.506	3.562	3.402	3.4	3.352	3.402	3.392	2.998	3.065	3.045	2.976	2.97	3.004	2.934	30.809	0	0	heat shock	ovary	0	0	0	0	Hrsp12	U036080	heat-responsive protein 12
Z00034316-1	3.645	3.679	3.57	3.518	3.5	3.462	3.4	3.952	3.986	4.02	3.982	3.968	3.985	3.961	30.363	0	0	DNA repair	testis	0	0	0	0	Mpg	U012435	N-methylpurine-DNA glycosylase
Z00045923-1	2.107	2.13	2.024	2.007	1.978	2.013	2.083	2.523	2.494	2.467	2.536	2.58	2.532	2.602	29.017	0	0	heat shock	testis	0	0	0	0	Hspb6	U007934	heat shock protein, alpha-crystallin-related, B6
Z00005604-1	3.611	3.721	3.582	3.572	3.544	3.486	3.475	4.029	3.998	4.025	4.009	3.993	3.993	4.012	28.968	0	0	DNA repair	testis	0	0	0	0	Ercc2	U007764	excision repair cross-complementing rodent repair deficiency, complementation group 2
Z00036388-1	3.722	3.765	3.654	3.613	3.518	3.563	3.555	3.985	4.002	4.035	4.042	4.075	4.042	4.085	28.554	0	0	DNA repair	testis	0	0	0	0	Recql5	U033633	RecQ protein-like 5
Z00017686-1	3.905	3.777	3.864	3.675	3.689	3.657	3.653	4.141	4.183	4.158	4.159	4.133	4.151	4.13	27.974	0	0	DNA repair	testis	0	0	0	0	Cspg6	U019573	chondroitin sulfate proteoglycan 6
Z00033141-1	4.884	4.806	4.861	4.56	4.849	4.702	4.851	4.379	4.432	4.408	4.345	4.38	4.422	4.348	25.551	0	0	heat shock	ovary	-1	0	0	0	Hspa8	U010358	heat shock protein 8
Z00034619-1	4.187	4.181	4.097	3.983	4.02	3.972	3.947	4.481	4.463	4.476	4.448	4.447	4.484	4.44	25.25	0	0	DNA repair	testis	-1	0	0	0	Gtf2h4	U037754	general transcription factor II H, polypeptide 4
Z00025844-1	3.562	3.5	3.524	3.44	3.399	3.392	3.37	3.056	3.084	3.08	3.056	3.089	3.085	3.077	25.197	0	0	DNA repair	ovary	0	0	0	0	Smug1	U036707	single-strand selective monofunctional uracil DNA glycosylase
Z00054700-1	2.828	2.838	2.843	2.906	2.944	2.934	2.944	3.323	3.316	3.278	3.293	3.276	3.279	3.255	25.184	0	0	DNA repair	testis	0	0	0	0	Rad52	U007332	RAD52 homolog (S. cerevisiae)
Z00008719-1	3.265	3.286	3.187	3.173	3.095	3.238	3.195	2.628	2.638	2.642	2.578	2.584	2.651	2.574	24.183	0	0	DNA repair	ovary	0	0	0	0	Chek2	U005982	CHK2 checkpoint homolog (S. pombe)
Z00040102-1	4.092	3.961	4.166	4.368	4.423	4.426	4.401	3.75	3.724	3.625	3.65	3.569	3.647	3.634	24.122	0	0	DNA repair	ovary	1	0	0	0	Nalp2	U028107	NACHT, leucine rich repeat and PYD containing 2
Z00022733-1	3.756	3.464	3.428	3.225	3.252	3.267	3.244	3.782	3.785	3.79	3.739	3.727	3.784	3.683	23.997	0	0	DNA repair	testis	-1	0	0	0	Rad51	U002303	RAD51 homolog (S. cerevisiae)
Z00010305-1	3.214	3.211	3.125	3.039	3.104	3.156	3.246	3.545	3.556	3.553	3.527	3.548	3.48	3.55	23.791	0	0	heat shock	testis	0	0	0	0	Dnajc3	U043422	DnaJ (Hsp40) homolog, subfamily C, member 3
Z00035659-1	4.338	4.152	4.15	3.988	3.977	3.887	3.836	4.432	4.375	4.457	4.378	4.375	4.394	4.334	23.718	0	0	DNA repair	testis	-1	0	0	0	Dut	U002407	deoxyuridine triphosphatase
Z00054516-1	3.055	3.081	3.051	3.108	3.21	3.146	3.148	3.462	3.552	3.521	3.509	3.494	3.467	3.558	23.571	0	0	DNA repair	testis	0	0	0	0	Mutyh	U004698	mutY homolog (E. coli)
Z00003864-1	3.442	3.181	3.205	2.903	2.945	2.88	3.02	3.311	3.369	3.37	3.398	3.37	3.389	3.407	23.427	0	0	DNA repair	-	-1	0	0	0	Brca1	U033456	breast cancer 1
Z00055818-1	2.796	2.832	2.735	2.696	2.646	2.676	2.635	3.099	3.181	3.097	3.179	3.064	3.056	3.184	22.675	0	0	heat shock	testis	0	0	0	0	Dnajc17	U023222	DnaJ (Hsp40) homolog, subfamily C, member 17
Z00046594-1	3.691	3.536	3.485	3.357	3.314	3.273	3.263	3.122	3.141	3.141	3.145	3.076	3.093	3.081	22.412	0	0	DNA repair	ovary	-1	0	0	0	Tdg	U011802	thymine DNA glycosylase
Z00044748-1	3.35	3.387	3.441	3.434	3.4	3.321	3.37	3.749	3.707	3.752	3.778	3.755	3.695	3.833	22.068	0	0	heat shock	testis	0	0	0	0	Dnajc5g	U005436	DnaJ (Hsp40) homolog, subfamily C, member 5 gamma
Z00018602-1	3.971	4.014	3.96	3.913	3.876	3.871	3.878	4.325	4.318	4.304	4.303	4.309	4.324	4.293	21.926	0	0	DNA repair	testis	0	0	0	0	Ercc3	U018523	excision repair cross-complementing rodent repair deficiency, complementation group 3
Z00036625-1	4.243	4.112	4.164	3.976	4.058	3.955	3.935	3.708	3.775	3.734	3.654	3.667	3.752	3.651	20.489	0	0	DNA repair	ovary	-1	0	0	0	Msh2	U018325	mutS homolog 2 (E. coli)
Z00034125-1	2.9	2.851	2.699	2.474	2.637	2.624	2.625	3.007	2.976	3.032	2.995	2.995	2.994	2.963	20.437	0	0	DNA repair	testis	-1	0	0	0	Lig1	U007688	ligase I, DNA, ATP-dependent
Z00036650-1	3.952	3.934	3.98	3.862	3.874	3.854	3.804	3.535	3.575	3.562	3.555	3.515	3.588	3.472	20.122	0	0	DNA repair	ovary	0	0	0	0	Xpc	U027628	xeroderma pigmentosum, complementation group C
Z00001037-1	3.494	3.374	3.375	3.288	3.259	3.26	3.249	3.7	3.679	3.686	3.684	3.675	3.67	3.671	19.998	0	0	DNA repair	testis	0	0	0	0	Blm	U028766	Bloom syndrome homolog (human)
Z00018593-1	3.598	3.591	3.448	3.453	3.422	3.475	3.523	3.888	3.851	3.867	3.811	3.797	3.813	3.768	19.603	0	0	heat shock	testis	0	0	0	0	Dnajb11	U016950	DnaJ (Hsp40) homolog, subfamily B, member 11
Z00008447-1	3.713	3.708	3.58	3.537	3.588	3.527	3.462	3.905	4.004	3.944	3.899	3.916	3.95	3.911	19.38	0	0	DNA repair	testis	-1	0	0	0	Ube2a	U019784	ubiquitin-conjugating enzyme E2A, RAD6 homolog (S. cerevisiae)
Z00015097-1	3.87	3.883	3.84	3.666	3.681	3.582	3.606	4.05	4.031	4.078	4.073	4.025	4.039	4.126	18.488	0	0	DNA repair	testis	-1	0	0	0	Parp1	U001190	poly (ADP-ribose) polymerase family, member 1
Z00006362-1	4.067	4.078	4.081	4.047	4.006	3.982	3.925	4.418	4.385	4.412	4.377	4.365	4.358	4.366	18.369	0	0	DNA repair	testis	0	0	0	0	Top3b	U016856	topoisomerase (DNA) III beta
Z00035381-1	2.941	2.909	2.824	2.704	2.752	2.675	2.619	3.06	3.092	3.119	3.07	3.088	3.069	3.119	18.022	0	0	DNA repair	testis	-1	0	0	0	Xrcc6	U016474	X-ray repair complementing defective repair in Chinese hamster cells 6
Z00016508-1	3.839	3.837	3.861	3.774	3.825	3.796	3.802	3.466	3.461	3.511	3.508	3.466	3.511	3.484	17.931	0	0	heat shock	ovary	0	0	0	0	Dnajc1		DnaJ (Hsp40) homolog, subfamily C, member 1
Z00054484-1	2.978	2.909	2.884	2.805	2.859	2.772	2.804	3.168	3.098	3.183	3.205	3.223	3.183	3.205	17.824	0	0	DNA repair	testis	0	0	0	0	Nbn	U004098	nibrin
Z00003727-1	2.715	2.869	2.791	2.892	2.741	2.655	2.672	2.994	3	3.042	3.052	3.191	3.11	3.108	17.375	0	0	DNA repair	testis	0	0	0	0	Fancc		Fanconi anemia, complementation group C
Z00025546-1	2.696	2.624	2.758	2.873	2.941	2.914	2.947	2.538	2.589	2.525	2.506	2.501	2.527	2.51	16.791	0	0	heat shock	-	1	0	0	0	Dnajb12		DnaJ (Hsp40) homolog, subfamily B, member 12
Z00007991-1	3.999	4.009	3.99	3.952	3.894	3.953	3.896	4.343	4.335	4.416	4.369	4.401	4.397	4.321	16.309	0	0	heat shock	testis	0	0	0	0	Dnajb4	U024764	DnaJ (Hsp40) homolog, subfamily B, member 4
Z00034448-1	3.222	3.184	3.172	3.052	3.075	2.974	3.031	2.735	2.799	2.809	2.815	2.766	2.853	2.81	16.237	0	0	DNA repair	ovary	-1	0	0	0	Rpo1-2	U042369	RNA polymerase 1-2
Z00059534-1	3.737	3.625	3.525	3.313	3.227	3.074	3.048	2.904	2.915	3.007	2.898	2.776	2.811	2.915	15.8	0	0	DNA repair	ovary	-1	0	0	0	Rad9	U019097	RAD9 homolog (S. pombe)
Z00000347-1	3.932	4.014	3.829	3.728	3.656	3.642	3.623	4.027	4.026	4.071	4.075	4.035	4.021	4.088	15.753	0	0	DNA repair	-	-1	0	0	0	Ddb1	U019162	damage specific DNA binding protein 1
Z00032489-1	4.046	4.006	3.992	3.821	4.086	3.939	4.064	4.354	4.312	4.339	4.303	4.31	4.316	4.269	15.322	0	0	heat shock	testis	0	0	0	0	Dnaja1	U004200	DnaJ (Hsp40) homolog, subfamily A, member 1
Z00057458-1	3.974	3.901	3.867	3.751	3.806	3.773	3.657	4.145	4.112	4.164	4.083	4.068	4.106	4.022	14.929	0	0	DNA repair	-	0	0	0	0	Ccnh	U043353	cyclin H
Z00063583-1	3.616	3.686	3.751	3.622	3.952	3.552	3.822	2.979	2.999	3.018	2.933	2.953	3.001	2.909	14.042	0	0	heat shock	ovary	0	0	0	0	Hspa1b	U037729	heat shock protein 1B
Z00056642-1	2.731	2.708	2.733	2.722	2.728	2.656	2.716	3.005	3.019	3.022	3.012	3.026	2.952	3.058	13.796	0	0	DNA repair	-	0	0	0	0	Rad51l3	U033179	RAD51-like 3 (S. cerevisiae)
Z00010842-1	4.333	4.201	4.306	4.084	4.198	4.104	4.044	3.82	3.862	3.897	3.821	3.844	3.937	3.752	13.62	0	0	DNA repair	ovary	0	0	0	0	Rad21	U036166	RAD21 homolog (S. pombe)
Z00056646-1	2.241	2.154	2.181	2.094	2.088	2.162	2.166	2.485	2.441	2.445	2.484	2.486	2.462	2.478	12.705	0	0	DNA repair	testis	0	0	0	0	Brip1	U033218	BRCA1 interacting protein C-terminal helicase 1
Z00003257-1	3.393	3.445	3.329	3.329	3.224	3.273	3.248	3.543	3.562	3.602	3.597	3.559	3.552	3.593	12.171	0	0	heat shock	-	0	0	0	0	Dnajc14	U043137	DnaJ (Hsp40) homolog, subfamily C, member 14
Z00013073-1	3.495	3.438	3.458	3.365	3.343	3.346	3.312	3.63	3.592	3.673	3.67	3.652	3.654	3.665	12.015	0	0	heat shock	-	0	0	0	0	Dnajc10	U001968	DnaJ (Hsp40) homolog, subfamily C, member 10
Z00055006-1	3.177	3.162	3.13	3.148	3.043	3.073	3.084	2.907	2.869	2.776	2.85	2.822	2.819	2.82	11.968	0	0	heat shock	-	0	0	0	0	Hsf2	U011532	heat shock factor 2
Z00064506-1	3.451	3.292	3.302	3.203	3.186	3.147	3.172	3.455	3.398	3.484	3.5	3.46	3.476	3.527	11.731	0	0	DNA repair	-	-1	0	0	0	Ddx11	U043618	DEAD/H (Asp-Glu-Ala-Asp/His) box polypeptide 11 (CHL1-like helicase homolog, S. cerevisiae)
Z00057419-1	2.819	2.954	2.75	2.762	2.754	2.755	2.734	3.067	3.033	3.013	3.035	3.076	3.041	3.045	11.594	0	0	DNA repair	-	0	0	0	0	Pnkp	U042806	polynucleotide kinase 3'- phosphatase
Z00020404-1	2.516	2.572	2.583	2.59	2.511	2.613	2.762	2.957	3.02	3.038	3.107	3.105	3.029	3.12	11.557	0	0	heat shock	testis	0	0	0	0	Hspb7	U005041	heat shock protein family, member 7 (cardiovascular)
Z00025295-1	3.124	3.103	3.113	3.102	3.115	3.127	3.189	3.385	3.361	3.429	3.335	3.404	3.336	3.381	11.312	0	0	aging	-	0	0	0	0	Klb	U005626	klotho beta
Z00025454-1	4.819	4.774	4.811	4.623	4.731	4.693	4.696	4.439	4.477	4.492	4.485	4.431	4.497	4.456	11.212	0	0	heat shock	-	0	0	0	0	Hspcb	U037836	heat shock protein 1, beta
Z00034515-1	3.468	3.438	3.311	3.259	3.249	3.188	3.176	3.532	3.471	3.547	3.533	3.509	3.594	3.464	11.153	0	0	DNA repair	-	-1	0	0	0	Cdk7	U049049	cyclin-dependent kinase 7 (homolog of Xenopus MO15 cdk-activating kinase)
Z00003505-1	4.193	4.307	4.187	4.217	4.154	4.159	4.126	3.93	3.971	3.946	3.905	3.904	3.979	3.914	10.639	0	0	heat shock	-	0	0	0	0	Hspc171	U009744	HSPC171 protein
Z00034768-1	3.446	3.382	3.387	3.087	3.412	3.258	3.552	3.865	3.905	3.883	3.901	3.889	3.884	3.894	10.282	0	0	heat shock	testis	0	0	0	0	Hsp110	U026984	heat shock protein 110
Z00024772-1	2.983	3.067	3.043	3.052	2.922	2.982	2.914	2.769	2.757	2.77	2.743	2.747	2.739	2.724	9.904	0	0	DNA repair	-	0	0	0	0	Terf2ip	U009841	telomeric repeat binding factor 2, interacting protein
Z00036695-1	3.545	3.612	3.483	3.406	3.388	3.334	3.402	3.608	3.503	3.679	3.726	3.618	3.669	3.539	9.403	0	0	DNA repair	-	-1	0	0	0	Terf2	U030211	telomeric repeat binding factor 2
Z00011579-1	3.458	3.356	3.488	3.32	3.344	3.249	3.238	3.574	3.513	3.617	3.565	3.586	3.573	3.547	9.385	0	0	aging	-	0	0	0	0	Sirt1	U089318	sirtuin 1 ((silent mating type information regulation 2, homolog) 1 (S. cerevisiae)
Z00016228-1	3.906	3.574	3.535	3.258	3.275	3.157	3.21	3.477	3.571	3.508	3.515	3.446	3.521	3.569	9.265	0	0	DNA repair	-	-1	0	0	0	Ung	U006024	uracil DNA glycosylase
Z00062117-1	3.537	3.493	3.547	3.648	3.719	3.708	3.69	3.843	3.805	3.831	3.886	3.821	3.805	3.804	9.082	0	0	DNA repair	-	0	0	0	0	Rad54l	U025404	RAD54 like (S. cerevisiae)
Z00062434-1	2.529	2.355	2.527	2.305	2.397	2.321	2.359	2.124	2.108	2.134	2.223	2.164	2.143	2.227	8.874	0	0	DNA repair	-	0	0	0	0	Hus1	U032507	Hus1 homolog (S. pombe)
Z00005047-1	3.429	3.31	3.411	3.264	3.226	3.225	3.225	3.546	3.505	3.537	3.423	3.443	3.348	3.514	8.786	0	0	DNA repair	-	0	0	0	0	Sr278	U043344	stretch responsive protein 278
Z00019258-1	3.45	3.347	3.265	3.06	3.116	3.09	3.051	3.457	3.452	3.463	3.378	3.406	3.426	3.37	8.291	0	0	DNA repair	-	-1	0	0	0	Rpa2	U004904	replication protein A2
Z00014117-1	3.82	3.672	3.656	3.525	3.472	3.49	3.446	3.439	3.439	3.426	3.436	3.43	3.45	3.405	8.137	0	0	DNA repair	-	-1	0	0	0	Dclre1a	U039170	DNA cross-link repair 1A, PSO2 homolog (S. cerevisiae)
Z00018137-1	3.221	3.105	3.125	3.014	2.936	2.925	2.922	3.201	3.195	3.235	3.223	3.219	3.236	3.162	7.956	0	0	heat shock	-	-1	0	0	0	Dnaja2	U030059	DnaJ (Hsp40) homolog, subfamily A, member 2
Z00050884-1	2.644	2.571	2.574	2.689	2.78	2.703	2.673	2.432	2.482	2.46	2.433	2.47	2.48	2.415	7.893	0	0	DNA repair	-	0	0	0	0	Rrm2b	U036108	ribonucleotide reductase M2 B (TP53 inducible)
Z00029647-1	2.07	2.082	2.042	2.115	2.054	2.117	2.085	2.304	2.266	2.294	2.295	2.434	2.334	2.356	7.614	0	0	DNA repair	-	0	0	0	0	Terc		telomerase RNA component
Z00012433-1	3.98	3.932	3.88	3.821	3.825	3.928	3.887	3.643	3.747	3.71	3.659	3.68	3.712	3.636	7.414	0	0	DNA repair	-	0	0	0	0	Cetn2	U039445	centrin 2
Z00011672-1	2.845	2.867	2.785	2.711	2.76	2.714	2.662	2.537	2.567	2.6	2.537	2.569	2.601	2.523	7.381	0	0	DNA repair	-	0	0	0	0	Nthl1	U017644	nth (endonuclease III)-like 1 (E.coli)
Z00005089-1	3.079	3.075	3.132	2.991	3.027	2.961	3.042	3.151	3.181	3.213	3.263	3.314	3.273	3.257	7.336	0	0	DNA repair	-	0	0	0	0	Ercc5	U000231	excision repair cross-complementing rodent repair deficiency, complementation group 5
Z00025112-1	3.152	3.203	3.233	3.119	3.145	3.127	3.081	3.327	3.343	3.378	3.297	3.346	3.356	3.364	7.229	0	0	heat shock	-	0	0	0	0	Dnajc12	U088497	DnaJ (Hsp40) homolog, subfamily C, member 12
Z00018955-1	3.75	3.677	3.708	3.526	3.611	3.607	3.574	3.853	3.81	3.873	3.803	3.795	3.816	3.795	7.134	0	0	DNA repair	-	0	0	0	0	Fancl	U012397	Fanconi anemia, complementation group L
Z00061403-1	2.243	2.296	2.227	2.241	2.29	2.255	2.279	2.479	2.494	2.527	2.454	2.586	2.438	2.516	7.125	0	0	heat shock	-	0	0	0	0	Hsf4	U009741	heat shock transcription factor 4
Z00034549-1	3.602	3.476	3.449	3.259	3.232	3.224	3.278	3.422	3.462	3.411	3.444	3.443	3.447	3.436	6.989	0	0	DNA repair	-	-1	0	0	0	Fen1	U038796	flap structure specific endonuclease 1
Z00025861-1	3.769	3.726	3.648	3.559	3.594	3.535	3.618	3.514	3.502	3.521	3.446	3.462	3.507	3.385	6.966	0	0	DNA repair	-	-1	0	0	0	Rpa3	U027037	replication protein A3
Z00003555-1	2.91	2.85	2.855	2.769	2.85	2.786	2.896	2.627	2.684	2.634	2.658	2.617	2.648	2.654	6.697	0	0	DNA repair	-	0	0	0	0	Apex2	U039778	apurinic/apyrimidinic endonuclease 2
Z00002318-1	3.743	3.74	3.67	3.54	3.51	3.567	3.513	3.781	3.711	3.786	3.754	3.752	3.795	3.713	6.599	0	0	DNA repair	-	-1	0	0	0	Mnat1	U014074	menage a trois 1
Z00064721-1	2.03	2.168	2.143	2.174	2.105	2.131	2.097	2.357	2.364	2.34	2.338	2.347	2.295	2.41	6.132	0	0	heat shock	-	0	0	0	0	Hspa14	U022240	heat shock 70kDa protein 14
Z00047868-1	2.042	2.022	2.084	2.104	2.055	2.048	2.078	2.268	2.281	2.219	2.348	2.295	2.256	2.353	6.113	0	0	DNA repair	-	0	0	0	0	Dclre1c		DNA cross-link repair 1C, PSO2 homolog (S. cerevisiae)
Z00005221-1	2.758	2.815	2.833	2.903	2.893	2.89	2.834	2.995	2.998	3.021	3.015	3.129	2.981	3.037	6.009	0	0	aging	-	0	0	0	0	Sirt4	U041030	sirtuin 4 (silent mating type information regulation 2 homolog) 4 (S. cerevisiae)
Z00056824-1	3.583	3.697	3.637	3.704	3.713	3.747	3.762	3.511	3.496	3.529	3.533	3.482	3.511	3.511	5.954	0	0	DNA repair	-	0	0	0	0	Tep1	U035514	telomerase associated protein 1
Z00018108-1	-	4.209	4.342	3.984	4.136	4.07	4.028	4.338	4.327	4.377	4.304	4.322	4.36	4.248	5.892	0	0	DNA repair	-	-1	0	0	0	Msh6	U018326	mutS homolog 6 (E. coli)
Z00060178-1	3.827	3.796	3.849	4.012	4.062	4.008	3.996	3.845	3.835	3.784	3.785	3.766	3.776	3.75	5.818	0	0	DNA repair	-	1	0	0	0	Rad23b	U004351	RAD23b homolog (S. cerevisiae)
Z00049844-1	3.037	2.841	2.802	2.613	2.606	2.465	2.464	2.557	2.531	2.526	2.513	2.485	2.523	2.49	5.537	0	0	aging	-	-1	0	0	0	Sirt6	U032056	sirtuin 6 (silent mating type information regulation 2, homolog) 6 (S. cerevisiae)
Z00007773-1	2.82	2.833	2.834	2.739	2.711	2.64	2.556	2.466	2.462	2.472	2.576	2.609	2.584	2.54	5.465	0	0	DNA repair	-	0	0	0	0	Trp53bp1	U023259	transformation related protein 53 binding protein 1
Z00019648-1	2.975	2.922	2.9	2.714	2.756	2.7	2.726	2.87	2.834	2.964	2.944	2.96	2.916	2.913	5.455	0	0	DNA repair	-	-1	0	0	0	Rad50	U032768	RAD50 homolog (S. cerevisiae)
Z00036693-1	3.418	3.484	3.479	3.352	3.272	3.39	3.163	3.56	3.568	3.515	3.568	3.531	3.471	3.555	5.437	0	0	DNA repair	-	0	0	0	0	Rad51l1	U014142	RAD51-like 1 (S. cerevisiae)
Z00064309-1	3.586	3.511	3.617	3.709	3.781	3.805	3.803	3.558	3.546	3.532	3.528	3.512	3.523	3.517	5.389	0	0	DNA repair	-	1	0	0	0	Rad51c	U033240	Rad51 homolog c (S. cerevisiae)
Z00004564-1	3.482	3.401	3.388	3.267	3.238	3.154	3.267	3.457	3.414	3.546	3.661	3.602	3.596	3.482	5.258	0	0	DNA repair	-	-1	0	0	0	Rev3l	U011417	REV3-like, catalytic subunit of DNA polymerase zeta RAD54 like (S. cerevisiae)
Z00015379-1	3.836	3.824	3.817	3.739	3.747	3.709	3.75	3.97	3.932	3.961	3.963	3.977	3.962	3.951	5.167	0	0	heat shock	-	0	0	0	0	Hsf1	U016371	heat shock factor 1
Z00026030-1	2.794	2.631	2.6	2.468	2.432	2.442	2.449	2.604	2.544	2.601	2.582	2.565	2.64	2.525	5.063	0	0	DNA repair	-	-1	0	0	0	Kbtbd5	U011172	kelch repeat and BTB (POZ) domain containing 5
Z00013165-1	2.706	2.637	2.616	2.445	2.526	2.442	2.36	2.728	2.707	2.826	2.692	2.747	2.776	2.651	4.759	0	0	DNA repair	-	-1	0	0	0	Gtf2h3	U006190	general transcription factor IIH, polypeptide 3
Z00006708-1	2.529	2.586	2.626	2.739	2.877	2.8	2.793	2.703	2.655	2.614	2.664	2.595	2.682	2.627	4.666	0	0	DNA repair	-	1	0	0	0	Xrcc3	U034377	X-ray repair complementing defective repair in Chinese hamster cells 3
Z00034585-1	2.989	3.005	2.986	2.969	2.935	2.935	2.947	3.135	3.142	3.139	3.131	3.137	3.112	3.13	4.532	0	0	heat shock	-	0	0	0	0	Dnajc11	U005154	DnaJ (Hsp40) homolog, subfamily C, member 11
Z00000361-1	4.22	4.104	4.105	3.993	3.962	3.926	3.858	4.082	4.106	4.086	4.049	4.052	4.071	3.99	4.452	0	0	DNA repair	-	-1	0	0	0	Apex1	U015575	apurinic/apyrimidinic endonuclease 1
Z00017026-1	2.557	2.576	2.591	2.621	2.599	2.569	2.593	2.744	2.761	2.73	2.775	2.78	2.754	2.75	4.268	0	0	heat shock	-	0	0	0	0	Dnajc13	U031270	DnaJ (Hsp40) homolog, subfamily C, member 13
Z00015859-1	3.403	3.487	3.313	3.311	3.184	3.229	3.162	3.238	3.235	3.257	3.256	3.246	3.269	3.25	4.106	0	0	DNA repair	-	0	0	0	0	Nudt1	U006372	nudix (nucleoside diphosphate linked moiety X)-type motif 1
Z00036568-1	2.743	2.816	2.809	2.812	2.829	2.792	2.853	2.988	2.967	2.964	2.97	2.956	2.95	2.96	4.005	0	0	heat shock	-	0	0	0	0	Dnajb5	U004221	DnaJ (Hsp40) homolog, subfamily B, member 5
Z00012378-1	3.25	3.22	3.249	3.381	3.513	3.449	3.415	3.303	3.314	3.308	3.301	3.251	3.291	3.246	3.881	0	0	DNA repair	-	1	0	0	0	Pms2	U006416	postmeiotic segregation increased 2 (S. cerevisiae)
Z00023190-1	2.836	2.898	2.831	2.829	2.871	2.87	2.904	3.004	3.002	3.022	3.04	3.006	3	3.05	3.822	0	1e-05	DNA repair	-	0	0	0	0	Top3a	U032872	topoisomerase (DNA) III alpha
Z00023172-1	3.816	3.768	3.698	3.633	3.569	3.533	3.533	3.695	3.635	3.656	3.669	3.669	3.685	3.606	3.728	1e-05	1e-05	DNA repair	-	-1	0	0	0	Xrcc5	U000424	X-ray repair complementing defective repair in Chinese hamster cells 5
Z00058199-1	4.247	4.219	4.191	4.097	4.035	4.109	4.052	4.272	4.276	4.278	4.226	4.228	4.255	4.233	3.668	1e-05	1e-05	heat shock	-	0	0	0	0	Dnajc8	U033803	DnaJ (Hsp40) homolog, subfamily C, member 8
Z00023069-1	2.251	2.292	2.27	2.138	2.126	2.069	2.08	2.312	2.179	2.521	2.32	2.498	2.349	2.439	3.648	1e-05	1e-05	aging	-	0	0	0	1	Kl	U006496	klotho
Z00035775-1	2.665	2.464	2.57	2.394	2.462	2.435	2.405	2.55	2.618	2.603	2.516	2.498	2.554	2.554	3.586	1e-05	2e-05	DNA repair	-	0	0	0	0	Pms1	U021322	postmeiotic segregation increased 1 (S. cerevisiae)
Z00027202-1	1.87	1.895	1.899	1.806	1.803	1.769	1.799	1.921	2.013	2.094	1.881	1.95	2.16	1.832	3.425	3e-05	4e-05	DNA repair	-	0	0	0	0	Neil2	U035667	nei like 2 (E. coli)
Z00022591-1	3.411	3.421	3.426	3.443	3.486	3.478	3.463	3.323	3.317	3.328	3.298	3.306	3.294	3.299	3.378	3e-05	5e-05	heat shock	-	0	0	0	0	Hspa12b	U002488	heat shock protein 12B
Z00022998-1	3.394	3.39	3.372	3.226	3.204	3.195	3.228	3.235	3.229	3.258	3.201	3.205	3.227	3.214	3.275	5e-05	8e-05	DNA repair	-	-1	0	0	0	Mlh1	U031377	mutL homolog 1 (E. coli)
Z00035203-1	3.685	3.701	3.687	3.574	3.569	3.571	3.54	3.512	3.489	3.523	3.503	3.508	3.516	3.52	3.234	7e-05	0.0001	DNA repair	-	0	0	0	0	Parp2	U015573	poly (ADP-ribose) polymerase family, member 2
Z00034895-1	3.169	3.188	3.119	3.05	3.105	3.068	3.107	2.995	3	3.014	2.988	2.993	2.996	2.943	3.103	0.00013	0.00018	heat shock	-	0	0	0	0	Dnajc5	U002987	DnaJ (Hsp40) homolog, subfamily C, member 5
Z00022286-1	3.455	3.617	3.418	3.46	3.309	3.408	3.343	3.462	3.421	3.459	3.464	3.473	3.5	3.426	2.953	0.00026	0.00036	aging	-	0	0	0	0	Sirt5	U014771	sirtuin 5 (silent mating type information regulation 2 homolog) 5 (S. cerevisiae)
Z00037504-1	3.494	3.633	3.65	3.45	3.751	3.431	3.674	3.382	3.401	3.336	3.338	3.363	3.35	3.392	2.584	0.00142	0.00192	heat shock	-	0	0	0	0	Hspa1a	U058632	heat shock protein 1A
Z00038779-1	4	4.024	3.885	3.914	3.799	3.837	3.788	3.851	3.885	3.847	3.849	3.811	3.901	3.793	2.467	0.00238	0.00317	heat shock	-	0	0	0	0	Dnajc19	U023930	DnaJ (Hsp40) homolog, subfamily C, member 19
Z00022441-1	3.118	3.229	3.138	3.215	3.12	3.141	3.175	3.028	3.094	3.064	3.041	3.043	3.082	3.036	2.387	0.00338	0.00446	DNA repair	-	0	0	0	0	Neil1	U030915	nei endonuclease VIII-like 1 (E. coli)
Z00025944-1	2.722	2.735	2.798	2.715	2.706	2.699	2.75	2.815	2.777	2.85	2.875	2.863	2.844	2.856	2.21	0.00723	0.00931	DNA repair	-	0	0	0	0	Wrn	U029710	Werner syndrome homolog (human)
Z00035242-1	4.559	4.488	4.579	4.455	4.421	4.36	4.354	4.5	4.495	4.5	4.493	4.509	4.498	4.493	2.079	0.01248	0.01577	heat shock	-	0	0	0	0	Hspa9a	U038317	heat shock protein 9A
Z00001929-1	3.112	3.073	3.085	3.176	3.188	3.152	3.19	3.263	3.225	3.213	3.232	3.233	3.222	3.235	2.071	0.01285	0.01622	heat shock	-	0	0	0	0	Dnajc16	U025733	DnaJ (Hsp40) homolog, subfamily C, member 16
Z00026193-1	4.01	4.068	4.016	3.96	3.905	3.956	3.877	3.915	3.877	3.906	3.91	3.878	3.898	3.854	2.066	0.01314	0.01658	DNA repair	-	0	0	0	0	Xpa	U025028	xeroderma pigmentosum, complementation group A
Z00008345-1	2.912	2.89	2.977	2.823	2.85	2.819	2.78	2.809	2.808	2.821	2.754	2.787	2.783	2.791	2.034	0.01498	0.01881	DNA repair	-	0	0	0	0	Ddb2	U023020	damage specific DNA binding protein 2
Z00007814-1	1.954	2.132	2.055	2.096	2.016	2.061	1.974	2.111	2.162	2.199	2.127	2.106	2.138	2.145	1.957	0.02033	0.02523	heat shock	-	0	0	0	0	Hspbap1	U017063	Hspb associated protein 1
Z00019391-1	3.487	3.308	3.301	3.342	3.402	3.341	3.388	3.404	3.403	3.37	3.452	3.459	3.447	3.428	1.923	0.02327	0.02873	heat shock	-	0	0	0	0	Hspa12a	U041233	heat shock 70kDa protein 12A
Z00024996-1	2.488	2.495	2.534	2.505	2.484	2.511	2.483	2.59	2.577	2.616	2.608	2.623	2.591	2.637	1.873	0.02826	0.03466	DNA repair	-	0	0	0	0	Trex2	U039453	three prime repair exonuclease 2
Z00024055-1	3.535	3.493	3.562	3.588	3.643	3.66	3.625	3.551	3.529	3.535	3.523	3.52	3.513	3.497	1.789	0.03889	0.0471	DNA repair	-	0	0	0	0	Mgmt	U008895	O-6-methylguanine-DNA methyltransferase
Z00024917-1	2.351	2.4	2.392	2.445	2.451	2.438	2.448	2.55	2.518	2.514	2.532	2.477	2.513	2.474	1.785	0.03945	0.04775	heat shock	-	0	0	0	0	Hspb3	U035192	heat shock protein 3
Z00036144-1	3.307	3.279	3.364	3.307	3.328	3.331	3.331	3.226	3.261	3.208	3.226	3.224	3.235	3.21	1.764	0.0427	0.05153	DNA repair	-	0	0	0	0	Atm	U030870	ataxia telangiectasia mutated homolog (human)
Z00011799-1	2.956	3.252	3.01	2.997	3.034	3.02	3.066	3.036	3.032	3.006	2.974	3.006	2.993	3.037	1.73	0.04845	0.05824	aging	-	0	0	0	0	Sirt7	U033725	sirtuin 7 (silent mating type information regulation 2, homolog) 7 (S. cerevisiae)
Z00006181-1	4.041	4.078	3.946	3.846	3.933	3.897	3.882	3.973	3.96	4.011	3.959	3.961	3.978	3.964	1.341	0.18062	0.20575	heat shock	-	-1	0	0	0	Ahsa1	U014227	AHA1, activator of heat shock 90kDa protein ATPase homolog 1 (yeast)
Z00060391-1	3.774	3.889	3.835	3.609	3.612	3.811	3.948	3.88	3.973	3.906	3.819	3.853	3.956	3.905	1.331	0.18644	0.21214	heat shock	-	0	0	0	0	Hspb1	U006295	heat shock protein 1
Z00035925-1	3.295	3.262	3.307	3.281	3.281	3.281	3.291	3.397	3.296	3.345	3.392	3.381	3.363	3.387	1.27	0.22328	0.25181	DNA repair	-	0	0	0	0	Mlh3	U034182	mutL homolog 3 (E coli)
Z00064000-1	3.269	3.228	3.3	3.308	3.258	3.293	3.269	3.225	3.211	3.199	3.222	3.187	3.185	3.183	1.264	0.22721	0.25601	DNA repair	-	0	0	0	0	Tert	U015001	telomerase reverse transcriptase
Z00001979-1	4.906	4.823	4.842	4.698	4.811	4.712	4.912	4.871	4.857	4.865	4.815	4.872	4.875	4.798	1.189	0.28006	0.31212	heat shock	-	0	0	0	0	Hspa5	U042281	heat shock 70kD protein 5 (glucose-regulated protein)
Z00013056-1	2.778	2.751	2.801	2.758	2.772	2.772	2.752	2.836	2.848	2.864	2.829	2.877	2.822	2.874	1.138	0.32023	0.35439	DNA repair	-	0	0	0	0	Mms19l	U039044	MMS19 (MET18 S. cerevisiae)-like
Z00003236-1	3.616	3.593	3.639	3.682	3.621	3.639	3.563	3.667	3.644	3.663	3.701	3.639	3.698	3.66	0.85	0.60619	0.63867	DNA repair	-	0	0	0	0	Ercc6	U015478	excision repair cross-complementing rodent repair deficiency, complementation group 6
Z00024140-1	2.392	2.317	2.386	2.449	2.424	2.362	2.358	2.422	2.434	2.471	2.443	2.427	2.414	2.452	0.833	0.6248	0.65405	heat shock	-	0	0	0	0	Hspb2	U030848	heat shock protein 2
*Genes associated with ovary or testis were identified using FDR <= 0.1 and change >=2 fold (see Table S1)
