# Supplementary material for: Effects of aging and calorie restriction on the global gene expression profiles of mouse testis and ovary
Source: BMC Biol. 2008 Jun 3;6:24. doi: 10.1186/1741-7007-6-24 (PMC2426674; doi:10.1186/1741-7007-6-24)
Supplement: Additional file 19 — Table of primers for q-PCR. [file 1741-7007-6-24-S19.xls]

## Sheet: Sheet1
Supplementary Table S14. Primers for quantitative PCR
Gene name	Direction	Oligos' Sequence	Optimal concentration (mM)
Mrps22	forward	TTAGAGAACCAAGTGGCACACTACGC	900/300
	reverse	CACAGAGATTGAGGACATCAGCATGC
Dnajb13	forward	GACAAGATCCTGACCATCGATGTGAG	900/900
	reverse	GGTACACGAAGAAGAGGTTGTCATGC
Scd1	forward	CATGTCTGACCTGAAAGCCGAGAAG	300/300
	reverse	AAGGTGTGGTGGTAGTTGTGGAAGC
Adipoq	forward	TTAATCCTGCCCAGTCATGCCG	900/900
	reverse	TGCCAGTGCTGCCGTCATAATG
Fetub	forward	GAAAGACTCATACAACGTGCCCTGAC	900/900
	reverse	ATTCCACATAGTAAGCAGGGCCAGAC
Lmyc1	forward	GAAGGTGAAGAGATTGACGTGGTGAC	900/300
	reverse	CCTCTTTCTCCTTGGGAGCTTCTATC
Zp3	forward	TCAAAGTCGCGCCAGCTAACC	900/900
	reverse	GCGGTTTCGAGAAACTAGCTTGGAC
Per2	forward	CGGTGGACAGCCTTTCGATTATTC	900/300
	reverse	TGCTGTCGCTGGATGATGTCTG
